# Supplementary material for: Fundamental and unique roles of PLAC1 in the regulation of rat and human trophoblast cell development
Source: Development. 2026 May 12;153(9):dev205290. doi: 10.1242/dev.205290 (PMC13245914; doi:10.1242/dev.205290)
Supplement: Table S1. Differentially regulated transcripts identified in the RNA-seq analysis of rat placenta at gestation day 13.5 from wild type and PLAC1 mutant rats. [file develop-153-205290-TableS1.xlsx]

## Sheet: Dataset1_gd13.5_placenta
Gene	baseMean	log2FoldChange	lfcSE	stat	pvalue	padj	PLAC1.1KO	PLAC1.1WT	PLAC1.2KO	PLAC1.2WT	PLAC1.3KO	PLAC1.3WT	PLAC1.4KO	PLAC1.4WT	PLAC1.5KO	PLAC1.5WT	external_gene_name	gene_biotype	description
ENSRNOG00000020729	183.742	4.67929	0.569055	8.22292	1.98605e-16	1.00382e-14	397.693	15.622	477.787	12.8038	125.587	14.5344	83.5502	12.4933	683.763	13.5901	Stc2	protein_coding	stanniocalcin 2 [Source:RGD Symbol;Acc:621777]
ENSRNOG00000070509	21.3499	4.24079	0.514066	8.2495	1.59056e-16	8.16606e-15	27.5734	2.92913	38.3409	1.06699	45.5758	5.19085	56.3712	0.83289	34.6467	0.970721		protein_coding	galactose-3-O-sulfotransferase 2C [Source:MGI Symbol;Acc:MGI:3646771]
ENSRNOG00000024848	14.5298	3.63061	1.28315	2.82945	0.00466287	0.0153869	8.48411	0	54.0706	3.20096	61.7805	1.03817	10.0663	0.83289	0	5.82433	Fga	protein_coding	fibrinogen alpha chain [Source:RGD Symbol;Acc:2603]
ENSRNOG00000020410	305.779	3.61221	0.15776	22.8968	4.99778e-116	4.06695e-112	669.185	41.0078	533.824	36.2776	503.359	51.9085	644.242	39.9787	475.882	62.1262	Th	protein_coding	tyrosine hydroxylase [Source:RGD Symbol;Acc:3853]
ENSRNOG00000007092	12.0034	3.31355	1.27951	2.58971	0.00960558	0.0283774	5.30257	0	53.0875	6.40192	43.5502	1.03817	7.0464	1.66578	0	1.94144	Fgb	protein_coding	fibrinogen beta chain [Source:RGD Symbol;Acc:2604]
ENSRNOG00000014600	3.91723	3.1871	0.886727	3.59423	0.000325353	0.00154692	3.18154	0	9.83101	1.06699	7.08957	1.03817	10.0663	0.83289	5.0951	0.970721	Cib3	protein_coding	calcium and integrin binding family member 3 [Source:RGD Symbol;Acc:1590245]
ENSRNOG00000002889	829.425	3.18219	1.12102	2.83866	0.00453033	0.0150349	178.166	18.5511	3115.45	374.512	3414.13	40.4886	734.839	179.904	28.5326	209.676	Afp	protein_coding	alpha-fetoprotein [Source:RGD Symbol;Acc:2065]
ENSRNOG00000003500	20.4066	3.15766	0.768673	4.10794	3.99198e-05	0.000245817	10.6051	0.976376	77.665	7.46891	77.9852	2.07634	13.0862	3.33156	4.07608	6.79505	Apoa2	protein_coding	apolipoprotein A2 [Source:RGD Symbol;Acc:2131]
ENSRNOG00000037814	34.4369	3.10483	0.456001	6.80883	9.83968e-12	2.40452e-10	39.239	4.88188	24.5775	3.20096	97.2284	6.22901	58.3845	14.1591	89.6738	6.79505	Cxcl17	protein_coding	C-X-C motif chemokine ligand 17 [Source:RGD Symbol;Acc:1304717]
ENSRNOG00000034191	13.3574	3.10065	0.9436	3.28598	0.00101629	0.0042012	2.12103	0.976376	35.3916	5.33494	71.9085	2.07634	9.05966	0.83289	1.01902	4.85361	Fmo1	protein_coding	flavin containing dimethylaniline monoxygenase 1 [Source:RGD Symbol;Acc:2622]
ENSRNOG00000028179	45.2502	3.08043	1.25398	2.45651	0.0140294	0.0390504	0	12.6929	290.998	3.20096	15.1919	5.19085	31.2055	2.49867	67.2553	24.268	AABR07038552.1	protein_coding	MAGE family member B2 [Source:RGD Symbol;Acc:1560904]
ENSRNOG00000003566	8.17314	3.07222	0.827835	3.71115	0.000206319	0.00104152	2.12103	2.92913	31.4592	2.13397	26.3327	0	8.05303	1.66578	5.0951	1.94144	Apoh	protein_coding	apolipoprotein H [Source:RGD Symbol;Acc:1310625]
ENSRNOG00000008525	4.49817	2.9699	1.03619	2.86616	0.00415479	0.0140109	5.30257	0	5.89861	5.33494	8.10236	0	3.01989	0	17.3233	0	Csf3	protein_coding	colony stimulating factor 3 [Source:RGD Symbol;Acc:2426]
ENSRNOG00000039761	3.40911	2.96891	0.99289	2.99017	0.00278824	0.0100174	5.30257	0.976376	13.7634	1.06699	3.03839	0	1.00663	0.83289	7.13314	0.970721	Olr1366	protein_coding	olfactory receptor 1366 [Source:RGD Symbol;Acc:1332862]
ENSRNOG00000016275	55.0221	2.92505	1.07639	2.71747	0.00657823	0.0205649	12.7262	1.95275	208.417	22.4067	211.674	4.15268	51.3381	14.1591	2.03804	21.3559	Ttr	protein_coding	transthyretin [Source:RGD Symbol;Acc:3916]
ENSRNOG00000024905	216.053	2.909	0.199159	14.6064	2.55709e-48	2.60104e-45	376.483	32.2204	472.872	42.6795	299.787	67.481	292.929	54.1378	464.673	57.2725	Drc1	protein_coding	dynein regulatory complex subunit 1 [Source:RGD Symbol;Acc:1359318]
ENSRNOG00000065063	3.0847	2.84705	0.942844	3.01964	0.00253077	0.00921645	4.24206	0	6.88171	0	7.08957	1.03817	6.03977	2.49867	3.05706	0	Otx2	protein_coding	orthodenticle homeobox 2 [Source:RGD Symbol;Acc:1305705]
ENSRNOG00000053244	12.3071	2.77747	0.851809	3.26067	0.00111148	0.00453362	7.4236	2.92913	42.2733	4.26795	44.563	1.03817	13.0862	1.66578	0	5.82433	Spp2	protein_coding	secreted phosphoprotein 2 [Source:RGD Symbol;Acc:708488]
ENSRNOG00000011716	66.1589	2.75665	0.217099	12.6976	6.09331e-37	2.83339e-34	131.504	20.5039	117.972	17.0718	131.663	16.6107	109.723	18.3236	85.5977	12.6194	Degs2	protein_coding	delta(4)-desaturase, sphingolipid 2 [Source:RGD Symbol;Acc:1305023]
ENSRNOG00000019043	8.06708	2.71496	0.594392	4.56762	4.93287e-06	3.85602e-05	7.4236	1.95275	8.84791	2.13397	19.2431	3.11451	13.0862	2.49867	21.3994	0.970721	Pdcd1	protein_coding	programmed cell death 1 [Source:RGD Symbol;Acc:1311658]
ENSRNOG00000069891	8.64803	2.70142	0.545285	4.95414	7.26495e-07	6.90638e-06	11.6657	1.95275	9.83101	2.13397	18.2303	2.07634	17.1127	4.16445	18.3424	0.970721	Spem3	protein_coding	SPEM family member 3 [Source:RGD Symbol;Acc:7642598]
ENSRNOG00000025117	5.47674	2.59756	0.711521	3.65071	0.000261515	0.00127813	15.9077	4.88188	8.84791	0	7.08957	1.03817	7.0464	0.83289	8.15216	0.970721	Noxo1	protein_coding	NADPH oxidase organizer 1 [Source:RGD Symbol;Acc:1307802]
ENSRNOG00000030848	29.6213	2.49225	0.288419	8.64106	5.56927e-18	3.40751e-16	57.2678	7.81101	43.2564	5.33494	58.7421	12.458	43.285	7.49601	48.913	11.6487	Myl2	protein_coding	myosin light chain 2 [Source:RGD Symbol;Acc:1564245]
ENSRNOG00000015518	62.0948	2.44551	0.910475	2.68597	0.00723191	0.0223423	12.7262	6.83463	209.401	26.6747	244.084	13.4962	51.3381	30.8169	7.13314	18.4437	Rbp4	protein_coding	retinol binding protein 4 [Source:RGD Symbol;Acc:3546]
ENSRNOG00000007686	5.50666	2.42002	0.64908	3.72838	0.000192713	0.000983801	5.30257	0.976376	11.7972	0	10.128	2.07634	10.0663	1.66578	9.17118	3.88288	Septin3	protein_coding	septin 3 [Source:RGD Symbol;Acc:621745]
ENSRNOG00000012750	17.1992	2.41305	0.431108	5.59732	2.1769e-08	2.88746e-07	19.0893	9.76376	30.4761	3.20096	49.627	6.22901	24.1591	4.16445	21.3994	3.88288	Pabpc1l	protein_coding	poly(A) binding protein, cytoplasmic 1-like [Source:RGD Symbol;Acc:1563142]
ENSRNOG00000025074	15.9725	2.41142	0.770124	3.13121	0.0017409	0.00667918	6.36309	3.9055	51.1212	10.6699	61.7805	3.11451	12.0795	6.66312	3.05706	0.970721	Fgg	protein_coding	fibrinogen gamma chain [Source:RGD Symbol;Acc:2613]
ENSRNOG00000020484	42.7971	2.3917	0.286287	8.3542	6.58771e-17	3.58579e-15	75.2965	14.6456	62.9185	8.5359	95.2028	25.9542	63.4176	9.16179	62.1602	10.6779	Trpm5	protein_coding	transient receptor potential cation channel, subfamily M, member 5 [Source:RGD Symbol;Acc:1310620]
ENSRNOG00000004018	37.0218	2.3836	0.324716	7.34057	2.12682e-13	6.85427e-12	88.0227	10.7401	48.1719	8.5359	49.627	14.5344	83.5502	17.4907	41.7798	7.76577	Tdrd5	protein_coding	tudor domain containing 5 [Source:RGD Symbol;Acc:1307078]
ENSRNOG00000069314	50.7102	2.34217	0.214206	10.9342	7.91045e-28	1.53265e-25	98.6278	14.6456	74.7157	18.1388	96.2156	17.6489	76.5038	16.6578	77.4455	16.5023	Lrrc3c	protein_coding	leucine rich repeat containing 3C [Source:RGD Symbol;Acc:1563281]
ENSRNOG00000003028	431.316	2.31664	0.122126	18.9693	3.0593e-80	1.24475e-76	659.64	145.48	794.346	113.101	751.494	156.764	583.845	136.594	802.988	168.905	Dnah17	protein_coding	dynein, axonemal, heavy chain 17 [Source:RGD Symbol;Acc:1563805]
ENSRNOG00000029830	100.299	2.30814	0.215573	10.707	9.43915e-27	1.60023e-24	187.711	28.3149	177.941	27.7417	121.535	31.1451	124.822	40.8116	223.165	39.7996	Adm2	protein_coding	adrenomedullin 2 [Source:RGD Symbol;Acc:1302971]
ENSRNOG00000029450	38.5789	2.29551	0.267211	8.59062	8.65038e-18	5.21426e-16	91.2042	11.7165	57.0199	16.0048	52.6654	13.4962	68.4507	11.6605	50.951	12.6194	Adgrb1	protein_coding	adhesion G protein-coupled receptor B1 [Source:RGD Symbol;Acc:1305608]
ENSRNOG00000065638	6.83654	2.28641	0.791517	2.88864	0.00386915	0.0132346	11.6657	2.92913	17.6958	1.06699	21.2687	2.07634	0	1.66578	6.11412	3.88288	Vom2r8	protein_coding	vomeronasal 2 receptor, 8 [Source:RGD Symbol;Acc:1591372]
ENSRNOG00000011518	10.8558	2.27201	0.469358	4.84068	1.29397e-06	1.15394e-05	23.3313	3.9055	14.7465	1.06699	15.1919	8.30535	18.1193	1.66578	18.3424	3.88288	Dusp26	protein_coding	dual specificity phosphatase 26 [Source:RGD Symbol;Acc:1310090]
ENSRNOG00000045679	73.075	2.26347	0.825644	2.74146	0.00611677	0.0193302	28.6339	10.7401	227.096	46.9474	258.263	14.5344	81.5369	20.8222	9.17118	33.0045	Apoa1	protein_coding	apolipoprotein A1 [Source:RGD Symbol;Acc:2130]
ENSRNOG00000016671	17.9388	2.19211	0.487794	4.49393	6.99211e-06	5.22242e-05	22.2708	4.88188	47.1888	8.5359	35.4478	4.15268	15.0994	13.3262	27.5135	0.970721	Dtna	protein_coding	dystrobrevin, alpha [Source:RGD Symbol;Acc:1561985]
ENSRNOG00000068707	3.69102	2.1896	0.849001	2.57903	0.00990781	0.0291327	8.48411	0.976376	10.8141	1.06699	7.08957	0	3.01989	2.49867	1.01902	1.94144	Arhgdig	protein_coding	Rho GDP dissociation inhibitor gamma [Source:RGD Symbol;Acc:1310739]
ENSRNOG00000042056	7.56903	2.18844	0.514616	4.25257	2.11333e-05	0.000140271	12.7262	1.95275	12.7803	3.20096	11.1407	3.11451	9.05966	2.49867	16.3043	2.91216	Syce3	protein_coding	synaptonemal complex central element protein 3 [Source:RGD Symbol;Acc:1586367]
ENSRNOG00000064675	4.17977	2.18665	0.791329	2.76326	0.00572264	0.0183047	4.24206	0.976376	5.89861	0	10.128	1.03817	2.01326	3.33156	12.2282	1.94144		protein_coding
ENSRNOG00000008881	107.434	2.17952	0.768414	2.83638	0.0045628	0.0151303	99.6883	40.0314	465.007	64.0192	201.546	35.2977	28.1856	49.1405	85.5977	5.82433	Mmp1b	protein_coding	matrix metallopeptidase 1b (interstitial collagenase) [Source:RGD Symbol;Acc:1306843]
ENSRNOG00000018402	13.8375	2.09801	0.785162	2.67208	0.00753832	0.0231483	3.18154	1.95275	46.2057	8.5359	48.6142	1.03817	10.0663	4.99734	4.07608	9.70721	Apoc2	protein_coding	apolipoprotein C2 [Source:RGD Symbol;Acc:2135]
ENSRNOG00000003476	215.324	2.0976	0.209042	10.0344	1.07652e-23	1.25146e-21	348.909	86.8975	351.95	58.6843	340.299	55.023	315.075	139.093	391.304	66.009	Slc6a4	protein_coding	solute carrier family 6 member 4 [Source:RGD Symbol;Acc:3714]
ENSRNOG00000005465	32.5389	2.08626	0.248547	8.39385	4.70488e-17	2.60448e-15	60.4493	10.7401	50.1381	8.5359	52.6654	14.5344	47.3115	12.4933	52.9891	15.5315	Kcnmb1	protein_coding	potassium calcium-activated channel subfamily M regulatory beta subunit 1 [Source:RGD Symbol;Acc:2961]
ENSRNOG00000000008	17.8293	2.08108	0.457417	4.54963	5.37396e-06	4.14312e-05	29.6944	6.83463	27.5268	4.26795	33.4222	13.4962	43.285	6.66312	10.1902	2.91216	Alx4	protein_coding	ALX homeobox 4 [Source:RGD Symbol;Acc:1310201]
ENSRNOG00000014831	51.844	2.07101	0.312152	6.63462	3.25338e-11	7.16492e-10	63.6309	21.4803	123.871	23.4737	96.2156	17.6489	37.2453	22.488	97.8259	14.5608	Ccin	protein_coding	calicin [Source:RGD Symbol;Acc:1359369]
ENSRNOG00000014882	68.6527	2.0572	0.223761	9.19375	3.79388e-20	2.87188e-18	97.5673	18.5511	100.276	25.6077	111.407	24.9161	102.676	42.4774	142.663	20.3851	Fgf11	protein_coding	fibroblast growth factor 11 [Source:RGD Symbol;Acc:620162]
ENSRNOG00000002827	4.04442	2.04568	0.743655	2.75085	0.00594405	0.0188834	7.4236	1.95275	11.7972	3.20096	4.05118	2.07634	5.03314	0.83289	4.07608	0	Rbfox1	protein_coding	RNA binding fox-1 homolog 1 [Source:RGD Symbol;Acc:1311210]
ENSRNOG00000047134	3.91157	2.03158	0.738564	2.75072	0.00594649	0.0188874	5.30257	3.9055	3.9324	0	5.06398	1.03817	7.0464	1.66578	10.1902	0.970721	Gtf2f1	protein_coding	general transcription factor IIF subunit 1 [Source:RGD Symbol;Acc:1359646]
ENSRNOG00000016349	32.7216	2.01244	0.274363	7.33497	2.21779e-13	7.10523e-12	60.4493	10.7401	58.003	20.2728	44.563	14.5344	47.3115	5.83023	50.951	14.5608	Gnmt	protein_coding	glycine N-methyltransferase [Source:RGD Symbol;Acc:2719]
ENSRNOG00000026056	138.599	1.99571	0.137087	14.558	5.19411e-48	4.97259e-45	214.224	44.9133	221.198	56.5503	217.751	71.6337	254.677	55.8036	199.728	49.5068	Ccnb1ip1	protein_coding	cyclin B1 interacting protein 1 [Source:RGD Symbol;Acc:1561930]
ENSRNOG00000006807	11.5508	1.99444	0.472451	4.22147	2.42719e-05	0.00015801	19.0893	7.81101	17.6958	3.20096	30.3839	4.15268	17.1127	4.99734	8.15216	2.91216	Aldob	protein_coding	aldolase, fructose-bisphosphate B [Source:RGD Symbol;Acc:2090]
ENSRNOG00000068029	25.3845	1.97917	0.295981	6.68683	2.28061e-11	5.21744e-10	44.5416	9.76376	34.4085	9.60288	29.3711	12.458	40.2651	11.6605	54.0081	7.76577	Six2	protein_coding	SIX homeobox 2 [Source:RGD Symbol;Acc:1310792]
ENSRNOG00000046487	45.0216	1.97688	0.30312	6.52177	6.94845e-11	1.45355e-09	50.9047	21.4803	69.8002	19.2058	108.369	11.4199	42.2784	15.8249	87.6357	23.2973	Pou5f1	protein_coding	POU class 5 homeobox 1 [Source:RGD Symbol;Acc:1359491]
ENSRNOG00000023698	79.1099	1.955	0.234716	8.32921	8.13826e-17	4.35067e-15	112.415	34.1732	77.665	30.9426	155.97	31.1451	176.16	37.48	106.997	28.1509	Tex14	protein_coding	testis expressed 14, intercellular bridge forming factor [Source:RGD Symbol;Acc:1305437]
ENSRNOG00000005542	286.338	1.94828	0.661241	2.9464	0.00321492	0.0113179	164.38	96.6612	776.65	178.187	1031.03	79.939	215.419	143.257	86.6167	91.2478	Apob	protein_coding	apolipoprotein B [Source:RGD Symbol;Acc:2129]
ENSRNOG00000016456	16.9508	1.94366	0.427396	4.54768	5.42412e-06	4.17678e-05	14.8472	12.6929	26.5437	9.60288	27.3455	2.07634	42.2784	5.83023	23.4375	4.85361	Il33	protein_coding	interleukin 33 [Source:RGD Symbol;Acc:1311155]
ENSRNOG00000042692	4.69343	1.9341	0.759281	2.54728	0.0108567	0.0314513	4.24206	3.9055	17.6958	3.20096	6.07677	1.03817	5.03314	1.66578	4.07608	0	AABR07027750.1	protein_coding	solute carrier family 17 member 1 [Source:RGD Symbol;Acc:620099]
ENSRNOG00000020382	4.09853	1.91388	0.686149	2.78931	0.00528205	0.0170871	7.4236	0.976376	4.9155	0	7.08957	1.03817	7.0464	2.49867	6.11412	3.88288	Ltb4r2	protein_coding	leukotriene B4 receptor 2 [Source:RGD Symbol;Acc:621029]
ENSRNOG00000034031	9.94919	1.88118	0.468852	4.01231	6.01276e-05	0.000353022	20.1498	8.78739	15.7296	1.06699	12.1535	2.07634	16.1061	3.33156	14.2663	5.82433	Vstm2l	protein_coding	V-set and transmembrane domain containing 2 like [Source:RGD Symbol;Acc:1305725]
ENSRNOG00000060431	2384	1.87509	0.747708	2.50779	0.012149	0.034483	2516.6	714.707	6943.64	2879.8	4793.56	382.046	613.037	829.558	3866.16	300.924	Pfpl	protein_coding	pore forming protein-like [Source:RGD Symbol;Acc:1564458]
ENSRNOG00000000961	274.398	1.85101	0.136332	13.5773	5.46253e-42	3.55611e-39	484.655	99.5904	426.666	92.8279	410.182	164.031	413.724	106.61	412.703	132.989	Glt1d1	protein_coding	glycosyltransferase 1 domain containing 1 [Source:RGD Symbol;Acc:1304896]
ENSRNOG00000028120	42.9586	1.83209	0.227267	8.06139	7.54294e-16	3.43869e-14	66.8124	12.6929	69.8002	26.6747	55.7037	15.5725	61.4043	19.9894	81.5216	19.4144	AABR07011698.1	protein_coding
ENSRNOG00000029047	97.5701	1.8139	0.758933	2.39006	0.0168455	0.0454209	22.2708	24.4094	289.032	55.4833	340.299	44.6413	84.5568	44.9761	23.4375	46.5946	Cubn	protein_coding	cubilin [Source:RGD Symbol;Acc:68355]
ENSRNOG00000015566	12.2907	1.80925	0.384298	4.70794	2.50229e-06	2.09644e-05	19.0893	2.92913	20.6451	5.33494	20.2559	7.26718	17.1127	4.16445	18.3424	7.76577	Atp6v1e2	protein_coding	ATPase H+ transporting V1 subunit E2 [Source:RGD Symbol;Acc:1311680]
ENSRNOG00000006641	18.7244	1.80447	0.496189	3.63666	0.000276195	0.00134061	10.6051	14.6456	41.2902	11.7369	39.499	8.30535	16.1061	2.49867	37.7037	4.85361	Dbh	protein_coding	dopamine beta-hydroxylase [Source:RGD Symbol;Acc:2489]
ENSRNOG00000050155	874.541	1.80365	0.478735	3.76753	0.000164869	0.000860564	1799.69	229.448	1874.77	289.153	1706.56	869.986	715.713	270.689	701.086	288.304	RGD1560112	protein_coding	similar to Urinary protein 2 precursor (RUP-2) [Source:RGD Symbol;Acc:1560112]
ENSRNOG00000008144	831.376	1.78176	0.103759	17.1722	4.2893e-66	7.75648e-63	1431.69	303.653	1207.25	341.436	1317.65	449.527	1309.62	354.811	1173.91	424.205	Irf1	protein_coding	interferon regulatory factor 1 [Source:RGD Symbol;Acc:2920]
ENSRNOG00000014761	133.732	1.7802	0.178294	9.98464	1.77947e-23	1.97013e-21	211.042	48.8188	169.093	60.8183	228.892	44.6413	172.133	79.1245	255.774	66.9798	Rasd2	protein_coding	RASD family, member 2 [Source:RGD Symbol;Acc:628594]
ENSRNOG00000017786	1460.61	1.77996	0.451483	3.94247	8.06461e-05	0.000458761	1435.94	524.314	4434.77	1207.83	2376.02	356.092	1321.7	772.922	1743.54	432.942	Acta1	protein_coding	actin, alpha 1, skeletal muscle [Source:RGD Symbol;Acc:2025]
ENSRNOG00000013971	1348.74	1.75675	0.0812953	21.6095	1.46289e-103	7.93616e-100	2315.1	620.975	2162.82	639.125	1874.68	621.863	1787.77	581.357	2266.3	617.379	Psat1	protein_coding	phosphoserine aminotransferase 1 [Source:RGD Symbol;Acc:735170]
ENSRNOG00000015478	9.97194	1.75547	0.482175	3.64074	0.000271858	0.00132232	14.8472	1.95275	8.84791	1.06699	20.2559	5.19085	18.1193	8.3289	15.2853	5.82433	Aicda	protein_coding	activation-induced cytidine deaminase [Source:RGD Symbol;Acc:1303222]
ENSRNOG00000055530	16.0729	1.74049	0.364073	4.78062	1.74753e-06	1.51605e-05	33.9365	9.76376	14.7465	7.46891	25.3199	8.30535	21.1392	6.66312	28.5326	4.85361	Panx2	protein_coding	pannexin 2 [Source:RGD Symbol;Acc:735191]
ENSRNOG00000014282	6.75769	1.73298	0.52527	3.29922	0.000969524	0.00402731	9.54463	1.95275	8.84791	3.20096	16.2047	5.19085	8.05303	2.49867	9.17118	2.91216	Cebpe	protein_coding	CCAAT/enhancer binding protein epsilon [Source:RGD Symbol;Acc:2329]
ENSRNOG00000009967	10.9287	1.73261	0.426819	4.05936	4.92076e-05	0.000295627	12.7262	6.83463	25.5606	5.33494	15.1919	3.11451	14.0928	3.33156	16.3043	6.79505	Otof	protein_coding	otoferlin [Source:RGD Symbol;Acc:620646]
ENSRNOG00000062856	4.25152	1.73165	0.716802	2.41579	0.015701	0.0429107	7.4236	0.976376	6.88171	2.13397	10.128	5.19085	3.01989	1.66578	5.0951	0		protein_coding
ENSRNOG00000046946	4.25594	1.72302	0.674293	2.5553	0.0106098	0.0308627	4.24206	1.95275	4.9155	2.13397	10.128	3.11451	7.0464	0	6.11412	2.91216	Ptchd3	protein_coding	patched domain containing 3 [Source:RGD Symbol;Acc:1590039]
ENSRNOG00000058939	7.01457	1.72032	0.51965	3.31054	0.000931176	0.00389086	12.7262	2.92913	7.86481	1.06699	14.1791	5.19085	9.05966	4.99734	10.1902	1.94144	Spem2	protein_coding	SPEM family member 2 [Source:RGD Symbol;Acc:1565061]
ENSRNOG00000033520	45.379	1.71199	0.214693	7.97411	1.53478e-15	6.69665e-14	62.5703	24.4094	67.834	18.1388	63.8061	28.0306	65.4309	17.4907	87.6357	18.4437	Wdr97	protein_coding	WD repeat domain 97 [Source:RGD Symbol;Acc:1562063]
ENSRNOG00000052152	3.69352	1.7116	0.713114	2.40018	0.0163869	0.0444346	5.30257	1.95275	6.88171	0	3.03839	1.03817	6.03977	1.66578	7.13314	3.88288	Antxrl	protein_coding	ANTXR like [Source:RGD Symbol;Acc:1563190]
ENSRNOG00000033573	47.6384	1.6884	0.2049	8.24011	1.72059e-16	8.77823e-15	86.9622	18.5511	68.8171	18.1388	67.8573	23.8779	76.5038	29.1511	64.1983	22.3266	Sgk2	protein_coding	serum/glucocorticoid regulated kinase 2 [Source:RGD Symbol;Acc:620232]
ENSRNOG00000066331	41.1996	1.67008	0.276013	6.05073	1.44195e-09	2.39466e-08	68.9334	29.2913	43.2564	19.2058	46.5886	11.4199	73.4839	20.8222	81.5216	17.473	Il22ra1	protein_coding	interleukin 22 receptor subunit alpha 1 [Source:RGD Symbol;Acc:1559655]
ENSRNOG00000005729	131.469	1.66718	0.193423	8.61933	6.73441e-18	4.08965e-16	188.772	82.992	145.499	53.3494	275.48	51.9085	203.339	72.4614	187.5	53.3897	Palm3	protein_coding	paralemmin 3 [Source:RGD Symbol;Acc:2323602]
ENSRNOG00000065963	21.0093	1.64923	0.486128	3.39258	0.000692387	0.00300016	20.1498	10.7401	61.9354	12.8038	41.5246	5.19085	9.05966	6.66312	26.4945	15.5315	Olr1280	protein_coding	olfactory receptor 1280 [Source:RGD Symbol;Acc:1332726]
ENSRNOG00000012199	15.7756	1.64164	0.404324	4.0602	4.90298e-05	0.000294777	29.6944	5.85826	33.4254	9.60288	15.1919	5.19085	27.179	12.4933	14.2663	4.85361	Sox2	protein_coding	SRY-box transcription factor 2 [Source:RGD Symbol;Acc:1565646]
ENSRNOG00000021039	41.4777	1.63656	0.231288	7.07586	1.48524e-12	4.17482e-11	65.7519	20.5039	68.8171	18.1388	73.9341	15.5725	54.3579	16.6578	50.951	30.0924	Fam83e	protein_coding	family with sequence similarity 83, member E [Source:RGD Symbol;Acc:1309316]
ENSRNOG00000014771	9.28759	1.63576	0.617338	2.6497	0.00805633	0.0245184	18.0287	5.85826	20.6451	9.60288	17.2175	1.03817	2.01326	3.33156	12.2282	2.91216	Wfdc8	protein_coding	WAP four-disulfide core domain 8 [Source:RGD Symbol;Acc:1597713]
ENSRNOG00000001892	21.5652	1.62375	0.330632	4.91106	9.05868e-07	8.41976e-06	40.2995	4.88188	22.6113	11.7369	29.3711	8.30535	29.1922	15.8249	41.7798	11.6487	Tbx1	protein_coding	T-box transcription factor 1 [Source:RGD Symbol;Acc:1307734]
ENSRNOG00000070817	10.3643	1.61984	0.436652	3.70968	0.000207523	0.00104694	14.8472	4.88188	23.5944	4.26795	14.1791	9.34352	13.0862	3.33156	12.2282	3.88288		protein_coding
ENSRNOG00000017223	19.9303	1.61965	0.547251	2.95961	0.00308027	0.0109314	7.4236	5.85826	59.9692	9.60288	53.6782	8.30535	16.1061	12.4933	13.2473	12.6194	Plg	protein_coding	plasminogen [Source:RGD Symbol;Acc:619893]
ENSRNOG00000024954	158.109	1.61497	0.221538	7.2898	3.10405e-13	9.7904e-12	229.071	96.6612	186.789	58.6843	266.365	96.5497	157.034	67.4641	352.581	69.8919	Mgat5b	protein_coding	alpha-1,6-mannosylglycoprotein 6-beta-N-acetylglucosaminyltransferase B [Source:RGD Symbol;Acc:1305188]
ENSRNOG00000009193	234.274	1.61119	0.16131	9.98812	1.71814e-23	1.91525e-21	331.941	75.181	411.919	125.904	362.581	159.878	300.982	109.941	356.657	107.75	Lctl	protein_coding	lactase-like [Source:RGD Symbol;Acc:1305177]
ENSRNOG00000054736	4.31337	1.6024	0.65507	2.44615	0.014439	0.0399514	7.4236	2.92913	9.83101	1.06699	4.05118	3.11451	8.05303	1.66578	3.05706	1.94144	Vom2r16	protein_coding	vomeronasal 2 receptor, 16 [Source:RGD Symbol;Acc:1593384]
ENSRNOG00000019587	126.63	1.59534	0.33335	4.78579	1.70315e-06	1.47967e-05	84.8411	49.7952	283.133	106.699	275.48	53.9848	104.689	52.4721	202.785	52.4189	Ptprn	protein_coding	protein tyrosine phosphatase, receptor type, N [Source:RGD Symbol;Acc:620777]
ENSRNOG00000023497	5.02253	1.58966	0.639069	2.48746	0.0128657	0.0362643	10.6051	1.95275	4.9155	0	11.1407	5.19085	5.03314	3.33156	6.11412	1.94144	Foxe1	protein_coding	forkhead box E1 [Source:RGD Symbol;Acc:621723]
ENSRNOG00000048874	5.47139	1.57023	0.600841	2.61339	0.00896496	0.0267863	9.54463	4.88188	4.9155	4.26795	12.1535	1.03817	8.05303	0.83289	6.11412	2.91216	Gckr	protein_coding	glucokinase regulator [Source:RGD Symbol;Acc:2671]
ENSRNOG00000013291	6.23752	1.56542	0.651064	2.4044	0.0161992	0.0440358	5.30257	0.976376	13.7634	7.46891	16.2047	2.07634	3.01989	2.49867	8.15216	2.91216	Cyp2c23	protein_coding	cytochrome P450, family 2, subfamily c, polypeptide 23 [Source:RGD Symbol;Acc:620370]
ENSRNOG00000036682	114.922	1.56307	0.136988	11.4103	3.71324e-30	1.06023e-27	184.529	57.6062	178.924	65.0862	156.983	52.9466	147.974	64.1325	190.557	50.4775	Pycr1	protein_coding	pyrroline-5-carboxylate reductase 1 [Source:RGD Symbol;Acc:1307863]
ENSRNOG00000006846	22.5594	1.55753	0.343238	4.53775	5.68574e-06	4.33421e-05	19.0893	8.78739	36.3747	9.60288	49.627	7.26718	35.232	17.4907	28.5326	13.5901	En2	protein_coding	engrailed homeobox 2 [Source:RGD Symbol;Acc:1561842]
ENSRNOG00000025119	11.5566	1.54845	0.478033	3.23921	0.00119861	0.00484175	14.8472	3.9055	29.493	11.7369	21.2687	5.19085	11.0729	4.99734	9.17118	3.88288	Fmo9	protein_coding	flavin containing monooxygenase 9 [Source:RGD Symbol;Acc:1595083]
ENSRNOG00000004532	289.317	1.5387	0.0873605	17.6133	1.94894e-69	4.53128e-66	421.024	145.48	394.223	151.512	421.323	162.993	457.009	137.427	457.54	144.637	Dipk1b	protein_coding	divergent protein kinase domain 1B [Source:RGD Symbol;Acc:1308600]
ENSRNOG00000020884	28.7881	1.53388	0.307931	4.98124	6.31783e-07	6.095e-06	55.1467	11.7165	23.5944	10.6699	42.5374	11.4199	40.2651	19.1565	52.9891	20.3851	Cd6	protein_coding	Cd6 molecule [Source:RGD Symbol;Acc:2312]
ENSRNOG00000016997	148.352	1.52957	0.123322	12.403	2.51612e-35	1.07763e-32	230.132	75.181	178.924	70.4211	238.007	82.0154	230.518	71.6285	224.184	82.5113	Bnip5	protein_coding	BCL2 interacting protein 5 [Source:RGD Symbol;Acc:1591066]
ENSRNOG00000001419	156.892	1.52081	0.18887	8.05216	8.13452e-16	3.67748e-14	235.434	51.7479	247.741	105.632	239.02	65.4046	167.1	86.6205	274.116	96.1014	Cldn15	protein_coding	claudin 15 [Source:RGD Symbol;Acc:1310678]
ENSRNOG00000013752	14.6202	1.51819	0.430537	3.52627	0.00042146	0.0019371	23.3313	3.9055	14.7465	4.26795	16.2047	4.15268	33.2187	13.3262	21.3994	11.6487	Elavl3	protein_coding	ELAV like RNA binding protein 3 [Source:RGD Symbol;Acc:628892]
ENSRNOG00000018143	88.8312	1.51602	0.16617	9.12334	7.28468e-20	5.38901e-18	126.201	36.1259	134.685	55.4833	141.791	57.0993	129.855	51.6392	125.339	30.0924	Hpdl	protein_coding	4-hydroxyphenylpyruvate dioxygenase-like [Source:RGD Symbol;Acc:1310014]
ENSRNOG00000045654	11.8732	1.50176	0.610974	2.45798	0.0139722	0.0389245	13.7867	7.81101	44.2395	10.6699	13.1663	7.26718	5.03314	1.66578	11.2092	3.88288		protein_coding
ENSRNOG00000056400	14.6555	1.49072	0.409083	3.64406	0.000268367	0.00130651	9.54463	10.7401	18.6789	7.46891	19.2431	4.15268	30.1989	9.16179	30.5706	6.79505	Hhipl2	protein_coding	HHIP like 2 [Source:RGD Symbol;Acc:1311317]
ENSRNOG00000053769	70.4944	1.48679	0.241175	6.16477	7.0587e-10	1.24061e-08	73.1755	31.244	99.2932	39.4785	152.932	41.5268	70.464	30.8169	123.301	42.7117	Soat2	protein_coding	sterol O-acyltransferase 2 [Source:RGD Symbol;Acc:628865]
ENSRNOG00000003336	6.61253	1.48519	0.580161	2.55996	0.0104685	0.0305276	9.54463	2.92913	11.7972	1.06699	6.07677	7.26718	5.03314	4.16445	16.3043	1.94144	Mybph	protein_coding	myosin binding protein H [Source:RGD Symbol;Acc:620287]
ENSRNOG00000014163	35.9047	1.47262	0.27799	5.2974	1.17462e-07	1.33499e-06	65.7519	11.7165	40.3071	10.6699	55.7037	26.9924	53.3513	17.4907	48.913	28.1509	Zfp536	protein_coding	zinc finger protein 536 [Source:RGD Symbol;Acc:1563363]
ENSRNOG00000058560	41.3758	1.47023	0.518794	2.83394	0.00459776	0.0152183	46.6626	24.4094	36.3747	27.7417	98.2411	7.26718	99.6562	44.1432	23.4375	5.82433	Col2a1	protein_coding	collagen type II alpha 1 chain [Source:RGD Symbol;Acc:2375]
ENSRNOG00000042111	310.288	1.46491	0.346912	4.22271	2.41388e-05	0.000157332	444.356	79.0865	614.438	216.598	552.986	231.512	242.597	120.769	422.893	177.642	Sult1c2a	protein_coding	sulfotransferase family, cytosolic, 1C, member 2a [Source:RGD Symbol;Acc:1305885]
ENSRNOG00000013036	9.01645	1.44953	0.516065	2.80882	0.0049724	0.0162371	9.54463	1.95275	7.86481	8.5359	19.2431	5.19085	15.0994	7.49601	14.2663	0.970721	Epha8	protein_coding	Eph receptor A8 [Source:RGD Symbol;Acc:708543]
ENSRNOG00000028892	32.2176	1.43328	0.322489	4.44443	8.8127e-06	6.4173e-05	66.8124	11.7165	20.6451	19.2058	61.7805	17.6489	44.2917	20.8222	41.7798	17.473	Prr36	protein_coding	proline rich 36 [Source:RGD Symbol;Acc:1566084]
ENSRNOG00000009154	12.8759	1.41913	0.419464	3.3832	0.000716466	0.00309379	16.9682	2.92913	8.84791	8.5359	28.3583	7.26718	21.1392	6.66312	18.3424	9.70721	Hmx1	protein_coding	H6 family homeobox 1 [Source:RGD Symbol;Acc:1304928]
ENSRNOG00000034102	653.369	1.40436	0.0855732	16.4113	1.58869e-60	2.58559e-57	1048.85	373.952	819.906	346.771	1014.82	322.871	946.231	347.315	913.042	399.937	Plk5	protein_coding	polo-like kinase 5 [Source:RGD Symbol;Acc:1305038]
ENSRNOG00000015850	96.3941	1.39275	0.16167	8.61474	7.01008e-18	4.24123e-16	134.685	55.6534	120.921	55.4833	181.29	55.023	144.955	54.1378	116.168	45.6239	Rbp7	protein_coding	retinol binding protein 7 [Source:RGD Symbol;Acc:1562168]
ENSRNOG00000050177	242.643	1.39034	0.129638	10.7248	7.78808e-27	1.36291e-24	355.272	114.236	349.984	103.498	391.952	179.603	335.207	135.761	324.048	136.872		protein_coding	X-linked lymphocyte-regulated 5C-like [Source:RGD Symbol;Acc:2324027]
ENSRNOG00000037298	360.781	1.38082	0.179077	7.71075	1.25077e-14	4.7121e-13	590.706	170.866	530.875	145.11	530.705	232.55	463.049	149.92	491.168	302.865	RGD1309036	protein_coding	hypothetical LOC292874 [Source:RGD Symbol;Acc:1309036]
ENSRNOG00000005277	653.283	1.37565	0.132036	10.4188	2.03567e-25	2.9319e-23	1099.75	341.732	1003.75	266.747	900.375	427.726	838.522	331.49	873.3	449.444	Ptprv	protein_coding	protein tyrosine phosphatase, receptor type, V [Source:RGD Symbol;Acc:621123]
ENSRNOG00000014387	80.7138	1.37386	0.317094	4.33267	1.47313e-05	0.00010099	167.561	70.2991	110.107	21.3397	53.6782	39.4504	101.669	46.6418	149.796	46.5946	Chac1	protein_coding	ChaC glutathione-specific gamma-glutamylcyclotransferase 1 [Source:RGD Symbol;Acc:1307153]
ENSRNOG00000019577	18.4912	1.36877	0.357408	3.82972	0.000128288	0.00068839	39.239	10.7401	18.6789	10.6699	25.3199	4.15268	30.1989	15.8249	20.3804	9.70721	Adamts19	protein_coding	ADAM metallopeptidase with thrombospondin type 1 motif, 19 [Source:RGD Symbol;Acc:1308359]
ENSRNOG00000004269	64.8751	1.36216	0.250529	5.43715	5.41399e-08	6.62502e-07	78.4781	37.1023	48.1719	35.2106	120.523	44.6413	105.696	36.6472	114.13	28.1509	Myt1l	protein_coding	myelin transcription factor 1-like [Source:RGD Symbol;Acc:620550]
ENSRNOG00000019418	12.113	1.34592	0.409972	3.28297	0.0010272	0.00423661	24.3918	6.83463	10.8141	5.33494	10.128	9.34352	21.1392	4.99734	20.3804	7.76577	Lrrc4b	protein_coding	leucine rich repeat containing 4B [Source:RGD Symbol;Acc:1307121]
ENSRNOG00000069216	21.9767	1.32359	0.349441	3.78773	0.000152032	0.000801788	27.5734	7.81101	38.3409	14.9378	44.563	16.6107	21.1392	17.4907	25.4755	5.82433		protein_coding	uncharacterized LOC102555991 [Source:RGD Symbol;Acc:7516215]
ENSRNOG00000012448	12.906	1.32066	0.428045	3.08532	0.00203332	0.00761969	11.6657	7.81101	22.6113	9.60288	27.3455	4.15268	8.05303	6.66312	22.4184	8.73649	Chrnb3	protein_coding	cholinergic receptor nicotinic beta 3 subunit [Source:RGD Symbol;Acc:621544]
ENSRNOG00000016640	9.27283	1.31531	0.474733	2.77063	0.00559482	0.0179703	14.8472	6.83463	21.6282	5.33494	11.1407	8.30535	7.0464	2.49867	11.2092	3.88288	Dner	protein_coding	delta/notch-like EGF repeat containing [Source:RGD Symbol;Acc:1359385]
ENSRNOG00000018229	32.898	1.31195	0.284704	4.6081	4.06357e-06	3.24349e-05	39.239	22.4567	53.0875	17.0718	44.563	15.5725	30.1989	13.3262	67.2553	26.2095	Slc45a1	protein_coding	solute carrier family 45, member 1 [Source:RGD Symbol;Acc:708502]
ENSRNOG00000048585	16.0356	1.31187	0.322607	4.06645	4.77346e-05	0.00028784	25.4523	8.78739	20.6451	13.8708	20.2559	9.34352	26.1723	6.66312	21.3994	7.76577	AABR07018244.1	protein_coding	ribosomal protein S17-like [Source:RGD Symbol;Acc:1593317]
ENSRNOG00000006019	12.6363	1.30902	0.519938	2.51765	0.0118142	0.0337385	13.7867	3.9055	33.4254	13.8708	19.2431	9.34352	7.0464	7.49601	16.3043	1.94144	G0s2	protein_coding	G0/G1switch 2 [Source:RGD Symbol;Acc:1311675]
ENSRNOG00000000456	488.744	1.30785	0.15915	8.21773	2.0739e-16	1.03536e-14	702.06	320.251	751.089	213.397	802.134	295.878	514.387	214.886	711.276	362.079	Psmb8	protein_coding	proteasome 20S subunit beta 8 [Source:RGD Symbol;Acc:3426]
ENSRNOG00000007319	116.912	1.30087	0.20336	6.39688	1.58589e-10	3.15529e-09	191.953	64.4408	228.079	82.158	113.433	61.252	123.815	72.4614	174.252	57.2725	Trib3	protein_coding	tribbles pseudokinase 3 [Source:RGD Symbol;Acc:708432]
ENSRNOG00000055142	27.3501	1.29387	0.305308	4.23791	2.25606e-05	0.000148533	37.118	11.7165	46.2057	19.2058	36.4606	18.687	20.1326	12.4933	54.0081	17.473	Ect2l	protein_coding	epithelial cell transforming 2 like [Source:RGD Symbol;Acc:9246970]
ENSRNOG00000029427	238.322	1.29132	0.106113	12.1693	4.53079e-34	1.71485e-31	314.973	163.055	351.95	131.239	377.773	112.122	331.181	143.257	316.915	140.755	Grhl3	protein_coding	grainyhead-like transcription factor 3 [Source:RGD Symbol;Acc:1308320]
ENSRNOG00000050207	2475.68	1.2911	0.0826663	15.6182	5.47581e-55	7.42657e-52	3687.41	1290.77	3288.47	1273.98	3525.54	1584.25	3357.11	1358.44	3716.37	1674.49	Utf1	protein_coding	undifferentiated embryonic cell transcription factor 1 [Source:RGD Symbol;Acc:1589375]
ENSRNOG00000014698	172.537	1.2873	0.114023	11.2899	1.47265e-29	3.80435e-27	258.766	100.567	240.86	94.9618	222.815	109.008	230.518	83.289	270.04	114.545	Chrnb1	protein_coding	cholinergic receptor nicotinic beta 1 subunit [Source:RGD Symbol;Acc:2349]
ENSRNOG00000066539	5.75685	1.28639	0.538546	2.38864	0.0169109	0.0455595	8.48411	3.9055	9.83101	4.26795	10.128	5.19085	6.03977	1.66578	6.11412	1.94144		protein_coding
ENSRNOG00000066201	22.1226	1.27285	0.30079	4.23167	2.31961e-05	0.000151979	33.9365	22.4567	25.5606	10.6699	30.3839	7.26718	36.2386	12.4933	30.5706	11.6487	Lgi2	protein_coding	leucine-rich repeat LGI family, member 2 [Source:RGD Symbol;Acc:1310391]
ENSRNOG00000001187	172.446	1.27265	0.136102	9.35075	8.70316e-21	7.08219e-19	278.915	113.26	228.079	80.024	232.943	130.809	235.551	83.289	243.546	98.0428	Oasl	protein_coding	2'-5'-oligoadenylate synthetase-like [Source:RGD Symbol;Acc:1308586]
ENSRNOG00000004482	254.938	1.2717	0.0999563	12.7225	4.43343e-37	2.12218e-34	362.696	157.197	331.305	119.503	370.683	170.26	384.532	160.748	354.619	137.842	Ccdc88c	protein_coding	coiled-coil domain containing 88C [Source:RGD Symbol;Acc:1307429]
ENSRNOG00000067394	30.4489	1.26522	0.240625	5.25805	1.45592e-07	1.61851e-06	49.8442	16.5984	39.324	14.9378	41.5246	14.5344	49.3248	23.3209	35.6657	19.4144		protein_coding
ENSRNOG00000066503	9.68927	1.25317	0.458003	2.73617	0.00621588	0.0195977	9.54463	3.9055	11.7972	10.6699	19.2431	4.15268	16.1061	2.49867	11.2092	7.76577	Spink2	protein_coding	serine peptidase inhibitor, Kazal type 2 [Source:RGD Symbol;Acc:1302956]
ENSRNOG00000049770	25.6791	1.24749	0.409015	3.04998	0.00228853	0.00844961	25.4523	8.78739	32.4423	7.46891	56.7165	21.8015	21.1392	9.99468	44.8369	28.1509	Cryba4	protein_coding	crystallin, beta A4 [Source:RGD Symbol;Acc:61962]
ENSRNOG00000028050	7.99972	1.2377	0.504546	2.45309	0.0141634	0.0393428	10.6051	5.85826	11.7972	8.5359	16.2047	3.11451	8.05303	0.83289	9.17118	5.82433		protein_coding
ENSRNOG00000005491	8.14815	1.2302	0.460872	2.6693	0.00760106	0.0233146	14.8472	8.78739	9.83101	5.33494	12.1535	4.15268	9.05966	4.16445	11.2092	1.94144	Best3	protein_coding	bestrophin 3 [Source:RGD Symbol;Acc:1305439]
ENSRNOG00000009881	16.0274	1.22323	0.370472	3.3018	0.000960654	0.00399965	16.9682	9.76376	28.5099	9.60288	19.2431	3.11451	17.1127	10.8276	30.5706	14.5608	Fam161a	protein_coding	FAM161 centrosomal protein A [Source:RGD Symbol;Acc:1304999]
ENSRNOG00000001452	12.6157	1.22298	0.417137	2.93184	0.00336955	0.0117555	15.9077	1.95275	16.7127	6.40192	14.1791	14.5344	24.1591	9.16179	17.3233	5.82433	Fzd9	protein_coding	frizzled class receptor 9 [Source:RGD Symbol;Acc:628817]
ENSRNOG00000022822	13.9992	1.22156	0.352472	3.46569	0.000528864	0.00236723	23.3313	8.78739	15.7296	7.46891	26.3327	10.3817	15.0994	5.83023	17.3233	9.70721	Fam169b	protein_coding	family with sequence similarity 169, member B [Source:RGD Symbol;Acc:1585883]
ENSRNOG00000022806	48.1251	1.22	0.262262	4.65183	3.2901e-06	2.68403e-05	72.115	17.5748	49.155	48.0144	86.0876	29.0687	55.3646	23.3209	73.3695	27.1802		protein_coding
ENSRNOG00000006950	63.8079	1.21687	0.242976	5.00821	5.49399e-07	5.36703e-06	50.9047	36.1259	104.209	37.3445	131.663	46.7176	82.5435	33.3156	76.4265	38.8288	Padi3	protein_coding	peptidyl arginine deiminase 3 [Source:RGD Symbol;Acc:3289]
ENSRNOG00000011599	793.031	1.21413	0.088639	13.6975	1.05091e-42	7.43636e-40	1199.44	464.755	1197.42	438.532	998.616	492.092	984.483	550.54	1163.72	440.707	Gldc	protein_coding	glycine decarboxylase [Source:RGD Symbol;Acc:1308660]
ENSRNOG00000037835	20.7186	1.20939	0.366704	3.29801	0.000973717	0.00404266	40.2995	14.6456	26.5437	9.60288	26.3327	17.6489	21.1392	17.4907	30.5706	2.91216	Catip	protein_coding	ciliogenesis associated TTC17 interacting protein [Source:RGD Symbol;Acc:1596071]
ENSRNOG00000014503	15.9927	1.20867	0.329404	3.66927	0.000243249	0.00120185	23.3313	4.88188	21.6282	8.5359	28.3583	11.4199	21.1392	11.6605	17.3233	11.6487	Celf4	protein_coding	CUGBP, Elav-like family member 4 [Source:RGD Symbol;Acc:1307630]
ENSRNOG00000022248	96.3748	1.20711	0.165259	7.30434	2.78625e-13	8.80509e-12	166.501	46.8661	122.888	61.8853	112.42	58.1375	141.935	49.9734	128.397	74.7455	Fbxl16	protein_coding	F-box and leucine-rich repeat protein 16 [Source:RGD Symbol;Acc:1309127]
ENSRNOG00000063280	6.4356	1.20304	0.486494	2.47287	0.0134031	0.0375967	11.6657	2.92913	8.84791	4.26795	8.10236	4.15268	8.05303	3.33156	8.15216	4.85361		protein_coding
ENSRNOG00000020949	55.7234	1.20169	0.264389	4.54514	5.4899e-06	4.21453e-05	106.051	26.3622	66.8509	17.0718	57.7293	41.5268	68.4507	34.9814	89.6738	48.5361	Hsd17b14	protein_coding	hydroxysteroid (17-beta) dehydrogenase 14 [Source:RGD Symbol;Acc:1588673]
ENSRNOG00000059401	19.5235	1.20134	0.297744	4.03479	5.46501e-05	0.000324716	23.3313	7.81101	22.6113	14.9378	31.3967	10.3817	34.2254	12.4933	24.4565	13.5901	Ccdc40	protein_coding	coiled-coil domain containing 40 [Source:RGD Symbol;Acc:1592118]
ENSRNOG00000019427	18.01	1.20024	0.301282	3.98378	6.78274e-05	0.000393124	29.6944	9.76376	18.6789	13.8708	25.3199	9.34352	26.1723	9.16179	25.4755	12.6194	Tescl	protein_coding	tescalcin-like [Source:RGD Symbol;Acc:1311676]
ENSRNOG00000001159	31.0416	1.19621	0.251135	4.76321	1.90541e-06	1.63557e-05	55.1467	15.622	34.4085	16.0048	42.5374	18.687	44.2917	15.8249	39.7418	28.1509	Tff3	protein_coding	trefoil factor 3 [Source:RGD Symbol;Acc:3847]
ENSRNOG00000011104	6.72073	1.19524	0.502813	2.3771	0.0174492	0.046816	10.6051	3.9055	9.83101	2.13397	11.1407	4.15268	9.05966	2.49867	6.11412	7.76577	Rpl22	protein_coding	ribosomal protein L22 [Source:RGD Symbol;Acc:621189]
ENSRNOG00000048898	200.693	1.18926	0.214481	5.54481	2.94275e-08	3.80709e-07	370.12	118.142	164.178	88.5599	356.504	144.305	214.412	134.095	290.421	126.194	Wasf3	protein_coding	WASP family member 3 [Source:RGD Symbol;Acc:1592807]
ENSRNOG00000014786	3000.14	1.18015	0.0824271	14.3175	1.70227e-46	1.45812e-43	4584.6	1705.73	3763.31	1600.48	4321.6	2035.85	4123.15	1768.23	4023.09	2075.4	Ccne1	protein_coding	cyclin E1 [Source:RGD Symbol;Acc:2294]
ENSRNOG00000068104	26.1002	1.17726	0.263703	4.46436	8.03067e-06	5.9033e-05	31.8154	18.5511	35.3916	20.2728	29.3711	12.458	46.3049	11.6605	37.7037	17.473		protein_coding	X-linked lymphocyte-regulated protein 3A-like [Source:NCBI gene (formerly Entrezgene);Acc:100911047]
ENSRNOG00000030914	22.8875	1.17419	0.352713	3.32901	0.000871556	0.00367191	21.2103	14.6456	53.0875	12.8038	40.5118	16.6107	25.1657	9.99468	18.3424	16.5023	Lexm	protein_coding	lymphocyte expansion molecule [Source:RGD Symbol;Acc:1559493]
ENSRNOG00000050521	20.1224	1.16632	0.344728	3.3833	0.000716215	0.00309352	18.0287	5.85826	35.3916	12.8038	33.4222	10.3817	21.1392	19.9894	31.5896	12.6194	Tspo2	protein_coding	translocator protein 2 [Source:RGD Symbol;Acc:1594018]
ENSRNOG00000020832	17.7566	1.16304	0.308733	3.76715	0.000165121	0.000861302	31.8154	9.76376	26.5437	7.46891	19.2431	10.3817	23.1525	14.1591	22.4184	12.6194	C2cd4d	protein_coding	C2 calcium-dependent domain containing 4D [Source:RGD Symbol;Acc:2324777]
ENSRNOG00000003777	51.7419	1.16149	0.214266	5.4208	5.93315e-08	7.19989e-07	72.115	26.3622	73.7326	21.3397	72.9213	37.3741	54.3579	29.984	84.5787	44.6532	Chrne	protein_coding	cholinergic receptor nicotinic epsilon subunit [Source:RGD Symbol;Acc:2353]
ENSRNOG00000046848	92.3917	1.1598	0.227433	5.09953	3.40499e-07	3.48311e-06	158.017	92.7557	85.5298	40.5455	131.663	51.9085	131.868	51.6392	131.454	48.5361	PCOLCE2	protein_coding	procollagen C-endopeptidase enhancer 2 [Source:RGD Symbol;Acc:1595195]
ENSRNOG00000042717	97.1976	1.15535	0.223097	5.17868	2.23456e-07	2.38163e-06	143.169	61.5117	180.891	54.4163	119.51	76.8245	79.5237	66.6312	147.758	41.741	Ciart	protein_coding	circadian associated repressor of transcription [Source:RGD Symbol;Acc:1566380]
ENSRNOG00000058308	16.8301	1.15465	0.358521	3.22059	0.00127928	0.00512309	19.0893	7.81101	23.5944	13.8708	29.3711	12.458	13.0862	5.83023	30.5706	12.6194	Asic2	protein_coding	acid sensing ion channel subunit 2 [Source:RGD Symbol;Acc:2017]
ENSRNOG00000019382	478.066	1.14855	0.121933	9.41953	4.53105e-21	3.84077e-19	707.363	292.913	828.754	256.077	575.268	298.993	544.586	293.177	638.926	344.606	Zbtb47	protein_coding	zinc finger and BTB domain containing 47 [Source:RGD Symbol;Acc:1562434]
ENSRNOG00000003813	8.93652	1.14473	0.485161	2.3595	0.0182998	0.0486548	8.48411	1.95275	17.6958	7.46891	8.10236	2.07634	13.0862	7.49601	14.2663	8.73649	Kcnk10	protein_coding	potassium two pore domain channel subfamily K member 10 [Source:RGD Symbol;Acc:619732]
ENSRNOG00000005058	935.288	1.14349	0.118509	9.64897	4.96502e-22	4.75327e-20	1431.69	526.267	1311.46	500.417	1228.52	689.344	1255.27	472.249	1210.6	727.07	Lpcat4	protein_coding	lysophosphatidylcholine acyltransferase 4 [Source:RGD Symbol;Acc:1311177]
ENSRNOG00000063912	38.8859	1.13445	0.345055	3.28774	0.00100994	0.00417706	36.0575	13.6693	73.7326	43.7465	65.8317	16.6107	30.1989	27.4854	61.1412	20.3851		protein_coding	similar to Alpha-1-antitrypsin-related protein precursor [Source:RGD Symbol;Acc:1597369]
ENSRNOG00000019353	389.533	1.1323	0.086705	13.0592	5.63296e-39	3.05588e-36	565.254	223.59	501.381	224.067	528.679	283.42	515.394	224.047	563.518	265.978	Psmb10	protein_coding	chymotrypsin-like [Source:RGD Symbol;Acc:621501]
ENSRNOG00000017473	74.3372	1.13182	0.167731	6.7478	1.501e-11	3.59247e-10	101.809	40.0314	113.057	40.5455	96.2156	51.9085	79.5237	52.4721	120.244	47.5653	Odad4	protein_coding	outer dynein arm docking complex subunit 4 [Source:RGD Symbol;Acc:1311859]
ENSRNOG00000018505	32.6217	1.13074	0.231835	4.87737	1.0751e-06	9.83543e-06	40.2995	24.4094	44.2395	10.6699	47.6014	20.7634	45.2983	20.8222	46.8749	25.2387	Cidea	protein_coding	cell death-inducing DFFA-like effector a [Source:RGD Symbol;Acc:1305106]
ENSRNOG00000021966	759.62	1.12627	0.138387	8.13857	3.99958e-16	1.88676e-14	1171.87	421.795	1184.64	459.871	793.019	500.397	1080.11	383.962	979.278	621.262	Il17rd	protein_coding	interleukin 17 receptor D [Source:RGD Symbol;Acc:1565237]
ENSRNOG00000020580	283.48	1.12625	0.106355	10.5896	3.33035e-26	5.26227e-24	443.295	199.181	332.288	155.78	355.491	172.336	427.817	179.904	386.209	182.496	Shfl	protein_coding	shiftless antiviral inhibitor of ribosomal frameshifting [Source:RGD Symbol;Acc:1565995]
ENSRNOG00000069640	261.946	1.12618	0.175167	6.42915	1.28322e-10	2.59801e-09	469.808	158.173	344.085	115.235	351.44	233.588	284.876	168.244	346.467	147.55		protein_coding	uncharacterized LOC102551114 [Source:RGD Symbol;Acc:7582340]
ENSRNOG00000022565	75.7272	1.12449	0.191164	5.8823	4.04598e-09	6.2121e-08	102.87	71.2755	100.276	39.4785	96.2156	51.9085	121.802	41.6445	97.8259	33.9752	Lrrc25	protein_coding	leucine rich repeat containing 25 [Source:RGD Symbol;Acc:1564818]
ENSRNOG00000003280	36.0902	1.12333	0.292788	3.83668	0.000124707	0.00067161	60.4493	18.5511	32.4423	17.0718	67.8573	30.1069	54.3579	29.984	32.6086	17.473	Grin2c	protein_coding	glutamate ionotropic receptor NMDA type subunit 2C [Source:RGD Symbol;Acc:2739]
ENSRNOG00000042460	140.756	1.12186	0.131519	8.53006	1.46276e-17	8.56348e-16	209.982	73.2282	183.84	78.957	204.585	88.2444	203.339	109.109	164.062	92.2185	Hmga2	protein_coding	high mobility group AT-hook 2 [Source:RGD Symbol;Acc:620617]
ENSRNOG00000005227	407.389	1.119	0.108976	10.2683	9.79417e-25	1.29594e-22	632.067	225.543	530.875	208.062	510.449	268.886	596.931	282.35	520.719	298.011	Tfap4	protein_coding	transcription factor AP-4 [Source:RGD Symbol;Acc:1308357]
ENSRNOG00000008282	1170.52	1.11227	0.0855921	12.9951	1.30496e-38	6.63695e-36	1547.29	652.219	1432.38	706.345	1815.94	721.527	1672.01	852.879	1537.7	766.87	Elf5	protein_coding	E74 like ETS transcription factor 5 [Source:RGD Symbol;Acc:1305859]
ENSRNOG00000014358	40.7678	1.10905	0.297254	3.73099	0.000190731	0.000976455	57.2678	22.4567	71.7664	10.6699	40.5118	31.1451	68.4507	25.8196	40.7608	38.8288	Zic5	protein_coding	Zic family member 5 [Source:RGD Symbol;Acc:1310160]
ENSRNOG00000058068	395.678	1.10369	0.136104	8.10917	5.09654e-16	2.38351e-14	685.092	273.385	533.824	294.488	434.489	243.97	476.135	198.228	569.632	247.534	Obscn	protein_coding	obscurin, cytoskeletal calmodulin and titin-interacting RhoGEF [Source:RGD Symbol;Acc:631335]
ENSRNOG00000010835	33.9342	1.09801	0.32423	3.38653	0.000707835	0.00305976	38.1785	12.6929	63.9016	34.1436	58.7421	26.9924	25.1657	19.1565	44.8369	15.5315	Dmbx1	protein_coding	diencephalon/mesencephalon homeobox 1 [Source:RGD Symbol;Acc:1308265]
ENSRNOG00000010605	18.0647	1.09774	0.315674	3.47743	0.000506236	0.0022806	25.4523	11.7165	26.5437	11.7369	23.2943	8.30535	19.1259	7.49601	28.5326	18.4437	Gsc	protein_coding	goosecoid homeobox [Source:RGD Symbol;Acc:631425]
ENSRNOG00000028617	833.767	1.09701	0.446091	2.45916	0.0139263	0.0388281	798.567	534.078	983.101	795.972	2357.79	509.741	397.618	480.577	1144.36	335.87	Ceacam15	protein_coding	carcinoembryonic antigen-related cell adhesion molecule 3-like [Source:RGD Symbol;Acc:11382285]
ENSRNOG00000023112	17.6714	1.09694	0.32933	3.33082	0.000865896	0.00365279	27.5734	9.76376	27.5268	5.33494	22.2815	12.458	17.1127	17.4907	26.4945	10.6779		protein_coding	LRRGT00162 [Source:RGD Symbol;Acc:1565070]
ENSRNOG00000057091	8.17646	1.0937	0.44254	2.47141	0.013458	0.037731	8.48411	3.9055	13.7634	4.26795	13.1663	6.22901	7.0464	5.83023	13.2473	5.82433		protein_coding	similar to Aspartate aminotransferase, mitochondrial precursor (Transaminase A) (Glutamate oxaloacetate transaminase 2) [Source:RGD Symbol;Acc:1588547]
ENSRNOG00000047545	19.5834	1.09139	0.324023	3.36825	0.00075647	0.003245	31.8154	12.6929	36.3747	16.0048	21.2687	8.30535	20.1326	8.3289	23.4375	17.473	Adra2a	protein_coding	adrenoceptor alpha 2A [Source:RGD Symbol;Acc:2056]
ENSRNOG00000020021	12.6827	1.08645	0.366075	2.96783	0.00299908	0.0106759	12.7262	7.81101	11.7972	7.46891	18.2303	6.22901	21.1392	8.3289	22.4184	10.6779	Brsk2	protein_coding	BR serine/threonine kinase 2 [Source:RGD Symbol;Acc:1566256]
ENSRNOG00000030920	77.3076	1.07117	0.171724	6.23775	4.43901e-10	8.1725e-09	96.5068	43.9369	94.3777	64.0192	120.523	36.3359	100.663	59.9681	112.092	44.6532	Rtn4r	protein_coding	reticulon 4 receptor [Source:RGD Symbol;Acc:620810]
ENSRNOG00000024711	139.249	1.06977	0.13097	8.16811	3.13252e-16	1.51731e-14	176.045	83.9684	166.144	73.6221	180.278	103.817	200.319	100.78	221.127	86.3942	Sdk2	protein_coding	sidekick cell adhesion molecule 2 [Source:RGD Symbol;Acc:1310397]
ENSRNOG00000000569	2114.57	1.04204	0.108483	9.6056	7.57172e-22	7.00169e-20	2998.07	1257.57	3177.38	1359.34	2859.12	1668.34	2185.39	1234.34	3012.22	1393.96	Vsir	protein_coding	V-set immunoregulatory receptor [Source:RGD Symbol;Acc:1590938]
ENSRNOG00000000934	16.3138	1.03848	0.380578	2.72869	0.00635866	0.0199821	18.0287	5.85826	16.7127	12.8038	40.5118	10.3817	18.1193	10.8276	16.3043	13.5901	Piwil1	protein_coding	piwi-like RNA-mediated gene silencing 1 [Source:RGD Symbol;Acc:1306980]
ENSRNOG00000032845	1932.96	1.03789	0.406824	2.5512	0.0107353	0.0311662	3194.27	818.203	4015.97	1496.98	3050.54	1687.02	846.575	1390.09	1891.3	938.687	Prl3d2	protein_coding	Prolactin family 3, subfamily d, member 2 [Source:RGD Symbol;Acc:1582762]
ENSRNOG00000049955	128.694	1.03427	0.146108	7.07879	1.45416e-12	4.09455e-11	185.59	78.1101	182.857	67.2202	196.482	94.4734	150.994	76.6259	148.777	105.809	Npc1l1	protein_coding	NPC1 like intracellular cholesterol transporter 1 [Source:RGD Symbol;Acc:1303135]
ENSRNOG00000005111	16.2915	1.03349	0.365403	2.82834	0.00467898	0.0154338	36.0575	11.7165	12.7803	8.5359	18.2303	12.458	27.179	9.99468	15.2853	10.6779	Nutm1	protein_coding	NUT midline carcinoma, family member 1 [Source:RGD Symbol;Acc:1564529]
ENSRNOG00000020603	17.0192	1.0324	0.372985	2.76795	0.00564106	0.0180884	19.0893	12.6929	14.7465	9.60288	29.3711	4.15268	24.1591	19.1565	27.5135	9.70721	Angptl6	protein_coding	angiopoietin-like 6 [Source:RGD Symbol;Acc:1311141]
ENSRNOG00000028235	11.5139	1.03072	0.380176	2.71115	0.00670494	0.0208968	19.0893	7.81101	15.7296	10.6699	17.2175	5.19085	16.1061	8.3289	9.17118	5.82433	RGD1560795	protein_coding	similar to Sepiapterin reductase (SPR) [Source:RGD Symbol;Acc:1560795]
ENSRNOG00000032569	81.5961	1.02751	0.179622	5.72043	1.06257e-08	1.50377e-07	77.4175	52.7243	103.226	64.0192	140.779	49.8321	113.749	57.4694	112.092	44.6532	Lingo3	protein_coding	leucine rich repeat and Ig domain containing 3 [Source:RGD Symbol;Acc:1592209]
ENSRNOG00000015036	827.096	1.02668	0.176809	5.80673	6.37035e-09	9.39108e-08	818.717	495.023	1418.61	602.848	992.539	417.344	830.469	609.675	1487.77	597.964	Ccn2	protein_coding	cellular communication network factor 2 [Source:RGD Symbol;Acc:621392]
ENSRNOG00000000850	32.1306	1.01971	0.372165	2.73995	0.00614492	0.0194078	21.2103	17.5748	55.0537	24.5407	84.062	22.8397	28.1856	19.9894	26.4945	21.3559	Apom	protein_coding	apolipoprotein M [Source:RGD Symbol;Acc:620773]
ENSRNOG00000055858	11.1301	1.01233	0.397292	2.54808	0.0108319	0.0313904	21.2103	7.81101	13.7634	6.40192	13.1663	4.15268	12.0795	5.83023	14.2663	12.6194	Myb	protein_coding	MYB proto-oncogene, transcription factor [Source:RGD Symbol;Acc:1560020]
ENSRNOG00000001499	10.6795	1.01232	0.39218	2.58127	0.00984389	0.0289762	13.7867	8.78739	14.7465	7.46891	13.1663	7.26718	15.0994	2.49867	14.2663	9.70721	Mia	protein_coding	MIA SH3 domain containing [Source:RGD Symbol;Acc:620883]
ENSRNOG00000011796	282.576	1.01134	0.208703	4.84582	1.2609e-06	1.12754e-05	521.773	237.259	299.846	108.833	273.455	185.832	433.857	214.886	360.733	189.291	C1r	protein_coding	complement C1r [Source:RGD Symbol;Acc:1309091]
ENSRNOG00000022760	106.176	1.01105	0.151826	6.65924	2.75256e-11	6.17422e-10	130.443	76.1573	154.347	72.5551	145.843	82.0154	117.776	50.8063	159.986	71.8334	Rubcnl	protein_coding	rubicon like autophagy enhancer [Source:RGD Symbol;Acc:1304929]
ENSRNOG00000053301	11.8208	1.01074	0.384559	2.62832	0.00858082	0.0258186	18.0287	6.83463	12.7803	3.20096	12.1535	7.26718	20.1326	10.8276	16.3043	10.6779		protein_coding	similar to OX-2 membrane glycoprotein precursor (MRC OX-2 antigen) (CD200 antigen) [Source:RGD Symbol;Acc:1590201]
ENSRNOG00000021103	494.879	1.00762	0.162005	6.21972	4.9804e-10	9.03791e-09	571.617	271.433	595.759	285.953	899.362	427.726	625.116	268.191	612.431	391.201	Nrxn2	protein_coding	neurexin 2 [Source:RGD Symbol;Acc:620211]
ENSRNOG00000003105	71.2281	1.00562	0.25191	3.99197	6.55269e-05	0.000381283	55.1467	44.9133	63.9016	35.2106	106.344	57.0993	122.809	49.9734	127.378	49.5068	Kif19	protein_coding	kinesin family member 19 [Source:RGD Symbol;Acc:1559936]
ENSRNOG00000005749	180.532	1.00297	0.101258	9.90512	3.95504e-23	4.23475e-21	270.431	117.165	227.096	120.57	248.135	115.237	232.531	114.939	226.222	132.989	Foxred2	protein_coding	FAD-dependent oxidoreductase domain containing 2 [Source:RGD Symbol;Acc:1306763]
ENSRNOG00000019422	430.559	1.00292	0.307774	3.25863	0.00111952	0.00455959	479.352	248.976	959.507	342.503	667.432	270.962	271.79	333.989	494.225	236.856	Egr1	protein_coding	early growth response 1 [Source:RGD Symbol;Acc:2544]
ENSRNOG00000019959	15.4616	1.00054	0.349094	2.86611	0.00415548	0.0140109	15.9077	7.81101	15.7296	5.33494	21.2687	11.4199	25.1657	15.8249	25.4755	10.6779	Kcnc3	protein_coding	potassium voltage-gated channel subfamily C member 3 [Source:RGD Symbol;Acc:621358]
ENSRNOG00000059428	11.2698	0.999813	0.393509	2.54076	0.0110611	0.0319354	18.0287	9.76376	15.7296	8.5359	10.128	3.11451	12.0795	9.16179	19.3614	6.79505		protein_coding	40S ribosomal protein S2 [Source:RGD Symbol;Acc:11081182]
ENSRNOG00000020751	922.993	0.998583	0.109885	9.08752	1.01328e-19	7.32941e-18	1193.08	574.109	994.898	627.388	1289.29	709.069	1529.07	604.678	1144.36	563.989	Rdm1	protein_coding	RAD52 motif containing 1 [Source:RGD Symbol;Acc:1310432]
ENSRNOG00000003681	107.124	0.99554	0.297364	3.34788	0.000814323	0.00346305	136.806	89.8266	247.741	87.4929	146.855	86.168	77.5104	48.3076	103.94	46.5946	Lct	protein_coding	lactase [Source:RGD Symbol;Acc:620823]
ENSRNOG00000064693	25.684	0.993415	0.258936	3.83653	0.000124786	0.000671813	36.0575	17.5748	36.3747	19.2058	41.5246	15.5725	31.2055	12.4933	25.4755	21.3559		protein_coding	X-linked lymphocyte-regulated 3A [Source:NCBI gene (formerly Entrezgene);Acc:690041]
ENSRNOG00000050090	113.68	0.989172	0.15682	6.30769	2.83239e-10	5.3415e-09	154.835	62.4881	150.414	84.292	140.779	74.7482	133.882	59.1352	175.271	100.955	Slc6a17	protein_coding	solute carrier family 6 member 17 [Source:RGD Symbol;Acc:1587185]
ENSRNOG00000018397	368.562	0.985982	0.102262	9.64172	5.32881e-22	5.04223e-20	615.098	246.047	434.531	241.139	469.937	238.779	466.069	265.692	464.673	243.651	Dnph1	protein_coding	2'-deoxynucleoside 5'-phosphate N-hydrolase 1 [Source:RGD Symbol;Acc:620382]
ENSRNOG00000012439	1025.79	0.985454	0.114999	8.56923	1.04177e-17	6.23627e-16	1486.84	686.392	1457.94	569.771	1352.08	711.146	1289.49	582.19	1228.94	893.063	Bid	protein_coding	BH3 interacting domain death agonist [Source:RGD Symbol;Acc:620160]
ENSRNOG00000058337	90.6713	0.983903	0.180233	5.45905	4.78694e-08	5.89315e-07	131.504	65.4172	101.259	61.8853	136.727	73.71	86.5701	52.4721	145.72	51.4482	Plcb2	protein_coding	phospholipase C, beta 2 [Source:RGD Symbol;Acc:621004]
ENSRNOG00000013018	12.5433	0.983133	0.398474	2.46725	0.0136157	0.0381104	21.2103	6.83463	15.7296	9.60288	14.1791	6.22901	9.05966	13.3262	23.4375	5.82433	Eda2r	protein_coding	ectodysplasin A2 receptor [Source:MGI Symbol;Acc:MGI:2442860]
ENSRNOG00000018536	570.94	0.981519	0.123277	7.96193	1.69381e-15	7.2928e-14	818.717	410.078	794.346	347.838	589.447	335.329	661.355	423.108	927.308	401.879	Pck2	protein_coding	phosphoenolpyruvate carboxykinase 2 (mitochondrial) [Source:RGD Symbol;Acc:1311112]
ENSRNOG00000013661	3149.44	0.977396	0.0655094	14.9199	2.44553e-50	2.6534e-47	4288.72	2033.79	3761.34	2190.52	4047.13	2079.45	4671.76	2302.11	4118.88	2000.66	Kif26a	protein_coding	kinesin family member 26A [Source:RGD Symbol;Acc:1307957]
ENSRNOG00000022784	94.1019	0.975993	0.206927	4.7166	2.39823e-06	2.01503e-05	143.169	43.9369	101.259	40.5455	126.599	78.9008	128.848	64.1325	124.32	89.3063	Fzd10	protein_coding	frizzled class receptor 10 [Source:RGD Symbol;Acc:1583825]
ENSRNOG00000033803	17.7741	0.973886	0.306486	3.17759	0.00148506	0.00582956	28.6339	9.76376	26.5437	11.7369	23.2943	11.4199	25.1657	13.3262	14.2663	13.5901	Rpl37	protein_coding	ribosomal protein L37 [Source:RGD Symbol;Acc:621204]
ENSRNOG00000011300	15.2532	0.971846	0.381269	2.54898	0.0108038	0.0313259	11.6657	8.78739	15.7296	8.5359	17.2175	6.22901	25.1657	14.992	31.5896	12.6194	Lama3	protein_coding	laminin subunit alpha 3 [Source:RGD Symbol;Acc:628776]
ENSRNOG00000055672	125.487	0.971328	0.145278	6.68599	2.29371e-11	5.23564e-10	174.985	100.567	143.533	60.8183	146.855	85.1299	194.279	89.1192	172.214	87.3649	Gpx2	protein_coding	glutathione peroxidase 2 [Source:RGD Symbol;Acc:727780]
ENSRNOG00000015328	15.1674	0.971275	0.328896	2.95314	0.0031456	0.0111172	16.9682	13.6693	14.7465	8.5359	26.3327	9.34352	23.1525	10.8276	19.3614	8.73649	AABR07060577.1	protein_coding	similar to Translocase of outer mitochondrial membrane 20 homolog [Source:RGD Symbol;Acc:1561341]
ENSRNOG00000039383	20.7353	0.9686	0.346086	2.79873	0.00513047	0.0166763	25.4523	8.78739	30.4761	18.1388	34.435	13.4962	11.0729	13.3262	35.6657	16.5023	Fam71f2	protein_coding	family with sequence similarity 71, member F2 [Source:RGD Symbol;Acc:1561814]
ENSRNOG00000003737	20.3947	0.967245	0.350452	2.76	0.00578021	0.0184384	32.8759	10.7401	24.5775	25.6077	28.3583	13.4962	15.0994	10.8276	33.6277	8.73649	Best2	protein_coding	bestrophin 2 [Source:RGD Symbol;Acc:1305377]
ENSRNOG00000062739	32.5327	0.958254	0.228802	4.18814	2.81249e-05	0.000179997	34.997	25.3858	56.0368	21.3397	36.4606	21.8015	41.2718	20.8222	45.8559	21.3559	RGD1561310	protein_coding	similar to ribosomal protein L37 [Source:RGD Symbol;Acc:1561310]
ENSRNOG00000057957	31.9597	0.957037	0.265132	3.60966	0.000306603	0.00147196	44.5416	16.5984	46.2057	27.7417	51.6526	12.458	30.1989	29.1511	38.7228	22.3266	Crybg2	protein_coding	crystallin beta-gamma domain containing 2 [Source:RGD Symbol;Acc:1308621]
ENSRNOG00000022176	19.0219	0.956881	0.311547	3.07138	0.00213071	0.00793895	14.8472	12.6929	20.6451	14.9378	27.3455	9.34352	31.2055	14.992	31.5896	12.6194	Gpr75	protein_coding	G protein-coupled receptor 75 [Source:RGD Symbol;Acc:1566385]
ENSRNOG00000001157	28.8534	0.95583	0.289972	3.29628	0.000979744	0.00406458	41.3601	7.81101	30.4761	16.0048	42.5374	30.1069	36.2386	19.9894	39.7418	24.268	Umodl1	protein_coding	uromodulin-like 1 [Source:RGD Symbol;Acc:1566039]
ENSRNOG00000031335	50.4338	0.953499	0.214068	4.45419	8.42111e-06	6.16248e-05	57.2678	33.1968	73.7326	24.5407	83.0492	48.7939	66.4375	33.3156	51.97	32.0338	Ankrd37	protein_coding	ankyrin repeat domain 37 [Source:RGD Symbol;Acc:1565715]
ENSRNOG00000014705	18.9035	0.951051	0.312154	3.04674	0.00231336	0.00852774	26.5129	9.76376	27.5268	13.8708	23.2943	13.4962	31.2055	18.3236	16.3043	8.73649	Rbm20	protein_coding	RNA binding motif protein 20 [Source:RGD Symbol;Acc:1307427]
ENSRNOG00000019575	147.578	0.948846	0.115434	8.21985	2.03758e-16	1.02351e-14	207.861	86.8975	176.958	101.364	220.789	111.084	186.226	103.278	180.367	100.955	Rell2	protein_coding	RELT-like 2 [Source:RGD Symbol;Acc:1305276]
ENSRNOG00000017974	32.8533	0.947376	0.227036	4.17279	3.00887e-05	0.000191137	45.6021	21.4803	43.2564	27.7417	43.5502	17.6489	34.2254	26.6525	49.932	18.4437	Gprin1	protein_coding	G protein-regulated inducer of neurite outgrowth 1 [Source:RGD Symbol;Acc:1308762]
ENSRNOG00000019365	33.909	0.942307	0.332666	2.83259	0.00461723	0.0152672	37.118	6.83463	62.9185	32.0096	45.5758	34.2596	40.2651	19.1565	36.6847	24.268	Ablim3	protein_coding	actin binding LIM protein family, member 3 [Source:RGD Symbol;Acc:1565118]
ENSRNOG00000018870	18.2746	0.94144	0.340543	2.76453	0.00570052	0.018243	28.6339	11.7165	30.4761	16.0048	28.3583	12.458	10.0663	9.99468	22.4184	12.6194	Hapln2	protein_coding	hyaluronan and proteoglycan link protein 2 [Source:RGD Symbol;Acc:621854]
ENSRNOG00000011353	1525.96	0.938804	0.0982423	9.55601	1.22387e-21	1.09442e-19	2247.23	980.282	1993.73	877.063	1998.25	1244.76	1823	951.16	1965.69	1178.46	Gfi1b	protein_coding	growth factor independent 1B transcriptional repressor [Source:RGD Symbol;Acc:1311727]
ENSRNOG00000028460	323.424	0.9332	0.0940307	9.92442	3.25994e-23	3.53703e-21	436.932	248.976	391.274	182.455	391.952	228.397	434.864	227.379	468.749	223.266	Lrrc8e	protein_coding	leucine rich repeat containing 8 VRAC subunit E [Source:RGD Symbol;Acc:1311979]
ENSRNOG00000058904	301.488	0.931547	0.30802	3.02431	0.002492	0.00909357	320.275	201.133	275.268	216.598	508.423	303.145	576.798	109.941	296.535	206.764		protein_coding
ENSRNOG00000069117	198.6	0.929134	0.0927014	10.0229	1.20939e-23	1.39595e-21	252.402	129.858	267.403	124.837	262.314	143.267	275.816	139.925	244.565	145.608	Mmgt2	protein_coding	membrane magnesium transporter 2 [Source:RGD Symbol;Acc:1311260]
ENSRNOG00000018436	19.6343	0.922973	0.326008	2.83113	0.00463832	0.0153277	29.6944	9.76376	26.5437	24.5407	16.2047	11.4199	28.1856	10.8276	27.5135	11.6487	Apoa5	protein_coding	apolipoprotein A5 [Source:RGD Symbol;Acc:70903]
ENSRNOG00000005929	64.8328	0.921055	0.177647	5.18473	2.16323e-07	2.31469e-06	84.8411	49.7952	72.7495	34.1436	95.2028	52.9466	89.5899	34.1485	81.5216	53.3897	Them6	protein_coding	thioesterase superfamily member 6 [Source:RGD Symbol;Acc:1359378]
ENSRNOG00000019737	214.99	0.918688	0.130783	7.02453	2.14789e-12	5.84563e-11	266.189	111.307	308.694	164.316	318.018	152.611	225.485	149.92	287.364	165.993	Sema4a	protein_coding	semaphorin 4A [Source:RGD Symbol;Acc:1304636]
ENSRNOG00000013069	307.411	0.917743	0.0990981	9.26096	2.02611e-20	1.58533e-18	402.995	180.63	362.764	214.464	417.272	197.252	387.552	251.533	441.236	218.412	Sapcd2	protein_coding	suppressor APC domain containing 2 [Source:RGD Symbol;Acc:1590629]
ENSRNOG00000066548	59.1177	0.917326	0.188534	4.86556	1.14133e-06	1.0331e-05	75.2965	37.1023	77.665	24.5407	88.1132	52.9466	69.4574	44.9761	76.4265	44.6532	Rnf113a1	protein_coding	ring finger protein 113A1 [Source:NCBI gene (formerly Entrezgene);Acc:313450]
ENSRNOG00000021731	517.043	0.9125	0.0690192	13.221	6.64046e-40	3.85977e-37	713.726	320.251	655.728	361.709	713.008	369.588	630.149	368.137	664.401	373.728	N4bp3	protein_coding	Nedd4 binding protein 3 [Source:RGD Symbol;Acc:1308356]
ENSRNOG00000048919	25.8808	0.902516	0.252389	3.57589	0.000349035	0.00164432	29.6944	15.622	31.4592	17.0718	30.3839	22.8397	32.2121	19.1565	44.8369	15.5315	Iho1	protein_coding	interactor of HORMAD1 1 [Source:RGD Symbol;Acc:1596869]
ENSRNOG00000001514	1423.02	0.900406	0.064434	13.9741	2.24374e-44	1.65985e-41	2108.3	1045.7	1813.82	936.815	1756.19	944.734	1794.82	992.805	1794.49	1042.55	Cdca7	protein_coding	cell division cycle associated 7 [Source:RGD Symbol;Acc:1309363]
ENSRNOG00000020164	56.1586	0.894838	0.183567	4.87472	1.08961e-06	9.94021e-06	83.7806	42.9606	70.7833	35.2106	66.8445	43.6031	87.5767	34.9814	56.0461	39.7996	Ifitm10	protein_coding	interferon induced transmembrane protein 10 [Source:RGD Symbol;Acc:1563319]
ENSRNOG00000042785	1676.15	0.890093	0.126221	7.05184	1.76562e-12	4.87868e-11	2515.54	1194.11	2452.84	1196.09	1675.16	1129.53	1675.03	1247.67	2568.95	1106.62	Sesn2	protein_coding	sestrin 2 [Source:RGD Symbol;Acc:1566319]
ENSRNOG00000000781	30.1162	0.88641	0.261304	3.39225	0.000693206	0.00300291	48.7837	17.5748	41.2902	28.8087	27.3455	15.5725	31.2055	23.3209	46.8749	20.3851	Rnf39	protein_coding	ring finger protein 39 [Source:RGD Symbol;Acc:628854]
ENSRNOG00000011984	258.938	0.885991	0.236798	3.74155	0.000182887	0.000941035	446.477	279.244	358.832	172.852	218.764	113.16	383.525	206.557	273.097	136.872	Cxcl14	protein_coding	C-X-C motif chemokine ligand 14 [Source:RGD Symbol;Acc:1307406]
ENSRNOG00000032447	149.038	0.883598	0.131047	6.74259	1.55587e-11	3.71286e-10	165.44	92.7557	212.35	102.431	216.738	115.237	158.041	112.44	213.994	100.955	Zfp641	protein_coding	zinc finger protein 641 [Source:RGD Symbol;Acc:1310412]
ENSRNOG00000010870	242.672	0.879284	0.251511	3.49601	0.000472274	0.002147	241.797	111.307	435.514	225.134	397.016	236.703	205.352	111.607	291.44	170.847	Foxn1	protein_coding	forkhead box N1 [Source:RGD Symbol;Acc:3970]
ENSRNOG00000020061	81.766	0.878747	0.156478	5.61578	1.95682e-08	2.61471e-07	107.112	69.3227	102.242	51.2154	95.2028	56.0611	124.822	45.8089	99.864	66.009	Tmem198	protein_coding	transmembrane protein 198 [Source:RGD Symbol;Acc:2319152]
ENSRNOG00000043154	13.0765	0.878701	0.346903	2.53299	0.0113094	0.0325196	16.9682	11.7165	13.7634	12.8038	19.2431	7.26718	17.1127	5.83023	17.3233	8.73649	Prr19	protein_coding	proline rich 19 [Source:RGD Symbol;Acc:1595416]
ENSRNOG00000001006	167.504	0.877683	0.138905	6.31859	2.63967e-10	5.01292e-09	221.647	82.0156	202.519	108.833	213.7	120.428	240.584	129.931	206.861	148.52	Nptx2	protein_coding	neuronal pentraxin 2 [Source:RGD Symbol;Acc:1309447]
ENSRNOG00000032261	51.0241	0.875135	0.254132	3.44362	0.000573983	0.00253985	66.8124	41.0078	103.226	41.6125	52.6654	25.9542	41.2718	37.48	66.2363	33.9752	Cyp2d4	protein_coding	cytochrome P450, family 2, subfamily d, polypeptide 4 [Source:RGD Symbol;Acc:620640]
ENSRNOG00000025624	101.659	0.873512	0.128266	6.81017	9.74814e-12	2.38932e-10	132.564	68.3463	119.938	69.3542	118.497	75.7863	136.901	71.6285	149.796	73.7748	Arhgap20	protein_coding	Rho GTPase activating protein 20 [Source:RGD Symbol;Acc:1303160]
ENSRNOG00000050647	723.201	0.866918	0.170256	5.09186	3.54573e-07	3.59544e-06	853.714	575.086	1196.43	481.211	1051.28	634.321	658.335	346.482	909.985	525.16		protein_coding
ENSRNOG00000023993	31.0552	0.865961	0.216685	3.9964	6.43129e-05	0.000375024	41.3601	22.4567	38.3409	25.6077	40.5118	22.8397	38.2519	19.9894	41.7798	19.4144	Kif1a	protein_coding	kinesin family member 1A [Source:RGD Symbol;Acc:1304996]
ENSRNOG00000022660	85.616	0.863277	0.156574	5.51353	3.51706e-08	4.46491e-07	91.2042	44.9133	111.09	72.5551	114.446	62.2901	108.716	56.6365	126.359	67.9505	Ccdc73	protein_coding	coiled-coil domain containing 73 [Source:RGD Symbol;Acc:1563448]
ENSRNOG00000003992	73.1818	0.862901	0.193627	4.45652	8.33021e-06	6.10145e-05	98.6278	39.055	74.7157	42.6795	85.0748	48.7939	121.802	63.2996	92.7308	65.0383	Pik3r6	protein_coding	phosphoinositide-3-kinase, regulatory subunit 6 [Source:RGD Symbol;Acc:1560850]
ENSRNOG00000010886	23.5383	0.855757	0.285142	3.00116	0.0026895	0.00971407	32.8759	19.5275	30.4761	21.3397	20.2559	9.34352	34.2254	13.3262	33.6277	20.3851	Nfe2l3	protein_coding	nuclear factor, erythroid 2-like 3 [Source:RGD Symbol;Acc:1307730]
ENSRNOG00000026572	93.2827	0.851626	0.172426	4.93909	7.8487e-07	7.40079e-06	101.809	54.6771	138.617	74.6891	121.535	75.7863	97.643	50.8063	139.606	77.6577	Zfp473	protein_coding	zinc finger protein 473 [Source:RGD Symbol;Acc:1305084]
ENSRNOG00000053384	1443.45	0.850909	0.0851482	9.99327	1.63111e-23	1.83078e-21	2194.2	1003.71	1782.36	1004.03	1629.59	994.566	1791.8	969.484	1888.24	1176.51	Bmp7	protein_coding	bone morphogenetic protein 7 [Source:RGD Symbol;Acc:620743]
ENSRNOG00000016897	44.6179	0.847259	0.201025	4.2147	2.50113e-05	0.000162356	60.4493	38.0787	58.9861	32.0096	64.8189	26.9924	41.2718	27.4854	61.1412	34.946	Rlbp1	protein_coding	retinaldehyde binding protein 1 [Source:RGD Symbol;Acc:1309649]
ENSRNOG00000038807	14.0606	0.845079	0.321274	2.6304	0.00852837	0.0256893	20.1498	10.7401	19.662	9.60288	14.1791	8.30535	18.1193	10.8276	18.3424	10.6779	Clpsl2	protein_coding	colipase-like 2 [Source:RGD Symbol;Acc:1592336]
ENSRNOG00000016156	41.116	0.844421	0.227192	3.71677	0.00020179	0.00102277	66.8124	22.4567	51.1212	23.4737	43.5502	23.8779	53.3513	35.8143	49.932	40.7703	Nptxr	protein_coding	neuronal pentraxin receptor [Source:RGD Symbol;Acc:628898]
ENSRNOG00000007923	90.5014	0.843758	0.14809	5.69762	1.21495e-08	1.7046e-07	127.262	45.8897	107.158	72.5551	115.459	73.71	105.696	64.9654	125.339	66.9798	Cgref1	protein_coding	cell growth regulator with EF hand domain 1 [Source:RGD Symbol;Acc:620801]
ENSRNOG00000048411	8599.1	0.84208	0.0748149	11.2555	2.17529e-29	5.53169e-27	12209.7	5708.87	10662.7	5535.53	10378.1	6453.26	11234	5972.65	10715	7121.21	Uhrf1	protein_coding	ubiquitin-like with PHD and ring finger domains 1 [Source:RGD Symbol;Acc:1595855]
ENSRNOG00000066340	19.2807	0.84015	0.323809	2.59459	0.00947039	0.0280251	29.6944	11.7165	20.6451	20.2728	25.3199	19.7252	29.1922	9.16179	18.3424	8.73649		protein_coding
ENSRNOG00000038169	238.914	0.837473	0.098546	8.49829	1.92397e-17	1.10864e-15	256.644	157.197	337.204	178.187	332.197	173.374	300.982	180.737	304.687	167.935	AABR07038930.1	protein_coding	spindlin family, member 4 [Source:NCBI gene (formerly Entrezgene);Acc:299038]
ENSRNOG00000030238	437.906	0.837351	0.109861	7.62188	2.5e-14	9.10236e-13	653.277	367.117	497.449	268.881	525.641	333.252	584.851	266.525	546.195	335.87	Fndc5	protein_coding	fibronectin type III domain containing 5 [Source:RGD Symbol;Acc:708525]
ENSRNOG00000026605	265.042	0.836262	0.152973	5.46675	4.58375e-08	5.66873e-07	454.961	232.378	351.95	186.723	290.672	159.878	267.763	204.891	334.239	166.964	Ifi27l2b	protein_coding	interferon, alpha-inducible protein 27 like 2B [Source:RGD Symbol;Acc:1559721]
ENSRNOG00000012736	1747.96	0.836116	0.0614589	13.6045	3.76746e-42	2.55481e-39	2342.68	1266.36	1982.91	1169.42	2265.62	1238.54	2346.45	1239.34	2267.32	1360.95	Znrd2	protein_coding	zinc ribbon domain containing 2 [Source:RGD Symbol;Acc:1593467]
ENSRNOG00000045574	21.5006	0.831451	0.319775	2.60012	0.00931922	0.027667	21.2103	10.7401	18.6789	8.5359	33.4222	17.6489	33.2187	22.488	31.5896	17.473	Morn3	protein_coding	MORN repeat containing 3 [Source:RGD Symbol;Acc:1583091]
ENSRNOG00000060237	530.586	0.826358	0.199871	4.13446	3.55789e-05	0.000221094	667.064	299.747	699.968	273.149	730.225	506.626	515.394	279.851	779.55	554.282	Inhbb	protein_coding	inhibin subunit beta B [Source:RGD Symbol;Acc:2913]
ENSRNOG00000029195	300.589	0.820571	0.103712	7.91201	2.53265e-15	1.05961e-13	408.298	231.401	378.494	195.259	375.747	228.397	329.168	186.567	426.969	245.592	Uba7	protein_coding	ubiquitin-like modifier activating enzyme 7 [Source:RGD Symbol;Acc:1308323]
ENSRNOG00000017704	3687.38	0.818058	0.110967	7.37206	1.68009e-13	5.47964e-12	4931.39	2300.34	5006.93	2276.95	4296.28	2965.01	4025.51	2533.65	5268.33	3269.39	Sema3f	protein_coding	semaphorin 3F [Source:RGD Symbol;Acc:1308514]
ENSRNOG00000015382	99.3413	0.817855	0.170769	4.78925	1.67402e-06	1.45772e-05	171.803	64.4408	104.209	77.8901	106.344	69.5573	133.882	84.9548	118.206	62.1262	Arid5a	protein_coding	AT-rich interaction domain 5A [Source:RGD Symbol;Acc:1311041]
ENSRNOG00000028844	371.08	0.817507	0.0988558	8.26969	1.34305e-16	6.98343e-15	488.897	251.905	493.517	267.814	457.783	276.153	403.658	312.334	524.795	233.944	Slc9a5	protein_coding	solute carrier family 9 member A5 [Source:RGD Symbol;Acc:620473]
ENSRNOG00000017954	107.949	0.817087	0.135753	6.0189	1.75604e-09	2.84482e-08	151.654	98.614	140.583	68.2872	143.817	66.4428	128.848	78.2916	124.32	78.6284	Prelid3a	protein_coding	PRELI domain containing 3A [Source:RGD Symbol;Acc:1582858]
ENSRNOG00000067018	111.182	0.816747	0.251633	3.24579	0.00117126	0.00474896	124.08	104.472	167.127	67.2202	208.636	99.6642	88.5833	48.3076	120.244	83.482		protein_coding
ENSRNOG00000013222	13.8804	0.812435	0.330519	2.45806	0.0139689	0.0389222	20.1498	8.78739	17.6958	9.60288	15.1919	12.458	14.0928	11.6605	21.3994	7.76577	Cd207	protein_coding	CD207 molecule [Source:RGD Symbol;Acc:1565913]
ENSRNOG00000050106	2594.13	0.811993	0.0449266	18.0738	5.12904e-73	1.6695e-69	3374.56	1755.52	3204.91	1814.95	3394.89	1913.35	3335.97	1938.13	3219.08	1989.98	Rcc1	protein_coding	regulator of chromosome condensation 1 [Source:RGD Symbol;Acc:1592835]
ENSRNOG00000062835	33.3299	0.811636	0.244751	3.31617	0.000912603	0.00381717	37.118	26.3622	49.155	19.2058	41.5246	28.0306	32.2121	16.6578	51.97	31.0631		protein_coding
ENSRNOG00000016962	34.1899	0.806766	0.246353	3.27484	0.00105722	0.00433736	46.6626	31.244	49.155	20.2728	47.6014	31.1451	27.179	23.3209	46.8749	18.4437	Neu2	protein_coding	neuraminidase 2 [Source:RGD Symbol;Acc:3164]
ENSRNOG00000042326	1039.48	0.80611	0.0516721	15.6005	7.22574e-55	9.04607e-52	1272.62	751.81	1412.72	727.685	1335.88	774.474	1252.25	747.935	1338.99	780.46	Smpdl3b	protein_coding	sphingomyelin phosphodiesterase, acid-like 3B [Source:RGD Symbol;Acc:1307458]
ENSRNOG00000003132	16.2465	0.805839	0.332373	2.4245	0.0153295	0.0420296	18.0287	14.6456	27.5268	8.5359	27.3455	13.4962	13.0862	10.8276	17.3233	11.6487	Mip	protein_coding	major intrinsic protein of lens fiber [Source:RGD Symbol;Acc:3090]
ENSRNOG00000020025	437.309	0.804397	0.0840143	9.57453	1.02322e-21	9.25163e-20	598.13	316.346	487.618	311.56	569.191	294.84	604.984	353.145	522.757	314.514	Slc29a2	protein_coding	solute carrier family 29 member 2 [Source:RGD Symbol;Acc:69296]
ENSRNOG00000067786	33.4727	0.802602	0.244809	3.27848	0.00104369	0.0042905	46.6626	18.5511	45.2226	24.5407	32.4095	24.9161	38.2519	18.3236	49.932	35.9167		protein_coding	zinc finger, X-linked, duplicated B [Source:NCBI gene (formerly Entrezgene);Acc:314119]
ENSRNOG00000056011	2135.34	0.802593	0.0679421	11.8129	3.34788e-32	1.11197e-29	2881.42	1571.97	3007.31	1474.58	2523.89	1527.15	2408.86	1545.01	2751.35	1661.87		protein_coding	ribose-phosphate pyrophosphokinase I -like [Source:RGD Symbol;Acc:1359636]
ENSRNOG00000009902	82.039	0.800458	0.208907	3.83164	0.000127291	0.000683943	110.293	49.7952	116.989	86.426	119.51	64.3665	69.4574	43.3103	103.94	56.3018	Lrrc46	protein_coding	leucine rich repeat containing 46 [Source:RGD Symbol;Acc:1303311]
ENSRNOG00000005053	50.1728	0.797642	0.26296	3.03332	0.0024188	0.00886621	40.2995	42.9606	86.5129	45.8804	61.7805	35.2977	56.3712	40.8116	73.3695	18.4437	Egln3	protein_coding	egl-9 family hypoxia-inducible factor 3 [Source:RGD Symbol;Acc:71019]
ENSRNOG00000020503	42.4624	0.796469	0.210977	3.77515	0.000159912	0.000838727	49.8442	25.3858	57.0199	23.4737	45.5758	28.0306	60.3977	34.1485	57.0651	43.6825	Cbln3	protein_coding	cerebellin 3 precursor [Source:RGD Symbol;Acc:1563731]
ENSRNOG00000016479	27.4237	0.795282	0.253192	3.14102	0.00168361	0.00650094	25.4523	23.433	38.3409	20.2728	45.5758	15.5725	34.2254	23.3209	30.5706	17.473	Plekhg4	protein_coding	pleckstrin homology and RhoGEF domain containing G4 [Source:RGD Symbol;Acc:1310790]
ENSRNOG00000019924	1609.41	0.794711	0.0567526	14.0031	1.49281e-44	1.15693e-41	2180.42	1152.12	1905.25	1195.03	2197.77	1140.95	1939.77	1155.22	1986.07	1241.55	Thop1	protein_coding	thimet oligopeptidase 1 [Source:RGD Symbol;Acc:68330]
ENSRNOG00000067203	84.9559	0.790002	0.164438	4.80426	1.55324e-06	1.36201e-05	131.504	56.6298	114.04	62.9522	82.0364	61.252	88.5833	63.2996	122.282	66.9798	B4galnt2	protein_coding	beta-1,4-N-acetyl-galactosaminyl transferase 2 [Source:RGD Symbol;Acc:1592405]
ENSRNOG00000012049	264.968	0.789013	0.127247	6.20063	5.62373e-10	1.01134e-08	312.852	184.535	274.285	154.713	336.248	204.519	388.559	234.875	367.866	191.232	Sox7	protein_coding	SRY-box transcription factor 7 [Source:RGD Symbol;Acc:1310038]
ENSRNOG00000030160	38.5577	0.787744	0.219134	3.5948	0.000324644	0.00154491	60.4493	37.1023	43.2564	22.4067	40.5118	24.9161	56.3712	26.6525	43.8179	30.0924	Zfp819	protein_coding	zinc finger protein 819 [Source:RGD Symbol;Acc:1309564]
ENSRNOG00000039568	125.53	0.785319	0.18921	4.15052	3.31714e-05	0.00020804	194.074	105.449	194.654	76.8231	156.983	103.817	100.663	74.1272	147.758	100.955	Mgat4e	protein_coding	MGAT4 family, member E [Source:RGD Symbol;Acc:1308112]
ENSRNOG00000016038	86.5423	0.780252	0.151018	5.16661	2.38382e-07	2.52747e-06	97.5673	45.8897	102.242	61.8853	111.407	67.481	123.815	68.297	112.092	74.7455	Mgmt	protein_coding	O-6-methylguanine-DNA methyltransferase [Source:RGD Symbol;Acc:3087]
ENSRNOG00000018426	98.7902	0.779848	0.183879	4.24109	2.22438e-05	0.000146685	116.657	87.8739	144.516	58.6843	121.535	68.5192	91.6032	57.4694	149.796	91.2478	NEWGENE_2134	protein_coding	apolipoprotein C1 [Source:RGD Symbol;Acc:2134]
ENSRNOG00000011446	164.769	0.775168	0.107673	7.19929	6.05251e-13	1.78774e-11	197.256	138.645	207.434	136.574	205.597	112.122	207.365	104.111	221.127	117.457	Vill	protein_coding	villin-like [Source:RGD Symbol;Acc:1304843]
ENSRNOG00000033224	26.5278	0.772037	0.249151	3.09868	0.00194387	0.00733175	24.3918	16.5984	35.3916	16.0048	34.435	25.9542	33.2187	19.1565	39.7418	20.3851	AABR07043813.1	protein_coding	60S ribosomal protein L29 pseudogene [Source:RGD Symbol;Acc:11501100]
ENSRNOG00000059513	73.9452	0.771716	0.178093	4.33322	1.46941e-05	0.000100906	82.7201	41.9842	92.4115	66.1532	85.0748	49.8321	82.5435	53.3049	123.301	62.1262		protein_coding	zinc finger protein 419-like [Source:RGD Symbol;Acc:7559893]
ENSRNOG00000059579	754.482	0.770353	0.141438	5.44657	5.13518e-08	6.29804e-07	1204.74	570.204	1167.92	662.599	789.98	496.245	794.23	504.731	798.912	555.252	Gpt2	protein_coding	glutamic--pyruvic transaminase 2 [Source:RGD Symbol;Acc:1305462]
ENSRNOG00000028774	889.379	0.768781	0.0942533	8.15655	3.44741e-16	1.65506e-14	1311.86	600.471	1038.15	618.853	970.258	670.657	1169.7	632.163	1114.81	766.87	Vgll3	protein_coding	vestigial-like family member 3 [Source:RGD Symbol;Acc:1560030]
ENSRNOG00000027024	275.054	0.768703	0.132271	5.81159	6.18816e-09	9.164e-08	342.546	180.63	305.744	224.067	429.425	210.748	264.743	190.732	390.285	211.617	Rgs16	protein_coding	regulator of G-protein signaling 16 [Source:RGD Symbol;Acc:1589741]
ENSRNOG00000018812	118.573	0.768549	0.161262	4.76584	1.88071e-06	1.61865e-05	145.29	89.8266	117.972	99.2298	196.482	83.0535	165.087	90.785	122.282	75.7162	Rpp25	protein_coding	ribonuclease P and MRP subunit p25 [Source:RGD Symbol;Acc:1305290]
ENSRNOG00000036711	7772.09	0.765546	0.097573	7.84588	4.29914e-15	1.74485e-13	10108.8	5157.22	10915.4	5149.28	9477.74	6648.43	8107.39	5392.13	10325.7	6438.79	Spn	protein_coding	sialophorin [Source:RGD Symbol;Acc:3750]
ENSRNOG00000046139	61.4702	0.76333	0.203375	3.75332	0.00017451	0.000904221	74.236	33.1968	72.7495	29.8756	85.0748	61.252	66.4375	50.8063	88.6548	52.4189	Syt14	protein_coding	synaptotagmin 14 [Source:RGD Symbol;Acc:1592654]
ENSRNOG00000011263	24.6596	0.761001	0.272396	2.79373	0.00521042	0.0168957	43.4811	23.433	26.5437	20.2728	28.3583	18.687	31.2055	17.4907	25.4755	11.6487	Plac9	protein_coding	placenta associated 9 [Source:RGD Symbol;Acc:1306662]
ENSRNOG00000065867	305.908	0.760803	0.134873	5.64088	1.69185e-08	2.28695e-07	333.002	182.582	311.643	203.795	402.08	252.275	399.632	251.533	477.92	244.622		protein_coding
ENSRNOG00000064258	43.9462	0.760098	0.236007	3.22066	0.00127896	0.00512309	63.6309	41.0078	69.8002	20.2728	48.6142	35.2977	42.2784	25.8196	51.97	40.7703		protein_coding	60S ribosomal protein L37-like [Source:RGD Symbol;Acc:41116077]
ENSRNOG00000029211	43.789	0.760033	0.207861	3.65645	0.000255728	0.00125587	67.8729	35.1495	62.9185	27.7417	53.6782	26.9924	48.3182	31.6498	42.7988	40.7703		protein_coding
ENSRNOG00000020995	91.8449	0.757155	0.20231	3.74254	0.000182166	0.000938248	103.93	51.7479	121.905	85.359	104.318	69.5573	80.5303	69.9627	166.1	65.0383	Fut1	protein_coding	fucosyltransferase 1 [Source:RGD Symbol;Acc:2638]
ENSRNOG00000001588	28.2193	0.756909	0.279396	2.7091	0.0067467	0.0209988	57.2678	20.5039	33.4254	18.1388	32.4095	19.7252	30.1989	26.6525	24.4565	19.4144	Hoxd13	protein_coding	homeo box D13 [Source:RGD Symbol;Acc:1308417]
ENSRNOG00000065633	104.447	0.756132	0.181912	4.15658	3.23049e-05	0.000203468	131.504	70.2991	120.921	61.8853	184.329	91.3589	122.809	84.9548	96.8069	79.5991		protein_coding
ENSRNOG00000016413	742.48	0.756019	0.0774951	9.7557	1.74388e-22	1.75195e-20	1058.39	499.905	930.014	540.962	866.953	575.146	836.508	561.368	972.145	583.403	Pstpip1	protein_coding	proline-serine-threonine phosphatase-interacting protein 1 [Source:RGD Symbol;Acc:1307557]
ENSRNOG00000000455	2735.87	0.754541	0.14505	5.20195	1.9721e-07	2.13404e-06	4019.35	1721.35	3628.63	1557.8	3113.33	2578.81	3077.26	1729.08	3338.31	2594.74	Tap2	protein_coding	transporter 2, ATP binding cassette subfamily B member [Source:RGD Symbol;Acc:3818]
ENSRNOG00000068148	35.8403	0.754196	0.299912	2.51472	0.0119126	0.0339384	67.8729	29.2913	55.0537	36.2776	37.4734	16.6107	37.2453	31.6498	27.5135	19.4144		protein_coding	zinc finger protein 729-like [Source:RGD Symbol;Acc:7716029]
ENSRNOG00000042445	125.104	0.753575	0.156338	4.82018	1.4343e-06	1.26728e-05	121.959	90.803	153.364	93.8949	187.367	87.2062	143.948	117.437	179.348	75.7162	AC130970.1	protein_coding	myosin XVB [Source:RGD Symbol;Acc:1597365]
ENSRNOG00000013263	21.2721	0.753324	0.280495	2.6857	0.00723784	0.0223564	29.6944	13.6693	25.5606	12.8038	26.3327	12.458	27.179	24.9867	25.4755	14.5608	Odad3	protein_coding	outer dynein arm docking complex subunit 3 [Source:RGD Symbol;Acc:1310048]
ENSRNOG00000009482	174.076	0.751646	0.139101	5.40361	6.53132e-08	7.85641e-07	277.855	131.811	223.164	131.239	183.316	131.847	174.147	113.273	233.356	140.755	Emx2	protein_coding	empty spiracles homeobox 2 [Source:RGD Symbol;Acc:1564797]
ENSRNOG00000014302	68.4472	0.750322	0.202733	3.70104	0.000214719	0.0010799	81.6596	40.0314	61.9354	41.6125	110.395	61.252	76.5038	49.1405	98.845	63.0969	Dlgap3	protein_coding	DLG associated protein 3 [Source:RGD Symbol;Acc:708349]
ENSRNOG00000068036	54.917	0.749207	0.206509	3.62796	0.000285675	0.00138004	68.9334	34.1732	79.6312	32.0096	62.7933	36.3359	52.3447	55.8036	81.5216	45.6239		protein_coding	sodium/nucleoside cotransporter 2-like [Source:RGD Symbol;Acc:41172918]
ENSRNOG00000068180	20.1121	0.74902	0.276752	2.70647	0.00680032	0.0211414	23.3313	14.6456	27.5268	16.0048	19.2431	18.687	25.1657	13.3262	30.5706	12.6194		protein_coding	transmembrane protein 91 [Source:NCBI gene (formerly Entrezgene);Acc:100359879]
ENSRNOG00000001517	585.287	0.748012	0.115771	6.46113	1.03923e-10	2.13284e-09	795.386	424.724	848.416	483.345	681.611	419.42	539.553	408.949	802.988	448.473	Pdk1	protein_coding	pyruvate dehydrogenase kinase 1 [Source:RGD Symbol;Acc:69427]
ENSRNOG00000018484	1243.03	0.74752	0.102693	7.2792	3.35799e-13	1.04098e-11	1383.97	771.337	1789.24	1072.32	1755.17	958.23	1382.1	916.179	1478.6	923.156	Plk3	protein_coding	polo-like kinase 3 [Source:RGD Symbol;Acc:62039]
ENSRNOG00000061733	209.591	0.747423	0.118221	6.32224	2.57799e-10	4.90149e-09	310.731	156.22	221.198	134.44	239.02	177.527	253.67	157.416	289.402	156.286	Galr2	protein_coding	galanin receptor 2 [Source:RGD Symbol;Acc:2657]
ENSRNOG00000070709	74.6725	0.744782	0.149371	4.98611	6.16059e-07	5.95743e-06	108.172	50.7716	90.4453	58.6843	95.2028	47.7558	90.5966	57.4694	83.5597	64.0676		protein_coding	spermidine synthase-like [Source:RGD Symbol;Acc:41302246]
ENSRNOG00000020557	124.612	0.742373	0.16233	4.57323	4.80269e-06	3.7633e-05	159.077	60.5353	161.229	98.1628	156.983	111.084	131.868	82.4561	170.176	114.545	Ryr1	protein_coding	ryanodine receptor 1 [Source:RGD Symbol;Acc:1586637]
ENSRNOG00000019931	91.8672	0.742166	0.180959	4.1013	4.10833e-05	0.000252028	92.2647	57.6062	158.279	80.024	117.484	65.4046	89.5899	75.793	117.187	65.0383	Map3k21	protein_coding	mitogen-activated protein kinase kinase kinase 21 [Source:RGD Symbol;Acc:1306091]
ENSRNOG00000060846	9804.12	0.74106	0.0411805	17.9954	2.11729e-72	5.74315e-69	12651.9	6908.84	12345.8	7078.39	12019.9	7749.93	11835.9	7404.39	12488.1	7558.03	Morc4	protein_coding	microrchidia 4 [Source:MGI Symbol;Acc:MGI:1922996]
ENSRNOG00000013747	384.201	0.740958	0.0787782	9.40562	5.17232e-21	4.33915e-19	512.228	292.913	503.348	305.158	477.027	281.344	415.738	288.18	495.244	270.831	Sh3bp2	protein_coding	SH3-domain binding protein 2 [Source:RGD Symbol;Acc:1310588]
ENSRNOG00000004743	3613.92	0.738002	0.0954966	7.72805	1.0921e-14	4.19197e-13	4609	2377.48	4716.92	2443.4	4220.32	3035.61	4104.02	2458.69	4942.25	3231.53	Cdcp1	protein_coding	CUB domain containing protein 1 [Source:RGD Symbol;Acc:1305578]
ENSRNOG00000030410	78.709	0.736972	0.264118	2.79031	0.00526572	0.0170513	144.23	47.8424	95.3608	58.6843	58.7421	55.023	133.882	74.9601	60.1222	58.2433	Zfp958	protein_coding	zinc finger protein 958 [Source:RGD Symbol;Acc:2311392]
ENSRNOG00000000515	938.577	0.735942	0.131201	5.60927	2.03177e-08	2.71042e-07	1000.07	705.92	1139.41	792.771	1556.67	758.902	936.165	592.185	1230.98	672.71	Mapk13	protein_coding	mitogen activated protein kinase 13 [Source:RGD Symbol;Acc:3045]
ENSRNOG00000033844	2403.76	0.734002	0.0649481	11.3014	1.29194e-29	3.39134e-27	3142.3	1815.08	2886.38	1741.32	3182.2	1717.13	2965.53	2066.4	2838.99	1682.26	Bex1	protein_coding	protein BEX1-like [Source:RGD Symbol;Acc:6488322]
ENSRNOG00000010642	118.298	0.733822	0.158559	4.62806	3.69102e-06	2.98269e-05	132.564	74.2046	168.11	108.833	155.97	74.7482	137.908	114.106	144.701	71.8334	Lysmd2	protein_coding	LysM domain containing 2 [Source:RGD Symbol;Acc:1304585]
ENSRNOG00000008196	280.665	0.733396	0.120052	6.10901	1.00251e-09	1.71745e-08	407.238	273.385	333.271	179.254	319.031	188.947	338.227	210.721	355.638	200.939	Parp12	protein_coding	poly (ADP-ribose) polymerase family, member 12 [Source:RGD Symbol;Acc:1308628]
ENSRNOG00000068661	24.9316	0.73298	0.269277	2.72203	0.00648827	0.0203227	20.1498	14.6456	40.3071	17.0718	29.3711	17.6489	30.1989	19.9894	35.6657	24.268	Zfp647	protein_coding	zinc finger protein 250-like [Source:RGD Symbol;Acc:7691715]
ENSRNOG00000020434	3155.88	0.730976	0.1308	5.5885	2.29042e-08	3.0257e-07	4070.25	2069.92	4210.62	2063.55	4010.67	2846.66	3400.39	1833.19	4000.67	3052.92	Ascl2	protein_coding	achaete-scute family bHLH transcription factor 2 [Source:RGD Symbol;Acc:2159]
ENSRNOG00000026647	47.5723	0.728465	0.218228	3.33809	0.000843559	0.00357431	68.9334	39.055	54.0706	30.9426	44.563	22.8397	58.3845	39.9787	71.3314	45.6239	Cxcl16	protein_coding	C-X-C motif chemokine ligand 16 [Source:RGD Symbol;Acc:1562928]
ENSRNOG00000024077	802.114	0.728218	0.0876455	8.30867	9.6781e-17	5.09745e-15	1165.51	535.054	1016.53	572.972	896.324	613.558	976.43	608.842	947.689	688.241	Fbxo5	protein_coding	F-box protein 5 [Source:RGD Symbol;Acc:1309405]
ENSRNOG00000049034	772.421	0.727408	0.069694	10.4372	1.67725e-25	2.43726e-23	1073.24	633.668	944.76	519.623	905.439	601.1	938.178	568.031	954.822	585.345	Ptrh1	protein_coding	peptidyl-tRNA hydrolase 1 homolog [Source:RGD Symbol;Acc:1310165]
ENSRNOG00000054385	101.401	0.726005	0.145959	4.97405	6.55696e-07	6.30048e-06	159.077	89.8266	114.04	69.3542	111.407	66.4428	119.789	79.9574	128.397	75.7162	Rhebl1	protein_coding	RHEB like 1 [Source:RGD Symbol;Acc:727778]
ENSRNOG00000018704	10177.3	0.725424	0.0548874	13.2166	7.03901e-40	3.95034e-37	13400.7	7262.29	11862.1	7209.63	12817.9	7695.95	12831.5	7661.75	12506.4	8524.87	Nolc1	protein_coding	nucleolar and coiled-body phosphoprotein 1 [Source:RGD Symbol;Acc:621578]
ENSRNOG00000007088	3157.56	0.725399	0.0687397	10.5528	4.92852e-26	7.71266e-24	3543.18	2418.48	3608.96	2299.36	3927.62	2255.94	4410.04	2549.48	4187.15	2375.35	Xpot	protein_coding	exportin for tRNA [Source:RGD Symbol;Acc:1305562]
ENSRNOG00000002783	259.876	0.723329	0.172028	4.20471	2.61418e-05	0.000168632	351.03	276.314	284.116	167.517	381.824	221.13	345.274	150.753	255.774	165.023	Serpinc1	protein_coding	serpin family C member 1 [Source:RGD Symbol;Acc:1307404]
ENSRNOG00000010359	76.7986	0.72281	0.206721	3.49654	0.000471326	0.00214329	104.991	84.9447	115.023	51.2154	93.1772	47.7558	98.6496	45.8089	66.2363	60.1847	Bik	protein_coding	BCL2-interacting killer [Source:RGD Symbol;Acc:621547]
ENSRNOG00000013703	302.671	0.72205	0.190194	3.79638	0.000146826	0.000777102	518.592	252.881	413.886	234.737	239.02	200.367	400.638	279.018	312.839	174.73	Siah2	protein_coding	siah E3 ubiquitin protein ligase 2 [Source:RGD Symbol;Acc:620778]
ENSRNOG00000014171	61.9293	0.721114	0.175694	4.10437	4.05417e-05	0.000249081	81.6596	42.9606	93.3946	46.9474	72.9213	51.9085	65.4309	55.8036	72.3504	35.9167	Tnfsf13	protein_coding	TNF superfamily member 13 [Source:RGD Symbol;Acc:1305871]
ENSRNOG00000069595	20.6325	0.719076	0.291193	2.46941	0.0135334	0.0379197	26.5129	14.6456	22.6113	20.2728	29.3711	11.4199	17.1127	13.3262	32.6086	18.4437	RGD1559639	protein_coding	similar to ribosomal protein L10a [Source:RGD Symbol;Acc:1559639]
ENSRNOG00000028243	600.989	0.717312	0.127967	5.60545	2.07709e-08	2.76182e-07	870.682	454.015	757.971	356.374	561.089	453.68	704.64	492.238	843.749	515.453	Derl3	protein_coding	derlin 3 [Source:RGD Symbol;Acc:1597373]
ENSRNOG00000033581	286.666	0.716893	0.154549	4.6386	3.50778e-06	2.84308e-05	371.18	248.976	274.285	180.321	277.506	207.634	449.963	201.559	409.646	245.592	AABR07044388.2	protein_coding	tenascin XB [Source:MGI Symbol;Acc:MGI:1932137]
ENSRNOG00000064634	237.032	0.714112	0.120776	5.91269	3.36562e-09	5.22168e-08	322.396	221.637	259.539	158.981	299.787	206.596	294.942	156.583	295.516	154.345	Sorl1	protein_coding	sortilin related receptor 1 [Source:RGD Symbol;Acc:619914]
ENSRNOG00000000034	151.257	0.713765	0.11714	6.09326	1.10635e-09	1.87952e-08	202.558	106.425	170.076	100.297	192.431	121.466	166.094	113.273	208.899	131.047	Nuak2	protein_coding	NUAK family kinase 2 [Source:RGD Symbol;Acc:1359167]
ENSRNOG00000058842	7192.07	0.713011	0.0979107	7.28226	3.2828e-13	1.03142e-11	10909.5	5023.46	8456.63	5085.26	7852.2	5872.92	9050.6	4955.69	8400.8	6313.57	Sptbn2	protein_coding	spectrin, beta, non-erythrocytic 2 [Source:RGD Symbol;Acc:3751]
ENSRNOG00000008137	29.698	0.712527	0.247064	2.88397	0.00392693	0.0133844	41.3601	23.433	44.2395	22.4067	42.5374	16.6107	28.1856	28.3183	28.5326	21.3559	Cdk18	protein_coding	cyclin-dependent kinase 18 [Source:RGD Symbol;Acc:1309523]
ENSRNOG00000026403	511.252	0.712385	0.0626894	11.3637	6.33745e-30	1.74817e-27	678.729	383.716	610.506	390.517	628.946	389.313	655.315	401.453	602.241	371.786	Naf1	protein_coding	nuclear assembly factor 1 ribonucleoprotein [Source:RGD Symbol;Acc:1306802]
ENSRNOG00000033343	199.259	0.712038	0.108442	6.56607	5.16591e-11	1.09902e-09	265.129	158.173	258.556	142.976	272.442	153.649	205.352	134.928	235.394	165.993	Prss36	protein_coding	serine protease 36 [Source:RGD Symbol;Acc:1593186]
ENSRNOG00000017893	1510.71	0.710794	0.0642159	11.0688	1.77727e-28	3.80592e-26	1882.41	1088.66	1862.98	1149.15	1798.72	1171.05	1796.83	1041.95	2034.98	1280.38	Baiap3	protein_coding	BAI1-associated protein 3 [Source:RGD Symbol;Acc:10059729]
ENSRNOG00000032994	58.6921	0.709974	0.180312	3.93748	8.23433e-05	0.000467598	79.5386	61.5117	67.834	36.2776	69.8829	42.5649	69.4574	35.8143	77.4455	46.5946	Myom3	protein_coding	myomesin 3 [Source:RGD Symbol;Acc:1310060]
ENSRNOG00000019701	812.107	0.707829	0.0636873	11.1141	1.07098e-28	2.45496e-26	1038.24	618.046	951.642	577.24	1069.51	569.955	997.569	637.994	982.335	678.534	RGD1597339	protein_coding	uncharacterized protein LOC690349 [Source:RGD Symbol;Acc:1597339]
ENSRNOG00000063640	592.546	0.706461	0.0651485	10.8439	2.13292e-27	3.99003e-25	720.089	462.802	711.765	397.986	726.174	466.138	791.21	448.095	725.542	475.653	Bri3bp	protein_coding	Bri3 binding protein [Source:RGD Symbol;Acc:1561711]
ENSRNOG00000070281	24.71	0.705682	0.280681	2.51418	0.0119309	0.0339646	31.8154	20.5039	24.5775	19.2058	33.4222	10.3817	24.1591	25.8196	39.7418	17.473	RGD1559747	protein_coding	similar to Zinc finger and SCAN domain containing protein 2 (Zinc finger protein 29) [Source:RGD Symbol;Acc:1559747]
ENSRNOG00000010833	2202.19	0.705233	0.120405	5.85716	4.70854e-09	7.10868e-08	3134.88	1590.52	3052.53	1441.5	2405.39	1727.51	2265.92	1480.88	2791.1	2131.7	Mthfd2	protein_coding	methylenetetrahydrofolate dehydrogenase (NADP+ dependent) 2, methenyltetrahydrofolate cyclohydrolase [Source:RGD Symbol;Acc:1311313]
ENSRNOG00000017419	3280.76	0.705088	0.0753724	9.35472	8.38189e-21	6.85504e-19	4120.1	2152.91	3869.49	2535.16	4263.87	2849.77	4333.54	2371.24	3745.92	2565.62	Map3k4	protein_coding	mitogen activated protein kinase kinase kinase 4 [Source:RGD Symbol;Acc:1311192]
ENSRNOG00000018421	378.879	0.703939	0.0779444	9.03129	1.69658e-19	1.19532e-17	492.079	266.551	429.615	295.555	440.566	310.413	505.328	294.01	479.959	274.714	Aen	protein_coding	apoptosis enhancing nuclease [Source:RGD Symbol;Acc:1305051]
ENSRNOG00000002764	1601.41	0.698784	0.0673183	10.3803	3.04825e-25	4.24019e-23	2098.76	1179.46	1809.89	1224.9	2192.7	1290.44	2030.37	1207.69	1777.17	1202.72	Mettl16	protein_coding	methyltransferase like 16 [Source:RGD Symbol;Acc:1593242]
ENSRNOG00000012481	264.083	0.697414	0.157062	4.44037	8.98036e-06	6.51316e-05	282.097	206.992	299.846	195.259	329.158	202.443	244.611	207.39	477.92	195.115	Ppm1j	protein_coding	protein phosphatase, Mg2+/Mn2+ dependent, 1J [Source:RGD Symbol;Acc:1359104]
ENSRNOG00000023643	310.124	0.695733	0.0859612	8.09357	5.794e-16	2.68653e-14	413.601	212.85	364.73	211.263	386.888	255.39	394.598	249.867	358.695	253.358	Mmp17	protein_coding	matrix metallopeptidase 17 [Source:RGD Symbol;Acc:1311541]
ENSRNOG00000033026	55.729	0.695536	0.194112	3.58316	0.000339462	0.0016065	91.2042	49.7952	71.7664	46.9474	56.7165	37.3741	64.4242	33.3156	60.1222	45.6239	Dclk3	protein_coding	doublecortin-like kinase 3 [Source:RGD Symbol;Acc:1309232]
ENSRNOG00000017246	54.9215	0.695457	0.17918	3.88133	0.000103887	0.000570397	65.7519	31.244	78.6481	45.8804	63.8061	49.8321	63.4176	35.8143	67.2553	47.5653	Adad1	protein_coding	adenosine deaminase domain containing 1 [Source:RGD Symbol;Acc:1359309]
ENSRNOG00000057078	453.717	0.692966	0.108804	6.36893	1.90346e-10	3.71894e-09	622.522	308.535	552.503	288.087	480.065	376.855	565.725	340.652	582.88	419.352	Ddit4	protein_coding	DNA-damage-inducible transcript 4 [Source:RGD Symbol;Acc:621731]
ENSRNOG00000000169	372.372	0.691439	0.0846077	8.17229	3.02591e-16	1.47445e-14	511.168	281.196	451.243	275.283	416.259	280.306	441.91	263.193	478.939	324.221	Spata5l1	protein_coding	spermatogenesis associated 5-like 1 [Source:RGD Symbol;Acc:1595990]
ENSRNOG00000021579	753.174	0.68894	0.0604758	11.392	4.58338e-30	1.28611e-27	1035.06	598.519	906.419	567.637	929.746	563.726	897.913	586.354	880.433	565.93	Mpp6	protein_coding	membrane palmitoylated protein 6 [Source:RGD Symbol;Acc:1311833]
ENSRNOG00000037632	357.919	0.688261	0.216114	3.18471	0.001449	0.00571005	618.28	200.157	439.446	247.541	378.785	374.779	318.095	186.567	453.464	362.079	Gm11992	protein_coding	predicted gene 11992 [Source:MGI Symbol;Acc:MGI:3651127]
ENSRNOG00000019208	20.804	0.68772	0.280399	2.45265	0.0141809	0.0393778	30.7549	17.5748	21.6282	11.7369	23.2943	16.6107	21.1392	13.3262	31.5896	20.3851	P2rx5	protein_coding	purinergic receptor P2X 5 [Source:RGD Symbol;Acc:620256]
ENSRNOG00000029594	87.0083	0.687589	0.156134	4.40383	1.06357e-05	7.58193e-05	101.809	53.7007	103.226	69.3542	134.702	58.1375	97.643	74.9601	99.864	76.687	AABR07064000.1	protein_coding	60S ribosomal protein L29-like [Source:RGD Symbol;Acc:40972876]
ENSRNOG00000013419	25.8	0.687565	0.269452	2.55172	0.0107193	0.0311307	33.9365	23.433	45.2226	22.4067	24.3071	17.6489	31.2055	20.8222	24.4565	14.5608	Hykk	protein_coding	hydroxylysine kinase [Source:RGD Symbol;Acc:1308677]
ENSRNOG00000023492	225.97	0.686323	0.102815	6.6753	2.46731e-11	5.6083e-10	312.852	149.386	295.913	172.852	275.48	162.993	252.664	192.398	257.812	187.349	Greb1l	protein_coding	GREB1 like retinoic acid receptor coactivator [Source:RGD Symbol;Acc:1562371]
ENSRNOG00000016573	2673.68	0.685638	0.0622717	11.0104	3.40418e-28	6.75647e-26	3514.54	1983.02	3143.96	1838.42	3263.23	2071.15	3122.56	2088.05	3444.29	2267.6	Dgat2	protein_coding	diacylglycerol O-acyltransferase 2 [Source:RGD Symbol;Acc:620329]
ENSRNOG00000047513	3857.26	0.685343	0.0398223	17.21	2.23341e-66	4.54359e-63	4627.02	2817.82	4683.49	2948.09	4772.29	3103.09	4719.07	2877.63	4978.93	3045.15	Mdn1	protein_coding	midasin AAA ATPase 1 [Source:RGD Symbol;Acc:1306394]
ENSRNOG00000014819	816.647	0.684482	0.183084	3.73862	0.000185031	0.00095056	818.717	580.944	1120.74	921.877	1302.45	639.512	971.397	425.607	819.292	565.93	Hap1	protein_coding	huntingtin-associated protein 1 [Source:RGD Symbol;Acc:68327]
ENSRNOG00000000867	7490.01	0.68377	0.0511162	13.3768	8.26559e-41	5.17394e-38	9978.38	5442.32	9286.37	5432.03	8649.27	6050.45	8999.26	5903.52	9250.67	5907.81	Vars1	protein_coding	valyl-tRNA synthetase 1 [Source:RGD Symbol;Acc:3950]
ENSRNOG00000008106	3860.63	0.681308	0.0549695	12.3943	2.80604e-35	1.17098e-32	4927.15	3038.48	4709.05	2734.69	4683.17	2999.27	4387.89	2876.8	5071.66	3178.14	Shmt2	protein_coding	serine hydroxymethyltransferase 2 [Source:RGD Symbol;Acc:1308582]
ENSRNOG00000006740	1412.73	0.678761	0.0675943	10.0417	9.99427e-24	1.17867e-21	1795.45	994.927	1532.65	1015.77	1808.85	1177.28	1751.53	1116.07	1807.74	1127.01	Castor1	protein_coding	cytosolic arginine sensor for mTORC1 subunit 1 [Source:RGD Symbol;Acc:1304774]
ENSRNOG00000065345	407.93	0.677699	0.0875287	7.74259	9.74106e-15	3.78367e-13	528.136	342.708	523.01	268.881	498.295	298.993	517.407	349.814	445.312	306.748	Lrrc75a	protein_coding	leucine rich repeat containing 75A [Source:RGD Symbol;Acc:1595947]
ENSRNOG00000011921	1186.85	0.676513	0.0651617	10.3821	2.99238e-25	4.19836e-23	1452.9	903.148	1422.55	931.48	1419.94	867.909	1350.9	979.478	1655.91	884.327	Dusp4	protein_coding	dual specificity phosphatase 4 [Source:RGD Symbol;Acc:620625]
ENSRNOG00000012375	118.248	0.676471	0.137909	4.9052	9.33313e-07	8.65508e-06	178.166	82.992	143.533	81.091	133.689	87.2062	126.835	91.6179	145.72	111.633	Inpp1	protein_coding	inositol polyphosphate-1-phosphatase [Source:RGD Symbol;Acc:1306071]
ENSRNOG00000025141	183.767	0.674731	0.108748	6.20451	5.48674e-10	9.8889e-09	243.918	118.142	240.86	130.172	205.597	162.993	213.405	144.923	226.222	151.432	Kiz	protein_coding	kizuna centrosomal protein [Source:RGD Symbol;Acc:1307071]
ENSRNOG00000067139	1647.65	0.674346	0.0518115	13.0154	1.00069e-38	5.25363e-36	2095.58	1186.3	2020.27	1197.16	2095.47	1346.51	1930.71	1282.65	1988.11	1333.77	Rpl10l	protein_coding	ribosomal protein L10-like [Source:RGD Symbol;Acc:1305913]
ENSRNOG00000049028	593.146	0.674135	0.108358	6.22138	4.92816e-10	8.98162e-09	571.617	410.078	786.481	516.422	783.904	447.451	674.441	486.408	829.482	425.176	C5ar2	protein_coding	complement component 5a receptor 2 [Source:RGD Symbol;Acc:1303027]
ENSRNOG00000001618	435.726	0.673722	0.0786215	8.56918	1.04225e-17	6.23627e-16	594.949	309.511	520.06	339.302	470.95	334.29	555.659	337.32	537.024	358.196	Ripk4	protein_coding	receptor-interacting serine-threonine kinase 4 [Source:RGD Symbol;Acc:1311691]
ENSRNOG00000000488	5305.78	0.673269	0.0798441	8.43229	3.38963e-17	1.90887e-15	6118.11	3711.21	6106.04	4361.84	7901.83	4202.51	6220.96	4217.75	6261.88	3955.69	Hmga1	protein_coding	high mobility group AT-hook 1 [Source:RGD Symbol;Acc:628699]
ENSRNOG00000014936	1568.53	0.67258	0.0883883	7.60937	2.75426e-14	9.96126e-13	2156.03	1162.86	1851.18	1096.86	1745.05	1236.46	1860.25	1098.58	2025.81	1452.2	Ifitm2	protein_coding	interferon induced transmembrane protein 2 [Source:RGD Symbol;Acc:69332]
ENSRNOG00000012110	243.003	0.671291	0.119818	5.60259	2.11176e-08	2.80562e-07	277.855	202.11	306.727	216.598	347.389	159.878	242.597	189.066	317.934	169.876	Col17a1	protein_coding	collagen type XVII alpha 1 chain [Source:RGD Symbol;Acc:1311130]
ENSRNOG00000015655	1230.26	0.67109	0.0713291	9.40836	5.03959e-21	4.2497e-19	1700	898.266	1465.8	902.671	1478.68	909.436	1496.86	1081.09	1418.48	951.307	Ptgfrn	protein_coding	prostaglandin F2 receptor inhibitor [Source:RGD Symbol;Acc:3437]
ENSRNOG00000007041	387.849	0.669298	0.178026	3.75955	0.000170222	0.00088425	496.321	298.771	723.562	277.417	431.451	248.122	365.406	328.991	364.809	343.635	Abcg2	protein_coding	ATP binding cassette subfamily G member 2 [Source:RGD Symbol;Acc:631345]
ENSRNOG00000046601	319.885	0.667682	0.155841	4.28438	1.83249e-05	0.000123341	302.247	247.023	415.852	266.747	450.694	280.306	314.068	179.904	478.939	263.065	Unc5cl	protein_coding	unc-5 family C-terminal like [Source:RGD Symbol;Acc:1587368]
ENSRNOG00000024922	98.271	0.667664	0.139286	4.79349	1.63908e-06	1.43035e-05	126.201	61.5117	117.972	66.1532	105.331	86.168	122.809	87.4534	131.454	77.6577	Fbxo24	protein_coding	F-box protein 24 [Source:RGD Symbol;Acc:1305095]
ENSRNOG00000018697	2641.39	0.666582	0.0723403	9.21454	3.12622e-20	2.39997e-18	3471.06	1886.36	3168.53	1789.34	3180.18	2119.94	3130.61	2058.07	3255.77	2354	Abcb6	protein_coding	ATP binding cassette subfamily B member 6 [Source:RGD Symbol;Acc:71077]
ENSRNOG00000016915	83.4661	0.666267	0.215078	3.09779	0.0019497	0.00735032	106.051	89.8266	84.5467	56.5503	87.1004	36.3359	129.855	66.6312	104.959	72.8041	Barx1	protein_coding	BARX homeobox 1 [Source:RGD Symbol;Acc:1310884]
ENSRNOG00000019041	903.024	0.666095	0.0702075	9.48752	2.36586e-21	2.03727e-19	1212.17	641.479	1040.12	635.924	1069.51	721.527	1150.58	745.436	1068.95	744.543	Psme1	protein_coding	proteasome activator subunit 1 [Source:RGD Symbol;Acc:3429]
ENSRNOG00000019985	81.9668	0.664115	0.179418	3.7015	0.000214326	0.00107892	73.1755	78.1101	96.3439	48.0144	113.433	72.6718	115.762	65.7983	103.94	52.4189	Asic4	protein_coding	acid sensing ion channel subunit family member 4 [Source:RGD Symbol;Acc:621068]
ENSRNOG00000001250	1229.79	0.664102	0.0849631	7.81636	5.43724e-15	2.18496e-13	1448.66	892.408	1538.55	897.336	1436.14	999.757	1346.87	894.524	1769.02	1074.59	Lfng	protein_coding	LFNG O-fucosylpeptide 3-beta-N-acetylglucosaminyltransferase [Source:RGD Symbol;Acc:620587]
ENSRNOG00000038228	57.085	0.662023	0.162523	4.07342	4.63287e-05	0.000280297	78.4781	46.8661	62.9185	41.6125	64.8189	40.4886	71.4706	43.3103	72.3504	48.5361	Serp2	protein_coding	stress-associated endoplasmic reticulum protein family member 2 [Source:RGD Symbol;Acc:1566076]
ENSRNOG00000069581	393.754	0.661885	0.0860735	7.68976	1.47411e-14	5.50256e-13	513.289	275.338	460.091	267.814	502.346	333.252	482.175	344.816	456.521	301.894	Rpl22	protein_coding	ribosomal protein L22 [Source:RGD Symbol;Acc:621189]
ENSRNOG00000017622	855.692	0.661277	0.0893534	7.40069	1.35479e-13	4.47245e-12	952.342	575.086	1035.21	649.795	1242.7	701.802	1060.99	667.978	950.746	720.275	Npm3	protein_coding	nucleophosmin/nucleoplasmin, 3 [Source:RGD Symbol;Acc:1565542]
ENSRNOG00000031358	29.8913	0.660625	0.250178	2.64062	0.00827554	0.0250343	26.5129	20.5039	36.3747	25.6077	41.5246	29.0687	39.2585	14.1591	38.7228	27.1802	Rplp0l1	protein_coding	ribosomal protein lateral stalk subunit P0 like 1 [Source:RGD Symbol;Acc:1564469]
ENSRNOG00000064612	79.2685	0.659542	0.174762	3.77395	0.000160682	0.000841953	81.6596	50.7716	111.09	60.8183	123.561	67.481	76.5038	70.7956	92.7308	57.2725	Gcnt4	protein_coding	glucosaminyl (N-acetyl) transferase 4 [Source:RGD Symbol;Acc:1563891]
ENSRNOG00000024886	1788.05	0.655701	0.065105	10.0714	7.38899e-24	8.97432e-22	2119.97	1247.81	2288.66	1340.14	2190.68	1555.18	2038.42	1441.73	2299.93	1358.04	Ext1	protein_coding	exostosin glycosyltransferase 1 [Source:RGD Symbol;Acc:1587375]
ENSRNOG00000011483	62.9681	0.654164	0.261766	2.49904	0.012453	0.0352535	67.8729	45.8897	86.5129	61.8853	70.8957	47.7558	38.2519	46.6418	121.263	42.7117	S100a9	protein_coding	S100 calcium binding protein A9 [Source:RGD Symbol;Acc:620267]
ENSRNOG00000021011	191.597	0.653675	0.225852	2.89427	0.00380045	0.0130407	207.861	118.142	296.896	193.125	301.813	144.305	114.756	139.925	249.66	149.491	Fut2	protein_coding	fucosyltransferase 2 [Source:RGD Symbol;Acc:2639]
ENSRNOG00000003464	303.424	0.65201	0.106792	6.10543	1.02525e-09	1.74722e-08	354.212	218.708	326.39	228.335	428.412	272	417.751	233.209	327.105	228.119	Hid1	protein_coding	HID1 domain containing [Source:RGD Symbol;Acc:1311422]
ENSRNOG00000002258	33.1375	0.651442	0.218753	2.97797	0.00290162	0.010388	36.0575	28.3149	42.2733	33.0766	46.5886	24.9161	36.2386	20.8222	40.7608	22.3266	Tmem150c	protein_coding	transmembrane protein 150C [Source:RGD Symbol;Acc:1306105]
ENSRNOG00000027502	276.112	0.650296	0.104082	6.24792	4.15964e-10	7.68423e-09	389.209	218.708	302.795	211.263	334.222	177.527	340.24	215.718	320.991	250.446	Nmi	protein_coding	N-myc (and STAT) interactor [Source:RGD Symbol;Acc:1311721]
ENSRNOG00000016653	355.345	0.646292	0.0897704	7.19938	6.04868e-13	1.78774e-11	452.84	290.96	452.226	265.68	460.822	288.611	357.353	252.366	444.293	288.304	Ngef	protein_coding	neuronal guanine nucleotide exchange factor [Source:RGD Symbol;Acc:1309055]
ENSRNOG00000026407	273.796	0.645994	0.157946	4.08996	4.3144e-05	0.000262985	337.244	158.173	329.339	200.594	378.785	269.924	237.564	203.225	387.228	235.885	Fam184a	protein_coding	family with sequence similarity 184, member A [Source:RGD Symbol;Acc:1311294]
ENSRNOG00000019246	304.134	0.644227	0.0912698	7.05849	1.68317e-12	4.67467e-11	431.629	250.929	352.933	217.665	343.338	231.512	362.386	224.047	364.809	262.095	Psme2	protein_coding	proteasome activator subunit 2 [Source:RGD Symbol;Acc:3430]
ENSRNOG00000063674	30.6986	0.644225	0.231893	2.77812	0.00546749	0.0176022	44.5416	23.433	45.2226	24.5407	36.4606	23.8779	30.1989	19.9894	30.5706	28.1509	RGD1566137	protein_coding	similar to ribosomal protein L10a [Source:RGD Symbol;Acc:1566137]
ENSRNOG00000063083	151.404	0.642516	0.217373	2.95583	0.0031183	0.0110411	141.048	129.858	268.387	128.038	160.022	74.7482	144.955	153.252	208.899	104.838		protein_coding
ENSRNOG00000043465	382.3	0.641782	0.163184	3.93287	8.3939e-05	0.000475333	620.401	284.125	453.21	223	376.76	360.245	411.711	254.031	467.73	371.786	Arc	protein_coding	activity-regulated cytoskeleton-associated protein [Source:RGD Symbol;Acc:62037]
ENSRNOG00000043099	3652.49	0.641153	0.0528931	12.1217	8.1083e-34	2.99915e-31	4723.53	2763.14	4601.9	2713.35	4235.51	2907.91	4406.01	2756.87	4288.04	3128.63	Ddx21	protein_coding	DExD-box helicase 21 [Source:RGD Symbol;Acc:1307306]
ENSRNOG00000029529	182.151	0.640478	0.100528	6.37112	1.87648e-10	3.67505e-09	233.313	136.693	200.553	136.574	222.815	145.344	209.379	134.095	243.546	159.198	Eef1akmt4	protein_coding	EEF1A lysine methyltransferase 4 [Source:RGD Symbol;Acc:7732114]
ENSRNOG00000064119	807.639	0.639998	0.0683057	9.36962	7.27932e-21	6.04443e-19	1109.3	582.897	934.929	611.384	982.411	627.054	968.377	668.811	926.289	664.944	Timm8a1	protein_coding	translocase of inner mitochondrial membrane 8A1 [Source:NCBI gene (formerly Entrezgene);Acc:84383]
ENSRNOG00000038881	1014.42	0.639996	0.128472	4.9816	6.30623e-07	6.08742e-06	1405.18	640.503	1161.04	608.183	1203.2	969.65	1239.16	791.245	1170.85	955.19	Hcls1	protein_coding	hematopoietic cell specific Lyn substrate 1 [Source:RGD Symbol;Acc:1304754]
ENSRNOG00000058133	118.91	0.639634	0.13163	4.85932	1.17791e-06	1.06385e-05	132.564	118.142	157.296	73.6221	146.855	93.4352	141.935	88.2863	145.72	91.2478	Ppm1n	protein_coding	protein phosphatase, Mg2+/Mn2+ dependent 1N [Source:RGD Symbol;Acc:1562091]
ENSRNOG00000004092	29.2384	0.638399	0.244386	2.61226	0.00899449	0.0268548	33.9365	20.5039	42.2733	20.2728	36.4606	22.8397	41.2718	29.984	24.4565	20.3851	AABR07029847.1	protein_coding	similar to microfibrillar-associated protein 1 [Source:RGD Symbol;Acc:1564148]
ENSRNOG00000011460	75.2694	0.63832	0.154648	4.12756	3.6663e-05	0.000227224	112.415	51.7479	82.5805	58.6843	76.9724	66.4428	94.6231	58.3023	91.7118	59.214	Arfgef3	protein_coding	ARFGEF family member 3 [Source:RGD Symbol;Acc:1309903]
ENSRNOG00000020635	702.11	0.637499	0.0764425	8.33959	7.4548e-17	4.01744e-15	931.132	558.487	743.224	499.35	820.364	538.81	896.906	551.373	883.491	597.964	Exosc5	protein_coding	exosome component 5 [Source:RGD Symbol;Acc:1307861]
ENSRNOG00000011052	4033.36	0.637368	0.0593993	10.7302	7.34223e-27	1.29886e-24	5227.28	3139.05	5199.62	2995.03	4498.84	3173.68	4484.53	3144.99	5140.96	3329.57	Gars	protein_coding	glycyl-tRNA synthetase [Source:RGD Symbol;Acc:1307856]
ENSRNOG00000050630	51.6204	0.637281	0.178961	3.56101	0.000369433	0.00172674	64.6914	42.9606	62.9185	41.6125	59.7549	38.4123	49.3248	38.3129	77.4455	40.7703	AABR07070043.1	protein_coding	glyceraldehyde-3-phosphate dehydrogenase pseudogene [Source:RGD Symbol;Acc:11396193]
ENSRNOG00000006930	70.317	0.637267	0.201238	3.16673	0.00154164	0.00602696	67.8729	49.7952	118.955	50.1484	68.8701	71.6337	91.6032	59.1352	80.5026	44.6532	Casq1	protein_coding	calsequestrin 1 [Source:RGD Symbol;Acc:1586677]
ENSRNOG00000070914	27.8231	0.636683	0.265518	2.39789	0.01649	0.0446695	29.6944	13.6693	26.5437	22.4067	39.499	19.7252	45.2983	26.6525	28.5326	26.2095	Tmem238	protein_coding	transmembrane protein 238 [Source:RGD Symbol;Acc:1565210]
ENSRNOG00000029205	257.309	0.636426	0.0874075	7.28114	3.31013e-13	1.03252e-11	295.884	189.417	282.15	196.326	329.158	222.168	322.121	201.559	336.277	198.027	Zfp354c	protein_coding	zinc finger protein 354C [Source:RGD Symbol;Acc:69405]
ENSRNOG00000012942	1043.28	0.636104	0.121969	5.21527	1.83547e-07	1.99681e-06	1006.43	742.046	1167.92	911.207	1551.6	731.909	1340.83	972.815	1281.93	726.099	Satb1	protein_coding	SATB homeobox 1 [Source:RGD Symbol;Acc:1305561]
ENSRNOG00000018349	1262.2	0.635792	0.0565148	11.25	2.31552e-29	5.79771e-27	1585.47	989.069	1451.06	892.001	1538.44	973.803	1583.43	1007.8	1523.44	1077.5	Polr1b	protein_coding	RNA polymerase I subunit B [Source:RGD Symbol;Acc:620822]
ENSRNOG00000003170	90.2561	0.635235	0.246298	2.57913	0.00990483	0.0291292	142.109	90.803	130.752	101.364	74.9469	66.4428	98.6496	44.1432	101.902	51.4482	Nlrp3	protein_coding	NLR family, pyrin domain containing 3 [Source:RGD Symbol;Acc:1308314]
ENSRNOG00000007490	52.799	0.633974	0.269351	2.35371	0.0185872	0.0492867	67.8729	45.8897	56.0368	54.4163	95.2028	21.8015	53.3513	52.4721	48.913	32.0338	Gabrr2	protein_coding	gamma-aminobutyric acid type A receptor subunit rho 2 [Source:RGD Symbol;Acc:61902]
ENSRNOG00000045615	37.1833	0.632925	0.221695	2.85494	0.00430452	0.0143911	48.7837	36.1259	31.4592	29.8756	52.6654	30.1069	49.3248	28.3183	43.8179	21.3559	Tha1	protein_coding	similar to threonine aldolase 1 [Source:RGD Symbol;Acc:1591140]
ENSRNOG00000020793	3733.44	0.632748	0.0602078	10.5094	7.81758e-26	1.21172e-23	4821.1	2703.59	4535.04	2700.54	4454.27	3067.79	4399.97	2895.96	4486.75	3269.39	Ruvbl2	protein_coding	RuvB-like AAA ATPase 2 [Source:RGD Symbol;Acc:1306509]
ENSRNOG00000037668	94.1556	0.632582	0.139535	4.53351	5.80104e-06	4.40766e-05	111.354	76.1573	132.719	65.0862	104.318	80.9772	96.6363	74.1272	127.378	72.8041	Ccdc162	protein_coding	coiled-coil domain containing 162 [Source:RGD Symbol;Acc:7514220]
ENSRNOG00000029238	801.024	0.630132	0.0584844	10.7744	4.54937e-27	8.22678e-25	1005.37	601.448	974.253	627.388	1009.76	670.657	977.436	593.85	897.757	652.325	Hgh1	protein_coding	HGH1 homolog [Source:RGD Symbol;Acc:1359226]
ENSRNOG00000020622	401.719	0.630114	0.100192	6.28908	3.19358e-10	5.98797e-09	539.802	353.448	464.024	263.546	467.911	334.29	464.056	272.355	504.415	353.342	Cilp2	protein_coding	cartilage intermediate layer protein 2 [Source:RGD Symbol;Acc:1311157]
ENSRNOG00000008841	1161.36	0.630083	0.0539311	11.6831	1.55495e-31	5.06137e-29	1529.26	877.762	1346.85	878.13	1416.9	890.749	1397.2	956.99	1367.53	952.277	Orc1	protein_coding	origin recognition complex, subunit 1 [Source:RGD Symbol;Acc:631435]
ENSRNOG00000053631	47.8088	0.629631	0.192776	3.26613	0.0010903	0.00445733	65.7519	37.1023	58.003	45.8804	53.6782	32.1832	59.3911	27.4854	52.9891	45.6239	Tdrd9	protein_coding	tudor domain containing 9 [Source:RGD Symbol;Acc:1306942]
ENSRNOG00000002055	778.526	0.629549	0.0616684	10.2086	1.81436e-24	2.34354e-22	1008.55	618.046	856.281	625.254	937.848	587.604	997.569	588.02	928.327	637.764	Noa1	protein_coding	nitric oxide associated 1 [Source:RGD Symbol;Acc:1359460]
ENSRNOG00000053979	30.2856	0.627775	0.223603	2.80754	0.00499217	0.0162919	43.4811	23.433	37.3578	18.1388	38.4862	25.9542	33.2187	24.9867	31.5896	26.2095	Egf	protein_coding	epidermal growth factor [Source:RGD Symbol;Acc:2542]
ENSRNOG00000025254	28.0961	0.627677	0.225865	2.77899	0.00545275	0.0175695	33.9365	21.4803	34.4085	21.3397	35.4478	19.7252	29.1922	22.488	37.7037	25.2387	Qrich2	protein_coding	glutamine rich 2 [Source:RGD Symbol;Acc:1562974]
ENSRNOG00000024688	228.379	0.627605	0.112605	5.5735	2.49677e-08	3.27701e-07	296.944	167.937	279.201	171.785	264.34	160.916	263.737	231.543	284.307	163.081	Erfe	protein_coding	erythroferrone [Source:RGD Symbol;Acc:1584688]
ENSRNOG00000033397	120.115	0.627505	0.136509	4.59681	4.29005e-06	3.39595e-05	172.864	101.543	143.533	112.034	137.74	97.5879	146.968	85.7877	127.378	75.7162	Adamts20	protein_coding	ADAM metallopeptidase with thrombospondin type 1 motif, 20 [Source:RGD Symbol;Acc:1307725]
ENSRNOG00000010325	227.603	0.627425	0.157164	3.99217	6.54715e-05	0.000381097	331.941	215.779	272.319	133.373	261.301	197.252	208.372	149.92	307.744	198.027	Ptger3	protein_coding	prostaglandin E receptor 3 [Source:RGD Symbol;Acc:3435]
ENSRNOG00000014098	1191.79	0.627382	0.0715224	8.77183	1.7578e-18	1.10456e-16	1549.41	987.116	1267.22	868.527	1415.89	872.062	1527.06	938.667	1476.56	1015.37	Pold2	protein_coding	DNA polymerase delta 2, accessory subunit [Source:RGD Symbol;Acc:1304954]
ENSRNOG00000066193	246.823	0.62709	0.0861849	7.2761	3.43602e-13	1.06112e-11	324.517	199.181	304.761	194.192	266.365	184.794	289.909	190.732	312.839	200.939	Zfp862	protein_coding	zinc finger protein 862 [Source:RGD Symbol;Acc:1598054]
ENSRNOG00000033146	99.8959	0.626439	0.160696	3.89829	9.68733e-05	0.000538093	150.593	70.2991	96.3439	78.957	137.74	85.1299	127.842	75.793	93.7499	82.5113		protein_coding	40S ribosomal protein S19-like [Source:RGD Symbol;Acc:9313957]
ENSRNOG00000047746	733.577	0.62447	0.137172	4.55246	5.30225e-06	4.09358e-05	743.421	476.472	738.309	545.23	1044.19	763.054	907.979	537.214	1014.94	564.96	AABR07000398.1	protein_coding
ENSRNOG00000070035	47.8715	0.624217	0.215493	2.89669	0.00377118	0.012954	57.2678	34.1732	69.8002	35.2106	37.4734	37.3741	53.3513	34.1485	72.3504	47.5653		protein_coding	zinc finger X-linked duplicated B [Source:NCBI gene (formerly Entrezgene);Acc:120099132]
ENSRNOG00000017897	731.215	0.624186	0.12593	4.95661	7.17337e-07	6.82729e-06	875.985	476.472	973.27	507.886	832.518	673.772	761.011	501.4	991.507	718.334	Adam8	protein_coding	ADAM metallopeptidase domain 8 [Source:RGD Symbol;Acc:1566394]
ENSRNOG00000007110	414.841	0.624181	0.0755822	8.2583	1.47757e-16	7.63409e-15	524.955	291.936	475.821	362.776	494.244	322.871	540.56	328.159	479.959	327.133	Ankrd6	protein_coding	ankyrin repeat domain 6 [Source:RGD Symbol;Acc:1583731]
ENSRNOG00000009343	1688.79	0.623349	0.118836	5.24546	1.55891e-07	1.72359e-06	2431.76	1241.95	1984.88	1192.89	1655.92	1545.83	2204.52	1114.41	1962.63	1553.15	Evpl	protein_coding	envoplakin [Source:RGD Symbol;Acc:1306141]
ENSRNOG00000021659	43.5133	0.622455	0.227898	2.73129	0.00630878	0.0198483	50.9047	21.4803	54.0706	34.1436	40.5118	40.4886	72.4773	38.3129	45.8559	36.8874	Acp4	protein_coding	acid phosphatase 4 [Source:RGD Symbol;Acc:1308270]
ENSRNOG00000005390	744.892	0.621557	0.117151	5.3056	1.123e-07	1.28349e-06	814.475	554.582	770.751	585.776	1018.87	569.955	1079.11	717.118	832.54	505.746	Nup210	protein_coding	nucleoporin 210 [Source:RGD Symbol;Acc:69339]
ENSRNOG00000016566	1398.68	0.620187	0.0691946	8.96295	3.16119e-19	2.17082e-17	1790.15	979.305	1596.56	1053.12	1728.84	1210.51	1643.82	1056.1	1713.99	1214.37	Arhgap39	protein_coding	Rho GTPase activating protein 39 [Source:RGD Symbol;Acc:1593158]
ENSRNOG00000026905	5029.41	0.619871	0.0540819	11.4617	2.05382e-30	5.96892e-28	6559.28	3755.14	5890.74	3723.78	6109.18	4063.39	6087.08	3943.73	5822.68	4339.12	Ppm1g	protein_coding	protein phosphatase, Mg2+/Mn2+ dependent, 1G [Source:RGD Symbol;Acc:628676]
ENSRNOG00000001181	621.048	0.618595	0.0699689	8.841	9.48663e-19	6.12678e-17	795.386	456.944	678.34	475.876	756.558	491.054	790.203	479.745	740.828	545.545	Wdr4	protein_coding	WD repeat domain 4 [Source:RGD Symbol;Acc:1585179]
ENSRNOG00000026898	184.93	0.618455	0.133719	4.62504	3.74518e-06	3.02345e-05	224.829	124.976	224.147	170.718	258.263	148.458	186.226	116.605	225.203	169.876	Zbtb8b	protein_coding	zinc finger and BTB domain containing 8b [Source:RGD Symbol;Acc:1562327]
ENSRNOG00000010308	4269.72	0.617846	0.0933457	6.61891	3.61866e-11	7.9052e-10	5459.53	2961.35	5631.2	3163.62	4679.11	3797.62	4682.84	3020.89	5397.75	3903.27	Nr2f2	protein_coding	nuclear receptor subfamily 2, group F, member 2 [Source:RGD Symbol;Acc:69305]
ENSRNOG00000018427	141.996	0.614751	0.140462	4.37663	1.20529e-05	8.47349e-05	211.042	112.283	147.465	128.038	143.817	96.5497	184.213	99.1139	172.214	125.223	Lhx3	protein_coding	LIM homeobox 3 [Source:RGD Symbol;Acc:71078]
ENSRNOG00000032798	753.138	0.613918	0.151819	4.04376	5.26007e-05	0.000314041	1059.45	483.306	978.185	484.412	746.43	732.947	863.687	495.569	906.928	780.46	Slco3a1	protein_coding	solute carrier organic anion transporter family, member 3a1 [Source:RGD Symbol;Acc:620227]
ENSRNOG00000062661	407.201	0.613223	0.120431	5.0919	3.54491e-07	3.59544e-06	510.107	301.7	530.875	252.876	388.913	335.329	509.354	329.824	523.776	389.259		protein_coding	zinc finger protein 709-like [Source:RGD Symbol;Acc:7686500]
ENSRNOG00000005248	805.297	0.613153	0.116057	5.28322	1.26933e-07	1.43063e-06	1039.3	662.959	1185.62	633.79	742.379	605.253	830.469	663.813	1072.01	617.379	Slc1a4	protein_coding	solute carrier family 1 member 4 [Source:RGD Symbol;Acc:735146]
ENSRNOG00000029227	55.0407	0.612994	0.21057	2.91112	0.00360139	0.0124469	64.6914	48.8188	83.5636	32.0096	55.7037	42.5649	56.3712	34.1485	72.3504	60.1847	AABR07054469.1	protein_coding
ENSRNOG00000002978	1485.21	0.611711	0.0806135	7.5882	3.2439e-14	1.15778e-12	2023.46	1232.19	1891.49	1231.3	1748.08	1211.54	1704.22	996.136	1608.01	1205.64	Faslg	protein_coding	Fas ligand [Source:RGD Symbol;Acc:3880]
ENSRNOG00000000587	888.209	0.611462	0.0728078	8.39831	4.52962e-17	2.51603e-15	1217.47	658.078	1070.6	692.475	1015.83	714.26	1089.17	676.307	975.202	772.694	Rpf2	protein_coding	ribosome production factor 2 homolog [Source:RGD Symbol;Acc:1306906]
ENSRNOG00000004904	5920.88	0.610761	0.0550126	11.1022	1.2241e-28	2.76698e-26	7846.75	4544.05	6538.6	4414.13	7267.82	4758.97	7196.39	4789.12	6931.38	4921.56	Pa2g4	protein_coding	proliferation-associated 2G4 [Source:RGD Symbol;Acc:1302994]
ENSRNOG00000016260	712.532	0.608637	0.0572315	10.6346	2.05618e-26	3.41473e-24	826.141	537.007	891.673	614.585	879.106	552.306	870.734	545.543	833.559	574.667	Polr3g	protein_coding	RNA polymerase III subunit G [Source:RGD Symbol;Acc:1593792]
ENSRNOG00000034106	160.95	0.60825	0.11989	5.0734	3.90779e-07	3.92831e-06	206.8	124	172.043	123.771	217.751	128.733	174.147	109.109	200.747	152.403	AC127887.1	protein_coding	similar to Macrophage migration inhibitory factor (MIF) (Phenylpyruvate tautomerase) (Glycosylation-inhibiting factor) (GIF) (Delayed early response protein 6) (DER6) [Source:RGD Symbol;Acc:1584794]
ENSRNOG00000008560	26.4813	0.607356	0.251122	2.41857	0.0155816	0.0426418	25.4523	15.622	32.4423	21.3397	36.4606	21.8015	38.2519	27.4854	27.5135	18.4437	Ccdc30	protein_coding	coiled-coil domain containing 30 [Source:RGD Symbol;Acc:1305604]
ENSRNOG00000012927	1463.73	0.606902	0.0550888	11.0168	3.17141e-28	6.37218e-26	1879.23	1086.71	1730.26	1191.82	1772.39	1118.11	1786.77	1141.06	1667.12	1263.88	Rrp9	protein_coding	ribosomal RNA processing 9, U3 small nucleolar RNA binding protein [Source:RGD Symbol;Acc:1307881]
ENSRNOG00000024904	554.778	0.606779	0.136816	4.435	9.20715e-06	6.65688e-05	641.611	413.007	677.357	311.56	674.522	451.604	621.09	421.442	734.714	600.876	Pla2g4e	protein_coding	phospholipase A2, group IVE [Source:RGD Symbol;Acc:1310595]
ENSRNOG00000020013	1046.74	0.606084	0.0652503	9.2886	1.56332e-20	1.2351e-18	1415.79	865.069	1258.37	786.369	1182.94	835.726	1309.62	837.887	1151.49	824.142	Psrc1	protein_coding	proline and serine rich coiled-coil 1 [Source:RGD Symbol;Acc:1585037]
ENSRNOG00000063733	356.002	0.604928	0.170548	3.54697	0.000389689	0.00180792	357.393	205.039	366.697	224.067	458.796	372.703	404.665	307.336	560.461	302.865		protein_coding
ENSRNOG00000016420	1668.21	0.603699	0.116941	5.16243	2.43763e-07	2.57446e-06	2174.05	1157.01	2340.76	1358.27	2046.86	1487.7	1456.59	1210.19	2042.12	1408.52	Serpinb6b	protein_coding	serine (or cysteine) peptidase inhibitor, clade B, member 6b [Source:RGD Symbol;Acc:1310452]
ENSRNOG00000069157	111.247	0.603667	0.1748	3.45347	0.000553425	0.00246227	159.077	83.9684	164.178	80.024	119.51	85.1299	101.669	74.1272	126.359	118.428		protein_coding	coiled-coil-helix-coiled-coil-helix domain containing 4 [Source:RGD Symbol;Acc:2319280]
ENSRNOG00000070664	37.3103	0.603382	0.217115	2.7791	0.00545104	0.0175674	41.3601	30.2677	58.9861	26.6747	35.4478	32.1832	37.2453	30.8169	51.97	28.1509		protein_coding	similar to ribosomal protein S12 [Source:RGD Symbol;Acc:1592281]
ENSRNOG00000023007	86.4874	0.603343	0.169526	3.559	0.000372276	0.00173853	138.927	69.3227	105.192	64.0192	85.0748	65.4046	100.663	59.1352	91.7118	85.4235	Col6a6	protein_coding	collagen type VI alpha 6 chain [Source:RGD Symbol;Acc:1309172]
ENSRNOG00000036671	1057.26	0.601474	0.10626	5.66042	1.50999e-08	2.06687e-07	1637.43	833.825	1122.7	836.518	1305.49	830.535	1262.31	888.693	1045.51	809.581	Tex19.2	protein_coding	testis expressed gene 19.2 [Source:RGD Symbol;Acc:1588608]
ENSRNOG00000031641	82.6683	0.601369	0.149636	4.01889	5.84727e-05	0.000344424	93.3253	53.7007	121.905	74.6891	94.19	65.4046	97.643	63.2996	90.6928	71.8334	Rpl35a	protein_coding	ribosomal protein L35a-like 1 [Source:RGD Symbol;Acc:628793]
ENSRNOG00000061146	817.274	0.601361	0.0915379	6.56953	5.04748e-11	1.07523e-09	1067.94	589.731	918.216	570.838	1018.87	616.672	1027.77	767.092	895.719	699.89	Gar1	protein_coding	GAR1 ribonucleoprotein [Source:RGD Symbol;Acc:1563995]
ENSRNOG00000020970	179.421	0.600067	0.166569	3.60251	0.000315163	0.00150542	243.918	150.362	167.127	138.708	249.148	122.504	236.558	190.732	185.462	109.691	Rundc3a	protein_coding	RUN domain containing 3A [Source:RGD Symbol;Acc:735057]
ENSRNOG00000006321	32.4751	0.598011	0.216776	2.75865	0.00580399	0.0184998	49.8442	22.4567	36.3747	26.6747	34.435	26.9924	35.232	25.8196	39.7418	27.1802	AABR07065776.1	protein_coding	similar to Brix domain containing 1 [Source:RGD Symbol;Acc:1560842]
ENSRNOG00000007240	1390.15	0.597886	0.0564478	10.5918	3.2515e-26	5.18806e-24	1775.3	1070.11	1530.69	1040.31	1684.28	1126.41	1731.4	1183.54	1651.83	1107.59	Rrs1	protein_coding	ribosome biogenesis regulator 1 homolog [Source:RGD Symbol;Acc:1311403]
ENSRNOG00000011494	475.618	0.597807	0.0851252	7.02268	2.17652e-12	5.91367e-11	617.219	383.716	598.708	346.771	583.37	414.229	511.367	333.989	552.309	414.498	Rpl36a	protein_coding	ribosomal protein L36a-like [Source:RGD Symbol;Acc:621156]
ENSRNOG00000071195	37.667	0.597225	0.249167	2.39689	0.0165348	0.0447538	46.6626	43.9369	44.2395	19.2058	36.4606	30.1069	44.2917	20.8222	55.0271	35.9167		protein_coding
ENSRNOG00000010551	299.638	0.596406	0.117457	5.07766	3.82104e-07	3.84585e-06	456.021	227.496	313.609	226.201	320.043	269.924	380.506	219.883	333.22	249.475	Lhx2	protein_coding	LIM homeobox 2 [Source:RGD Symbol;Acc:71076]
ENSRNOG00000061359	129.995	0.595351	0.137738	4.32235	1.54373e-05	0.000105299	193.014	112.283	139.6	91.7609	131.663	90.3207	170.12	110.774	148.777	111.633	Psme1-ps1	protein_coding	proteasome (prosome, macropain) activator subunit 1 (PA28 alpha), pseudogene 1 [Source:RGD Symbol;Acc:1597686]
ENSRNOG00000007814	1038.73	0.595003	0.0646537	9.20292	3.48368e-20	2.66183e-18	1319.28	834.802	1379.29	809.843	1180.92	823.268	1111.32	842.052	1259.51	827.054	Kdm3a	protein_coding	lysine demethylase 3A [Source:RGD Symbol;Acc:708351]
ENSRNOG00000022171	2123.55	0.594656	0.0512577	11.6013	4.05929e-31	1.22343e-28	2713.86	1591.49	2373.21	1630.36	2508.69	1718.17	2630.32	1760.73	2551.63	1757.01	Dhx37	protein_coding	DEAH-box helicase 37 [Source:RGD Symbol;Acc:1306837]
ENSRNOG00000020651	2491.63	0.593876	0.0655333	9.06221	1.27839e-19	9.16556e-18	3220.78	1913.7	3140.02	1951.52	2670.74	2000.55	2725.95	2068.9	3230.29	1993.86	Cars	protein_coding	cysteinyl-tRNA synthetase [Source:RGD Symbol;Acc:1310747]
ENSRNOG00000066776	31.5843	0.592374	0.237971	2.48927	0.0128006	0.0361121	27.5734	19.5275	40.3071	35.2106	41.5246	23.8779	44.2917	21.6551	35.6657	26.2095		protein_coding
ENSRNOG00000023712	75.8347	0.591958	0.197514	2.99705	0.00272606	0.00983304	85.9017	55.6534	82.5805	56.5503	92.1644	72.6718	78.517	78.2916	117.187	38.8288	Stox1	protein_coding	storkhead box 1 [Source:RGD Symbol;Acc:1310622]
ENSRNOG00000008663	2259.22	0.591689	0.0442549	13.37	9.05172e-41	5.45618e-38	2760.52	1726.23	2576.71	1724.25	2791.26	1798.11	2750.11	1854.01	2704.48	1906.5	Nat10	protein_coding	N-acetyltransferase 10 [Source:RGD Symbol;Acc:1306717]
ENSRNOG00000028668	523.798	0.591458	0.101779	5.8112	6.20249e-09	9.17687e-08	660.7	379.81	728.478	413.991	583.37	425.649	498.281	420.609	677.648	449.444	Slc28a2	protein_coding	solute carrier family 28 member 2 [Source:RGD Symbol;Acc:61840]
ENSRNOG00000030426	31.8272	0.590356	0.240933	2.45029	0.0142741	0.039576	43.4811	29.2913	50.1381	27.7417	28.3583	29.0687	36.2386	19.9894	32.6086	21.3559		protein_coding	ribosomal protein S20-like [Source:RGD Symbol;Acc:2321641]
ENSRNOG00000006519	290.436	0.589454	0.0935538	6.3007	2.96313e-10	5.5687e-09	374.362	248	326.39	234.737	376.76	221.13	334.201	197.395	332.201	259.183	Tmem107	protein_coding	transmembrane protein 107 [Source:RGD Symbol;Acc:1595972]
ENSRNOG00000006589	3598.49	0.588377	0.0386689	15.2158	2.77956e-52	3.23124e-49	4354.47	2805.13	4353.17	3047.32	4491.75	2804.09	4235.89	2817.67	4173.91	2901.49	Mif	protein_coding	macrophage migration inhibitory factor [Source:RGD Symbol;Acc:621163]
ENSRNOG00000048222	804.042	0.588256	0.134432	4.37587	1.20947e-05	8.49552e-05	1146.42	537.007	876.926	533.494	899.362	755.787	975.423	554.705	930.365	830.937	Nlrc5	protein_coding	NLR family, CARD domain containing 5 [Source:RGD Symbol;Acc:1309166]
ENSRNOG00000012037	945.952	0.587498	0.112047	5.24333	1.57703e-07	1.74008e-06	1257.77	674.676	1212.16	662.599	1088.75	868.947	1006.63	647.155	1113.79	927.039	Galnt7	protein_coding	polypeptide N-acetylgalactosaminyltransferase 7 [Source:RGD Symbol;Acc:620362]
ENSRNOG00000007091	2126.55	0.586119	0.0607719	9.64458	5.18254e-22	4.9325e-20	2705.37	1759.43	2458.74	1739.19	2727.46	1721.28	2283.03	1561.67	2587.29	1722.06	Ly6e	protein_coding	lymphocyte antigen 6 family member E [Source:RGD Symbol;Acc:1565342]
ENSRNOG00000001958	433.159	0.585991	0.0847036	6.91813	4.57649e-12	1.18981e-10	611.917	364.188	519.077	326.498	466.899	331.176	485.195	349.814	517.662	359.167	Ift57	protein_coding	intraflagellar transport 57 [Source:RGD Symbol;Acc:1305947]
ENSRNOG00000052688	237.283	0.585581	0.125965	4.64877	3.33922e-06	2.71865e-05	351.03	179.653	264.454	199.527	255.224	221.13	257.697	151.586	294.497	198.027	Dnah2	protein_coding	dynein, axonemal, heavy chain 2 [Source:RGD Symbol;Acc:1565087]
ENSRNOG00000014254	1791.83	0.585294	0.145025	4.03581	5.44139e-05	0.000323465	2437.06	1347.4	2312.25	1202.49	1932.41	1551.02	1749.52	1106.91	2320.31	1958.92	Cpt1a	protein_coding	carnitine palmitoyltransferase 1A [Source:RGD Symbol;Acc:2396]
ENSRNOG00000010753	548.096	-0.585537	0.128851	-4.54429	5.51206e-06	4.22756e-05	458.142	833.825	414.869	761.829	433.476	599.024	388.559	545.543	496.263	549.428	Aig1	protein_coding	androgen-induced 1 [Source:RGD Symbol;Acc:1562920]
ENSRNOG00000029614	517.529	-0.585665	0.110338	-5.3079	1.10895e-07	1.27099e-06	371.18	760.597	385.376	630.589	446.643	622.901	425.804	604.678	440.217	487.302	Robo1	protein_coding	roundabout guidance receptor 1 [Source:RGD Symbol;Acc:61941]
ENSRNOG00000010158	1920.41	-0.585783	0.151478	-3.86712	0.000110128	0.000601654	1136.87	2342.33	1145.31	2483.95	1839.24	2047.27	1957.89	2659.42	1599.86	1991.92	Magel2	protein_coding	MAGE family member L2 [Source:RGD Symbol;Acc:1583615]
ENSRNOG00000001581	66.2477	-0.586079	0.234583	-2.49839	0.0124761	0.0353037	58.3283	94.7085	53.0875	112.034	61.7805	80.9772	37.2453	60.801	54.0081	49.5068	Hoxd10	protein_coding	homeo box D10 [Source:RGD Symbol;Acc:1306511]
ENSRNOG00000016057	73.362	-0.586091	0.19256	-3.04368	0.00233701	0.00860495	47.7231	104.472	39.324	80.024	70.8957	77.8627	78.517	93.2837	57.0651	84.4527	Kcnj13	protein_coding	potassium inwardly-rectifying channel, subfamily J, member 13 [Source:RGD Symbol;Acc:621661]
ENSRNOG00000006143	624.638	-0.586496	0.0580191	-10.1087	5.05625e-24	6.33004e-22	475.11	756.692	523.01	715.948	484.116	787.97	513.381	722.948	500.339	766.87	Ngly1	protein_coding	N-glycanase 1 [Source:RGD Symbol;Acc:1308518]
ENSRNOG00000015577	120.742	-0.588297	0.138331	-4.25283	2.1109e-05	0.000140167	78.4781	135.716	79.6312	167.517	104.318	133.924	108.716	154.085	111.073	133.96	Lpar6	protein_coding	lysophosphatidic acid receptor 6 [Source:RGD Symbol;Acc:1595950]
ENSRNOG00000030355	1608.01	-0.588815	0.0759743	-7.75019	9.17559e-15	3.58112e-13	1104	2117.76	1319.32	1960.06	1258.9	1772.15	1302.58	1992.27	1436.82	1816.22	Mroh1	protein_coding	maestro heat-like repeat family member 1 [Source:RGD Symbol;Acc:1642414]
ENSRNOG00000057556	233.417	-0.590115	0.142847	-4.1311	3.61034e-05	0.000224012	132.564	305.606	206.451	332.9	200.533	292.764	185.22	243.204	205.842	229.09	Pdzrn3	protein_coding	PDZ domain containing RING finger 3 [Source:RGD Symbol;Acc:1305250]
ENSRNOG00000012108	231.091	-0.590316	0.128714	-4.58625	4.51277e-06	3.56185e-05	142.109	286.078	163.195	322.23	194.457	252.275	221.458	285.681	200.747	242.68	Thsd1	protein_coding	thrombospondin type 1 domain containing 1 [Source:RGD Symbol;Acc:1306998]
ENSRNOG00000007837	186.097	-0.591223	0.179032	-3.30232	0.000958872	0.00399386	163.319	302.677	152.381	249.675	134.702	238.779	144.955	189.899	146.739	137.842	Acot11	protein_coding	acyl-CoA thioesterase 11 [Source:RGD Symbol;Acc:2324815]
ENSRNOG00000051977	430.839	-0.591236	0.106274	-5.56331	2.64704e-08	3.45474e-07	341.486	578.015	282.15	553.766	384.862	480.672	383.525	538.047	327.105	438.766	Mmrn2	protein_coding	multimerin 2 [Source:RGD Symbol;Acc:1311461]
ENSRNOG00000010744	746.419	-0.5913	0.157687	-3.74984	0.000176948	0.000915393	524.955	928.534	411.919	1000.83	706.931	767.207	804.296	987.807	529.891	801.816	Nrp1	protein_coding	neuropilin 1 [Source:RGD Symbol;Acc:621588]
ENSRNOG00000002488	1255.85	-0.591781	0.0730423	-8.10189	5.41136e-16	2.52349e-14	1073.24	1428.44	1050.93	1607.95	925.695	1383.88	959.317	1426.74	999.659	1702.64	Galnt10	protein_coding	polypeptide N-acetylgalactosaminyltransferase 10 [Source:RGD Symbol;Acc:69409]
ENSRNOG00000028176	114.196	-0.591795	0.128173	-4.61715	3.89045e-06	3.1206e-05	92.2647	120.094	102.242	145.11	89.126	155.725	75.4971	128.265	95.7879	137.842	Elmod2	protein_coding	ELMO domain containing 2 [Source:RGD Symbol;Acc:1587598]
ENSRNOG00000007740	38.801	-0.591908	0.245777	-2.40831	0.0160265	0.0436392	31.8154	63.4645	17.6958	39.4785	27.3455	46.7176	40.2651	40.8116	37.7037	42.7117	Tacstd2	protein_coding	tumor-associated calcium signal transducer 2 [Source:RGD Symbol;Acc:1359498]
ENSRNOG00000000145	1323.47	-0.592908	0.0410284	-14.4512	2.46462e-47	2.22843e-44	1054.15	1612.97	1079.44	1600.48	1033.05	1567.64	1093.2	1574.16	1015.96	1603.63	Pik3r3	protein_coding	phosphoinositide-3-kinase regulatory subunit 3 [Source:RGD Symbol;Acc:621042]
ENSRNOG00000023176	2980.36	-0.593435	0.125736	-4.7197	2.36198e-06	1.98663e-05	2318.28	4379.05	2365.34	3779.27	2472.23	4064.43	2088.75	3114.18	2634.17	2587.94	Kidins220	protein_coding	kinase D-interacting substrate 220 [Source:RGD Symbol;Acc:619949]
ENSRNOG00000001557	125.341	-0.593542	0.170687	-3.47737	0.000506356	0.0022806	89.0832	140.598	80.6143	181.388	102.292	143.267	139.921	168.244	87.6357	120.369	Cxadr	protein_coding	CXADR, Ig-like cell adhesion molecule [Source:RGD Symbol;Acc:619794]
ENSRNOG00000002273	95.54	-0.593603	0.155111	-3.82696	0.000129736	0.000694788	84.8411	107.401	79.6312	134.44	83.0492	136	61.4043	104.111	71.3314	93.1892	Naaa	protein_coding	N-acylethanolamine acid amidase [Source:RGD Symbol;Acc:1307267]
ENSRNOG00000009227	273.968	-0.594087	0.174476	-3.40497	0.000661717	0.00287722	183.469	362.236	149.431	345.704	248.135	250.199	279.843	403.952	231.318	285.392	Aplnr	protein_coding	apelin receptor [Source:RGD Symbol;Acc:621645]
ENSRNOG00000016374	1559.64	-0.594191	0.0750775	-7.91437	2.48509e-15	1.04239e-13	1080.66	1919.56	1212.16	1864.03	1229.53	1755.54	1267.35	2053.91	1425.61	1788.07	Fgfr2	protein_coding	fibroblast growth factor receptor 2 [Source:RGD Symbol;Acc:2611]
ENSRNOG00000007025	139.189	-0.594701	0.240566	-2.47209	0.0134326	0.0376665	76.357	161.102	69.8002	153.646	128.625	128.733	175.153	232.376	104.959	161.14	Evc2	protein_coding	EvC ciliary complex subunit 2 [Source:RGD Symbol;Acc:1310417]
ENSRNOG00000018282	103.612	-0.595205	0.252444	-2.35777	0.0183851	0.0488518	61.5098	112.283	118.955	193.125	83.0492	105.893	76.5038	141.591	72.3504	70.8626	Gda	protein_coding	guanine deaminase [Source:RGD Symbol;Acc:621617]
ENSRNOG00000069459	172.904	-0.59622	0.18342	-3.25057	0.00115175	0.00468151	141.048	201.133	120.921	161.115	177.239	228.397	147.974	282.35	101.902	166.964	Lin28a	protein_coding	lin-28 homolog A [Source:RGD Symbol;Acc:1566408]
ENSRNOG00000007690	987.632	-0.596315	0.0859292	-6.93961	3.93181e-12	1.0321e-10	696.758	1273.19	689.154	1167.28	751.494	1177.28	919.052	1179.37	875.338	1147.39	Cmpk2	protein_coding	cytidine/uridine monophosphate kinase 2 [Source:RGD Symbol;Acc:1305881]
ENSRNOG00000013554	92.0693	-0.59644	0.192006	-3.10636	0.00189404	0.00716706	57.2678	118.142	51.1212	101.364	108.369	120.428	84.5568	113.273	65.2173	100.955	Treml2	protein_coding	triggering receptor expressed on myeloid cells-like 2 [Source:RGD Symbol;Acc:1587039]
ENSRNOG00000007539	970.941	-0.596724	0.105874	-5.63618	1.73866e-08	2.3405e-07	709.484	1252.69	613.455	1221.7	777.827	1074.5	797.25	1198.53	967.05	1096.91	Rsad2	protein_coding	radical S-adenosyl methionine domain containing 2 [Source:RGD Symbol;Acc:620495]
ENSRNOG00000006963	68.8806	-0.596807	0.184149	-3.2409	0.00119154	0.00482113	48.7837	90.803	38.3409	69.3542	69.8829	91.3589	66.4375	89.1192	50.951	73.7748	Ctse	protein_coding	cathepsin E [Source:RGD Symbol;Acc:2446]
ENSRNOG00000026910	364.949	-0.596823	0.176513	-3.38119	0.000721724	0.00311402	305.428	524.314	296.896	500.417	303.839	352.977	201.326	518.89	345.448	299.953	Gjb4	protein_coding	gap junction protein, beta 4 [Source:RGD Symbol;Acc:621829]
ENSRNOG00000048043	1836.6	-0.596896	0.112342	-5.31322	1.07707e-07	1.23795e-06	1212.17	2311.08	1187.59	2151.05	1454.37	2061.8	1849.18	2378.73	1606.99	2153.06	F2r	protein_coding	coagulation factor II (thrombin) receptor [Source:RGD Symbol;Acc:2586]
ENSRNOG00000007102	301.827	-0.596935	0.191774	-3.1127	0.00185382	0.00704926	164.38	367.117	174.009	349.972	296.749	342.596	346.28	446.429	220.108	310.631	Acss1	protein_coding	acyl-CoA synthetase short-chain family member 1 [Source:RGD Symbol;Acc:1306246]
ENSRNOG00000006450	595.265	-0.59744	0.152164	-3.92629	8.6266e-05	0.000486817	398.753	824.061	332.288	737.288	519.564	573.069	619.077	768.757	499.32	680.476	Erbb2	protein_coding	erb-b2 receptor tyrosine kinase 2 [Source:RGD Symbol;Acc:2561]
ENSRNOG00000032989	425.037	-0.59755	0.174821	-3.41808	0.000630656	0.00275986	422.085	598.519	284.116	558.034	242.058	393.466	454.996	544.71	288.383	464.005	Lrrn4	protein_coding	leucine rich repeat neuronal 4 [Source:RGD Symbol;Acc:1305256]
ENSRNOG00000057404	1172.96	-0.597589	0.134526	-4.44218	8.90528e-06	6.46735e-05	734.936	1394.27	777.633	1320.93	790.993	1423.33	1192.85	1466.72	1170.85	1457.05	Slc47a1	protein_coding	solute carrier family 47 member 1 [Source:RGD Symbol;Acc:1311123]
ENSRNOG00000002881	193.843	-0.597839	0.183287	-3.26176	0.00110722	0.00452081	134.685	216.756	94.3777	246.474	163.06	199.328	212.399	284.848	167.119	219.383	Ddr2	protein_coding	discoidin domain receptor tyrosine kinase 2 [Source:RGD Symbol;Acc:619855]
ENSRNOG00000007234	1996.61	-0.597932	0.119016	-5.02397	5.0613e-07	4.98322e-06	1447.6	3138.07	1685.04	2525.56	1808.85	2026.51	1617.65	2189.67	1383.83	2143.35	Cyp51	protein_coding	cytochrome P450, family 51 [Source:RGD Symbol;Acc:2481]
ENSRNOG00000058111	1348.54	-0.598022	0.173826	-3.44035	0.000580962	0.00256446	935.374	2050.39	1387.16	1737.05	966.207	1525.07	729.806	1613.31	1346.13	1194.96	Itga2	protein_coding	integrin subunit alpha 2 [Source:RGD Symbol;Acc:621632]
ENSRNOG00000004273	97.3044	-0.598301	0.227095	-2.63458	0.00842403	0.0254268	69.9939	125.953	55.0537	136.574	80.0108	72.6718	78.517	159.082	103.94	91.2478	Ifitm1	protein_coding	interferon induced transmembrane protein 1 [Source:RGD Symbol;Acc:1307601]
ENSRNOG00000004330	870.833	-0.598842	0.108604	-5.51399	3.50788e-08	4.45673e-07	553.588	1046.68	595.759	1136.34	788.968	1066.2	835.502	1040.28	688.858	956.16	Chrdl1	protein_coding	chordin-like 1 [Source:RGD Symbol;Acc:735215]
ENSRNOG00000028624	81.2664	-0.598902	0.161077	-3.71812	0.000200712	0.00101858	72.115	98.614	60.9523	91.7609	81.0236	104.855	66.4375	99.9468	42.7988	94.16	Kif26b	protein_coding	kinesin family member 26B [Source:RGD Symbol;Acc:1560022]
ENSRNOG00000027350	1270.07	-0.59893	0.145183	-4.12535	3.70172e-05	0.000229245	745.542	1499.71	795.329	1435.1	958.104	1570.75	1209.97	1719.08	1342.05	1425.02	Tns4	protein_coding	tensin 4 [Source:RGD Symbol;Acc:1310402]
ENSRNOG00000011526	936.719	-0.599353	0.0806245	-7.43388	1.05454e-13	3.51695e-12	798.567	1259.53	703.9	995.499	706.931	1067.24	829.462	1154.39	686.82	1164.87	Pcsk6	protein_coding	proprotein convertase subtilisin/kexin type 6 [Source:RGD Symbol;Acc:3246]
ENSRNOG00000065273	448.832	-0.599516	0.198682	-3.01746	0.00254899	0.00927355	364.817	692.251	287.065	442.8	443.604	690.382	239.578	481.41	449.388	397.025		protein_coding	uncharacterized LOC103691165 [Source:RGD Symbol;Acc:9322177]
ENSRNOG00000045952	1397.48	-0.599773	0.134412	-4.46218	8.11284e-06	5.95104e-05	866.44	1739.9	864.146	1645.29	1272.07	1519.88	1447.53	1895.66	1105.64	1618.19	Ephb4	protein_coding	EPH receptor B4 [Source:RGD Symbol;Acc:1583193]
ENSRNOG00000022686	30.8002	-0.6003	0.239019	-2.51151	0.0120215	0.0341925	25.4523	31.244	25.5606	27.7417	27.3455	38.4123	23.1525	50.8063	21.3994	36.8874	Zdhhc2	protein_coding	zinc finger DHHC-type palmitoyltransferase 2 [Source:RGD Symbol;Acc:628681]
ENSRNOG00000003812	35.8234	-0.600321	0.233054	-2.57589	0.00999816	0.029336	22.2708	47.8424	30.4761	44.8135	30.3839	56.0611	34.2254	30.8169	24.4565	36.8874	Nlgn3	protein_coding	neuroligin 3 [Source:RGD Symbol;Acc:621119]
ENSRNOG00000024998	57.213	-0.601021	0.18407	-3.26517	0.00109398	0.00446902	38.1785	72.2518	33.4254	66.1532	46.5886	70.5955	55.3646	78.2916	54.0081	57.2725	Trps1	protein_coding	transcriptional repressor GATA binding 1 [Source:RGD Symbol;Acc:1311883]
ENSRNOG00000014613	346.239	-0.601957	0.114437	-5.26016	1.43934e-07	1.60337e-06	239.676	430.582	220.215	411.857	299.787	391.39	279.843	466.418	336.277	386.347	Ddah1	protein_coding	dimethylarginine dimethylaminohydrolase 1 [Source:RGD Symbol;Acc:70968]
ENSRNOG00000012019	153.793	-0.602167	0.149623	-4.02457	5.708e-05	0.000337442	85.9017	173.795	112.074	176.053	145.843	184.794	146.968	222.382	120.244	169.876	B3galnt1	protein_coding	beta-1,3-N-acetylgalactosaminyltransferase 1 (globoside blood group) [Source:RGD Symbol;Acc:1304797]
ENSRNOG00000037124	37.0829	-0.602616	0.218451	-2.75859	0.00580519	0.0185	32.8759	41.0078	24.5775	43.7465	36.4606	46.7176	23.1525	55.8036	30.5706	35.9167	Fam227b	protein_coding	family with sequence similarity 227, member B [Source:RGD Symbol;Acc:1359452]
ENSRNOG00000012160	183.211	-0.602823	0.210717	-2.86082	0.00422548	0.0141987	131.504	248.976	98.3101	197.393	234.969	269.924	111.736	198.228	150.815	190.261	Syk	protein_coding	spleen associated tyrosine kinase [Source:RGD Symbol;Acc:3796]
ENSRNOG00000049862	2583.34	-0.603077	0.12763	-4.7252	2.29892e-06	1.94162e-05	2717.04	3465.16	2179.53	2871.26	1526.28	3027.3	1858.24	2838.49	1974.86	3375.2	Rnf157	protein_coding	ring finger protein 157 [Source:RGD Symbol;Acc:1591154]
ENSRNOG00000007604	1690.57	-0.603471	0.229518	-2.6293	0.00855617	0.0257635	883.408	1988.88	1184.64	2289.75	1001.65	1825.1	1690.13	2210.49	1950.4	1881.26	Igsf8	protein_coding	immunoglobulin superfamily, member 8 [Source:RGD Symbol;Acc:1311500]
ENSRNOG00000016281	68525.9	-0.603657	0.0983552	-6.13751	8.38223e-10	1.45749e-08	62453.7	88604.2	63714.8	80917.1	46550.1	77599	46434.8	76261.1	52821.9	89902.4	Col4a1	protein_coding	collagen type IV alpha 1 chain [Source:RGD Symbol;Acc:1307148]
ENSRNOG00000059705	654.119	-0.603712	0.100271	-6.02081	1.73548e-09	2.82449e-08	573.738	761.573	592.81	879.197	557.037	797.314	432.85	768.757	439.198	738.719	Elmo1	protein_coding	engulfment and cell motility 1 [Source:RGD Symbol;Acc:1308182]
ENSRNOG00000007993	910.631	-0.603922	0.0975649	-6.18995	6.01831e-10	1.07399e-08	622.522	1082.8	598.708	1174.75	728.2	1039.21	806.31	1114.41	858.015	1081.38	Sh3tc1	protein_coding	SH3 domain and tetratricopeptide repeats 1 [Source:RGD Symbol;Acc:1305610]
ENSRNOG00000010695	118.543	-0.60414	0.1571	-3.84558	0.000120265	0.000651353	68.9334	162.078	82.5805	131.239	86.0876	126.657	120.795	147.421	112.092	147.55	Pdgfc	protein_coding	platelet derived growth factor C [Source:RGD Symbol;Acc:68410]
ENSRNOG00000008904	264.99	-0.604176	0.122213	-4.94362	7.66846e-07	7.25605e-06	179.227	346.614	182.857	339.302	265.352	289.649	226.491	343.151	197.69	279.568	Fli1	protein_coding	Fli-1 proto-oncogene, ETS transcription factor [Source:RGD Symbol;Acc:1309837]
ENSRNOG00000008312	1050.71	-0.60429	0.121712	-4.96491	6.87345e-07	6.57258e-06	656.458	1178.49	814.008	1053.12	857.838	1542.72	811.343	1247.67	1029.21	1316.3	Stra6	protein_coding	signaling receptor and transporter of retinol STRA6 [Source:RGD Symbol;Acc:1307551]
ENSRNOG00000065488	185.773	-0.605528	0.148502	-4.07758	4.5506e-05	0.000276038	119.838	248.976	113.057	226.201	169.137	199.328	189.246	248.201	145.72	198.027		protein_coding
ENSRNOG00000036604	72.6601	-0.605556	0.201715	-3.00204	0.00268177	0.00969047	53.0257	102.519	39.324	108.833	72.9213	75.7863	50.3314	75.793	72.3504	75.7162	Ifit2	protein_coding	interferon-induced protein with tetratricopeptide repeats 2 [Source:RGD Symbol;Acc:1307804]
ENSRNOG00000057557	87.354	-0.606426	0.162109	-3.74086	0.000183392	0.000943334	56.2073	93.7321	63.9016	110.967	56.7165	103.817	84.5568	95.7823	84.5787	123.282	Prlr	protein_coding	prolactin receptor [Source:RGD Symbol;Acc:3407]
ENSRNOG00000029735	34.0109	-0.607325	0.234559	-2.58922	0.00961929	0.0284127	15.9077	35.1495	25.5606	51.2154	29.3711	35.2977	32.2121	44.9761	31.5896	38.8288	Pid1	protein_coding	phosphotyrosine interaction domain containing 1 [Source:RGD Symbol;Acc:1560766]
ENSRNOG00000019718	293.493	-0.607579	0.203667	-2.9832	0.00285256	0.0102281	205.74	443.275	273.302	406.522	236.994	350.901	138.915	335.655	307.744	235.885	Galnt15	protein_coding	polypeptide N-acetylgalactosaminyltransferase 15 [Source:RGD Symbol;Acc:2322081]
ENSRNOG00000015035	111.766	-0.607806	0.151129	-4.02177	5.77614e-05	0.000340727	75.2965	123.023	80.6143	116.302	106.344	150.535	76.5038	124.933	103.94	160.169	Myo7b	protein_coding	myosin VIIb [Source:RGD Symbol;Acc:1561153]
ENSRNOG00000005727	256.222	-0.607867	0.135138	-4.49812	6.85573e-06	5.12998e-05	156.956	340.755	197.603	291.287	205.597	270.962	247.631	375.633	207.88	267.919	Galnt3	protein_coding	polypeptide N-acetylgalactosaminyltransferase 3 [Source:RGD Symbol;Acc:1306443]
ENSRNOG00000001653	66.1963	-0.608535	0.170511	-3.56889	0.000358504	0.00168194	51.9652	103.496	47.1888	83.225	49.627	69.5573	56.3712	77.4588	57.0651	66.009	St3gal6	protein_coding	ST3 beta-galactoside alpha-2,3-sialyltransferase 6 [Source:RGD Symbol;Acc:1303279]
ENSRNOG00000019075	243.541	-0.610593	0.178125	-3.4279	0.000608279	0.00267055	160.138	319.275	147.465	280.618	226.866	261.619	272.796	363.14	156.929	246.563	Stat5b	protein_coding	signal transducer and activator of transcription 5B [Source:RGD Symbol;Acc:3774]
ENSRNOG00000004110	136.214	-0.610806	0.137938	-4.42812	9.50581e-06	6.84544e-05	82.7201	153.291	105.192	172.852	123.561	148.458	130.862	188.233	96.8069	160.169	Trib2	protein_coding	tribbles pseudokinase 2 [Source:RGD Symbol;Acc:1564451]
ENSRNOG00000004566	536.163	-0.612315	0.12745	-4.80434	1.55263e-06	1.36201e-05	343.607	684.44	335.237	675.403	504.372	589.68	516.4	706.291	420.855	585.345	Arhgef15	protein_coding	Rho guanine nucleotide exchange factor 15 [Source:RGD Symbol;Acc:1306961]
ENSRNOG00000038473	77.4703	-0.612728	0.179173	-3.41975	0.000626791	0.00274443	58.3283	98.614	45.2226	78.957	60.7677	82.0154	71.4706	121.602	71.3314	86.3942	Got1l1	protein_coding	glutamic-oxaloacetic transaminase 1-like 1 [Source:RGD Symbol;Acc:1307172]
ENSRNOG00000024345	37.6317	-0.613135	0.248513	-2.46722	0.0136167	0.0381104	27.5734	56.6298	20.6451	60.8183	34.435	42.5649	35.232	35.8143	30.5706	32.0338	Pard3b	protein_coding	par-3 family cell polarity regulator beta [Source:RGD Symbol;Acc:1584992]
ENSRNOG00000004874	308.012	-0.613715	0.144368	-4.25106	2.12766e-05	0.000141164	179.227	369.07	189.738	367.044	308.903	375.817	301.989	389.792	237.432	361.108	Flrt3	protein_coding	fibronectin leucine rich transmembrane protein 3 [Source:RGD Symbol;Acc:1566005]
ENSRNOG00000008323	133.602	-0.613896	0.218381	-2.81113	0.00493685	0.0161534	73.1755	143.527	76.6819	160.048	90.1388	170.26	107.709	180.737	180.367	153.374	Pitpnm3	protein_coding	PITPNM family member 3 [Source:RGD Symbol;Acc:1308200]
ENSRNOG00000052296	758.992	-0.61406	0.124868	-4.91766	8.7586e-07	8.17352e-06	513.289	914.864	454.193	1022.17	688.701	885.558	755.978	929.505	586.956	838.703	Shank3	protein_coding	SH3 and multiple ankyrin repeat domains 3 [Source:RGD Symbol;Acc:69264]
ENSRNOG00000018126	758.974	-0.614252	0.157136	-3.90904	9.26635e-05	0.000517694	605.554	981.258	648.847	1116.07	593.498	917.741	456.003	995.303	694.972	580.491	Abca1	protein_coding	ATP binding cassette subfamily A member 1 [Source:RGD Symbol;Acc:631344]
ENSRNOG00000017676	1971.66	-0.615808	0.138555	-4.44451	8.80904e-06	6.4173e-05	1245.04	2397.98	1142.36	2472.21	1780.49	2154.2	2026.34	2691.07	1591.71	2215.19	Plvap	protein_coding	plasmalemma vesicle associated protein [Source:RGD Symbol;Acc:619971]
ENSRNOG00000020151	7143.67	-0.61586	0.119828	-5.13952	2.75436e-07	2.87723e-06	4609	8830.35	4490.81	8995.77	5559.23	7790.42	7240.68	9321.7	6308.75	8289.96	Cdh1	protein_coding	cadherin 1 [Source:RGD Symbol;Acc:69279]
ENSRNOG00000025216	33.5254	-0.616494	0.235785	-2.61465	0.008932	0.0267025	23.3313	34.1732	18.6789	46.9474	35.4478	49.8321	27.179	39.1458	27.5135	33.0045	Alkbh6	protein_coding	alkB homolog 6 [Source:RGD Symbol;Acc:1566318]
ENSRNOG00000004281	565.345	-0.616837	0.112074	-5.50382	3.71649e-08	4.68543e-07	390.269	733.259	359.815	744.757	495.257	662.352	533.513	695.463	452.445	586.316	Cobl	protein_coding	cordon-bleu WH2 repeat protein [Source:RGD Symbol;Acc:1312002]
ENSRNOG00000020030	186.32	-0.617568	0.17619	-3.50513	0.00045638	0.00208172	96.5068	226.519	119.938	229.402	135.715	211.786	200.319	202.392	182.405	258.212	Crlf1	protein_coding	cytokine receptor-like factor 1 [Source:RGD Symbol;Acc:1311371]
ENSRNOG00000027445	124.511	-0.618809	0.213764	-2.89482	0.00379376	0.0130205	76.357	218.708	126.82	162.182	108.369	95.5116	79.5237	145.756	99.864	132.018	AABR07060293.1	protein_coding	insulin-induced gene 1 protein-like [Source:RGD Symbol;Acc:41372108]
ENSRNOG00000006508	71.3352	-0.619078	0.165068	-3.75044	0.000176528	0.00091351	56.2073	88.8502	62.9185	105.632	47.6014	78.9008	63.4176	89.9521	50.951	68.9212	Thnsl2	protein_coding	threonine synthase-like 2 [Source:RGD Symbol;Acc:1309144]
ENSRNOG00000042771	58.1365	-0.619127	0.228414	-2.71055	0.00671724	0.0209271	40.2995	89.8266	33.4254	66.1532	43.5502	50.8703	70.464	79.9574	41.7798	65.0383	Apol3	protein_coding	apolipoprotein L, 3 [Source:RGD Symbol;Acc:1306480]
ENSRNOG00000025042	160.662	-0.619235	0.176232	-3.51375	0.000441824	0.00201985	95.4463	206.992	91.4284	219.799	141.791	199.328	167.1	201.559	137.568	145.608	Pde3a	protein_coding	phosphodiesterase 3A [Source:RGD Symbol;Acc:61942]
ENSRNOG00000001516	79.0657	-0.61935	0.139546	-4.43831	9.06683e-06	6.5671e-05	64.6914	89.8266	54.0706	94.9618	68.8701	94.4734	66.4375	104.111	58.0842	95.1307	Rapgef4	protein_coding	Rap guanine nucleotide exchange factor 4 [Source:RGD Symbol;Acc:621886]
ENSRNOG00000039390	96.1436	-0.619721	0.139876	-4.43049	9.40202e-06	6.7827e-05	72.115	116.189	67.834	98.1628	85.0748	124.58	72.4773	106.61	81.5216	136.872	Slc37a2	protein_coding	solute carrier family 37 member 2 [Source:RGD Symbol;Acc:1564160]
ENSRNOG00000052981	203.835	-0.619962	0.172932	-3.585	0.000337081	0.00159662	197.256	333.921	160.245	226.201	160.022	199.328	138.915	293.177	147.758	181.525	AABR07058464.1	protein_coding	uncharacterized LOC108351606 [Source:RGD Symbol;Acc:11460844]
ENSRNOG00000070242	918.836	-0.620799	0.0815174	-7.61554	2.62583e-14	9.51791e-13	757.207	1069.13	659.661	1057.38	649.202	1052.7	844.561	1189.37	711.276	1197.87	Tent5c	protein_coding	terminal nucleotidyltransferase 5C [Source:RGD Symbol;Acc:1359446]
ENSRNOG00000014887	80.6445	-0.621347	0.157057	-3.95618	7.61578e-05	0.000435665	67.8729	88.8502	73.7326	115.235	58.7421	92.397	62.411	111.607	55.0271	80.5699	Homez	protein_coding	homeobox and leucine zipper encoding [Source:RGD Symbol;Acc:628904]
ENSRNOG00000027520	658.909	-0.621383	0.129684	-4.79152	1.65519e-06	1.44286e-05	445.416	860.187	406.021	877.063	612.741	741.253	610.017	872.036	521.738	642.617	Pls3	protein_coding	plastin 3 (T-isoform) [Source:MGI Symbol;Acc:MGI:104807]
ENSRNOG00000026050	454.457	-0.621599	0.158363	-3.92517	8.667e-05	0.000488927	260.887	523.338	275.268	496.149	347.389	642.627	434.864	591.352	471.806	500.892	Epb41l4a	protein_coding	erythrocyte membrane protein band 4.1 like 4A [Source:RGD Symbol;Acc:1306034]
ENSRNOG00000002930	2758.98	-0.622769	0.131861	-4.7229	2.32503e-06	1.9596e-05	1764.7	3483.71	1708.63	3612.82	2167.38	2951.51	2914.19	3647.22	2308.08	3031.56	Ppl	protein_coding	periplakin [Source:RGD Symbol;Acc:1305511]
ENSRNOG00000010736	68.9101	-0.623124	0.18733	-3.32634	0.000879945	0.00370437	69.9939	98.614	48.1719	76.8231	43.5502	91.3589	55.3646	59.9681	54.0081	91.2478	Pbx4	protein_coding	PBX homeobox 4 [Source:RGD Symbol;Acc:1305100]
ENSRNOG00000006859	1827.32	-0.623503	0.159193	-3.91666	8.97839e-05	0.000504221	1579.11	3207.4	1658.49	2317.5	1438.17	1620.58	1175.74	2118.04	1341.03	1817.19	Insig1	protein_coding	insulin induced gene 1 [Source:RGD Symbol;Acc:708457]
ENSRNOG00000011649	183.28	-0.625088	0.208805	-2.99364	0.00275673	0.00992385	123.02	184.535	93.3946	235.804	181.29	206.596	211.392	279.851	112.092	204.822	Epb42	protein_coding	erythrocyte membrane protein band 4.2 [Source:RGD Symbol;Acc:1305306]
ENSRNOG00000006787	1817.3	-0.625508	0.101027	-6.19147	5.96058e-10	1.06603e-08	1288.52	2535.65	1508.08	2201.19	1709.6	1937.22	1448.54	2268.79	1192.25	2083.17	Dhcr24	protein_coding	24-dehydrocholesterol reductase [Source:RGD Symbol;Acc:1306529]
ENSRNOG00000018028	957.327	-0.625768	0.260951	-2.39803	0.0164836	0.0446617	921.587	1571.97	859.23	1362.54	796.057	1235.42	471.102	959.489	716.371	679.505	Testin	protein_coding	testin gene [Source:RGD Symbol;Acc:708447]
ENSRNOG00000064383	127.099	-0.626251	0.198742	-3.15107	0.00162675	0.00630364	82.7201	171.842	91.4284	172.852	98.2411	122.504	143.948	193.23	83.5597	110.662	Trpc5os	protein_coding	TRPC5 opposite strand [Source:NCBI gene (formerly Entrezgene);Acc:100909489]
ENSRNOG00000015679	916.573	-0.626901	0.0705253	-8.88902	6.16521e-19	4.07882e-17	639.49	1118.93	726.512	1208.9	790.993	1063.09	762.018	1134.4	682.744	1038.67	Dok4	protein_coding	docking protein 4 [Source:RGD Symbol;Acc:1310084]
ENSRNOG00000022694	538.322	-0.627423	0.0754852	-8.31186	9.42132e-17	4.97831e-15	435.871	659.054	377.511	721.283	441.579	578.26	440.903	660.482	419.836	648.442	Plekhg5	protein_coding	pleckstrin homology and RhoGEF domain containing G5 [Source:RGD Symbol;Acc:1303132]
ENSRNOG00000014104	1969.89	-0.627604	0.113216	-5.54342	2.96623e-08	3.83138e-07	1692.58	2255.43	1835.45	2331.37	1285.24	2275.67	1403.24	2104.71	1523.44	2991.76	Myo5b	protein_coding	myosin Vb [Source:RGD Symbol;Acc:621347]
ENSRNOG00000046064	27.4373	-0.62848	0.253885	-2.47545	0.0133068	0.0373459	18.0287	28.3149	19.662	43.7465	16.2047	34.2596	28.1856	33.3156	25.4755	27.1802	RGD1308005	protein_coding	similar to RIKEN cDNA 9630033F20 gene [Source:RGD Symbol;Acc:1308005]
ENSRNOG00000008600	74.417	-0.628631	0.174898	-3.59427	0.000325298	0.00154692	58.3283	93.7321	48.1719	97.0958	52.6654	69.5573	77.5104	106.61	56.0461	84.4527	Sytl1	protein_coding	synaptotagmin-like 1 [Source:RGD Symbol;Acc:1310715]
ENSRNOG00000003338	543.853	-0.629527	0.146555	-4.2955	1.74303e-05	0.000117806	352.091	620.975	330.322	648.728	508.423	584.489	555.659	807.903	389.266	640.676	Pmp22	protein_coding	peripheral myelin protein 22 [Source:RGD Symbol;Acc:3359]
ENSRNOG00000043486	71.1977	-0.62958	0.182081	-3.45769	0.000544824	0.00242998	54.0862	104.472	36.3747	84.292	65.8317	69.5573	65.4309	87.4534	58.0842	86.3942	Tnfrsf26	protein_coding	tumor necrosis factor receptor superfamily, member 26 [Source:RGD Symbol;Acc:1309693]
ENSRNOG00000031743	115.873	-0.630327	0.19945	-3.16032	0.00157595	0.00613749	102.87	119.118	87.496	104.565	113.433	205.557	79.5237	122.435	71.3314	152.403	Gbp2	protein_coding	guanylate binding protein 2 [Source:RGD Symbol;Acc:621810]
ENSRNOG00000069160	59.6966	-0.63157	0.187482	-3.3687	0.000755246	0.00324146	31.8154	68.3463	39.324	80.024	52.6654	68.5192	62.411	79.9574	47.8939	66.009	Pitpnc1	protein_coding	phosphatidylinositol transfer protein, cytoplasmic 1 [Source:RGD Symbol;Acc:1597047]
ENSRNOG00000067437	24.1383	-0.632461	0.266779	-2.37073	0.0177528	0.0474317	22.2708	26.3622	18.6789	30.9426	11.1407	35.2977	18.1193	30.8169	24.4565	23.2973		protein_coding	similar to small nuclear ribonucleoparticle-associated protein [Source:RGD Symbol;Acc:1586418]
ENSRNOG00000008676	860.328	-0.632806	0.183747	-3.4439	0.000573387	0.00253791	697.818	1393.29	822.856	1330.53	583.37	759.94	645.249	1071.93	623.64	674.651	Emp1	protein_coding	epithelial membrane protein 1 [Source:RGD Symbol;Acc:2552]
ENSRNOG00000009144	770.211	-0.633069	0.0794066	-7.97251	1.55485e-15	6.76611e-14	591.767	987.116	499.415	890.934	644.138	927.085	684.507	946.996	600.203	929.951	Lad1	protein_coding	ladinin 1 [Source:RGD Symbol;Acc:1310652]
ENSRNOG00000020078	991.544	-0.633251	0.128057	-4.94507	7.61153e-07	7.20638e-06	896.135	1374.74	788.447	1216.37	565.14	1109.8	954.284	1091.09	682.744	1236.7	Vstm4	protein_coding	V-set and transmembrane domain containing 4 [Source:RGD Symbol;Acc:1310423]
ENSRNOG00000070472	45.5786	-0.633409	0.231117	-2.74065	0.00613187	0.0193741	37.118	70.2991	29.493	37.3445	50.6398	58.1375	33.2187	62.4667	28.5326	48.5361	Nxpe4	protein_coding	neurexophilin and PC-esterase domain family member 4 [Source:RGD Symbol;Acc:1560781]
ENSRNOG00000056151	126.421	-0.633543	0.265512	-2.38612	0.0170274	0.0458355	51.9652	176.724	86.5129	158.981	62.7933	154.687	125.829	123.268	168.138	155.315	AABR07007642.1	protein_coding	RAS protein-specific guanine nucleotide-releasing factor 2 [Source:RGD Symbol;Acc:69413]
ENSRNOG00000007726	864.449	-0.633547	0.11095	-5.71022	1.12829e-08	1.59262e-07	591.767	1105.26	534.807	1091.53	734.277	902.169	811.343	1126.07	716.371	1030.91	Mcam	protein_coding	melanoma cell adhesion molecule [Source:RGD Symbol;Acc:620463]
ENSRNOG00000017672	2713.55	-0.633998	0.0825049	-7.68437	1.53748e-14	5.71289e-13	1887.72	3285.51	1917.05	3420.76	1974.95	3192.37	2451.14	3464.82	2402.85	3138.34	Akr1c14	protein_coding	aldo-keto reductase family 1, member C14 [Source:RGD Symbol;Acc:708361]
ENSRNOG00000012061	138.044	-0.634813	0.132942	-4.77511	1.79609e-06	1.55156e-05	79.5386	167.937	95.3608	164.316	116.471	176.489	135.895	162.414	113.111	168.905	Prkcb	protein_coding	protein kinase C, beta [Source:RGD Symbol;Acc:3396]
ENSRNOG00000008970	51.2259	-0.635269	0.213704	-2.97267	0.00295225	0.0105368	28.6339	83.9684	33.4254	52.2824	43.5502	51.9085	52.3447	64.1325	42.7988	59.214	Pcdh17	protein_coding	protocadherin 17 [Source:RGD Symbol;Acc:1304753]
ENSRNOG00000025705	305.209	-0.635295	0.146725	-4.32984	1.49218e-05	0.000102168	216.345	371.023	175.975	376.646	281.557	319.756	311.048	430.604	210.937	358.196	Armcx2	protein_coding	armadillo repeat containing, X-linked 2 [Source:RGD Symbol;Acc:1359132]
ENSRNOG00000003228	169.332	-0.635443	0.15169	-4.1891	2.80058e-05	0.000179376	103.93	248	118.955	199.527	163.06	192.061	163.074	214.886	114.13	175.701		protein_coding
ENSRNOG00000002592	650.969	-0.63592	0.0964682	-6.59202	4.33877e-11	9.32808e-10	551.467	743.999	580.03	846.121	425.374	686.23	517.407	821.229	474.863	862.971	Rps6ka6	protein_coding	ribosomal protein S6 kinase polypeptide 6 [Source:MGI Symbol;Acc:MGI:1914321]
ENSRNOG00000028344	104.798	-0.636059	0.17607	-3.61254	0.000303215	0.00145742	66.8124	115.212	87.496	148.311	63.8061	112.122	110.729	153.252	81.5216	108.721	Mmp11	protein_coding	matrix metallopeptidase 11 [Source:RGD Symbol;Acc:3099]
ENSRNOG00000000900	1384.2	-0.636474	0.109767	-5.79841	6.69448e-09	9.82441e-08	1274.74	1702.8	1260.34	1735.99	867.966	1625.77	935.158	1493.37	1080.16	1865.73	Tpst1	protein_coding	tyrosylprotein sulfotransferase 1 [Source:RGD Symbol;Acc:1308473]
ENSRNOG00000009191	73.7965	-0.636871	0.168617	-3.77703	0.000158709	0.000833758	39.239	83.9684	57.0199	105.632	66.8445	76.8245	64.4242	97.4481	61.1412	85.4235	Ccm2l	protein_coding	CCM2 like scaffold protein [Source:RGD Symbol;Acc:1305202]
ENSRNOG00000031032	54.4372	-0.636888	0.248941	-2.55839	0.0105159	0.030633	23.3313	63.4645	28.5099	64.0192	47.6014	71.6337	44.2917	69.1299	69.2934	63.0969	Hmgn3	protein_coding	high mobility group nucleosomal binding domain 3 [Source:RGD Symbol;Acc:1359106]
ENSRNOG00000002167	56.2632	-0.63724	0.198552	-3.20943	0.00132998	0.0052897	48.7837	59.5589	35.3916	71.4881	43.5502	53.9848	54.3579	90.785	38.7228	66.009	Dmp1	protein_coding	dentin matrix acidic phosphoprotein 1 [Source:RGD Symbol;Acc:2508]
ENSRNOG00000024061	26.4297	-0.637396	0.250514	-2.54435	0.010948	0.0316651	19.0893	34.1732	17.6958	29.8756	15.1919	28.0306	22.1458	37.48	29.5516	31.0631	Rarb	protein_coding	retinoic acid receptor, beta [Source:RGD Symbol;Acc:3535]
ENSRNOG00000015596	72.2239	-0.637418	0.20499	-3.10951	0.001874	0.00711274	38.1785	101.543	48.1719	87.4929	50.6398	67.481	82.5435	96.6152	63.1793	86.3942	Efhd1	protein_coding	EF-hand domain family, member D1 [Source:RGD Symbol;Acc:1559565]
ENSRNOG00000008184	573.549	-0.637878	0.148756	-4.28808	1.80222e-05	0.000121454	367.998	709.825	347.035	672.202	378.785	616.672	580.825	782.916	569.632	709.597	Esrp1	protein_coding	epithelial splicing regulatory protein 1 [Source:RGD Symbol;Acc:1560481]
ENSRNOG00000009114	939.845	-0.639643	0.0862113	-7.41948	1.1758e-13	3.90532e-12	845.23	1166.77	815.974	1206.76	620.844	1105.65	654.309	1097.75	737.771	1147.39	Fam110b	protein_coding	family with sequence similarity 110, member B [Source:RGD Symbol;Acc:1563403]
ENSRNOG00000002969	369.42	-0.639711	0.130978	-4.8841	1.03902e-06	9.53753e-06	205.74	491.117	248.725	467.34	352.453	403.848	321.115	447.262	315.896	440.707	Itpkb	protein_coding	inositol-trisphosphate 3-kinase B [Source:RGD Symbol;Acc:2932]
ENSRNOG00000016595	163.051	-0.639812	0.16004	-3.99784	6.39232e-05	0.000373153	101.809	214.803	93.3946	216.598	126.599	209.71	150.994	163.246	164.062	189.291	Hhex	protein_coding	hematopoietically expressed homeobox [Source:RGD Symbol;Acc:619932]
ENSRNOG00000010423	31.7952	-0.640138	0.228098	-2.80641	0.00500966	0.0163359	30.7549	40.0314	24.5775	39.4785	19.2431	42.5649	18.1193	36.6472	31.5896	34.946	Misp	protein_coding	mitotic spindle positioning [Source:RGD Symbol;Acc:1595680]
ENSRNOG00000049614	439.384	-0.641137	0.102592	-6.24936	4.12138e-10	7.6222e-09	319.215	558.487	296.896	522.824	315.992	545.039	339.234	518.89	445.312	531.955	AABR07028488.1	protein_coding	inter-alpha-trypsin inhibitor heavy chain 5 [Source:RGD Symbol;Acc:1591485]
ENSRNOG00000017002	553.661	-0.6412	0.149431	-4.29094	1.77915e-05	0.000120048	359.514	676.629	334.254	769.298	452.72	582.413	611.024	734.609	405.57	610.584	Adrb1	protein_coding	adrenoceptor beta 1 [Source:RGD Symbol;Acc:2059]
ENSRNOG00000050071	208.882	-0.641327	0.186035	-3.44734	0.000566132	0.00251057	117.717	247.023	109.124	260.345	228.892	233.588	180.187	307.336	180.367	224.237	Cdc45	protein_coding	cell division cycle 45 [Source:RGD Symbol;Acc:1590928]
ENSRNOG00000013092	422.048	-0.641474	0.119847	-5.35244	8.67749e-08	1.01602e-06	278.915	591.684	270.353	507.886	333.21	552.306	380.506	462.254	385.19	458.18	Lonrf3	protein_coding	LON peptidase N-terminal domain and ring finger 3 [Source:RGD Symbol;Acc:1565451]
ENSRNOG00000008050	34.2875	-0.641702	0.221398	-2.89841	0.00375064	0.0128998	22.2708	45.8897	30.4761	38.4115	28.3583	45.6794	34.2254	37.48	18.3424	41.741	Stac3	protein_coding	SH3 and cysteine rich domain 3 [Source:RGD Symbol;Acc:1308964]
ENSRNOG00000001367	81.2531	-0.641939	0.199385	-3.2196	0.0012837	0.00513573	45.6021	68.3463	55.0537	98.1628	66.8445	111.084	65.4309	123.268	84.5787	94.16	Gpc2	protein_coding	glypican 2 [Source:RGD Symbol;Acc:621363]
ENSRNOG00000005678	19185.8	-0.642145	0.067604	-9.49862	2.12694e-21	1.85112e-19	15873.8	23231.9	17192.5	22749.2	13488.4	22794	14444.1	23324.2	13926.9	24833	Lamb1	protein_coding	laminin subunit beta 1 [Source:RGD Symbol;Acc:1306311]
ENSRNOG00000002831	519.471	-0.64243	0.206579	-3.10985	0.00187184	0.0071062	410.419	950.014	352.933	580.441	442.592	762.016	337.221	502.233	485.054	371.786	Wfikkn2	protein_coding	WAP, follistatin/kazal, immunoglobulin, kunitz and netrin domain containing 2 [Source:RGD Symbol;Acc:1305361]
ENSRNOG00000008030	132.402	-0.64289	0.21416	-3.00191	0.0026829	0.00969239	81.6596	199.181	108.141	209.129	107.356	179.603	86.5701	108.276	132.473	111.633	Shc2	protein_coding	SHC adaptor protein 2 [Source:RGD Symbol;Acc:1307137]
ENSRNOG00000002708	801.541	-0.643006	0.131257	-4.89883	9.64081e-07	8.91501e-06	491.018	1001.76	521.044	1068.05	611.728	996.642	843.555	978.646	661.344	841.615	Phf8	protein_coding	PHD finger protein 8 [Source:RGD Symbol;Acc:1561065]
ENSRNOG00000012876	266.277	-0.643506	0.138247	-4.65476	3.24356e-06	2.65005e-05	185.59	334.897	174.009	337.168	198.508	273.038	288.902	360.641	192.595	317.426	Slc6a13	protein_coding	solute carrier family 6 member 13 [Source:RGD Symbol;Acc:620788]
ENSRNOG00000013123	81.6818	-0.64365	0.139623	-4.6099	4.0286e-06	3.22031e-05	56.2073	96.6612	58.003	91.7609	61.7805	107.97	68.4507	101.613	74.3885	99.9843	Scube2	protein_coding	signal peptide, CUB domain and EGF like domain containing 2 [Source:RGD Symbol;Acc:1563998]
ENSRNOG00000061101	354.208	-0.643868	0.174669	-3.68621	0.000227623	0.00113707	213.163	467.684	194.654	459.871	277.506	368.55	409.698	477.246	287.364	386.347	Ripply1	protein_coding	ripply transcriptional repressor 1 [Source:RGD Symbol;Acc:1588264]
ENSRNOG00000002848	948.761	-0.644036	0.104162	-6.183	6.2894e-10	1.11503e-08	590.706	1233.16	640.982	1223.83	756.558	1116.03	869.727	1128.57	843.749	1084.3	Maoa	protein_coding	monoamine oxidase A [Source:RGD Symbol;Acc:61898]
ENSRNOG00000007637	1129.44	-0.645723	0.121773	-5.30268	1.14116e-07	1.3015e-06	883.408	1517.29	631.151	1404.15	875.055	1393.22	974.416	1437.57	1040.42	1137.69	Acer2	protein_coding	alkaline ceramidase 2 [Source:RGD Symbol;Acc:1304629]
ENSRNOG00000012950	191.317	-0.645883	0.137787	-4.68756	2.76477e-06	2.29341e-05	131.504	246.047	153.364	234.737	164.073	202.443	185.22	268.191	112.092	215.5	Efr3b	protein_coding	EFR3 homolog B [Source:RGD Symbol;Acc:1310845]
ENSRNOG00000027230	577.923	-0.646088	0.152828	-4.22755	2.36252e-05	0.000154232	353.151	721.542	352.933	749.025	457.783	623.94	659.342	770.423	430.027	661.061	Fhod3	protein_coding	formin homology 2 domain containing 3 [Source:RGD Symbol;Acc:2322319]
ENSRNOG00000013791	258.576	-0.646419	0.108866	-5.93776	2.88944e-09	4.51735e-08	197.256	301.7	194.654	311.56	159.009	296.916	245.617	344.816	211.956	322.279	Enpp3	protein_coding	ectonucleotide pyrophosphatase/phosphodiesterase 3 [Source:RGD Symbol;Acc:708511]
ENSRNOG00000059770	328.141	-0.646898	0.221665	-2.91836	0.00351879	0.0122081	383.906	367.117	250.691	384.115	117.484	370.626	296.955	458.922	230.299	421.293	AABR07044383.1	protein_coding
ENSRNOG00000066377	424.07	-0.64718	0.121658	-5.31967	1.03954e-07	1.1982e-06	352.091	650.267	360.798	532.427	325.107	521.161	270.783	461.421	343.41	423.234	Smim14	protein_coding	small integral membrane protein 14 [Source:RGD Symbol;Acc:1311122]
ENSRNOG00000013380	89.9754	-0.648688	0.213744	-3.03489	0.00240627	0.00882737	56.2073	146.456	46.2057	113.101	83.0492	99.6642	91.6032	112.44	73.3695	77.6577	Rhov	protein_coding	ras homolog family member V [Source:RGD Symbol;Acc:628824]
ENSRNOG00000014937	33.9879	-0.649654	0.23565	-2.75686	0.00583589	0.0185833	26.5129	40.0314	15.7296	43.7465	36.4606	43.6031	22.1458	44.1432	31.5896	35.9167	Lrrc71	protein_coding	leucine rich repeat containing 71 [Source:RGD Symbol;Acc:1309453]
ENSRNOG00000011417	100.486	-0.650264	0.180376	-3.60505	0.000312096	0.00149349	68.9334	120.094	57.0199	141.909	93.1772	119.389	106.703	132.429	65.2173	99.9843	Pde3b	protein_coding	phosphodiesterase 3B [Source:RGD Symbol;Acc:61943]
ENSRNOG00000060561	180.195	-0.650721	0.122137	-5.3278	9.94087e-08	1.15599e-06	103.93	227.496	133.702	212.33	155.97	202.443	162.067	245.702	145.72	212.588	Gdpd1	protein_coding	glycerophosphodiester phosphodiesterase domain containing 1 [Source:RGD Symbol;Acc:1311813]
ENSRNOG00000063302	24.7189	-0.65121	0.260887	-2.49614	0.0125553	0.0354937	14.8472	31.244	19.662	24.5407	24.3071	28.0306	13.0862	34.9814	24.4565	32.0338		protein_coding	similar to anterior pharynx defective 1b homolog [Source:RGD Symbol;Acc:1597236]
ENSRNOG00000014597	120.874	-0.651248	0.152795	-4.26223	2.02399e-05	0.000135002	76.357	186.488	91.4284	136.574	99.2539	127.695	111.736	163.246	91.7118	124.252	Irs1	protein_coding	insulin receptor substrate 1 [Source:RGD Symbol;Acc:2922]
ENSRNOG00000061813	42.9187	-0.651415	0.256154	-2.54306	0.0109886	0.0317653	34.997	63.4645	33.4254	67.2202	47.6014	50.8703	19.1259	44.9761	31.5896	35.9167	Ly6c	protein_coding	Ly6-C antigen [Source:RGD Symbol;Acc:621266]
ENSRNOG00000017803	584.361	-0.651628	0.107847	-6.04215	1.52074e-09	2.5127e-08	505.865	634.645	525.959	784.236	350.427	709.069	444.93	670.476	445.312	772.694	Apbb1ip	protein_coding	amyloid beta precursor protein binding family B member 1 interacting protein [Source:RGD Symbol;Acc:1304795]
ENSRNOG00000021719	196.659	-0.651659	0.159199	-4.09337	4.25152e-05	0.000259638	146.351	259.716	101.259	227.268	217.751	245.008	155.021	236.541	144.701	232.973	Slfn5	protein_coding	schlafen family member 5 [Source:RGD Symbol;Acc:1312025]
ENSRNOG00000023508	62.1914	-0.652733	0.267051	-2.44423	0.0145163	0.0401244	30.7549	57.6062	38.3409	65.0862	47.6014	77.8627	79.5237	113.273	45.8559	66.009	Mfsd2b	protein_coding	major facilitator superfamily domain containing 2B [Source:RGD Symbol;Acc:1561716]
ENSRNOG00000054695	165.221	-0.653689	0.128225	-5.09798	3.43289e-07	3.50723e-06	126.201	214.803	145.499	211.263	139.766	189.985	137.908	217.384	92.7308	176.671	Calcrl	protein_coding	calcitonin receptor like receptor [Source:RGD Symbol;Acc:2255]
ENSRNOG00000058173	122.961	-0.654964	0.214351	-3.05557	0.0022463	0.00832012	72.115	133.764	64.8847	148.311	114.446	129.771	142.941	199.061	83.5597	140.755	Sox3	protein_coding	SRY (sex determining region Y)-box 3 [Source:MGI Symbol;Acc:MGI:98365]
ENSRNOG00000015741	43.0101	-0.655458	0.226497	-2.8939	0.00380493	0.0130516	25.4523	56.6298	38.3409	62.9522	41.5246	40.4886	33.2187	64.1325	28.5326	38.8288	Slc2a13	protein_coding	solute carrier family 2 member 13 [Source:RGD Symbol;Acc:621814]
ENSRNOG00000021441	316.939	-0.655492	0.153658	-4.2659	1.99094e-05	0.000132961	203.619	364.188	202.519	411.857	279.532	381.008	310.042	488.073	235.394	293.158	Reln	protein_coding	reelin [Source:RGD Symbol;Acc:3553]
ENSRNOG00000050137	123.601	-0.655538	0.176185	-3.72073	0.000198647	0.00100936	97.5673	168.913	115.023	152.579	56.7165	139.115	122.809	137.427	87.6357	158.228	Ajap1	protein_coding	adherens junctions associated protein 1 [Source:RGD Symbol;Acc:1590138]
ENSRNOG00000043151	63.7879	-0.656375	0.198073	-3.3138	0.000920364	0.00384766	48.7837	69.3227	56.0368	90.6939	29.3711	78.9008	60.3977	88.2863	52.9891	63.0969	Cntln	protein_coding	centlein [Source:RGD Symbol;Acc:1308101]
ENSRNOG00000020686	172.668	-0.656937	0.187838	-3.49736	0.000469887	0.00213854	101.809	235.307	83.5636	201.661	145.843	181.68	177.167	241.538	162.024	196.086	Dkkl1	protein_coding	dickkopf like acrosomal protein 1 [Source:RGD Symbol;Acc:1563523]
ENSRNOG00000026573	45.6376	-0.657077	0.209613	-3.13471	0.00172021	0.00661698	29.6944	53.7007	43.2564	58.6843	31.3967	56.0611	42.2784	69.9627	30.5706	40.7703	Ophn1	protein_coding	oligophrenin 1 [Source:RGD Symbol;Acc:1563435]
ENSRNOG00000004280	691.458	-0.657388	0.110395	-5.95487	2.60278e-09	4.10866e-08	539.802	921.699	512.196	988.03	576.281	784.856	495.261	901.187	559.442	635.822	Tcn2	protein_coding	transcobalamin 2 [Source:RGD Symbol;Acc:620681]
ENSRNOG00000009872	39.6493	-0.657596	0.222946	-2.94957	0.00318212	0.0112219	26.5129	38.0787	30.4761	39.4785	34.435	41.5268	32.2121	59.1352	30.5706	64.0676	Kcnh2	protein_coding	potassium voltage-gated channel subfamily H member 2 [Source:RGD Symbol;Acc:621414]
ENSRNOG00000027859	62.2743	-0.657641	0.227536	-2.89028	0.00384901	0.0131768	44.5416	71.2755	35.3916	92.8279	48.6142	53.9848	74.4905	89.1192	38.7228	73.7748	Tmem26	protein_coding	transmembrane protein 26 [Source:RGD Symbol;Acc:1309273]
ENSRNOG00000032703	317.989	-0.65786	0.105698	-6.22398	4.84703e-10	8.84365e-09	216.345	433.511	253.64	434.264	264.34	324.947	261.723	408.116	237.432	345.577	Rasgrp3	protein_coding	RAS guanyl releasing protein 3 [Source:RGD Symbol;Acc:1304612]
ENSRNOG00000014367	72.761	-0.658807	0.211925	-3.10868	0.00187923	0.00712925	51.9652	103.496	37.3578	80.024	56.7165	76.8245	83.5502	109.941	52.9891	74.7455	Ephb6	protein_coding	Eph receptor B6 [Source:RGD Symbol;Acc:1306163]
ENSRNOG00000020468	391.889	-0.659208	0.0722761	-9.12069	7.46482e-20	5.47252e-18	289.52	515.527	331.305	465.206	317.005	465.1	299.975	470.583	281.25	483.419	Stard4	protein_coding	StAR-related lipid transfer domain containing 4 [Source:RGD Symbol;Acc:1309475]
ENSRNOG00000040205	518.277	-0.659415	0.141576	-4.65767	3.19803e-06	2.62074e-05	357.393	740.093	344.085	723.417	419.297	685.192	385.539	561.368	502.377	464.005	Zcchc24	protein_coding	zinc finger CCHC-type containing 24 [Source:RGD Symbol;Acc:1306164]
ENSRNOG00000026842	320.74	-0.660061	0.167171	-3.94841	7.8673e-05	0.000448478	204.679	425.7	170.076	415.058	289.659	384.123	331.181	436.434	247.622	302.865	Nnt	protein_coding	nicotinamide nucleotide transhydrogenase [Source:RGD Symbol;Acc:1587346]
ENSRNOG00000011161	364.535	-0.660286	0.117454	-5.62168	1.89113e-08	2.52901e-07	244.979	498.928	234.961	497.216	305.864	414.229	344.267	431.437	282.269	391.201	Slc2a12	protein_coding	solute carrier family 2 member 12 [Source:RGD Symbol;Acc:1310175]
ENSRNOG00000004346	1088.23	-0.660805	0.145545	-4.54022	5.61943e-06	4.2917e-05	676.608	1367.9	609.523	1370.01	882.145	1173.13	1147.56	1497.54	900.814	1257.08	Notch3	protein_coding	notch receptor 3 [Source:RGD Symbol;Acc:620761]
ENSRNOG00000030568	531.415	-0.661154	0.0992281	-6.66297	2.68347e-11	6.0406e-10	470.868	692.251	350.967	613.518	379.798	609.405	485.195	694.63	372.961	644.559	Rgs12	protein_coding	regulator of G-protein signaling 12 [Source:RGD Symbol;Acc:3564]
ENSRNOG00000062986	92.7631	-0.661175	0.200386	-3.29951	0.000968547	0.00402528	37.118	121.071	68.8171	129.105	75.9597	102.779	94.6231	116.605	82.5406	99.0136	Ccbe1	protein_coding	collagen and calcium binding EGF domains 1 [Source:RGD Symbol;Acc:1307670]
ENSRNOG00000069895	35.8649	-0.661377	0.222579	-2.97143	0.00296414	0.0105723	22.2708	52.7243	29.493	48.0144	33.4222	40.4886	25.1657	47.4747	28.5326	31.0631		protein_coding
ENSRNOG00000042592	93.0853	-0.662556	0.235049	-2.8188	0.00482035	0.0158327	82.7201	99.5904	39.324	129.105	67.8573	93.4352	109.723	144.09	61.1412	103.867	Rgs10	protein_coding	regulator of G-protein signaling 10 [Source:RGD Symbol;Acc:3562]
ENSRNOG00000037919	37.3919	-0.663025	0.253715	-2.61327	0.00896816	0.0267909	20.1498	47.8424	25.5606	36.2776	37.4734	38.4123	41.2718	48.3076	20.3804	58.2433		protein_coding
ENSRNOG00000019440	131.396	-0.663118	0.269187	-2.46341	0.0137623	0.0384254	88.0227	129.858	60.9523	147.244	118.497	164.031	166.094	247.368	75.4075	116.487	Kcnn4	protein_coding	potassium calcium-activated channel subfamily N member 4 [Source:RGD Symbol;Acc:621476]
ENSRNOG00000013541	173.227	-0.663158	0.112221	-5.90939	3.43371e-09	5.32114e-08	115.596	234.33	120.921	234.737	147.868	193.099	144.955	198.228	140.625	201.91	Sh2d4a	protein_coding	SH2 domain containing 4A [Source:RGD Symbol;Acc:1307991]
ENSRNOG00000046086	507.493	-0.663377	0.0842883	-7.87034	3.53683e-15	1.45726e-13	375.422	685.416	384.392	614.585	354.478	620.825	399.632	547.209	449.388	643.588	Tmc8	protein_coding	transmembrane channel-like 8 [Source:RGD Symbol;Acc:1591150]
ENSRNOG00000055293	586.457	-0.664645	0.103807	-6.40268	1.52675e-10	3.04136e-09	402.995	710.802	358.832	766.097	531.718	685.192	494.255	768.757	480.978	664.944	Ptprb	protein_coding	protein tyrosine phosphatase, receptor type, B [Source:RGD Symbol;Acc:1305922]
ENSRNOG00000062959	714.21	-0.664699	0.120464	-5.51783	3.43216e-08	4.37077e-07	527.076	986.14	445.345	938.949	608.69	724.642	677.461	929.505	504.415	799.874	Ccnd2	protein_coding	cyclin D2 [Source:RGD Symbol;Acc:621083]
ENSRNOG00000019305	238.024	-0.665441	0.149993	-4.43647	9.14467e-06	6.61464e-05	158.017	332.944	153.364	299.823	193.444	270.962	253.67	318.164	162.024	237.827	Sh3tc2	protein_coding	SH3 domain and tetratricopeptide repeats 2 [Source:RGD Symbol;Acc:1309038]
ENSRNOG00000012302	62.0675	-0.666115	0.2073	-3.21329	0.00131223	0.00523187	26.5129	65.4172	46.2057	85.359	59.7549	77.8627	54.3579	89.1192	52.9891	63.0969	Gucy1a1	protein_coding	guanylate cyclase 1 soluble subunit alpha 1 [Source:RGD Symbol;Acc:68436]
ENSRNOG00000007744	1822.06	-0.666675	0.147645	-4.5154	6.3197e-06	4.76172e-05	1170.81	2752.4	1320.3	2586.38	1381.45	2279.82	1506.92	2094.72	1662.02	1465.79	Ehd3	protein_coding	EH-domain containing 3 [Source:RGD Symbol;Acc:621762]
ENSRNOG00000019926	105.566	-0.666749	0.169375	-3.93653	8.26676e-05	0.000469057	95.4463	124.976	86.5129	109.9	80.0108	136	56.3712	110.774	89.6738	165.993	Ramp1	protein_coding	receptor (calcitonin) activity modifying protein 1 [Source:MGI Symbol;Acc:MGI:1858418]
ENSRNOG00000042820	22.658	-0.667445	0.263264	-2.53527	0.0112361	0.0323432	20.1498	28.3149	13.7634	24.5407	23.2943	30.1069	17.1127	24.9867	13.2473	31.0631	Pramef17	protein_coding	PRAME family member 17 [Source:RGD Symbol;Acc:1587447]
ENSRNOG00000049402	1951.2	-0.667907	0.141017	-4.73635	2.17601e-06	1.84932e-05	1480.48	2744.59	1557.23	2906.47	1486.78	2634.87	1267.35	2035.58	1744.56	1654.11	Nbl1	protein_coding	NBL1, DAN family BMP antagonist [Source:RGD Symbol;Acc:3151]
ENSRNOG00000043031	116.187	-0.668234	0.208968	-3.19779	0.00138487	0.00548789	93.3253	140.598	121.905	129.105	72.9213	170.26	76.5038	88.2863	83.5597	185.408	Rd3l	protein_coding	RD3 like [Source:RGD Symbol;Acc:1305627]
ENSRNOG00000007206	72.9992	-0.668632	0.179092	-3.73345	0.000188874	0.000967863	64.6914	86.8975	43.2564	110.967	47.6014	77.8627	69.4574	97.4481	57.0651	74.7455	Cfap20dc	protein_coding	CFAP20 domain containing [Source:RGD Symbol;Acc:1359720]
ENSRNOG00000008989	79.3455	-0.668995	0.207781	-3.21971	0.00128319	0.00513498	51.9652	102.519	51.1212	96.0288	39.499	89.2825	93.6165	110.774	70.3124	88.3356	Cryl1	protein_coding	crystallin, lambda 1 [Source:RGD Symbol;Acc:631427]
ENSRNOG00000060984	50.5701	-0.669162	0.2265	-2.95436	0.00313323	0.0110759	28.6339	66.3936	24.5775	69.3542	43.5502	60.2138	38.2519	58.3023	60.1222	56.3018	Dnah7	protein_coding	dynein, axonemal, heavy chain 7 [Source:RGD Symbol;Acc:621798]
ENSRNOG00000004314	270.003	-0.669936	0.201172	-3.33016	0.000867949	0.00365861	195.135	412.031	255.606	427.862	190.406	342.596	168.107	291.511	232.337	184.437	Ppm1h	protein_coding	protein phosphatase, Mg2+/Mn2+ dependent, 1H [Source:RGD Symbol;Acc:1309528]
ENSRNOG00000020525	172.867	-0.670946	0.221987	-3.02246	0.00250729	0.00914322	99.6883	230.425	83.5636	198.46	114.446	165.069	212.399	218.217	156.929	249.475	Col5a3	protein_coding	collagen type V alpha 3 chain [Source:RGD Symbol;Acc:70922]
ENSRNOG00000017899	171.54	-0.671373	0.23043	-2.91357	0.00357325	0.0123654	98.6278	185.511	75.6988	194.192	155.97	182.718	201.326	289.013	130.435	201.91	Akr7a3	protein_coding	aldo-keto reductase family 7 member A3 [Source:RGD Symbol;Acc:628635]
ENSRNOG00000002864	1320.53	-0.671807	0.117876	-5.69929	1.20309e-08	1.68941e-07	869.622	1818.01	905.436	1623.95	1069.51	1380.76	1285.46	1849.02	962.974	1440.55	Nacc1	protein_coding	nucleus accumbens associated 1 [Source:RGD Symbol;Acc:621003]
ENSRNOG00000001525	80.9812	-0.672486	0.207011	-3.24856	0.00115991	0.00470643	75.2965	100.567	54.0706	116.302	60.7677	137.038	54.3579	73.2943	67.2553	70.8626	Igsf11	protein_coding	immunoglobulin superfamily, member 11 [Source:RGD Symbol;Acc:1308758]
ENSRNOG00000005347	117.831	-0.672642	0.174413	-3.8566	0.000114974	0.000625612	84.8411	161.102	71.7664	170.718	104.318	117.313	122.809	132.429	70.3124	142.696	Fjx1	protein_coding	four-jointed box kinase 1 [Source:RGD Symbol;Acc:1306113]
ENSRNOG00000010610	160.975	-0.67288	0.167178	-4.02494	5.699e-05	0.000337032	124.08	218.708	176.958	229.402	98.2411	170.26	97.643	197.395	123.301	173.759	Hpgd	protein_coding	15-hydroxyprostaglandin dehydrogenase [Source:RGD Symbol;Acc:620087]
ENSRNOG00000027245	1553.24	-0.673587	0.109047	-6.17703	6.53174e-10	1.15172e-08	1015.97	2138.26	997.847	2039.01	1211.3	1676.64	1426.39	1944.8	1333.9	1748.27	Tdrp	protein_coding	testis development related protein [Source:RGD Symbol;Acc:1559733]
ENSRNOG00000051237	102.48	-0.673708	0.237502	-2.83664	0.00455904	0.015124	61.5098	102.519	67.834	114.168	71.9085	109.008	125.829	194.063	68.2744	109.691		protein_coding	hypothetical gene supported by AB012133; NM_133421 [Source:RGD Symbol;Acc:1597141]
ENSRNOG00000008243	286.512	-0.673806	0.213266	-3.15946	0.0015806	0.00615263	174.985	375.905	146.482	329.699	247.122	328.061	361.38	433.103	174.252	294.129	Slc43a1	protein_coding	solute carrier family 43 member 1 [Source:RGD Symbol;Acc:1308229]
ENSRNOG00000046829	3747.44	-0.674851	0.129574	-5.20822	1.90656e-07	2.06861e-06	2172.99	4765.69	2260.15	4638.19	2895.58	4502.54	3429.58	4577.56	3674.59	4557.54	Kdr	protein_coding	kinase insert domain receptor [Source:RGD Symbol;Acc:2965]
ENSRNOG00000012294	158.481	-0.676215	0.120941	-5.59126	2.2543e-08	2.98282e-07	123.02	192.346	96.3439	217.665	139.766	187.909	134.888	204.891	116.168	171.818	Heph	protein_coding	hephaestin [Source:RGD Symbol;Acc:71060]
ENSRNOG00000014549	271.8	-0.676759	0.158139	-4.27952	1.87293e-05	0.000125751	147.411	373.952	186.789	363.843	210.661	312.489	300.982	323.161	199.728	298.982	Arhgef26	protein_coding	Rho guanine nucleotide exchange factor 26 [Source:RGD Symbol;Acc:1562559]
ENSRNOG00000057713	58.8124	-0.677029	0.223342	-3.03136	0.00243457	0.00891597	48.7837	45.8897	50.1381	93.8949	43.5502	61.252	41.2718	97.4481	42.7988	63.0969	Cav2	protein_coding	caveolin 2 [Source:RGD Symbol;Acc:620348]
ENSRNOG00000028649	51.2739	-0.67716	0.21556	-3.1414	0.00168143	0.00649542	33.9365	67.37	21.6282	71.4881	49.627	55.023	49.3248	63.2996	42.7988	58.2433	Tox3	protein_coding	TOX high mobility group box family member 3 [Source:RGD Symbol;Acc:1311529]
ENSRNOG00000019338	109.975	-0.677335	0.166537	-4.06716	4.75888e-05	0.000287067	63.6309	158.173	73.7326	124.837	72.9213	145.344	111.736	129.098	100.883	119.399	Dll3	protein_coding	delta like canonical Notch ligand 3 [Source:RGD Symbol;Acc:70953]
ENSRNOG00000037113	366.318	-0.677544	0.165334	-4.09803	4.16677e-05	0.000255036	318.154	557.511	291.981	476.943	297.762	520.123	195.286	376.466	305.706	323.25	Slfn2	protein_coding	schlafen family member 2 [Source:RGD Symbol;Acc:1308645]
ENSRNOG00000049880	39.7556	-0.677549	0.222425	-3.04619	0.0023176	0.0085395	41.3601	43.9369	18.6789	44.8135	27.3455	59.1756	34.2254	50.8063	31.5896	45.6239	Tmem200c	protein_coding	transmembrane protein 200C [Source:RGD Symbol;Acc:1561734]
ENSRNOG00000017210	447.393	-0.677772	0.122134	-5.54942	2.86618e-08	3.7169e-07	277.855	571.18	279.201	532.427	391.952	531.543	425.804	614.673	346.467	502.834	Slc22a23	protein_coding	solute carrier family 22, member 23 [Source:RGD Symbol;Acc:620302]
ENSRNOG00000020497	576.476	-0.677895	0.0838313	-8.08643	6.14414e-16	2.84079e-14	410.419	793.794	440.429	759.695	489.18	664.428	441.91	716.285	435.122	613.496	Plekha1	protein_coding	pleckstrin homology domain containing A1 [Source:RGD Symbol;Acc:1564153]
ENSRNOG00000011424	74.9189	-0.678156	0.274625	-2.46938	0.0135346	0.0379197	60.4493	124.976	56.0368	104.565	34.435	113.16	51.3381	63.2996	85.5977	55.3311	Cldn23	protein_coding	claudin 23 [Source:RGD Symbol;Acc:1309001]
ENSRNOG00000058006	166.062	-0.678253	0.2034	-3.33457	0.000854321	0.00361239	131.504	224.567	82.5805	218.732	107.356	150.535	195.286	236.541	122.282	191.232	Sncg	protein_coding	synuclein, gamma [Source:RGD Symbol;Acc:70996]
ENSRNOG00000000158	722.79	-0.679063	0.239317	-2.83751	0.00454672	0.0150862	470.868	1060.34	687.188	1062.72	518.551	906.322	381.512	881.197	720.447	538.75	Cdo1	protein_coding	cysteine dioxygenase type 1 [Source:RGD Symbol;Acc:69262]
ENSRNOG00000055061	57.0168	-0.679379	0.2548	-2.66632	0.00766869	0.0235043	34.997	53.7007	41.2902	50.1484	57.7293	94.4734	52.3447	55.8036	32.6086	97.0721	AABR07050391.1	protein_coding	zinc finger protein 53-like [Source:RGD Symbol;Acc:2319680]
ENSRNOG00000050469	125.711	-0.680182	0.185054	-3.6756	0.000237295	0.00117707	80.5991	173.795	71.7664	167.517	116.471	122.504	115.762	192.398	98.845	117.457	Gng11	protein_coding	G protein subunit gamma 11 [Source:RGD Symbol;Acc:621515]
ENSRNOG00000001174	138.887	-0.680319	0.170057	-4.00053	6.32007e-05	0.000369731	94.3858	182.582	84.5467	162.182	120.523	157.802	150.994	199.894	83.5597	152.403	Pde9a	protein_coding	phosphodiesterase 9A [Source:RGD Symbol;Acc:621035]
ENSRNOG00000054360	25.6694	-0.680381	0.282802	-2.40586	0.0161346	0.0439041	22.2708	27.3385	12.7803	21.3397	26.3327	39.4504	14.0928	36.6472	23.4375	33.0045	Tspan11	protein_coding	tetraspanin 11 [Source:RGD Symbol;Acc:1305424]
ENSRNOG00000019560	303.367	-0.680703	0.136105	-5.0013	5.69452e-07	5.5496e-06	209.982	341.732	169.093	415.058	284.595	324.947	269.776	411.448	232.337	374.698	Pde2a	protein_coding	phosphodiesterase 2A [Source:RGD Symbol;Acc:620965]
ENSRNOG00000005673	57.0925	-0.680858	0.188839	-3.6055	0.000311555	0.00149221	42.4206	79.0865	32.4423	73.6221	43.5502	61.252	58.3845	79.1245	42.7988	58.2433	Runx1t1	protein_coding	RUNX1 partner transcriptional co-repressor 1 [Source:RGD Symbol;Acc:1305490]
ENSRNOG00000042140	536.675	-0.681082	0.114543	-5.94606	2.74674e-09	4.31497e-08	400.874	603.4	378.494	749.025	430.438	596.947	520.427	687.134	331.182	668.827	Eomes	protein_coding	eomesodermin [Source:RGD Symbol;Acc:1359706]
ENSRNOG00000013794	638.323	-0.681343	0.14428	-4.72235	2.33129e-06	1.96285e-05	393.451	806.487	383.409	798.106	520.577	767.207	708.667	750.434	445.312	809.581	Rbp1	protein_coding	retinol binding protein 1 [Source:RGD Symbol;Acc:3543]
ENSRNOG00000011901	60.9451	-0.681612	0.259477	-2.62687	0.00861741	0.0259095	49.8442	102.519	24.5775	66.1532	38.4862	50.8703	66.4375	80.7903	55.0271	74.7455	Rrad	protein_coding	RRAD, Ras related glycolysis inhibitor and calcium channel regulator [Source:RGD Symbol;Acc:69357]
ENSRNOG00000003457	59.8479	-0.682502	0.237277	-2.8764	0.00402246	0.0136586	33.9365	91.7794	38.3409	62.9522	48.6142	50.8703	67.4441	95.7823	41.7798	66.9798	Bicdl2	protein_coding	BICD family like cargo adaptor 2 [Source:RGD Symbol;Acc:1306729]
ENSRNOG00000006060	46.6172	-0.682758	0.275122	-2.48165	0.0130774	0.0367781	39.239	50.7716	15.7296	48.0144	39.499	48.7939	52.3447	79.9574	32.6086	59.214	Matn2	protein_coding	matrilin 2 [Source:RGD Symbol;Acc:1305353]
ENSRNOG00000038784	126.65	-0.682798	0.179195	-3.81036	0.000138764	0.000738758	95.4463	169.889	71.7664	181.388	129.638	157.802	112.742	154.918	76.4265	116.487	Piezo2	protein_coding	piezo-type mechanosensitive ion channel component 2 [Source:RGD Symbol;Acc:1582973]
ENSRNOG00000001700	563.423	-0.682845	0.129143	-5.28751	1.23989e-07	1.40329e-06	381.785	793.794	442.395	728.752	360.555	515.97	498.281	780.418	479.959	652.325	Whrn	protein_coding	whirlin [Source:RGD Symbol;Acc:631330]
ENSRNOG00000004317	54.2381	-0.683019	0.20228	-3.3766	0.000733866	0.00315803	32.8759	60.5353	29.493	81.091	53.6782	60.2138	49.3248	74.1272	42.7988	58.2433	Vipr2	protein_coding	vasoactive intestinal peptide receptor 2 [Source:RGD Symbol;Acc:3962]
ENSRNOG00000046204	469.889	-0.683111	0.161385	-4.2328	2.30801e-05	0.00015128	292.702	633.668	252.657	546.297	375.747	475.481	466.069	704.625	416.779	534.867	Tspan15	protein_coding	tetraspanin 15 [Source:RGD Symbol;Acc:1588304]
ENSRNOG00000010183	102.274	-0.683158	0.162122	-4.21384	2.51065e-05	0.000162857	55.1467	102.519	83.5636	146.177	86.0876	117.313	74.4905	119.103	92.7308	145.608	Gask1b	protein_coding	golgi associated kinase 1B [Source:RGD Symbol;Acc:735075]
ENSRNOG00000045558	1573.7	-0.683586	0.278569	-2.45392	0.0141307	0.0392721	1057.33	2574.7	1669.31	2608.78	1213.33	1524.03	815.369	1927.31	1282.95	1063.91	Cd34	protein_coding	CD34 molecule [Source:RGD Symbol;Acc:1306863]
ENSRNOG00000016494	635.281	-0.684287	0.174438	-3.92281	8.75207e-05	0.000492701	437.992	1051.56	454.193	894.135	466.899	752.673	456.003	742.105	621.602	475.653	Tmem204	protein_coding	transmembrane protein 204 [Source:RGD Symbol;Acc:1359314]
ENSRNOG00000024961	369.498	-0.684648	0.097332	-7.03415	2.00484e-12	5.48382e-11	287.399	443.275	299.846	442.8	260.288	422.535	259.71	418.944	309.782	550.399	Usp35	protein_coding	ubiquitin specific peptidase 35 [Source:RGD Symbol;Acc:1565984]
ENSRNOG00000058870	113.826	-0.685087	0.219623	-3.11937	0.00181236	0.00691263	79.5386	136.693	61.9354	206.995	83.0492	99.6642	88.5833	144.923	123.301	113.574	Mroh7	protein_coding	maestro heat-like repeat family member 7 [Source:RGD Symbol;Acc:1563440]
ENSRNOG00000037951	94.0281	-0.685389	0.154665	-4.43145	9.36026e-06	6.75857e-05	57.2678	137.669	65.8678	131.239	71.9085	103.817	82.5435	107.443	82.5406	99.9843	AABR07039210.1	protein_coding	NHS-like 2 [Source:NCBI gene (formerly Entrezgene);Acc:317253]
ENSRNOG00000002028	135.583	-0.685861	0.125482	-5.46581	4.60794e-08	5.69432e-07	103.93	197.228	96.3439	165.383	110.395	136	113.749	174.907	95.7879	162.11	Tmem50b	protein_coding	transmembrane protein 50B [Source:RGD Symbol;Acc:1307561]
ENSRNOG00000021201	5031.84	-0.685999	0.118322	-5.79775	6.7211e-09	9.85458e-08	3834.82	7019.17	4212.59	6529.96	3810.14	7192.44	3233.29	5748.61	4196.33	4541.03	Txnip	protein_coding	thioredoxin interacting protein [Source:RGD Symbol;Acc:620886]
ENSRNOG00000017197	431.921	-0.68624	0.155402	-4.4159	1.00591e-05	7.20246e-05	257.705	577.038	228.079	556.967	366.632	481.71	395.605	583.856	407.608	464.005	Pdgfb	protein_coding	platelet derived growth factor subunit B [Source:RGD Symbol;Acc:3283]
ENSRNOG00000001138	502.672	-0.686557	0.106885	-6.42333	1.33323e-10	2.67881e-09	372.241	642.456	446.328	593.245	411.195	660.276	368.426	505.564	327.105	699.89	Taok3	protein_coding	TAO kinase 3 [Source:RGD Symbol;Acc:1562861]
ENSRNOG00000013656	193.594	-0.686638	0.154392	-4.44737	8.69297e-06	6.34431e-05	130.443	244.094	116.989	251.809	147.868	194.138	200.319	289.013	146.739	214.529	Lpar1	protein_coding	lysophosphatidic acid receptor 1 [Source:RGD Symbol;Acc:620563]
ENSRNOG00000005903	2231.01	-0.687758	0.119454	-5.75754	8.53491e-09	1.22925e-07	1534.56	2781.7	1315.39	2850.99	1804.8	2362.87	2192.44	3081.69	1698.71	2686.96	St14	protein_coding	ST14 transmembrane serine protease matriptase [Source:RGD Symbol;Acc:69288]
ENSRNOG00000065509	46.2228	-0.687983	0.227023	-3.03045	0.00244187	0.00893869	33.9365	39.055	23.5944	66.1532	43.5502	62.2901	46.3049	56.6365	29.5516	61.1554	Frmpd3	protein_coding	FERM and PDZ domain containing 3 [Source:NCBI gene (formerly Entrezgene);Acc:315916]
ENSRNOG00000013391	165.402	-0.688681	0.237741	-2.89677	0.00377026	0.012954	113.475	244.094	200.553	284.886	97.2284	138.076	115.762	207.39	105.978	146.579	Sorbs2	protein_coding	sorbin and SH3 domain containing 2 [Source:RGD Symbol;Acc:620061]
ENSRNOG00000015105	38.1978	-0.689987	0.255623	-2.69924	0.00694981	0.0215649	25.4523	52.7243	19.662	50.1484	25.3199	33.2214	48.3182	49.1405	27.5135	50.4775	Bspry	protein_coding	B-box and SPRY domain containing [Source:RGD Symbol;Acc:708400]
ENSRNOG00000003205	45.3772	-0.690197	0.21986	-3.13925	0.00169378	0.0065354	30.7549	71.2755	24.5775	57.6173	46.5886	44.6413	37.2453	60.801	34.6467	45.6239	Ldb2	protein_coding	LIM domain binding 2 [Source:RGD Symbol;Acc:1307921]
ENSRNOG00000021274	59.8425	-0.690305	0.23476	-2.94048	0.00327707	0.0114846	28.6339	76.1573	31.4592	67.2202	43.5502	65.4046	72.4773	85.7877	52.9891	74.7455	Fermt1	protein_coding	FERM domain containing kindlin 1 [Source:RGD Symbol;Acc:1306816]
ENSRNOG00000018712	149.2	-0.691233	0.269511	-2.56477	0.0103244	0.0301399	118.778	122.047	148.448	198.46	155.97	262.657	51.3381	148.254	95.7879	190.261	Camk2a	protein_coding	calcium/calmodulin-dependent protein kinase II alpha [Source:RGD Symbol;Acc:2261]
ENSRNOG00000007118	367.335	-0.693385	0.224166	-3.09318	0.00198024	0.00744821	271.492	602.424	402.088	544.163	236.994	341.558	184.213	497.235	308.763	284.421	Eva1a	protein_coding	eva-1 homolog A, regulator of programmed cell death [Source:RGD Symbol;Acc:1559797]
ENSRNOG00000010238	27.9906	-0.694889	0.26821	-2.59084	0.00957419	0.0283103	15.9077	33.1968	18.6789	42.6795	17.2175	37.3741	31.2055	23.3209	23.4375	36.8874	Chmp4c	protein_coding	charged multivesicular body protein 4C [Source:RGD Symbol;Acc:1564543]
ENSRNOG00000050425	27.924	-0.695696	0.283756	-2.45174	0.0142168	0.0394439	19.0893	53.7007	13.7634	27.7417	24.3071	25.9542	26.1723	34.9814	23.4375	30.0924	RGD1561777	protein_coding	similar to Na+ dependent glucose transporter 1 [Source:RGD Symbol;Acc:1561777]
ENSRNOG00000066176	79.2256	-0.695783	0.196445	-3.54187	0.0003973	0.00183799	46.6626	115.212	54.0706	112.034	82.0364	88.2444	75.4971	88.2863	43.8179	86.3942	Prrg3	protein_coding	proline rich and Gla domain 3 [Source:NCBI gene (formerly Entrezgene);Acc:293935]
ENSRNOG00000012795	777.522	-0.695826	0.11134	-6.24956	4.11601e-10	7.62094e-09	511.168	1049.6	530.875	1017.91	576.281	998.719	764.031	925.341	584.918	816.376	Cables1	protein_coding	Cdk5 and Abl enzyme substrate 1 [Source:RGD Symbol;Acc:1305516]
ENSRNOG00000019128	109.055	-0.696867	0.190691	-3.65443	0.000257757	0.00126393	47.7231	124	95.3608	179.254	92.1644	126.657	94.6231	131.597	85.5977	113.574	St8sia4	protein_coding	ST8 alpha-N-acetyl-neuraminide alpha-2,8-sialyltransferase 4 [Source:RGD Symbol;Acc:621845]
ENSRNOG00000030763	33.763	-0.696951	0.21473	-3.24571	0.00117157	0.004749	22.2708	41.9842	24.5775	33.0766	28.3583	47.7558	23.1525	44.1432	30.5706	41.741	Dpp4	protein_coding	dipeptidylpeptidase 4 [Source:RGD Symbol;Acc:2515]
ENSRNOG00000001976	977.385	-0.697153	0.151909	-4.58929	4.44763e-06	3.51214e-05	642.672	1312.25	599.692	1175.82	811.249	1023.63	1069.04	1380.93	606.317	1152.25	Tmprss2	protein_coding	transmembrane serine protease 2 [Source:RGD Symbol;Acc:620766]
ENSRNOG00000014385	230.566	-0.69801	0.145773	-4.78834	1.68168e-06	1.46282e-05	136.806	273.385	150.414	272.082	216.738	313.527	220.452	319.83	154.891	247.534	Wnt2b	protein_coding	Wnt family member 2B [Source:RGD Symbol;Acc:69346]
ENSRNOG00000015896	436.468	-0.698689	0.149813	-4.66375	3.10497e-06	2.5509e-05	251.342	508.692	239.877	551.632	383.849	510.779	374.466	625.5	414.741	503.804	Rbpms2	protein_coding	RNA binding protein, mRNA processing factor 2 [Source:RGD Symbol;Acc:1561222]
ENSRNOG00000051690	29.7648	-0.698755	0.291681	-2.39562	0.0165925	0.0449023	11.6657	28.3149	26.5437	48.0144	21.2687	37.3741	35.232	29.1511	18.3424	41.741	Clec9a	protein_coding	C-type lectin domain containing 9A [Source:RGD Symbol;Acc:1562513]
ENSRNOG00000037871	120.887	-0.700456	0.121709	-5.75518	8.65482e-09	1.24432e-07	95.4463	151.338	96.3439	136.574	92.1644	172.336	77.5104	140.758	98.845	147.55	Sfxn5	protein_coding	sideroflexin 5 [Source:RGD Symbol;Acc:628706]
ENSRNOG00000003687	150.504	-0.700931	0.140383	-4.99298	5.94559e-07	5.76665e-06	106.051	207.968	96.3439	170.718	107.356	158.84	148.981	214.053	115.149	179.583	Rgs2	protein_coding	regulator of G-protein signaling 2 [Source:RGD Symbol;Acc:621665]
ENSRNOG00000011184	3384.44	-0.70261	0.121791	-5.76899	7.97486e-09	1.15267e-07	2171.93	4538.2	2168.72	4298.89	2451.98	3625.29	3474.88	4515.93	2613.79	3984.81	Slc13a4	protein_coding	solute carrier family 13 member 4 [Source:RGD Symbol;Acc:1359715]
ENSRNOG00000049874	24.9243	-0.702946	0.275492	-2.55161	0.0107228	0.0311353	19.0893	30.2677	19.662	29.8756	20.2559	42.5649	13.0862	19.9894	22.4184	32.0338	P3r3urf	protein_coding	PIK3R3 upstream reading frame [Source:RGD Symbol;Acc:6491750]
ENSRNOG00000012843	91.4054	-0.703884	0.146612	-4.80099	1.57883e-06	1.38148e-05	73.1755	107.401	55.0537	125.904	70.8957	99.6642	86.5701	115.772	62.1602	117.457	Aspg	protein_coding	asparaginase [Source:RGD Symbol;Acc:708388]
ENSRNOG00000004708	86.1849	-0.704253	0.230632	-3.05358	0.00226131	0.00836429	84.8411	117.165	57.0199	119.503	83.0492	90.3207	50.3314	141.591	52.9891	65.0383	Aard	protein_coding	alanine and arginine rich domain containing protein [Source:RGD Symbol;Acc:631378]
ENSRNOG00000057061	79.6533	-0.70516	0.255428	-2.7607	0.0057677	0.0184058	58.3283	84.9447	38.3409	104.565	98.2411	95.5116	69.4574	130.764	38.7228	77.6577	Hoxa13	protein_coding	homeo box A13 [Source:RGD Symbol;Acc:1562483]
ENSRNOG00000018414	1280.36	-0.705699	0.114065	-6.18681	6.13922e-10	1.09198e-08	762.51	1763.34	959.507	1411.62	911.516	1706.75	1235.13	1602.48	997.621	1453.17	Csf1r	protein_coding	colony stimulating factor 1 receptor [Source:RGD Symbol;Acc:2425]
ENSRNOG00000032664	57.2844	-0.705754	0.217464	-3.24539	0.00117291	0.00475328	61.5098	70.2991	46.2057	66.1532	26.3327	75.7863	53.3513	76.6259	30.5706	66.009	RT1-S2	protein_coding	RT1 class Ib, locus O1 [Source:RGD Symbol;Acc:3501]
ENSRNOG00000007412	470.873	-0.705801	0.122134	-5.77888	7.51977e-09	1.09663e-07	456.021	646.361	358.832	612.451	321.056	526.352	367.419	503.898	286.345	629.998	Dok1	protein_coding	docking protein 1 [Source:RGD Symbol;Acc:1309499]
ENSRNOG00000023661	196.455	-0.706226	0.120764	-5.848	4.97514e-09	7.48341e-08	147.411	271.433	165.161	273.149	143.817	198.29	153.008	210.721	136.549	265.007	Celf2	protein_coding	CUGBP, Elav-like family member 2 [Source:RGD Symbol;Acc:68347]
ENSRNOG00000069723	122.62	-0.706565	0.20026	-3.52824	0.00041834	0.00192493	68.9334	126.929	80.6143	135.507	135.715	209.71	94.6231	127.432	85.5977	161.14		protein_coding	zinc finger protein 431-like [Source:RGD Symbol;Acc:41179636]
ENSRNOG00000045829	468.211	-0.706792	0.157447	-4.48909	7.15285e-06	5.33025e-05	252.402	574.109	294.93	591.111	371.696	502.474	514.387	646.322	345.448	589.228	Thbs1	protein_coding	thrombospondin 1 [Source:RGD Symbol;Acc:1588455]
ENSRNOG00000012440	193.245	-0.707563	0.124255	-5.69446	1.23764e-08	1.72898e-07	136.806	233.354	115.023	280.618	154.958	203.481	170.12	236.541	156.929	244.622	Msra	protein_coding	methionine sulfoxide reductase A [Source:RGD Symbol;Acc:70979]
ENSRNOG00000031707	26.846	-0.707704	0.279347	-2.53342	0.0112956	0.0324855	16.9682	40.0314	17.6958	41.6125	18.2303	33.2214	19.1259	19.9894	29.5516	32.0338	Tuba3b	protein_coding	tubulin, alpha 3B [Source:RGD Symbol;Acc:1565155]
ENSRNOG00000008481	47.0752	-0.708068	0.193944	-3.65089	0.000261338	0.00127764	33.9365	53.7007	27.5268	58.6843	47.6014	62.2901	33.2187	66.6312	36.6847	50.4775	Reep1	protein_coding	receptor accessory protein 1 [Source:RGD Symbol;Acc:1305230]
ENSRNOG00000000552	105.579	-0.708261	0.174544	-4.05778	4.95423e-05	0.000297309	80.5991	129.858	67.834	125.904	75.9597	97.5879	110.729	151.586	66.2363	149.491	Col13a1	protein_coding	collagen type XIII alpha 1 chain [Source:RGD Symbol;Acc:1595704]
ENSRNOG00000001924	116.923	-0.709862	0.162749	-4.36171	1.29051e-05	9.00263e-05	59.3888	167.937	103.226	157.914	81.0236	134.962	112.742	132.429	86.6167	132.989	Tp63	protein_coding	tumor protein p63 [Source:RGD Symbol;Acc:620863]
ENSRNOG00000017208	372.192	-0.71045	0.144869	-4.90407	9.38693e-07	8.70001e-06	203.619	491.117	227.096	458.804	286.621	429.802	385.539	459.755	308.763	470.8	Cspg4	protein_coding	chondroitin sulfate proteoglycan 4 [Source:RGD Symbol;Acc:619942]
ENSRNOG00000020426	920.8	-0.710559	0.146798	-4.8404	1.29578e-06	1.15492e-05	604.493	1282.96	521.044	1101.13	832.518	949.925	868.72	1380.93	666.439	999.843	Erf	protein_coding	Ets2 repressor factor [Source:RGD Symbol;Acc:1311991]
ENSRNOG00000010524	9606.14	-0.710624	0.243091	-2.92329	0.00346357	0.0120474	7413	17301.4	8627.69	12679	7562.54	12784	4876.11	9903.06	7955.49	6959.1	Cryab	protein_coding	crystallin, alpha B [Source:RGD Symbol;Acc:2414]
ENSRNOG00000009032	147.008	-0.712894	0.173844	-4.10076	4.11793e-05	0.000252427	137.867	197.228	148.448	185.656	87.1004	170.26	76.5038	159.082	106.997	200.939	Ttll3	protein_coding	tubulin tyrosine ligase like 3 [Source:RGD Symbol;Acc:1311255]
ENSRNOG00000009401	123.815	-0.713395	0.185722	-3.84119	0.000122441	0.000662034	79.5386	146.456	60.9523	153.646	107.356	144.305	135.895	180.737	85.5977	143.667	Lmo2	protein_coding	LIM domain only 2 [Source:RGD Symbol;Acc:1307101]
ENSRNOG00000017976	80.7374	-0.713562	0.174058	-4.09956	4.13929e-05	0.000253449	53.0257	107.401	45.2226	110.967	63.8061	88.2444	86.5701	94.1165	57.0651	100.955	Slco2b1	protein_coding	solute carrier organic anion transporter family, member 2b1 [Source:RGD Symbol;Acc:621391]
ENSRNOG00000008658	1123.84	-0.713569	0.144268	-4.94615	7.56945e-07	7.17071e-06	894.014	1740.88	1096.16	1485.25	762.635	1257.22	644.242	1405.92	860.053	1092.06	Mitf	protein_coding	melanocyte inducing transcription factor [Source:RGD Symbol;Acc:3092]
ENSRNOG00000031760	29.2896	-0.714763	0.259997	-2.74912	0.0059755	0.0189537	18.0287	41.0078	21.6282	53.3494	23.2943	30.1069	22.1458	31.6498	25.4755	26.2095	Fmn1	protein_coding	formin 1 [Source:RGD Symbol;Acc:1306349]
ENSRNOG00000008678	129.077	-0.715399	0.200534	-3.56747	0.000360441	0.00168957	67.8729	150.362	61.9354	165.383	97.2284	182.718	131.868	145.756	129.416	158.228	Antxr1	protein_coding	ANTXR cell adhesion molecule 1 [Source:RGD Symbol;Acc:1307144]
ENSRNOG00000016103	240.918	-0.716323	0.112022	-6.39449	1.61084e-10	3.19713e-09	160.138	299.747	176.958	338.235	166.098	282.382	194.279	323.994	213.994	253.358	Nkd2	protein_coding	NKD inhibitor of WNT signaling pathway 2 [Source:RGD Symbol;Acc:1311459]
ENSRNOG00000039323	262.594	-0.716742	0.124275	-5.76739	8.05073e-09	1.1626e-07	174.985	323.181	161.229	383.048	212.687	285.496	247.631	332.323	196.671	308.689		protein_coding
ENSRNOG00000021670	104.151	-0.717835	0.202489	-3.54506	0.000392519	0.00182001	74.236	154.267	53.0875	160.048	97.2284	121.466	103.683	101.613	65.2173	110.662	Frem2	protein_coding	FRAS1 related extracellular matrix 2 [Source:RGD Symbol;Acc:1566012]
ENSRNOG00000008012	337.3	-0.719026	0.145915	-4.92769	8.32057e-07	7.80053e-06	195.135	445.228	221.198	465.206	261.301	395.542	356.347	437.267	240.489	355.284	Abcb1b	protein_coding	ATP-binding cassette, subfamily B (MDR/TAP), member 1B [Source:RGD Symbol;Acc:3318]
ENSRNOG00000008706	1268.09	-0.719404	0.102838	-6.99551	2.64302e-12	7.08652e-11	783.72	1673.51	841.534	1677.3	1002.67	1455.51	1141.52	1677.44	1022.08	1405.6	Tbx3	protein_coding	T-box transcription factor 3 [Source:RGD Symbol;Acc:735203]
ENSRNOG00000012109	131.753	-0.719822	0.145305	-4.95386	7.27561e-07	6.91247e-06	94.3858	187.464	117.972	166.45	74.9469	173.374	93.6165	134.928	116.168	158.228	Otulinl	protein_coding	OTU deubiquitinase with linear linkage specificity like [Source:RGD Symbol;Acc:1563205]
ENSRNOG00000018225	876.688	-0.719941	0.129618	-5.55434	2.78664e-08	3.61952e-07	636.309	1227.3	767.802	1287.85	704.906	1063.09	509.354	1050.27	692.934	827.054	Tp53inp2	protein_coding	tumor protein p53 inducible nuclear protein 2 [Source:RGD Symbol;Acc:735085]
ENSRNOG00000007932	585.487	-0.720916	0.157449	-4.57872	4.67827e-06	3.67111e-05	352.091	789.888	349.001	801.307	459.809	630.169	623.103	830.391	426.969	592.14	Gcm1	protein_coding	glial cells missing transcription factor 1 [Source:RGD Symbol;Acc:61852]
ENSRNOG00000017249	129.191	-0.72128	0.140811	-5.12232	3.01795e-07	3.12848e-06	81.6596	133.764	77.665	176.053	119.51	174.412	104.689	159.082	103.94	161.14	Zfp366	protein_coding	zinc finger protein 366 [Source:RGD Symbol;Acc:2322904]
ENSRNOG00000033434	38.2501	-0.721284	0.233946	-3.08312	0.00204844	0.00766928	32.8759	52.7243	23.5944	56.5503	21.2687	30.1069	31.2055	49.9734	35.6657	48.5361	Casp12	protein_coding	caspase 12 [Source:RGD Symbol;Acc:621758]
ENSRNOG00000012663	30.8053	-0.721423	0.242873	-2.97037	0.00297438	0.0106065	16.9682	38.0787	21.6282	32.0096	24.3071	40.4886	27.179	50.8063	26.4945	30.0924	Mfsd6	protein_coding	major facilitator superfamily domain containing 6 [Source:RGD Symbol;Acc:1562317]
ENSRNOG00000009867	4645.45	-0.721939	0.246062	-2.93398	0.00334649	0.0116876	2981.11	7011.36	2221.81	5508.85	3092.06	6925.63	4021.48	4665.85	5217.38	4808.95	Tgfb3	protein_coding	transforming growth factor, beta 3 [Source:RGD Symbol;Acc:3851]
ENSRNOG00000069420	25.5916	-0.722269	0.283194	-2.55044	0.0107587	0.0312151	19.0893	25.3858	27.5268	41.6125	17.2175	35.2977	10.0663	29.1511	22.4184	28.1509	Sh2d1b2	protein_coding	uncharacterized LOC102556681 [Source:RGD Symbol;Acc:7715520]
ENSRNOG00000031233	105.374	-0.723738	0.270086	-2.67966	0.0073698	0.0227123	54.0862	135.716	45.2226	108.833	111.407	102.779	125.829	169.91	61.1412	138.813	Mapk12	protein_coding	mitogen-activated protein kinase 12 [Source:RGD Symbol;Acc:70975]
ENSRNOG00000008519	383.44	-0.723989	0.101822	-7.11036	1.1574e-12	3.31632e-11	228.011	465.731	276.251	505.752	329.158	446.413	323.128	523.055	289.402	447.502	Dipk2a	protein_coding	divergent protein kinase domain 2A [Source:RGD Symbol;Acc:1309079]
ENSRNOG00000018788	1128.19	-0.72421	0.0767108	-9.44078	3.70031e-21	3.15301e-19	758.268	1529.98	834.653	1468.17	811.249	1320.55	861.674	1315.97	987.431	1393.96	Btbd2	protein_coding	BTB domain containing 2 [Source:RGD Symbol;Acc:1566094]
ENSRNOG00000030212	46.5754	-0.725049	0.241439	-3.00303	0.00267306	0.00966973	27.5734	59.5589	21.6282	53.3494	55.7037	59.1756	41.2718	67.4641	29.5516	50.4775	Cerkl	protein_coding	ceramide kinase-like [Source:RGD Symbol;Acc:1561057]
ENSRNOG00000060520	123.468	-0.725688	0.19539	-3.71406	0.000203962	0.00103122	107.112	165.984	110.107	168.584	73.9341	157.802	77.5104	186.567	96.8069	90.2771	AABR07048387.1	protein_coding	shortage in chiasmata 1 [Source:RGD Symbol;Acc:1586646]
ENSRNOG00000021919	234.119	-0.72634	0.168995	-4.29801	1.72338e-05	0.000116622	143.169	309.511	130.752	319.029	224.841	221.13	220.452	336.487	163.043	272.773	Rhoj	protein_coding	ras homolog family member J [Source:RGD Symbol;Acc:1310528]
ENSRNOG00000024799	733.202	-0.726571	0.115403	-6.29596	3.05501e-10	5.73474e-09	483.595	918.77	417.818	881.331	654.266	908.398	669.408	946.996	537.024	914.419	Cd93	protein_coding	CD93 molecule [Source:RGD Symbol;Acc:621251]
ENSRNOG00000048693	1292.29	-0.729135	0.152644	-4.7767	1.78192e-06	1.54177e-05	968.25	2063.08	1174.81	1329.47	636.035	1615.39	1118.36	1510.03	965.012	1542.48	Ctsql2	protein_coding	cathepsin Q-like 2 [Source:RGD Symbol;Acc:1303225]
ENSRNOG00000026203	88.2486	-0.729419	0.217931	-3.34702	0.000816844	0.00347287	46.6626	140.598	50.1381	101.364	72.9213	89.2825	59.3911	100.78	102.921	118.428	Pax8	protein_coding	paired box 8 [Source:RGD Symbol;Acc:620434]
ENSRNOG00000007591	42.3498	-0.729454	0.218567	-3.33744	0.000845531	0.00357987	30.7549	60.5353	26.5437	36.2776	43.5502	58.1375	26.1723	57.4694	32.6086	51.4482	Slc45a3	protein_coding	solute carrier family 45, member 3 [Source:RGD Symbol;Acc:1309764]
ENSRNOG00000011253	67.7091	-0.729531	0.1614	-4.52001	6.18373e-06	4.67441e-05	44.5416	87.8739	47.1888	93.8949	47.6014	71.6337	65.4309	87.4534	49.932	81.5406	Trmt9b	protein_coding	tRNA methyltransferase 9B (putative) [Source:RGD Symbol;Acc:1304810]
ENSRNOG00000003845	130.324	-0.729634	0.158196	-4.61222	3.98397e-06	3.18777e-05	86.9622	124.976	99.2932	153.646	110.395	214.901	111.736	161.581	81.5216	158.228	Wnt3	protein_coding	Wnt family member 3 [Source:RGD Symbol;Acc:3972]
ENSRNOG00000012040	1069.14	-0.729766	0.140793	-5.18328	2.18023e-07	2.33136e-06	742.36	1343.49	1015.54	1495.92	925.695	1435.79	543.579	1158.55	793.817	1236.7	Slc25a48	protein_coding	solute carrier family 25, member 48 [Source:RGD Symbol;Acc:1563703]
ENSRNOG00000028743	47.353	-0.729898	0.258408	-2.8246	0.004734	0.01559	30.7549	49.7952	22.6113	64.0192	40.5118	86.168	52.3447	49.1405	31.5896	46.5946	Gal3st3	protein_coding	galactose-3-O-sulfotransferase 3 [Source:RGD Symbol;Acc:1564991]
ENSRNOG00000045821	340.134	-0.730524	0.142615	-5.12236	3.01739e-07	3.12848e-06	222.708	518.456	186.789	416.125	289.659	401.771	320.108	418.944	259.85	366.933	Slc41a3	protein_coding	solute carrier family 41, member 3 [Source:RGD Symbol;Acc:1589573]
ENSRNOG00000061215	49.9459	-0.731352	0.204093	-3.58342	0.000339121	0.00160535	30.7549	73.2282	33.4254	62.9522	42.5374	66.4428	38.2519	68.297	42.7988	40.7703	Crym	protein_coding	crystallin, mu [Source:RGD Symbol;Acc:620943]
ENSRNOG00000045560	45.2895	-0.731389	0.30989	-2.36016	0.018267	0.0486137	36.0575	74.2046	22.6113	41.6125	57.7293	75.7863	21.1392	35.8143	32.6086	55.3311	Gvin1	protein_coding	GTPase, very large interferon inducible 1 [Source:RGD Symbol;Acc:1598220]
ENSRNOG00000000274	193.635	-0.731766	0.123947	-5.90388	3.55059e-09	5.48253e-08	116.657	286.078	128.786	236.871	159.009	238.779	158.041	237.374	165.081	209.676	Phyhipl	protein_coding	phytanoyl-CoA 2-hydroxylase interacting protein-like [Source:RGD Symbol;Acc:1307967]
ENSRNOG00000017528	232.578	-0.732498	0.200568	-3.65212	0.000260082	0.00127265	127.262	310.488	111.09	301.957	172.175	241.893	273.803	295.676	189.538	301.894	Gpr157	protein_coding	G protein-coupled receptor 157 [Source:RGD Symbol;Acc:1311096]
ENSRNOG00000008146	92.2528	-0.733446	0.160022	-4.58339	4.57487e-06	3.60039e-05	66.8124	97.6376	52.1044	130.172	81.0236	109.008	85.5634	127.432	61.1412	111.633	Tox2	protein_coding	TOX high mobility group box family member 2 [Source:RGD Symbol;Acc:735184]
ENSRNOG00000047781	65.3256	-0.733692	0.174533	-4.20373	2.6255e-05	0.000169295	50.9047	73.2282	43.2564	81.091	47.6014	70.5955	57.3778	106.61	46.8749	75.7162	Slc25a23	protein_coding	solute carrier family 25 member 23 [Source:RGD Symbol;Acc:1588586]
ENSRNOG00000020087	85.3437	-0.73401	0.160202	-4.58178	4.61043e-06	3.62662e-05	77.4175	110.331	63.9016	108.833	49.627	101.741	79.5237	96.6152	49.932	115.516	Zfp90	protein_coding	zinc finger protein 90 [Source:RGD Symbol;Acc:1563077]
ENSRNOG00000004810	58.0938	-0.734992	0.176674	-4.16015	3.18033e-05	0.000200542	33.9365	69.3227	40.3071	81.091	49.627	70.5955	53.3513	80.7903	40.7608	61.1554	Plcb1	protein_coding	phospholipase C beta 1 [Source:RGD Symbol;Acc:3344]
ENSRNOG00000006204	163.155	-0.735527	0.27538	-2.67095	0.00756366	0.0232174	73.1755	165.008	66.8509	183.522	168.124	188.947	197.299	286.514	106.997	195.115	Slc30a3	protein_coding	solute carrier family 30 member 3 [Source:RGD Symbol;Acc:1359689]
ENSRNOG00000018384	595.69	-0.735558	0.122191	-6.01973	1.74711e-09	2.84057e-08	353.151	764.503	434.531	832.25	469.937	650.932	559.685	829.558	417.798	644.559	Adam12	protein_coding	ADAM metallopeptidase domain 12 [Source:RGD Symbol;Acc:1583652]
ENSRNOG00000009204	703.826	-0.737677	0.107153	-6.88433	5.80594e-12	1.48572e-10	434.811	995.904	499.415	897.336	491.206	832.612	637.196	912.014	575.746	762.016	Il17re	protein_coding	interleukin 17 receptor E [Source:RGD Symbol;Acc:735148]
ENSRNOG00000047867	432.02	-0.738748	0.116496	-6.34142	2.27654e-10	4.37773e-09	320.275	636.597	290.998	547.364	293.711	562.688	374.466	542.211	339.334	412.556	Klhdc8b	protein_coding	kelch domain containing 8B [Source:RGD Symbol;Acc:1359445]
ENSRNOG00000020706	69.4839	-0.738876	0.189993	-3.88896	0.000100676	0.000555828	63.6309	78.1101	53.0875	70.4211	36.4606	90.3207	55.3646	79.9574	51.97	115.516	Kcnn3	protein_coding	potassium calcium-activated channel subfamily N member 3 [Source:RGD Symbol;Acc:2964]
ENSRNOG00000039971	2623.64	-0.739546	0.123378	-5.99415	2.04554e-09	3.28126e-08	2227.08	3613.57	2461.68	3696.04	1751.12	2913.1	1535.11	3304.07	1852.58	2882.07	Ctla2a	protein_coding	cytotoxic T lymphocyte-associated protein 2 alpha [Source:RGD Symbol;Acc:1565540]
ENSRNOG00000004327	37.1865	-0.739613	0.267701	-2.76284	0.00573015	0.0183146	13.7867	46.8661	26.5437	38.4115	29.3711	40.4886	39.2585	65.7983	30.5706	40.7703	Ddc	protein_coding	dopa decarboxylase [Source:RGD Symbol;Acc:2494]
ENSRNOG00000051704	213.375	-0.739674	0.149229	-4.95663	7.17251e-07	6.82729e-06	130.443	290.96	134.685	262.479	152.932	230.474	228.505	293.177	152.853	257.241		protein_coding
ENSRNOG00000017307	42.3233	-0.739759	0.283529	-2.60911	0.00907771	0.0270612	39.239	39.055	24.5775	52.2824	36.4606	56.0611	32.2121	85.7877	26.4945	31.0631	Prss23	protein_coding	serine protease 23 [Source:RGD Symbol;Acc:1359545]
ENSRNOG00000012659	142.594	-0.739935	0.192658	-3.84066	0.000122706	0.00066303	76.357	195.275	66.8509	172.852	118.497	169.222	130.862	199.061	141.644	155.315		protein_coding
ENSRNOG00000016957	6271.06	-0.740117	0.129991	-5.69359	1.24395e-08	1.7363e-07	5794.65	9267.76	5271.39	8201.93	3610.62	6352.56	4839.87	7471.02	3968.06	7932.73	Igfbp2	protein_coding	insulin-like growth factor binding protein 2 [Source:RGD Symbol;Acc:2873]
ENSRNOG00000042078	50.0905	-0.743218	0.302779	-2.45466	0.0141019	0.0392297	23.3313	40.0314	26.5437	66.1532	48.6142	65.4046	64.4242	80.7903	24.4565	61.1554	Icam4	protein_coding	intercellular adhesion molecule 4, Landsteiner-Wiener blood group [Source:RGD Symbol;Acc:1308971]
ENSRNOG00000011521	83.1428	-0.743678	0.209914	-3.54278	0.000395931	0.00183218	46.6626	94.7085	65.8678	122.704	64.8189	95.5116	66.4375	142.424	67.2553	65.0383	Filip1	protein_coding	filamin A interacting protein 1 [Source:RGD Symbol;Acc:628597]
ENSRNOG00000056836	163.688	-0.743911	0.145242	-5.12187	3.02521e-07	3.13401e-06	108.172	216.756	106.175	233.67	140.779	155.725	127.842	240.705	129.416	177.642	Cav1	protein_coding	caveolin 1 [Source:RGD Symbol;Acc:2280]
ENSRNOG00000005669	29.2611	-0.743951	0.252092	-2.95111	0.00316631	0.0111807	15.9077	42.9606	20.6451	35.2106	33.4222	33.2214	19.1259	41.6445	20.3804	30.0924	Ca8	protein_coding	carbonic anhydrase 8 [Source:RGD Symbol;Acc:1304709]
ENSRNOG00000028856	719.575	-0.74434	0.245768	-3.02863	0.00245666	0.00898272	631.006	1194.11	739.292	938.949	429.425	783.818	368.426	1015.29	521.738	573.696	Pknox2	protein_coding	PBX/knotted 1 homeobox 2 [Source:RGD Symbol;Acc:1590611]
ENSRNOG00000017484	68.6663	-0.744902	0.183082	-4.06868	4.72809e-05	0.000285421	45.6021	97.6376	40.3071	87.4929	63.8061	64.3665	54.3579	102.445	52.9891	77.6577	Gja5	protein_coding	gap junction protein, alpha 5 [Source:RGD Symbol;Acc:2692]
ENSRNOG00000017939	413.447	-0.745268	0.0995803	-7.48409	7.20435e-14	2.45809e-12	299.065	492.094	305.744	492.948	241.045	544.001	343.26	506.397	355.638	554.282	Chn1	protein_coding	chimerin 1 [Source:RGD Symbol;Acc:620139]
ENSRNOG00000055305	2434.82	-0.745454	0.0922851	-8.07773	6.59855e-16	3.03365e-14	1632.13	2975.99	1592.62	3315.13	1858.48	2796.83	2262.9	3083.36	1750.68	3080.1	Parvb	protein_coding	parvin, beta [Source:RGD Symbol;Acc:1311485]
ENSRNOG00000014060	197.147	-0.746209	0.117352	-6.35871	2.0346e-10	3.93736e-09	130.443	243.118	143.533	304.091	143.817	222.168	173.14	237.374	144.701	229.09	Mras	protein_coding	muscle RAS oncogene homolog [Source:RGD Symbol;Acc:3111]
ENSRNOG00000061304	48.408	-0.747214	0.192273	-3.88621	0.000101823	0.000560833	27.5734	62.4881	38.3409	66.1532	28.3583	63.3283	38.2519	58.3023	47.8939	53.3897	Atp2b3	protein_coding	ATPase, Ca++ transporting, plasma membrane 3 [Source:MGI Symbol;Acc:MGI:1347353]
ENSRNOG00000039593	105.847	-0.747572	0.148202	-5.04427	4.55267e-07	4.52529e-06	81.6596	145.48	57.0199	152.579	82.0364	126.657	93.6165	116.605	80.5026	122.311	Ecscr	protein_coding	endothelial cell surface expressed chemotaxis and apoptosis regulator [Source:RGD Symbol;Acc:1594804]
ENSRNOG00000032297	965.348	-0.747883	0.125533	-5.95768	2.55839e-09	4.04643e-08	739.179	1631.52	722.579	1171.55	778.84	959.268	746.918	1101.91	615.488	1186.22	Msmo1	protein_coding	methylsterol monooxygenase 1 [Source:RGD Symbol;Acc:620281]
ENSRNOG00000027899	70.8641	-0.747992	0.180877	-4.13536	3.54399e-05	0.000220315	53.0257	100.567	39.324	108.833	58.7421	73.71	63.4176	88.2863	49.932	72.8041		protein_coding
ENSRNOG00000020194	149.362	-0.748169	0.154626	-4.83858	1.30768e-06	1.16489e-05	153.775	200.157	100.276	188.857	77.9852	161.954	110.729	185.734	115.149	198.998	Hes6	protein_coding	hes family bHLH transcription factor 6 [Source:RGD Symbol;Acc:1312047]
ENSRNOG00000003720	91.1251	-0.748481	0.182497	-4.10134	4.10761e-05	0.000252028	61.5098	111.307	52.1044	120.57	62.7933	107.97	101.669	134.095	62.1602	97.0721	Prrx1	protein_coding	paired related homeobox 1 [Source:RGD Symbol;Acc:628884]
ENSRNOG00000069807	3272.25	-0.748697	0.214795	-3.48564	0.00049096	0.00221893	2264.2	5086.92	2879.5	5390.42	2317.28	3863.03	2007.22	3882.93	2740.15	2290.9	Mrgprg	protein_coding	MAS related GPR family member G [Source:RGD Symbol;Acc:738044]
ENSRNOG00000023664	119.631	-0.748898	0.196964	-3.8022	0.000143417	0.000761288	57.2678	142.551	104.209	156.847	58.7421	131.847	110.729	154.918	115.149	164.052	Lepr	protein_coding	leptin receptor [Source:RGD Symbol;Acc:3001]
ENSRNOG00000029598	72.3007	-0.749487	0.195501	-3.83368	0.00012624	0.000678742	46.6626	86.8975	40.3071	78.957	51.6526	71.6337	63.4176	119.103	68.2744	96.1014	Robo2	protein_coding	roundabout guidance receptor 2 [Source:RGD Symbol;Acc:620167]
ENSRNOG00000015618	389.671	-0.749504	0.16379	-4.57599	4.73968e-06	3.71572e-05	196.195	474.519	216.282	448.135	313.967	499.359	374.466	557.203	352.581	464.005	Wnt5a	protein_coding	Wnt family member 5A [Source:RGD Symbol;Acc:69250]
ENSRNOG00000011039	429.135	-0.750991	0.209958	-3.57686	0.000347751	0.00164048	338.304	525.29	484.669	790.637	296.749	427.726	215.419	503.065	263.926	445.561	Gch1	protein_coding	GTP cyclohydrolase 1 [Source:RGD Symbol;Acc:61992]
ENSRNOG00000043219	601.603	-0.751864	0.121242	-6.20137	5.59735e-10	1.00771e-08	399.814	760.597	348.018	750.092	515.513	654.046	558.679	803.739	419.836	805.699	Fbn2	protein_coding	fibrillin 2 [Source:RGD Symbol;Acc:620910]
ENSRNOG00000033940	249.185	-0.752514	0.153984	-4.88696	1.02407e-06	9.4162e-06	146.351	316.346	159.262	377.713	191.418	257.466	253.67	335.655	177.31	276.656	Adgrl4	protein_coding	adhesion G protein-coupled receptor L4 [Source:RGD Symbol;Acc:621136]
ENSRNOG00000047940	227.947	-0.75306	0.148555	-5.06921	3.99461e-07	4.00557e-06	120.899	298.771	153.364	259.278	190.406	255.39	213.405	349.814	171.195	266.948	Mmp28	protein_coding	matrix metallopeptidase 28 [Source:RGD Symbol;Acc:1311573]
ENSRNOG00000011228	20.7189	-0.753231	0.314438	-2.39548	0.0165986	0.044904	20.1498	24.4094	20.6451	30.9426	14.1791	21.8015	7.0464	33.3156	15.2853	19.4144	Layn	protein_coding	layilin [Source:RGD Symbol;Acc:1564444]
ENSRNOG00000061102	39.7355	-0.754304	0.269959	-2.79414	0.00520376	0.0168808	18.0287	50.7716	24.5775	65.0862	39.499	29.0687	32.2121	60.801	33.6277	43.6825		protein_coding
ENSRNOG00000007866	53.7118	-0.754837	0.250725	-3.01062	0.00260718	0.00945874	42.4206	73.2282	59.9692	64.0192	49.627	77.8627	22.1458	58.3023	25.4755	64.0676	Clec2dl1	protein_coding	C-type lectin domain family 2 member D-like 1 [Source:RGD Symbol;Acc:1588698]
ENSRNOG00000012060	74.9267	-0.755882	0.197552	-3.82625	0.000130108	0.000696321	47.7231	97.6376	51.1212	97.0958	65.8317	83.0535	76.5038	114.939	37.7037	77.6577	Gucy1b1	protein_coding	guanylate cyclase 1 soluble subunit beta 1 [Source:RGD Symbol;Acc:2769]
ENSRNOG00000018943	14.4549	-0.75638	0.315368	-2.3984	0.0164667	0.0446287	11.6657	15.622	11.7972	17.0718	10.128	19.7252	11.0729	20.8222	9.17118	17.473	Tnnc1	protein_coding	troponin C1, slow skeletal and cardiac type [Source:RGD Symbol;Acc:1309921]
ENSRNOG00000015084	85.7336	-0.756904	0.244589	-3.0946	0.00197076	0.00741696	78.4781	145.48	67.834	86.426	37.4734	111.084	57.3778	66.6312	77.4455	129.106	Necab2	protein_coding	N-terminal EF-hand calcium binding protein 2 [Source:RGD Symbol;Acc:621844]
ENSRNOG00000008587	377.283	-0.757315	0.125524	-6.03321	1.60735e-09	2.64238e-08	214.224	482.33	245.775	482.278	321.056	453.68	350.307	528.885	271.059	423.234	Tek	protein_coding	TEK receptor tyrosine kinase [Source:RGD Symbol;Acc:620980]
ENSRNOG00000027606	41.8121	-0.758067	0.215795	-3.5129	0.000443244	0.00202521	27.5734	55.6534	30.4761	66.1532	33.4222	47.7558	29.1922	58.3023	34.6467	34.946	Neurl1b	protein_coding	neuralized E3 ubiquitin protein ligase 1B [Source:RGD Symbol;Acc:1564984]
ENSRNOG00000005650	206.339	-0.759884	0.140064	-5.42526	5.78704e-08	7.03391e-07	170.743	227.496	123.871	268.881	141.791	209.71	166.094	260.695	164.062	330.045	Pgf	protein_coding	placental growth factor [Source:RGD Symbol;Acc:619850]
ENSRNOG00000049491	74.0825	-0.760532	0.220995	-3.4414	0.000578722	0.00255874	74.236	106.425	38.3409	70.4211	49.627	98.6261	75.4971	101.613	37.7037	88.3356	RT1-DMb	protein_coding	RT1 class II, locus DMb [Source:RGD Symbol;Acc:735096]
ENSRNOG00000016289	30.6052	-0.761043	0.226219	-3.36418	0.000767713	0.00328544	25.4523	41.0078	18.6789	34.1436	24.3071	31.1451	23.1525	44.9761	22.4184	40.7703	Bmpr1b	protein_coding	bone morphogenetic protein receptor type 1B [Source:RGD Symbol;Acc:1595863]
ENSRNOG00000013067	102.466	-0.761855	0.161147	-4.72769	2.27085e-06	1.9239e-05	93.3253	153.291	92.4115	134.44	56.7165	113.16	73.4839	123.268	64.1983	120.369	Phf21b	protein_coding	PHD finger protein 21B [Source:RGD Symbol;Acc:1308739]
ENSRNOG00000015756	51.3918	-0.761905	0.20856	-3.65317	0.000259024	0.001269	28.6339	68.3463	29.493	74.6891	42.5374	51.9085	48.3182	75.793	41.7798	52.4189	Nphp1	protein_coding	nephrocystin 1 [Source:RGD Symbol;Acc:1308136]
ENSRNOG00000021155	668.716	-0.761987	0.186417	-4.08755	4.3596e-05	0.000265342	463.445	1234.14	475.821	906.939	469.937	886.596	496.268	687.134	574.727	492.156	Ctsk	protein_coding	cathepsin K [Source:RGD Symbol;Acc:61810]
ENSRNOG00000003622	47.7485	-0.762262	0.24122	-3.16002	0.00157756	0.00614231	36.0575	87.8739	29.493	57.6173	49.627	60.2138	26.1723	49.1405	35.6657	45.6239	Cybb	protein_coding	cytochrome b-245, beta polypeptide [Source:MGI Symbol;Acc:MGI:88574]
ENSRNOG00000018285	103.569	-0.762695	0.215213	-3.5439	0.00039425	0.0018257	45.6021	112.283	57.0199	110.967	80.0108	155.725	109.723	147.421	91.7118	125.223	Kcna2	protein_coding	potassium voltage-gated channel subfamily A member 2 [Source:RGD Symbol;Acc:2950]
ENSRNOG00000003522	18.1585	-0.763665	0.28846	-2.64739	0.00811154	0.0246481	16.9682	22.4567	13.7634	24.5407	14.1791	24.9161	9.05966	19.1565	13.2473	23.2973	Mr1	protein_coding	major histocompatibility complex, class I-related [Source:RGD Symbol;Acc:1593291]
ENSRNOG00000002218	833.098	-0.763858	0.154555	-4.94232	7.71985e-07	7.2962e-06	624.643	1058.39	884.791	1260.11	486.142	928.123	469.089	971.982	622.621	1025.08	Stbd1	protein_coding	starch binding domain 1 [Source:RGD Symbol;Acc:1311800]
ENSRNOG00000008554	22.2237	-0.764434	0.285144	-2.68087	0.00734318	0.0226474	9.54463	27.3385	12.7803	33.0766	21.2687	28.0306	22.1458	21.6551	16.3043	30.0924	Slc9a9	protein_coding	solute carrier family 9 member A9 [Source:RGD Symbol;Acc:1560736]
ENSRNOG00000007574	7060.13	-0.764816	0.208496	-3.66825	0.000244216	0.00120516	5123.34	12348.2	5638.08	10457.5	4770.27	8984.31	4514.73	6889.66	6110.05	5765.11	Padi2	protein_coding	peptidyl arginine deiminase 2 [Source:RGD Symbol;Acc:3288]
ENSRNOG00000037850	545.655	-0.765336	0.16622	-4.60437	4.13712e-06	3.29734e-05	348.909	766.455	300.829	626.321	345.363	527.39	562.705	723.781	463.654	791.138	Mtarc1	protein_coding	mitochondrial amidoxime reducing component 2 [Source:RGD Symbol;Acc:621257]
ENSRNOG00000014524	158.36	-0.766521	0.187709	-4.08356	4.43503e-05	0.000269732	84.8411	220.661	83.5636	205.929	133.689	164.031	173.14	211.554	111.073	195.115	S1pr3	protein_coding	sphingosine-1-phosphate receptor 3 [Source:RGD Symbol;Acc:1583843]
ENSRNOG00000053200	59.2673	-0.767576	0.204763	-3.7486	0.000177825	0.000918471	46.6626	82.0156	27.5268	78.957	54.6909	89.2825	40.2651	58.3023	49.932	65.0383	Dock10	protein_coding	dedicator of cytokinesis 10 [Source:RGD Symbol;Acc:1561963]
ENSRNOG00000012575	29.8601	-0.767677	0.260685	-2.94485	0.00323114	0.0113628	14.8472	41.0078	26.5437	45.8804	19.2431	29.0687	17.1127	38.3129	32.6086	33.9752	Fat2	protein_coding	FAT atypical cadherin 2 [Source:RGD Symbol;Acc:620656]
ENSRNOG00000025502	74.8122	-0.767678	0.298898	-2.56836	0.0102182	0.0298674	30.7549	81.0392	48.1719	83.225	56.7165	74.7482	98.6496	152.419	42.7988	79.5991	Arhgef37	protein_coding	Rho guanine nucleotide exchange factor 37 [Source:RGD Symbol;Acc:1560471]
ENSRNOG00000005332	18.9324	-0.768088	0.295367	-2.60045	0.00931003	0.0276447	11.6657	25.3858	10.8141	21.3397	15.1919	21.8015	21.1392	21.6551	11.2092	29.1216	Csdc2	protein_coding	cold shock domain containing C2 [Source:RGD Symbol;Acc:628780]
ENSRNOG00000032240	27.285	-0.768609	0.323049	-2.37923	0.0173487	0.0465848	21.2103	32.2204	12.7803	26.6747	22.2815	60.2138	19.1259	32.4827	25.4755	20.3851	Gbp5	protein_coding	guanylate binding protein 5 [Source:RGD Symbol;Acc:1311040]
ENSRNOG00000006604	81.5335	-0.768773	0.20518	-3.74682	0.000179094	0.000924731	41.3601	103.496	39.324	115.235	60.7677	89.2825	83.5502	99.1139	76.4265	106.779	Thy1	protein_coding	Thy-1 cell surface antigen [Source:RGD Symbol;Acc:3860]
ENSRNOG00000007610	277.167	-0.769192	0.0911496	-8.43879	3.20635e-17	1.81192e-15	189.832	388.598	206.451	359.575	216.738	311.451	216.425	365.639	195.652	321.309	Gdf11	protein_coding	growth differentiation factor 11 [Source:RGD Symbol;Acc:2673]
ENSRNOG00000033942	33.1736	-0.771578	0.234328	-3.29273	0.000992181	0.00411093	21.2103	37.1023	28.5099	52.2824	23.2943	32.1832	27.179	51.6392	22.4184	35.9167	Grin2a	protein_coding	glutamate ionotropic receptor NMDA type subunit 2A [Source:RGD Symbol;Acc:2737]
ENSRNOG00000001360	144.667	-0.772248	0.182752	-4.22566	2.38244e-05	0.00015547	75.2965	203.086	82.5805	153.646	106.344	151.573	147.974	199.061	122.282	204.822	Stag3	protein_coding	stromal antigen 3 [Source:RGD Symbol;Acc:621333]
ENSRNOG00000023143	64.4732	-0.772365	0.170897	-4.51947	6.19938e-06	4.67868e-05	40.2995	78.1101	51.1212	88.5599	42.5374	70.5955	48.3182	98.281	56.0461	70.8626	Nlrp1a	protein_coding	NLR family, pyrin domain containing 1A [Source:RGD Symbol;Acc:1310963]
ENSRNOG00000009173	340.259	-0.77315	0.122204	-6.3267	2.50454e-10	4.773e-09	218.466	430.582	195.637	424.661	289.659	430.84	306.015	480.577	246.603	379.552	Smad6	protein_coding	SMAD family member 6 [Source:RGD Symbol;Acc:1305069]
ENSRNOG00000047697	100.425	-0.773398	0.15227	-5.07912	3.7919e-07	3.81889e-06	63.6309	123.023	80.6143	128.038	72.9213	120.428	91.6032	154.085	62.1602	107.75	Ggt1	protein_coding	gamma-glutamyltransferase 1 [Source:RGD Symbol;Acc:2683]
ENSRNOG00000006588	143.042	-0.773623	0.174129	-4.4428	8.87948e-06	6.45438e-05	101.809	198.204	62.9185	194.192	130.651	156.764	130.862	189.066	101.902	164.052	Meox2	protein_coding	mesenchyme homeobox 2 [Source:RGD Symbol;Acc:3079]
ENSRNOG00000027954	56.4781	-0.77376	0.226674	-3.41354	0.000641243	0.00279717	44.5416	60.5353	27.5268	78.957	31.3967	69.5573	64.4242	84.9548	40.7608	62.1262	Cdh15	protein_coding	cadherin 15 [Source:RGD Symbol;Acc:1303000]
ENSRNOG00000071010	182.508	-0.773925	0.198011	-3.90849	9.28738e-05	0.000518532	113.475	209.921	162.212	266.747	153.945	249.161	149.988	283.183	93.7499	142.696	Bmp2	protein_coding	bone morphogenetic protein 2 [Source:RGD Symbol;Acc:2211]
ENSRNOG00000031671	68.8188	-0.774374	0.211688	-3.6581	0.000254094	0.00124823	41.3601	99.5904	33.4254	94.9618	66.8445	58.1375	58.3845	88.2863	54.0081	93.1892	Rasgef1a	protein_coding	RasGEF domain family, member 1A [Source:RGD Symbol;Acc:1305836]
ENSRNOG00000008356	197.605	-0.774814	0.208627	-3.71387	0.000204112	0.00103165	179.227	240.189	89.4622	145.11	149.894	296.916	161.061	267.358	149.796	297.041	Myo5c	protein_coding	myosin VC [Source:RGD Symbol;Acc:1309994]
ENSRNOG00000014276	475.246	-0.776844	0.17189	-4.51942	6.20087e-06	4.67868e-05	323.457	757.668	387.342	710.613	332.197	638.474	273.803	488.073	434.103	406.732	Plce1	protein_coding	phospholipase C, epsilon 1 [Source:RGD Symbol;Acc:69424]
ENSRNOG00000031814	4726.02	-0.777162	0.104356	-7.4472	9.53393e-14	3.21252e-12	3842.24	6215.61	3906.84	5442.7	3038.39	6003.73	3269.53	4927.38	3357.67	7256.14	Sort1	protein_coding	sortilin 1 [Source:RGD Symbol;Acc:619999]
ENSRNOG00000002434	145.616	-0.778061	0.128162	-6.0709	1.27194e-09	2.1341e-08	96.5068	197.228	91.4284	203.795	126.599	169.222	126.835	179.904	94.7689	169.876	Tmem100	protein_coding	transmembrane protein 100 [Source:RGD Symbol;Acc:1560541]
ENSRNOG00000006800	62.2067	-0.778152	0.166497	-4.67367	2.95863e-06	2.43436e-05	45.6021	71.2755	45.2226	97.0958	47.6014	76.8245	45.2983	65.7983	44.8369	82.5113	Pgap4	protein_coding	post-GPI attachment to proteins GalNAc transferase 4 [Source:RGD Symbol;Acc:1307218]
ENSRNOG00000007799	234.672	-0.778482	0.18967	-4.1044	4.05364e-05	0.000249081	171.803	391.527	160.245	301.957	165.086	383.084	184.213	219.05	182.405	187.349	Fam151a	protein_coding	family with sequence similarity 151, member A [Source:RGD Symbol;Acc:1359194]
ENSRNOG00000030180	31.5766	-0.779317	0.240622	-3.23876	0.00120051	0.00484821	32.8759	39.055	27.5268	44.8135	19.2431	44.6413	20.1326	33.3156	16.3043	37.8581	Lrrc10b	protein_coding	leucine rich repeat containing 10B [Source:RGD Symbol;Acc:1564983]
ENSRNOG00000025408	24.1244	-0.780189	0.288902	-2.70054	0.00692275	0.0214851	20.1498	36.1259	8.84791	33.0766	16.2047	35.2977	23.1525	26.6525	20.3804	21.3559	Dux4	protein_coding	double homeobox 4 [Source:RGD Symbol;Acc:1311053]
ENSRNOG00000049629	180.593	-0.780599	0.177889	-4.38813	1.14331e-05	8.09019e-05	153.775	302.677	109.124	230.469	120.523	246.046	109.723	179.904	171.195	182.496	Reep2	protein_coding	receptor accessory protein 2 [Source:RGD Symbol;Acc:1586980]
ENSRNOG00000056135	312.631	-0.781814	0.162236	-4.819	1.44276e-06	1.27337e-05	186.651	390.55	202.519	473.742	246.109	410.077	277.829	448.095	236.413	254.329	Tsc22d3	protein_coding	TSC22 domain family, member 3 [Source:MGI Symbol;Acc:MGI:1196284]
ENSRNOG00000000811	360.912	-0.78211	0.123785	-6.3183	2.6445e-10	5.01624e-09	267.25	392.503	336.221	424.661	242.058	476.52	224.478	437.267	256.793	551.37	Pkib	protein_coding	cAMP-dependent protein kinase inhibitor beta [Source:RGD Symbol;Acc:3335]
ENSRNOG00000054416	26.5122	-0.782118	0.251775	-3.10642	0.00189367	0.00716706	14.8472	37.1023	13.7634	37.3445	21.2687	26.9924	22.1458	34.1485	25.4755	32.0338	Fam124b	protein_coding	family with sequence similarity 124 member B [Source:RGD Symbol;Acc:1589866]
ENSRNOG00000005861	640.245	-0.783193	0.320886	-2.44072	0.014658	0.0404385	459.203	1056.44	552.503	1080.86	512.474	839.879	233.538	628.832	595.108	443.62	Hsd11b1	protein_coding	hydroxysteroid 11-beta dehydrogenase 1 [Source:RGD Symbol;Acc:2834]
ENSRNOG00000000055	1311.62	-0.786839	0.143818	-5.47106	4.47363e-08	5.54096e-07	1240.8	1553.41	1044.05	1422.29	703.893	1648.61	1041.86	1656.62	782.608	2022.01	Fcrl6	protein_coding	Fc receptor-like 6 [Source:RGD Symbol;Acc:1563939]
ENSRNOG00000065381	31.319	-0.786956	0.27125	-2.90123	0.00371707	0.0127924	18.0287	28.3149	26.5437	51.2154	30.3839	48.7939	14.0928	32.4827	25.4755	37.8581	RGD1565071	protein_coding	similar to hypothetical protein 4930509O22 [Source:RGD Symbol;Acc:1565071]
ENSRNOG00000004861	171.81	-0.788379	0.109679	-7.18808	6.57083e-13	1.93033e-11	101.809	231.401	120.921	226.201	136.727	206.596	144.955	223.214	125.339	200.939	Itga4	protein_coding	integrin subunit alpha 4 [Source:RGD Symbol;Acc:1593249]
ENSRNOG00000013194	1829.22	-0.789313	0.143692	-5.4931	3.94943e-08	4.94439e-07	1798.63	2795.37	1381.26	2354.84	1083.69	1830.29	1332.78	2073.06	1108.69	2533.58	Rps6ka2	protein_coding	ribosomal protein S6 kinase A2 [Source:RGD Symbol;Acc:620676]
ENSRNOG00000017560	1646.9	-0.790937	0.0963435	-8.20956	2.22006e-16	1.10178e-14	1083.85	2157.79	983.101	2137.18	1336.89	1977.71	1461.62	2131.37	1166.78	2032.69	Mdk	protein_coding	midkine [Source:RGD Symbol;Acc:69073]
ENSRNOG00000022256	20.2657	-0.791081	0.299095	-2.64491	0.00817119	0.024797	13.7867	33.1968	10.8141	26.6747	12.1535	22.8397	24.1591	22.488	13.2473	23.2973	Cxcl10	protein_coding	C-X-C motif chemokine ligand 10 [Source:RGD Symbol;Acc:620209]
ENSRNOG00000043094	2356.63	-0.791721	0.0995656	-7.95175	1.83898e-15	7.85546e-14	1680.92	3058.99	2209.03	3243.64	1594.14	2784.37	1578.39	2691.9	1565.22	3159.7	Oxct1	protein_coding	3-oxoacid CoA transferase 1 [Source:RGD Symbol;Acc:1584008]
ENSRNOG00000048688	47.2829	-0.791741	0.247454	-3.19954	0.00137645	0.00545851	22.2708	79.0865	32.4423	60.8183	35.4478	43.6031	54.3579	59.9681	28.5326	56.3018	NEWGENE_1307313	protein_coding	dickkopf WNT signaling pathway inhibitor 1 [Source:RGD Symbol;Acc:1307313]
ENSRNOG00000033973	19.3918	-0.792038	0.28059	-2.82276	0.00476126	0.0156734	13.7867	21.4803	16.7127	28.8087	14.1791	20.7634	16.1061	26.6525	10.1902	25.2387	Ccdc177	protein_coding	coiled-coil domain containing 177 [Source:RGD Symbol;Acc:1561115]
ENSRNOG00000069899	111.263	-0.792391	0.151096	-5.24427	1.56901e-07	1.7324e-06	74.236	164.031	63.9016	133.373	100.267	137.038	99.6562	140.758	69.2934	130.077		protein_coding
ENSRNOG00000005479	60.1171	-0.79348	0.211638	-3.74924	0.000177372	0.000916713	31.8154	68.3463	34.4085	88.5599	43.5502	63.3283	59.3911	95.7823	50.951	65.0383	Slc1a2	protein_coding	solute carrier family 1 member 2 [Source:RGD Symbol;Acc:3697]
ENSRNOG00000006509	608.729	-0.795349	0.0766625	-10.3747	3.233e-25	4.45908e-23	402.995	776.219	492.534	774.633	461.835	831.573	402.651	698.795	463.654	782.401	Srgap3	protein_coding	SLIT-ROBO Rho GTPase activating protein 3 [Source:RGD Symbol;Acc:1563152]
ENSRNOG00000017130	280.173	-0.796717	0.305363	-2.60908	0.0090786	0.0270612	133.625	333.921	130.752	329.699	220.789	343.634	375.472	451.426	163.043	319.367	Rhd	protein_coding	Rh blood group, D antigen [Source:RGD Symbol;Acc:620451]
ENSRNOG00000012512	141.09	-0.796756	0.145035	-5.49354	3.93963e-08	4.93591e-07	89.0832	186.488	107.158	220.866	109.382	128.733	100.663	185.734	109.035	173.759	Nexn	protein_coding	nexilin (F actin binding protein) [Source:RGD Symbol;Acc:708354]
ENSRNOG00000024433	76.4975	-0.797879	0.185861	-4.29288	1.76367e-05	0.000119102	51.9652	90.803	39.324	102.431	71.9085	95.5116	73.4839	107.443	42.7988	89.3063	Fbxl7	protein_coding	F-box and leucine-rich repeat protein 7 [Source:RGD Symbol;Acc:1305813]
ENSRNOG00000049976	565.911	-0.799655	0.171456	-4.6639	3.1027e-06	2.55033e-05	478.292	631.715	585.928	803.441	415.246	740.215	310.042	727.946	275.135	691.153	Gzmbl2	protein_coding	granzyme B [Source:RGD Symbol;Acc:620018]
ENSRNOG00000001701	47.8673	-0.800224	0.221531	-3.61224	0.000303562	0.00145823	34.997	58.5826	26.5437	51.2154	41.5246	52.9466	47.3115	62.4667	24.4565	78.6284	Cbr3	protein_coding	carbonyl reductase 3 [Source:RGD Symbol;Acc:1309728]
ENSRNOG00000018355	533.107	-0.800283	0.156541	-5.11229	3.18273e-07	3.28049e-06	314.973	747.904	292.964	719.149	425.374	546.077	536.533	765.426	374.999	607.671	Msx2	protein_coding	msh homeobox 2 [Source:RGD Symbol;Acc:3116]
ENSRNOG00000000142	235.527	-0.800395	0.189268	-4.2289	2.34839e-05	0.000153494	182.408	354.425	239.877	356.374	164.073	281.344	129.855	308.169	142.663	196.086	Plxdc2	protein_coding	plexin domain containing 2 [Source:RGD Symbol;Acc:1305962]
ENSRNOG00000005589	67.2692	-0.80094	0.215036	-3.72468	0.000195559	0.000996472	37.118	83.9684	32.4423	77.8901	50.6398	68.5192	69.4574	108.276	56.0461	88.3356	Dhrs7	protein_coding	dehydrogenase/reductase 7 [Source:RGD Symbol;Acc:1565002]
ENSRNOG00000010997	809.398	-0.801867	0.0730005	-10.9844	4.54176e-28	8.90567e-26	620.401	1143.34	590.844	1073.39	596.536	926.047	610.017	1039.45	532.948	961.014	Ednrb	protein_coding	endothelin receptor type B [Source:RGD Symbol;Acc:2536]
ENSRNOG00000004198	52.337	-0.803033	0.206596	-3.88697	0.000101504	0.000559613	25.4523	66.3936	29.493	68.2872	34.435	60.2138	47.3115	70.7956	54.0081	66.9798	Stxbp6	protein_coding	syntaxin binding protein 6 [Source:RGD Symbol;Acc:1306117]
ENSRNOG00000003098	547.417	-0.803342	0.153099	-5.24722	1.54408e-07	1.70835e-06	444.356	795.747	491.55	663.666	288.647	534.657	438.89	813.733	331.182	671.739	Prom1	protein_coding	prominin 1 [Source:RGD Symbol;Acc:69367]
ENSRNOG00000024712	121.798	-0.8034	0.131954	-6.08851	1.13969e-09	1.92811e-08	99.6883	155.244	107.158	154.713	77.9852	143.267	90.5966	154.085	68.2744	166.964	Insc	protein_coding	INSC, spindle orientation adaptor protein [Source:RGD Symbol;Acc:1311379]
ENSRNOG00000019542	84.9573	-0.804199	0.253301	-3.17487	0.00149901	0.00587724	76.357	132.787	30.4761	82.158	85.0748	115.237	50.3314	80.7903	67.2553	129.106	MGC108823	protein_coding	similar to interferon-inducible GTPase [Source:RGD Symbol;Acc:1359421]
ENSRNOG00000007081	640.996	-0.805232	0.136269	-5.90913	3.43917e-09	5.32114e-08	359.514	876.786	435.514	874.929	417.272	826.383	617.063	854.545	503.396	644.559	Xdh	protein_coding	xanthine dehydrogenase [Source:RGD Symbol;Acc:62043]
ENSRNOG00000016700	33.4737	-0.806076	0.263406	-3.06021	0.00221184	0.00820554	22.2708	33.1968	15.7296	49.0814	26.3327	31.1451	36.2386	50.8063	21.3994	48.5361	Tcf21	protein_coding	transcription factor 21 [Source:RGD Symbol;Acc:620523]
ENSRNOG00000030776	26.2646	-0.80694	0.255141	-3.16272	0.00156303	0.00609883	20.1498	34.1732	10.8141	36.2776	22.2815	28.0306	23.1525	38.3129	19.3614	30.0924	Sytl2	protein_coding	synaptotagmin-like 2 [Source:RGD Symbol;Acc:1307647]
ENSRNOG00000006410	141.361	-0.807052	0.17459	-4.62256	3.79025e-06	3.05378e-05	95.4463	183.559	71.7664	150.445	151.919	184.794	105.696	200.726	89.6738	179.583	Akap5	protein_coding	A-kinase anchoring protein 5 [Source:RGD Symbol;Acc:620829]
ENSRNOG00000048726	172.122	-0.807107	0.118347	-6.81984	9.11446e-12	2.24414e-10	107.112	225.543	152.381	221.933	132.676	212.825	102.676	200.726	130.435	234.915	Clec2d	protein_coding	C-type lectin domain family 2, member D [Source:RGD Symbol;Acc:620070]
ENSRNOG00000004013	26.574	-0.807487	0.27286	-2.95935	0.0030829	0.0109383	13.7867	30.2677	15.7296	48.0144	27.3455	26.9924	19.1259	29.1511	20.3804	34.946	Grip1	protein_coding	glutamate receptor interacting protein 1 [Source:RGD Symbol;Acc:621667]
ENSRNOG00000028072	18.4042	-0.808988	0.296687	-2.72673	0.00639645	0.020066	8.48411	22.4567	12.7803	23.4737	14.1791	25.9542	20.1326	24.9867	11.2092	20.3851	Chit1	protein_coding	chitinase 1 [Source:RGD Symbol;Acc:1305646]
ENSRNOG00000010529	237.027	-0.809936	0.157434	-5.14459	2.68102e-07	2.80422e-06	182.408	332.944	112.074	271.015	198.508	328.061	220.452	302.339	147.758	274.714	Thbs2	protein_coding	thrombospondin 2 [Source:RGD Symbol;Acc:1310979]
ENSRNOG00000003781	90.0819	-0.810743	0.281794	-2.87708	0.00401379	0.0136377	39.239	104.472	58.9861	105.632	30.3839	113.16	99.6562	134.928	98.845	115.516	Atp10b	protein_coding	ATPase phospholipid transporting 10B (putative) [Source:RGD Symbol;Acc:1565126]
ENSRNOG00000010775	864.481	-0.811193	0.172389	-4.7056	2.5312e-06	2.11801e-05	601.312	1166.77	968.354	1308.13	548.935	1113.96	490.228	1072.76	528.871	845.498	Arrdc4	protein_coding	arrestin domain containing 4 [Source:MGI Symbol;Acc:MGI:1913662]
ENSRNOG00000000562	152.557	-0.811406	0.229846	-3.53022	0.000415214	0.00191163	115.596	147.433	178.924	200.594	114.446	201.405	74.4905	239.872	70.3124	182.496	Prf1	protein_coding	perforin 1 [Source:RGD Symbol;Acc:708463]
ENSRNOG00000023458	253.43	-0.814198	0.150557	-5.40791	6.37632e-08	7.68132e-07	148.472	337.826	133.702	340.369	229.905	284.458	234.544	337.32	172.214	315.484	Dcaf12l1	protein_coding	DDB1 and CUL4 associated factor 12-like 1 [Source:RGD Symbol;Acc:1563873]
ENSRNOG00000021234	993.458	-0.8144	0.277501	-2.93476	0.00333804	0.0116681	672.366	1261.48	1040.12	1115	504.372	1402.57	462.043	859.542	922.213	1694.88	Slc4a11	protein_coding	solute carrier family 4 member 11 [Source:RGD Symbol;Acc:1310188]
ENSRNOG00000052873	181.622	-0.814638	0.151572	-5.37461	7.67499e-08	9.11091e-07	102.87	260.692	105.192	233.67	162.047	194.138	157.034	262.36	131.454	206.764	Npnt	protein_coding	nephronectin [Source:RGD Symbol;Acc:1593709]
ENSRNOG00000012509	286.76	-0.816743	0.133066	-6.13787	8.36334e-10	1.45576e-08	182.408	344.661	235.944	444.934	225.853	355.054	153.008	334.822	240.489	350.43	Il17f	protein_coding	interleukin 17F [Source:RGD Symbol;Acc:1311398]
ENSRNOG00000012622	13260.5	-0.817544	0.149597	-5.46498	4.62955e-08	5.71235e-07	11934	16770.2	11320.4	16647.1	6812.06	17279.3	8433.53	12875.6	9503.38	21029.7	Mmp15	protein_coding	matrix metallopeptidase 15 [Source:RGD Symbol;Acc:1308937]
ENSRNOG00000008025	423.281	-0.817565	0.104992	-7.78694	6.86524e-15	2.73183e-13	334.062	556.534	344.085	548.431	240.032	503.512	307.022	478.912	306.725	613.496	Bend5	protein_coding	BEN domain containing 5 [Source:RGD Symbol;Acc:1584958]
ENSRNOG00000018494	200.915	-0.818393	0.197157	-4.15097	3.31065e-05	0.000207794	151.654	178.677	203.502	298.756	127.612	237.741	96.6363	323.161	147.758	243.651	Ppp1r3c	protein_coding	protein phosphatase 1, regulatory subunit 3C [Source:RGD Symbol;Acc:1309132]
ENSRNOG00000014137	12064.4	-0.818742	0.206284	-3.96901	7.2173e-05	0.000414765	11616.9	19427	9771.04	15469.2	6170.96	11528.9	9398.89	16229.7	6692.92	14338.5	Fbln1	protein_coding	fibulin 1 [Source:RGD Symbol;Acc:1308667]
ENSRNOG00000018952	296.098	-0.820902	0.119733	-6.85613	7.07534e-12	1.79363e-10	176.045	373.952	177.941	360.642	247.122	359.206	248.637	443.93	221.127	352.372	Sema3g	protein_coding	semaphorin 3G [Source:RGD Symbol;Acc:1306079]
ENSRNOG00000029071	37.9287	-0.820908	0.274834	-2.98693	0.00281798	0.0101175	19.0893	60.5353	22.6113	65.0862	37.4734	34.2596	22.1458	47.4747	35.6657	34.946	Unc5c	protein_coding	unc-5 netrin receptor C [Source:RGD Symbol;Acc:735109]
ENSRNOG00000069744	19.0802	-0.821066	0.285535	-2.87554	0.00403337	0.0136871	14.8472	21.4803	16.7127	19.2058	14.1791	26.9924	13.0862	24.9867	10.1902	29.1216		protein_coding	similar to osteoclast inhibitory lectin [Source:RGD Symbol;Acc:1588718]
ENSRNOG00000027195	19.1012	-0.821697	0.292508	-2.80914	0.00496744	0.016229	11.6657	28.3149	11.7972	18.1388	18.2303	23.8779	11.0729	22.488	16.3043	29.1216	Clrn2	protein_coding	clarin 2 [Source:RGD Symbol;Acc:1591112]
ENSRNOG00000008432	372.827	-0.821839	0.201221	-4.08427	4.42162e-05	0.000269016	289.52	743.022	306.727	527.092	234.969	447.451	253.67	369.803	261.888	294.129	Slc22a5	protein_coding	solute carrier family 22 member 5 [Source:RGD Symbol;Acc:3702]
ENSRNOG00000012591	126.129	-0.823772	0.266703	-3.08872	0.00201021	0.00754874	102.87	129.858	145.499	158.981	56.7165	141.191	58.3845	126.599	91.7118	249.475	Pkd2l1	protein_coding	polycystin 2 like 1, transient receptor potential cation channel [Source:RGD Symbol;Acc:1306261]
ENSRNOG00000033575	116.93	-0.82658	0.147344	-5.60985	2.02498e-08	2.70357e-07	81.6596	155.244	67.834	169.651	95.2028	131.847	104.689	160.748	72.3504	130.077	Emid1	protein_coding	EMI domain containing 1 [Source:RGD Symbol;Acc:1593795]
ENSRNOG00000049063	305.226	-0.82669	0.184795	-4.47355	7.69298e-06	5.68847e-05	170.743	461.826	174.992	393.718	170.15	305.222	262.73	418.111	322.01	372.757	AABR07044759.1	protein_coding	solute carrier family 16, member 9 [Source:RGD Symbol;Acc:1596295]
ENSRNOG00000008257	112.315	-0.827643	0.193919	-4.26797	1.97258e-05	0.000131843	72.115	168.913	47.1888	161.115	100.267	110.046	94.6231	143.257	90.6928	134.93	Mfap2	protein_coding	microfibril associated protein 2 [Source:RGD Symbol;Acc:1306031]
ENSRNOG00000071034	290.054	-0.827801	0.16964	-4.87975	1.06221e-06	9.72844e-06	207.861	315.37	253.64	476.943	194.457	416.306	145.961	281.517	242.527	365.962		protein_coding	putative sperm motility kinase W [Source:RGD Symbol;Acc:41019284]
ENSRNOG00000033740	21.9016	-0.829639	0.283041	-2.93116	0.00337698	0.0117738	12.7262	34.1732	16.7127	20.2728	12.1535	26.9924	22.1458	33.3156	15.2853	25.2387	Lurap1l	protein_coding	leucine rich adaptor protein 1-like [Source:RGD Symbol;Acc:1308059]
ENSRNOG00000004517	15.7566	-0.829679	0.319878	-2.59373	0.00949401	0.0280885	11.6657	25.3858	9.83101	16.0048	11.1407	18.687	10.0663	24.9867	14.2663	15.5315	Igf1	protein_coding	insulin-like growth factor 1 [Source:RGD Symbol;Acc:2868]
ENSRNOG00000003832	537.984	-0.829903	0.14499	-5.72385	1.04138e-08	1.47634e-07	514.349	817.227	412.902	676.47	321.056	599.024	346.28	558.036	342.391	792.108	Vash2	protein_coding	vasohibin 2 [Source:RGD Symbol;Acc:1564105]
ENSRNOG00000005404	298.154	-0.829985	0.200475	-4.14009	3.47169e-05	0.000216565	143.169	454.015	135.668	344.637	247.122	373.741	230.518	363.973	316.915	371.786	Rasgrp1	protein_coding	RAS guanyl releasing protein 1 [Source:RGD Symbol;Acc:3539]
ENSRNOG00000004303	7618.7	-0.831062	0.306715	-2.70956	0.00673729	0.0209764	5550.73	9379.07	9242.13	13500.6	5340.47	8446.54	3241.34	9327.53	4040.42	8118.14	Timp3	protein_coding	TIMP metallopeptidase inhibitor 3 [Source:RGD Symbol;Acc:3865]
ENSRNOG00000055751	879.509	-0.836149	0.118185	-7.07494	1.49511e-12	4.19533e-11	516.47	1168.72	656.711	1107.53	613.754	942.657	558.679	1153.55	812.159	1264.85	P3h2	protein_coding	prolyl 3-hydroxylase 2 [Source:RGD Symbol;Acc:1304568]
ENSRNOG00000019096	56.5504	-0.836612	0.272747	-3.06736	0.00215958	0.00802813	34.997	50.7716	44.2395	101.364	63.8061	84.0917	35.232	74.1272	24.4565	52.4189	Hsd17b3	protein_coding	hydroxysteroid (17-beta) dehydrogenase 3 [Source:RGD Symbol;Acc:621805]
ENSRNOG00000039990	318.338	-0.836717	0.130149	-6.42893	1.28504e-10	2.59801e-09	208.921	311.464	242.826	401.187	214.713	418.382	195.286	476.413	281.25	432.942	MGC114246	protein_coding	similar to cathepsin R [Source:RGD Symbol;Acc:1562210]
ENSRNOG00000007927	65.0673	-0.836915	0.199995	-4.18468	2.85567e-05	0.000182545	50.9047	111.307	36.3747	70.4211	49.627	64.3665	55.3646	95.7823	41.7798	74.7455	Mettl7b	protein_coding	methyltransferase like 7B [Source:RGD Symbol;Acc:1305205]
ENSRNOG00000069712	505.458	-0.837557	0.207977	-4.02716	5.64539e-05	0.000334405	287.399	558.487	347.035	533.494	202.559	695.573	534.52	773.755	442.255	679.505	RGD1564827	protein_coding	similar to cathepsin M [Source:RGD Symbol;Acc:1564827]
ENSRNOG00000014744	1931.64	-0.839357	0.0778908	-10.7761	4.46545e-27	8.16575e-25	1493.2	2736.78	1368.48	2442.33	1176.87	2179.12	1431.43	2500.34	1456.18	2531.64	Pacs2	protein_coding	phosphofurin acidic cluster sorting protein 2 [Source:RGD Symbol;Acc:1597262]
ENSRNOG00000004258	57.5144	-0.839523	0.192535	-4.36037	1.29844e-05	9.03853e-05	24.3918	71.2755	46.2057	68.2872	43.5502	63.3283	46.3049	88.2863	45.8559	77.6577	Chst7	protein_coding	carbohydrate sulfotransferase 7 [Source:RGD Symbol;Acc:1303028]
ENSRNOG00000020245	65.0293	-0.839537	0.281873	-2.97843	0.00289734	0.010375	55.1467	60.5353	44.2395	46.9474	58.7421	133.924	34.2254	69.9627	40.7608	105.809	Syt8	protein_coding	synaptotagmin 8 [Source:RGD Symbol;Acc:68399]
ENSRNOG00000003840	381.97	-0.839612	0.169498	-4.95353	7.28792e-07	6.91609e-06	211.042	610.235	201.536	513.221	323.082	479.634	371.446	444.763	261.888	402.849	Slit2	protein_coding	slit guidance ligand 2 [Source:RGD Symbol;Acc:69310]
ENSRNOG00000003134	252.107	-0.839887	0.199023	-4.22006	2.44238e-05	0.000158936	136.806	388.598	129.769	281.685	141.791	366.474	255.684	297.342	239.47	283.451	Slc4a4	protein_coding	solute carrier family 4 member 4 [Source:RGD Symbol;Acc:68936]
ENSRNOG00000009620	57.4245	-0.840562	0.286446	-2.93445	0.00334137	0.0116772	39.239	76.1573	38.3409	87.4929	36.4606	49.8321	70.464	96.6152	21.3994	58.2433	Cybrd1	protein_coding	cytochrome b reductase 1 [Source:RGD Symbol;Acc:1305740]
ENSRNOG00000012027	151.394	-0.842838	0.29435	-2.86339	0.00419132	0.0141025	99.6883	284.125	156.313	309.426	77.9852	148.458	114.756	114.939	92.7308	115.516	Bco1	protein_coding	beta-carotene oxygenase 1 [Source:RGD Symbol;Acc:70981]
ENSRNOG00000028299	28.1076	-0.843236	0.252841	-3.33504	0.000852874	0.0036072	20.1498	45.8897	17.6958	37.3445	18.2303	36.3359	26.1723	36.6472	18.3424	24.268	Triml2	protein_coding	tripartite motif family-like 2 [Source:RGD Symbol;Acc:1565382]
ENSRNOG00000066977	16.1006	-0.843347	0.330747	-2.54983	0.0107776	0.0312554	6.36309	20.5039	14.7465	24.5407	11.1407	15.5725	17.1127	22.488	8.15216	20.3851		protein_coding
ENSRNOG00000060448	749.356	-0.844716	0.336807	-2.50801	0.0121412	0.0344667	448.598	1265.38	839.568	1382.82	457.783	774.474	363.393	945.33	570.651	445.561	Hand2	protein_coding	heart and neural crest derivatives expressed 2 [Source:RGD Symbol;Acc:621207]
ENSRNOG00000051619	33.6998	-0.847712	0.228044	-3.71731	0.000201353	0.0010212	24.3918	45.8897	28.5099	41.6125	22.2815	34.2596	24.1591	56.6365	21.3994	37.8581	Asb2	protein_coding	ankyrin repeat and SOCS box-containing 2 [Source:RGD Symbol;Acc:1306414]
ENSRNOG00000049537	82.0122	-0.847845	0.19732	-4.2968	1.73278e-05	0.000117162	53.0257	105.449	36.3747	100.297	86.0876	105.893	65.4309	93.2837	51.97	122.311	4930523C07Rik	protein_coding	RIKEN cDNA 4930523C07 gene [Source:MGI Symbol;Acc:MGI:1914897]
ENSRNOG00000008000	68.3474	-0.850869	0.286673	-2.96808	0.00299662	0.0106694	62.5703	86.8975	32.4423	71.4881	26.3327	87.2062	67.4441	59.1352	55.0271	134.93	Syt13	protein_coding	synaptotagmin 13 [Source:RGD Symbol;Acc:621877]
ENSRNOG00000017172	1066.16	-0.853642	0.101806	-8.38501	5.07208e-17	2.78879e-15	822.959	1381.57	649.83	1495.92	685.662	1158.6	887.846	1293.48	752.037	1533.74	Mvb12b	protein_coding	multivesicular body subunit 12B [Source:RGD Symbol;Acc:1309709]
ENSRNOG00000008300	25.2668	-0.854711	0.281532	-3.03593	0.00239793	0.00879961	16.9682	38.0787	30.4761	25.6077	13.1663	31.1451	14.0928	35.8143	15.2853	32.0338	Zbtb8a	protein_coding	zinc finger and BTB domain containing 8a [Source:RGD Symbol;Acc:1308756]
ENSRNOG00000004221	257.061	-0.855793	0.173598	-4.92973	8.23413e-07	7.73286e-06	179.227	339.779	120.921	327.565	179.265	308.336	277.829	368.137	157.948	311.601	Lgr5	protein_coding	leucine rich repeat containing G protein coupled receptor 5 [Source:RGD Symbol;Acc:1307733]
ENSRNOG00000004461	27.8142	-0.857692	0.278894	-3.07533	0.00210268	0.00784709	27.5734	43.9369	21.6282	39.4785	19.2431	29.0687	18.1193	24.1538	12.2282	42.7117	NEWGENE_6497122	protein_coding	FLYWCH family member 2 [Source:RGD Symbol;Acc:11436072]
ENSRNOG00000006753	70.2597	-0.860352	0.218727	-3.93345	8.37342e-05	0.000474338	45.6021	121.071	46.2057	97.0958	42.5374	52.9466	64.4242	98.281	50.951	83.482	Tgm3	protein_coding	transglutaminase 3 [Source:RGD Symbol;Acc:1561831]
ENSRNOG00000020792	72.2757	-0.863536	0.214747	-4.02118	5.79069e-05	0.000341462	73.1755	82.0156	47.1888	84.292	45.5758	74.7482	58.3845	114.106	32.6086	110.662	Etv4	protein_coding	ETS variant transcription factor 4 [Source:RGD Symbol;Acc:1306524]
ENSRNOG00000012058	98.4721	-0.863866	0.165114	-5.23194	1.67745e-07	1.84089e-06	61.5098	133.764	53.0875	141.909	75.9597	98.6261	79.5237	148.254	79.4836	112.604	Egflam	protein_coding	EGF-like, fibronectin type III and laminin G domains [Source:RGD Symbol;Acc:1306592]
ENSRNOG00000005758	550.665	-0.864646	0.133116	-6.49542	8.28039e-11	1.71892e-09	400.874	665.889	429.615	695.676	333.21	739.176	305.008	592.185	483.016	862	Btbd11	protein_coding	BTB domain containing 11 [Source:RGD Symbol;Acc:1308647]
ENSRNOG00000016058	18.0809	-0.865292	0.314355	-2.75259	0.00591253	0.0187942	11.6657	21.4803	10.8141	25.6077	10.128	17.6489	12.0795	19.9894	19.3614	32.0338	Kazald1	protein_coding	Kazal-type serine peptidase inhibitor domain 1 [Source:RGD Symbol;Acc:1310698]
ENSRNOG00000042580	19.9619	-0.866403	0.300886	-2.87951	0.00398295	0.0135442	11.6657	21.4803	13.7634	18.1388	19.2431	24.9161	15.0994	34.9814	11.2092	29.1216	Zfp963	protein_coding	zinc finger protein 963 [Source:MGI Symbol;Acc:MGI:4867078]
ENSRNOG00000046734	32.1386	-0.867014	0.259858	-3.3365	0.000848416	0.00359022	21.2103	35.1495	17.6958	51.2154	23.2943	46.7176	31.2055	48.3076	20.3804	26.2095	Evx1	protein_coding	even-skipped homeobox 1 [Source:RGD Symbol;Acc:11434685]
ENSRNOG00000013925	42.5785	-0.873525	0.229664	-3.80349	0.000142674	0.000757813	29.6944	62.4881	18.6789	41.6125	34.435	45.6794	29.1922	58.3023	38.7228	66.9798	Nox4	protein_coding	NADPH oxidase 4 [Source:RGD Symbol;Acc:620600]
ENSRNOG00000024882	318.339	-0.87388	0.140265	-6.23023	4.6575e-10	8.53614e-09	176.045	418.865	193.671	444.934	258.263	404.886	304.002	422.275	191.576	368.874	Pax1	protein_coding	paired box 1 [Source:RGD Symbol;Acc:1588548]
ENSRNOG00000001823	2907.26	-0.873889	0.130906	-6.67567	2.46097e-11	5.60172e-10	2562.2	4363.43	2403.68	3879.57	1495.9	3220.4	1899.51	3625.57	1902.51	3719.8	St6gal1	protein_coding	ST6 beta-galactoside alpha-2,6-sialyltransferase 1 [Source:RGD Symbol;Acc:3676]
ENSRNOG00000000525	1786.39	-0.874703	0.238416	-3.66881	0.000243678	0.00120287	1079.6	3086.33	1664.39	2866.99	1280.17	2446.96	989.516	1676.61	1290.08	1483.26	Pi16	protein_coding	peptidase inhibitor 16 [Source:RGD Symbol;Acc:1304760]
ENSRNOG00000029330	14.9452	-0.875468	0.35723	-2.45072	0.0142572	0.039536	10.6051	29.2913	12.7803	12.8038	14.1791	20.7634	9.05966	18.3236	6.11412	15.5315	Ca5b	protein_coding	carbonic anhydrase 5B [Source:RGD Symbol;Acc:1549783]
ENSRNOG00000012807	19.3461	-0.877442	0.340013	-2.58061	0.00986247	0.0290204	9.54463	32.2204	6.88171	27.7417	16.2047	18.687	19.1259	16.6578	16.3043	30.0924	C1qa	protein_coding	complement C1q A chain [Source:RGD Symbol;Acc:1306716]
ENSRNOG00000005284	109.969	-0.878278	0.200444	-4.38166	1.1778e-05	8.30895e-05	71.0545	170.866	44.2395	145.11	71.9085	119.389	106.703	146.589	93.7499	130.077	Itpka	protein_coding	inositol-trisphosphate 3-kinase A [Source:RGD Symbol;Acc:619950]
ENSRNOG00000003407	1076.57	-0.87987	0.0552244	-15.9326	3.7622e-57	5.56635e-54	720.089	1401.1	749.123	1434.03	753.52	1388.03	768.058	1279.32	797.893	1474.53	Ptpn14	protein_coding	protein tyrosine phosphatase, non-receptor type 14 [Source:RGD Symbol;Acc:1307885]
ENSRNOG00000001827	74.4079	-0.881427	0.184506	-4.77724	1.77722e-06	1.53852e-05	42.4206	97.6376	34.4085	86.426	57.7293	91.3589	72.4773	106.61	55.0271	99.9843	Masp1	protein_coding	MBL associated serine protease 1 [Source:RGD Symbol;Acc:620213]
ENSRNOG00000033261	56.5383	-0.884668	0.221239	-3.9987	6.36917e-05	0.000372068	31.8154	84.9447	32.4423	76.8231	39.499	51.9085	60.3977	84.9548	34.6467	67.9505	Fam107a	protein_coding	family with sequence similarity 107, member A [Source:RGD Symbol;Acc:1306327]
ENSRNOG00000026430	32.3711	-0.889391	0.276297	-3.21897	0.00128654	0.00514584	15.9077	34.1732	16.7127	45.8804	19.2431	36.3359	40.2651	49.1405	21.3994	44.6532	Trim58	protein_coding	tripartite motif-containing 58 [Source:RGD Symbol;Acc:1566174]
ENSRNOG00000003517	368.106	-0.891441	0.172069	-5.18073	2.21018e-07	2.35874e-06	173.924	529.196	204.485	498.283	324.095	391.39	336.214	544.71	250.679	428.088	Tbx2	protein_coding	T-box transcription factor 2 [Source:RGD Symbol;Acc:1311014]
ENSRNOG00000036960	35.6265	-0.891941	0.317002	-2.81368	0.00489783	0.0160354	16.9682	45.8897	20.6451	74.6891	26.3327	33.2214	38.2519	51.6392	22.4184	26.2095	Abcc9	protein_coding	ATP binding cassette subfamily C member 9 [Source:RGD Symbol;Acc:3787]
ENSRNOG00000029141	22.5831	-0.892232	0.329413	-2.70855	0.00675775	0.0210291	10.6051	28.3149	7.86481	27.7417	13.1663	29.0687	24.1591	39.1458	23.4375	22.3266	Trabd2b	protein_coding	TraB domain containing 2B [Source:RGD Symbol;Acc:1586386]
ENSRNOG00000028097	23.4991	-0.892406	0.354876	-2.5147	0.0119134	0.0339384	13.7867	34.1732	17.6958	36.2776	5.06398	21.8015	23.1525	20.8222	22.4184	39.7996	Slc7a14	protein_coding	solute carrier family 7, member 14 [Source:RGD Symbol;Acc:1594375]
ENSRNOG00000018254	35.6395	-0.894309	0.278498	-3.21119	0.00132189	0.00526394	18.0287	44.9133	16.7127	49.0814	24.3071	46.7176	40.2651	60.801	25.4755	30.0924	Sncaip	protein_coding	synuclein, alpha interacting protein [Source:RGD Symbol;Acc:1309283]
ENSRNOG00000042426	107.931	-0.896048	0.172005	-5.20943	1.89418e-07	2.05793e-06	66.8124	171.842	66.8509	120.57	74.9469	171.298	75.4971	105.777	92.7308	132.989	Cyp4v3	protein_coding	cytochrome P450, family 4, subfamily v, polypeptide 3 [Source:RGD Symbol;Acc:708530]
ENSRNOG00000011453	29.0673	-0.899151	0.258029	-3.48469	0.000492703	0.00222557	15.9077	40.0314	17.6958	42.6795	22.2815	33.2214	32.2121	37.48	13.2473	35.9167	Kif6	protein_coding	kinesin family member 6 [Source:RGD Symbol;Acc:621070]
ENSRNOG00000007827	158.11	-0.899155	0.112907	-7.96365	1.67034e-15	7.21082e-14	96.5068	201.133	99.2932	209.129	128.625	193.099	122.809	226.546	104.959	198.998	Cox4i2	protein_coding	cytochrome c oxidase subunit 4i2 [Source:RGD Symbol;Acc:69422]
ENSRNOG00000036719	61.2369	-0.899322	0.193902	-4.63802	3.51755e-06	2.84958e-05	34.997	67.37	40.3071	84.292	37.4734	74.7482	52.3447	104.944	48.913	66.9798	Samd10	protein_coding	sterile alpha motif domain containing 10 [Source:RGD Symbol;Acc:1563203]
ENSRNOG00000046482	58.9857	-0.902844	0.24064	-3.75185	0.000175537	0.000908959	44.5416	95.6849	35.3916	99.2298	53.6782	70.5955	43.285	73.2943	28.5326	45.6239	Znf750	protein_coding	zinc finger protein 750 [Source:RGD Symbol;Acc:1590044]
ENSRNOG00000012658	19.2278	-0.902924	0.288156	-3.13345	0.00172762	0.00663318	11.6657	27.3385	14.7465	30.9426	14.1791	18.687	16.1061	24.1538	10.1902	24.268	Pdlim3	protein_coding	PDZ and LIM domain 3 [Source:RGD Symbol;Acc:620427]
ENSRNOG00000028207	29.4409	-0.904575	0.246829	-3.66479	0.000247542	0.00122009	21.2103	41.0078	16.7127	41.6125	27.3455	34.2596	19.1259	46.6418	18.3424	28.1509	Colgalt2	protein_coding	collagen beta(1-O)galactosyltransferase 2 [Source:RGD Symbol;Acc:1304702]
ENSRNOG00000056944	278.416	-0.904618	0.135524	-6.67495	2.47315e-11	5.61373e-10	214.224	367.117	165.161	452.403	188.38	373.741	174.147	343.151	227.242	278.597	Arhgap24	protein_coding	Rho GTPase activating protein 24 [Source:RGD Symbol;Acc:1306669]
ENSRNOG00000013484	12.3381	-0.906344	0.378735	-2.39308	0.0167074	0.0451232	11.6657	20.5039	6.88171	16.0048	12.1535	19.7252	5.03314	11.6605	7.13314	12.6194	Gsta1	protein_coding	glutathione S-transferase alpha 1 [Source:RGD Symbol;Acc:2753]
ENSRNOG00000008173	373.412	-0.906535	0.161657	-5.60777	2.04954e-08	2.72964e-07	284.218	643.432	227.096	442.8	260.288	343.634	312.055	558.036	216.032	446.532	Sesn3	protein_coding	sestrin 3 [Source:RGD Symbol;Acc:1309470]
ENSRNOG00000001908	30.4379	-0.908198	0.261635	-3.47124	0.000518063	0.00232464	18.0287	44.9133	13.7634	28.8087	24.3071	51.9085	21.1392	34.1485	28.5326	38.8288	Klhl6	protein_coding	kelch-like family member 6 [Source:RGD Symbol;Acc:1307521]
ENSRNOG00000022712	40.773	-0.915368	0.203957	-4.48804	7.1881e-06	5.35407e-05	24.3918	44.9133	24.5775	60.8183	28.3583	48.7939	34.2254	49.9734	29.5516	62.1262	Bend7	protein_coding	BEN domain containing 7 [Source:RGD Symbol;Acc:1305898]
ENSRNOG00000065827	88.1759	-0.916807	0.319121	-2.87291	0.00406705	0.0137755	71.0545	193.322	65.8678	112.034	41.5246	107.97	36.2386	111.607	90.6928	51.4482		protein_coding	hypothetical LOC287992 [Source:RGD Symbol;Acc:1561882]
ENSRNOG00000019614	16.7395	-0.91801	0.345515	-2.65693	0.00788557	0.0240919	8.48411	20.5039	11.7972	16.0048	18.2303	30.1069	8.05303	15.8249	11.2092	27.1802	Ptpn22	protein_coding	protein tyrosine phosphatase, non-receptor type 22 [Source:RGD Symbol;Acc:1307992]
ENSRNOG00000015562	20.5698	-0.918699	0.37061	-2.47888	0.0131795	0.0370203	13.7867	39.055	19.662	32.0096	18.2303	26.9924	13.0862	12.4933	6.11412	24.268	Cdh17	protein_coding	cadherin 17 [Source:RGD Symbol;Acc:619748]
ENSRNOG00000009550	1434.11	-0.921266	0.10396	-8.86171	7.87932e-19	5.109e-17	1026.58	2419.46	1003.75	1849.09	973.296	1509.5	992.536	1796.54	959.917	1810.39	Sqle	protein_coding	squalene epoxidase [Source:RGD Symbol;Acc:3755]
ENSRNOG00000007918	12.0658	-0.928576	0.355098	-2.61498	0.0089232	0.0266811	7.4236	18.5511	7.86481	17.0718	8.10236	12.458	8.05303	18.3236	10.1902	12.6194	Tbxas1	protein_coding	thromboxane A synthase 1 [Source:RGD Symbol;Acc:3826]
ENSRNOG00000057153	33.3624	-0.929929	0.216299	-4.29927	1.71358e-05	0.000116106	19.0893	40.0314	22.6113	53.3494	24.3071	41.5268	23.1525	43.3103	25.4755	40.7703	Pla1a	protein_coding	phospholipase A1 member A [Source:RGD Symbol;Acc:621261]
ENSRNOG00000032150	27.8875	-0.931315	0.303607	-3.0675	0.00215857	0.00802806	27.5734	53.7007	13.7634	42.6795	13.1663	28.0306	19.1259	34.1485	22.4184	24.268	Adcy2	protein_coding	adenylate cyclase 2 [Source:RGD Symbol;Acc:619965]
ENSRNOG00000029386	19.5175	-0.931616	0.286676	-3.24972	0.00115519	0.00469079	18.0287	21.4803	14.7465	27.7417	15.1919	24.9161	10.0663	26.6525	9.17118	27.1802	RT1-N2	protein_coding	RT1 class Ib, locus N2 [Source:RGD Symbol;Acc:1595850]
ENSRNOG00000020519	15.3368	-0.932896	0.343784	-2.71361	0.00665549	0.0207665	8.48411	25.3858	12.7803	18.1388	8.10236	14.5344	7.0464	18.3236	16.3043	24.268	Olfm2	protein_coding	olfactomedin 2 [Source:RGD Symbol;Acc:1309741]
ENSRNOG00000002050	410.181	-0.937433	0.130788	-7.16758	7.63367e-13	2.23288e-11	272.552	619.999	210.384	514.288	262.314	442.26	336.214	543.044	326.086	574.667	Igfbp7	protein_coding	insulin-like growth factor binding protein 7 [Source:RGD Symbol;Acc:1306201]
ENSRNOG00000008931	82.1773	-0.937866	0.219573	-4.27131	1.94326e-05	0.000130097	39.239	119.118	70.7833	103.498	52.6654	85.1299	74.4905	146.589	44.8369	85.4235	Slc25a21	protein_coding	solute carrier family 25 member 21 [Source:RGD Symbol;Acc:621444]
ENSRNOG00000031890	7519.25	-0.939994	0.240148	-3.91423	9.06928e-05	0.000508448	4964.27	7830.54	7211.05	9522.86	4023.84	10634	3390.33	8252.27	6174.24	13189.2	Ncam1	protein_coding	neural cell adhesion molecule 1 [Source:RGD Symbol;Acc:67378]
ENSRNOG00000013578	10.3686	-0.940588	0.391317	-2.40365	0.0162324	0.0441114	5.30257	17.5748	9.83101	10.6699	7.08957	16.6107	7.0464	10.8276	6.11412	12.6194	Trem2	protein_coding	triggering receptor expressed on myeloid cells 2 [Source:RGD Symbol;Acc:1309841]
ENSRNOG00000018706	70.8516	-0.94177	0.219976	-4.28124	1.85851e-05	0.000124937	34.997	105.449	49.155	112.034	53.6782	112.122	56.3712	82.4561	47.8939	54.3604	Il15ra	protein_coding	interleukin 15 receptor subunit alpha [Source:RGD Symbol;Acc:1305149]
ENSRNOG00000006730	2059.95	-0.94382	0.160585	-5.8774	4.16764e-09	6.37485e-08	1789.09	2828.56	1902.3	2750.69	961.143	2464.61	1096.22	2605.28	1297.21	2904.4	Ccr1l1	protein_coding	chemokine (C-C motif) receptor 1-like 1 [Source:RGD Symbol;Acc:1308007]
ENSRNOG00000009691	42.0411	-0.945872	0.296713	-3.18784	0.00143341	0.0056536	22.2708	40.0314	36.3747	61.8853	34.435	62.2901	40.2651	64.1325	10.1902	48.5361	Lrrn2	protein_coding	leucine rich repeat neuronal 2 [Source:RGD Symbol;Acc:1305482]
ENSRNOG00000004442	68.6784	-0.948709	0.188411	-5.03533	4.77038e-07	4.72369e-06	62.5703	106.425	45.2226	98.1628	29.3711	88.2444	48.3182	79.9574	48.913	79.5991	Dglucy	protein_coding	D-glutamate cyclase [Source:RGD Symbol;Acc:1311756]
ENSRNOG00000017749	29.4766	-0.949359	0.269922	-3.51715	0.000436199	0.00199897	20.1498	41.0078	29.493	39.4785	23.2943	45.6794	9.05966	33.3156	18.3424	34.946	Nkg7	protein_coding	natural killer cell granule protein 7 [Source:RGD Symbol;Acc:621523]
ENSRNOG00000015055	10.0922	-0.950382	0.394181	-2.41103	0.0159076	0.0433938	7.4236	10.7401	9.83101	10.6699	6.07677	14.5344	7.0464	14.992	4.07608	15.5315	Scg2	protein_coding	secretogranin II [Source:RGD Symbol;Acc:3626]
ENSRNOG00000016890	34.2214	-0.951836	0.227399	-4.18575	2.84222e-05	0.000181757	18.0287	42.9606	22.6113	53.3494	20.2559	41.5268	32.2121	49.9734	23.4375	37.8581	Tppp3	protein_coding	tubulin polymerization-promoting protein family member 3 [Source:RGD Symbol;Acc:1305061]
ENSRNOG00000051056	144.06	-0.953219	0.162994	-5.84818	4.96979e-09	7.48227e-08	79.5386	219.685	65.8678	193.125	107.356	165.069	120.795	192.398	117.187	179.583	AABR07063279.1	protein_coding	fibronectin type III domain containing 4 [Source:RGD Symbol;Acc:6496095]
ENSRNOG00000058317	15.422	-0.954688	0.390948	-2.44199	0.0146067	0.0403264	6.36309	22.4567	7.86481	10.6699	9.11516	15.5725	19.1259	26.6525	10.1902	26.2095	Pnck	protein_coding	pregnancy up-regulated nonubiquitous CaM kinase [Source:RGD Symbol;Acc:69249]
ENSRNOG00000002773	33.4365	-0.957825	0.218103	-4.39161	1.12513e-05	7.96843e-05	26.5129	47.8424	19.662	36.2776	22.2815	44.6413	23.1525	50.8063	22.4184	40.7703	Rgs4	protein_coding	regulator of G-protein signaling 4 [Source:RGD Symbol;Acc:3567]
ENSRNOG00000012098	19.4567	-0.963239	0.338913	-2.84214	0.00448119	0.0148979	10.6051	27.3385	12.7803	22.4067	13.1663	35.2977	23.1525	23.3209	6.11412	20.3851	Adcyap1r1	protein_coding	ADCYAP receptor type I [Source:RGD Symbol;Acc:2038]
ENSRNOG00000003835	397.945	-0.963248	0.119199	-8.08104	6.42173e-16	2.96073e-14	255.584	578.015	250.691	537.761	335.235	521.161	289.909	433.936	217.051	560.106	Slc43a2	protein_coding	solute carrier family 43 member 2 [Source:RGD Symbol;Acc:1305819]
ENSRNOG00000015002	190	-0.964662	0.17898	-5.38976	7.05507e-08	8.43034e-07	136.806	295.842	144.516	249.675	138.753	287.573	129.855	269.856	93.7499	153.374	Abhd15	protein_coding	abhydrolase domain containing 15 [Source:RGD Symbol;Acc:1304598]
ENSRNOG00000007202	17.6511	-0.964717	0.316541	-3.04768	0.00230612	0.00850296	5.30257	28.3149	12.7803	27.7417	14.1791	18.687	15.0994	20.8222	12.2282	21.3559	Sema3d	protein_coding	semaphorin 3D [Source:RGD Symbol;Acc:727939]
ENSRNOG00000010819	65.0282	-0.967493	0.214343	-4.51375	6.36907e-06	4.79448e-05	27.5734	96.6612	45.2226	101.364	59.7549	92.397	49.3248	79.1245	37.7037	61.1554	Hspa4l	protein_coding	heat shock protein family A (Hsp70) member 4 like [Source:RGD Symbol;Acc:1306528]
ENSRNOG00000024000	74.6469	-0.968901	0.25179	-3.84806	0.000119058	0.000645888	53.0257	108.378	50.1381	72.5551	64.8189	143.267	30.1989	63.2996	54.0081	106.779	Cd22	protein_coding	CD22 molecule [Source:RGD Symbol;Acc:1311610]
ENSRNOG00000068554	16.2352	-0.969345	0.355693	-2.72523	0.00642565	0.020142	6.36309	29.2913	8.84791	18.1388	11.1407	20.7634	10.0663	14.1591	18.3424	25.2387		protein_coding	similar to stefin A2 [Source:RGD Symbol;Acc:1594822]
ENSRNOG00000000001	12.266	-0.969992	0.376546	-2.57602	0.00999444	0.0293344	8.48411	16.5984	6.88171	16.0048	9.11516	10.3817	12.0795	22.488	5.0951	15.5315	Arsj	protein_coding	arylsulfatase family, member J [Source:RGD Symbol;Acc:1307640]
ENSRNOG00000013128	22.6364	-0.972364	0.305334	-3.18459	0.00144959	0.005711	16.9682	26.3622	13.7634	35.2106	17.2175	23.8779	17.1127	19.9894	11.2092	44.6532	Tmem179	protein_coding	transmembrane protein 179 [Source:RGD Symbol;Acc:1310269]
ENSRNOG00000011913	10.2644	-0.975501	0.410506	-2.37634	0.0174854	0.0468899	6.36309	12.6929	4.9155	17.0718	11.1407	10.3817	3.01989	13.3262	9.17118	14.5608	Cp	protein_coding	ceruloplasmin [Source:RGD Symbol;Acc:2387]
ENSRNOG00000007400	3312.09	-0.975815	0.0800819	-12.1852	3.72705e-34	1.47946e-31	2168.75	5006.86	2253.27	4398.12	2365.89	3844.34	2394.77	4067.83	1980.98	4640.05	Srebf2	protein_coding	sterol regulatory element binding transcription factor 2 [Source:RGD Symbol;Acc:1307751]
ENSRNOG00000042978	85.5526	-0.975982	0.151838	-6.42777	1.2949e-10	2.61291e-09	42.4206	104.472	52.1044	113.101	68.8701	124.58	55.3646	110.774	69.2934	114.545	Ncald	protein_coding	neurocalcin delta [Source:RGD Symbol;Acc:1560287]
ENSRNOG00000003616	237.885	-0.979265	0.203149	-4.82044	1.43244e-06	1.26632e-05	129.383	372.976	91.4284	274.216	170.15	311.451	232.531	357.31	177.31	262.095	Grem2	protein_coding	gremlin 2, DAN family BMP antagonist [Source:RGD Symbol;Acc:1560008]
ENSRNOG00000046005	11552.8	-0.979742	0.10072	-9.7274	2.30399e-22	2.28643e-20	8375.94	18049.3	9147.75	15902.4	7304.28	12684.3	6903.46	14735.5	7139.26	15285.9	Scd2	protein_coding	stearoyl-Coenzyme A desaturase 2 [Source:RGD Symbol;Acc:621177]
ENSRNOG00000017998	35.7707	-0.979818	0.296523	-3.30436	0.000951948	0.00396747	12.7262	44.9133	18.6789	44.8135	21.2687	40.4886	46.3049	56.6365	21.3994	50.4775	S100z	protein_coding	S100 calcium binding protein Z [Source:RGD Symbol;Acc:1562902]
ENSRNOG00000013916	15.8302	-0.982209	0.373521	-2.6296	0.00854857	0.0257454	14.8472	18.5511	5.89861	35.2106	8.10236	13.4962	11.0729	17.4907	13.2473	20.3851	Nefm	protein_coding	neurofilament medium [Source:RGD Symbol;Acc:3160]
ENSRNOG00000005708	15.741	-0.983018	0.342889	-2.86687	0.00414553	0.013986	10.6051	26.3622	4.9155	24.5407	13.1663	14.5344	13.0862	22.488	11.2092	16.5023	Mmp16	protein_coding	matrix metallopeptidase 16 [Source:RGD Symbol;Acc:620199]
ENSRNOG00000002303	67.834	-0.983373	0.196729	-4.99863	5.77405e-07	5.61244e-06	46.6626	89.8266	44.2395	67.2202	40.5118	112.122	41.2718	70.7956	55.0271	110.662	Kcnj12	protein_coding	potassium inwardly-rectifying channel, subfamily J, member 12 [Source:RGD Symbol;Acc:621660]
ENSRNOG00000008479	105.157	-0.98429	0.141072	-6.97722	3.01075e-12	8.00652e-11	60.4493	137.669	77.665	148.311	72.9213	116.275	59.3911	139.093	82.5406	157.257	Slc8a1	protein_coding	solute carrier family 8 member A1 [Source:RGD Symbol;Acc:3717]
ENSRNOG00000000572	35.1989	-0.986898	0.227566	-4.33675	1.44606e-05	9.94704e-05	27.5734	54.6771	17.6958	46.9474	16.2047	40.4886	30.1989	44.1432	26.4945	47.5653	Chst3	protein_coding	carbohydrate sulfotransferase 3 [Source:RGD Symbol;Acc:620355]
ENSRNOG00000061373	135.667	-0.987289	0.198423	-4.97568	6.50199e-07	6.25783e-06	99.6883	224.567	60.9523	206.995	106.344	136	113.749	193.23	74.3885	140.755	Loxl3	protein_coding	lysyl oxidase-like 3 [Source:RGD Symbol;Acc:1311011]
ENSRNOG00000007611	10.6421	-0.98828	0.403689	-2.44813	0.0143602	0.0397739	9.54463	12.6929	4.9155	19.2058	7.08957	11.4199	4.02651	16.6578	10.1902	10.6779	Hoxb7	protein_coding	homeo box B7 [Source:RGD Symbol;Acc:1559918]
ENSRNOG00000015902	15.2141	-0.995358	0.348068	-2.85967	0.00424085	0.0142368	11.6657	13.6693	5.89861	24.5407	13.1663	14.5344	11.0729	24.1538	9.17118	24.268	Cpxm2	protein_coding	carboxypeptidase X (M14 family), member 2 [Source:RGD Symbol;Acc:1310955]
ENSRNOG00000011568	27.7378	-0.995806	0.266004	-3.74358	0.00018142	0.000935256	21.2103	39.055	11.7972	41.6125	19.2431	36.3359	28.1856	36.6472	12.2282	31.0631	Rspo3	protein_coding	R-spondin 3 [Source:RGD Symbol;Acc:1563246]
ENSRNOG00000022910	131.761	-0.996235	0.202301	-4.92452	8.45685e-07	7.90553e-06	78.4781	152.315	63.9016	230.469	121.535	161.954	110.729	187.4	65.2173	145.608	Emcn	protein_coding	endomucin [Source:RGD Symbol;Acc:1303218]
ENSRNOG00000065195	192.578	-0.996829	0.190922	-5.22113	1.77837e-07	1.93944e-06	124.08	335.873	108.141	306.225	138.753	287.573	142.941	173.241	128.397	180.554		protein_coding
ENSRNOG00000007012	31.1809	-0.997081	0.348349	-2.8623	0.00420573	0.0141393	31.8154	48.8188	20.6451	59.7513	28.3583	35.2977	12.0795	42.4774	11.2092	21.3559	Ly75	protein_coding	lymphocyte antigen 75 [Source:RGD Symbol;Acc:1565962]
ENSRNOG00000025300	35.1169	-1.00345	0.32957	-3.04474	0.00232884	0.00857895	24.3918	66.3936	27.5268	71.4881	20.2559	19.7252	25.1657	34.1485	19.3614	42.7117	Fer1l6	protein_coding	fer-1-like family member 6 [Source:RGD Symbol;Acc:1564703]
ENSRNOG00000049425	122.803	-1.00467	0.227048	-4.42493	9.64747e-06	6.93518e-05	112.415	184.535	85.5298	206.995	75.9597	174.412	81.5369	162.414	52.9891	91.2478	Fam167b	protein_coding	family with sequence similarity 167, member B [Source:RGD Symbol;Acc:1584589]
ENSRNOG00000022116	14.0188	-1.00592	0.360655	-2.78916	0.00528454	0.0170918	8.48411	9.76376	11.7972	19.2058	6.07677	22.8397	10.0663	23.3209	10.1902	18.4437	Gjb6	protein_coding	gap junction protein, beta 6 [Source:RGD Symbol;Acc:621830]
ENSRNOG00000008816	4331.72	-1.00877	0.249815	-4.03807	5.38928e-05	0.000320697	2973.68	7549.34	3021.07	5236.77	3228.79	8067.61	2031.38	3138.33	3125.33	4944.85	Gpnmb	protein_coding	glycoprotein nmb [Source:RGD Symbol;Acc:71008]
ENSRNOG00000036911	47.0371	-1.00903	0.3367	-2.99682	0.00272815	0.00983839	32.8759	91.7794	54.0706	75.7561	18.2303	50.8703	14.0928	47.4747	36.6847	48.5361	Bicd1	protein_coding	BICD cargo adaptor 1 [Source:RGD Symbol;Acc:1309444]
ENSRNOG00000016552	1337.92	-1.0119	0.129625	-7.80638	5.88547e-15	2.3477e-13	894.014	2394.07	932.963	1850.16	932.785	1315.36	880.8	1793.21	794.836	1591.01	Hmgcs1	protein_coding	3-hydroxy-3-methylglutaryl-CoA synthase 1 [Source:RGD Symbol;Acc:70970]
ENSRNOG00000017933	67.1107	-1.01787	0.203331	-5.00597	5.55809e-07	5.42638e-06	26.5129	82.992	40.3071	99.2298	50.6398	75.7863	42.2784	105.777	62.1602	85.4235	Ccdc3	protein_coding	coiled-coil domain containing 3 [Source:RGD Symbol;Acc:1559473]
ENSRNOG00000068796	27.6709	-1.01969	0.395679	-2.57706	0.00996446	0.029257	14.8472	39.055	14.7465	11.7369	29.3711	51.9085	9.05966	34.9814	23.4375	47.5653		protein_coding
ENSRNOG00000015318	1367.09	-1.02145	0.172044	-5.93712	2.90077e-09	4.53072e-08	1062.64	1580.75	930.014	1570.6	752.507	2313.04	696.587	1318.46	1069.97	2376.33	Heyl	protein_coding	hes-related family bHLH transcription factor with YRPW motif-like [Source:RGD Symbol;Acc:1305022]
ENSRNOG00000019842	19.0275	-1.0244	0.331578	-3.08947	0.00200516	0.00753325	11.6657	29.2913	15.7296	23.4737	5.06398	15.5725	16.1061	29.984	14.2663	29.1216	Artn	protein_coding	artemin [Source:RGD Symbol;Acc:621427]
ENSRNOG00000003620	27.7125	-1.02468	0.376635	-2.72061	0.00651616	0.0204022	11.6657	36.1259	19.662	58.6843	6.07677	38.4123	30.1989	26.6525	23.4375	26.2095	Fmo3	protein_coding	flavin containing dimethylaniline monoxygenase 3 [Source:RGD Symbol;Acc:619761]
ENSRNOG00000026704	21.0062	-1.02624	0.432101	-2.37501	0.0175487	0.0470132	24.3918	41.9842	15.7296	22.4067	7.08957	17.6489	14.0928	44.9761	8.15216	13.5901	Drp2	protein_coding	dystrophin related protein 2 [Source:MGI Symbol;Acc:MGI:107432]
ENSRNOG00000007925	9.89769	-1.0272	0.436558	-2.35296	0.0186248	0.0493759	4.24206	16.5984	3.9324	11.7369	5.06398	16.6107	6.03977	10.8276	13.2473	10.6779	Pak6	protein_coding	p21 (RAC1) activated kinase 6 [Source:RGD Symbol;Acc:1306213]
ENSRNOG00000030210	27.5179	-1.02758	0.247429	-4.15304	3.28089e-05	0.000206164	19.0893	31.244	12.7803	43.7465	22.2815	32.1832	20.1326	36.6472	16.3043	40.7703	Fndc1	protein_coding	fibronectin type III domain containing 1 [Source:RGD Symbol;Acc:1310640]
ENSRNOG00000046949	101.002	-1.03116	0.193673	-5.32424	1.01378e-07	1.17184e-06	64.6914	141.575	46.2057	177.12	67.8573	98.6261	62.411	130.764	90.6928	130.077	Kcnb1	protein_coding	potassium voltage-gated channel subfamily B member 1 [Source:RGD Symbol;Acc:2954]
ENSRNOG00000015076	1207.56	-1.03216	0.136396	-7.56739	3.80796e-14	1.35316e-12	829.322	1742.83	751.089	1753.06	603.626	1489.77	694.574	1734.91	1087.29	1389.1	Cyp26b1	protein_coding	cytochrome P450, family 26, subfamily b, polypeptide 1 [Source:RGD Symbol;Acc:631379]
ENSRNOG00000008141	500.959	-1.03458	0.206976	-4.99855	5.77625e-07	5.61244e-06	413.601	717.636	469.922	642.326	283.583	634.321	242.597	471.416	233.356	900.829	Nppb	protein_coding	natriuretic peptide B [Source:RGD Symbol;Acc:3194]
ENSRNOG00000003869	53.7513	-1.03546	0.234614	-4.41347	1.01728e-05	7.27749e-05	22.2708	57.6062	33.4254	67.2202	50.6398	61.252	35.232	73.2943	34.6467	101.926	Sod3	protein_coding	superoxide dismutase 3 [Source:RGD Symbol;Acc:3733]
ENSRNOG00000015093	132.971	-1.03974	0.155319	-6.69426	2.16766e-11	5.03007e-10	65.7519	169.889	81.5974	225.134	92.1644	146.382	103.683	193.23	91.7118	160.169	Sparcl1	protein_coding	SPARC like 1 [Source:RGD Symbol;Acc:2531]
ENSRNOG00000043451	297.512	-1.04026	0.345439	-3.01141	0.00260037	0.00943611	281.036	321.228	236.927	336.101	182.303	350.901	74.4905	373.135	198.709	620.291	Spp1	protein_coding	secreted phosphoprotein 1 [Source:RGD Symbol;Acc:3752]
ENSRNOG00000043426	233.544	-1.04644	0.143819	-7.2761	3.43598e-13	1.06112e-11	174.985	323.181	158.279	271.015	152.932	310.413	120.795	257.363	154.891	411.586	Kyat3	protein_coding	kynurenine aminotransferase 3 [Source:RGD Symbol;Acc:1359262]
ENSRNOG00000014361	29.9871	-1.04664	0.239722	-4.36605	1.26514e-05	8.85219e-05	19.0893	46.8661	12.7803	44.8135	23.2943	37.3741	21.1392	33.3156	21.3994	39.7996	Edn1	protein_coding	endothelin 1 [Source:RGD Symbol;Acc:2532]
ENSRNOG00000017048	5916.05	-1.05515	0.228502	-4.61766	3.88092e-06	3.11603e-05	3988.59	10547.8	3925.52	8430.26	3557.95	5504.37	4098.99	10734.3	3650.13	4722.56	Prl8a2	protein_coding	prolactin family 8, subfamily a, member 2 [Source:RGD Symbol;Acc:2516]
ENSRNOG00000029148	34.3548	-1.05724	0.231616	-4.56464	5.00348e-06	3.89998e-05	15.9077	43.9369	30.4761	58.6843	21.2687	40.4886	20.1326	47.4747	23.4375	41.741	Pdgfd	protein_coding	platelet derived growth factor D [Source:RGD Symbol;Acc:621880]
ENSRNOG00000067363	70.9781	-1.0588	0.164975	-6.41793	1.3814e-10	2.77217e-09	33.9365	102.519	46.2057	96.0288	58.7421	100.702	47.3115	99.9468	43.8179	80.5699	Xkrx	protein_coding	XK related, X-linked [Source:NCBI gene (formerly Entrezgene);Acc:497101]
ENSRNOG00000058609	36.0161	-1.05974	0.245383	-4.31871	1.56946e-05	0.000106919	27.5734	52.7243	14.7465	45.8804	30.3839	36.3359	22.1458	63.2996	22.4184	44.6532	Palmd	protein_coding	palmdelphin [Source:RGD Symbol;Acc:1305624]
ENSRNOG00000037085	19.8896	-1.06716	0.34057	-3.13344	0.00172768	0.00663318	13.7867	31.244	10.8141	19.2058	15.1919	44.6413	10.0663	18.3236	14.2663	21.3559	Xirp1	protein_coding	xin actin-binding repeat containing 1 [Source:RGD Symbol;Acc:1304776]
ENSRNOG00000001607	2533.01	-1.06718	0.239546	-4.45499	8.38961e-06	6.14219e-05	2058.46	4170.1	2416.46	3263.91	1124.2	2932.83	1242.18	3364.87	1342.05	3415	Adamts1	protein_coding	ADAM metallopeptidase with thrombospondin type 1 motif, 1 [Source:RGD Symbol;Acc:621241]
ENSRNOG00000004703	12.8578	-1.06954	0.406797	-2.62918	0.00855915	0.0257677	4.24206	20.5039	6.88171	17.0718	6.07677	13.4962	18.1193	16.6578	6.11412	19.4144	Muc15	protein_coding	mucin 15, cell surface associated [Source:RGD Symbol;Acc:1589864]
ENSRNOG00000019142	15.4237	-1.06996	0.363759	-2.9414	0.0032673	0.0114615	8.48411	28.3149	6.88171	26.6747	9.11516	11.4199	12.0795	22.488	13.2473	15.5315	Fas	protein_coding	Fas cell surface death receptor [Source:RGD Symbol;Acc:619831]
ENSRNOG00000018693	13.8486	-1.07794	0.3852	-2.79838	0.00513598	0.0166889	7.4236	20.5039	7.86481	9.60288	11.1407	24.9161	13.0862	23.3209	5.0951	15.5315	Asgr1	protein_coding	asialoglycoprotein receptor 1 [Source:RGD Symbol;Acc:2160]
ENSRNOG00000021814	74.1613	-1.07859	0.183442	-5.87975	4.10899e-09	6.29104e-08	33.9365	95.6849	42.2733	122.704	58.7421	77.8627	55.3646	109.109	47.8939	98.0428	Tnfrsf25	protein_coding	TNF receptor superfamily member 25 [Source:RGD Symbol;Acc:1598206]
ENSRNOG00000015567	53.8388	-1.07973	0.245221	-4.40309	1.06721e-05	7.60458e-05	34.997	75.181	34.4085	56.5503	18.2303	96.5497	38.2519	55.8036	46.8749	81.5406	Slc9a2	protein_coding	solute carrier family 9 member A2 [Source:RGD Symbol;Acc:3719]
ENSRNOG00000012215	31.6759	-1.07987	0.290705	-3.71467	0.00020347	0.00103033	12.7262	41.0078	22.6113	64.0192	20.2559	48.7939	20.1326	25.8196	25.4755	35.9167	Baiap2l2	protein_coding	BAR/IMD domain containing adaptor protein 2 like 2 [Source:RGD Symbol;Acc:1595091]
ENSRNOG00000016179	15.5138	-1.08295	0.315206	-3.43569	0.00059105	0.00260264	10.6051	19.5275	7.86481	22.4067	11.1407	20.7634	12.0795	24.1538	8.15216	18.4437	Acoxl	protein_coding	acyl-CoA oxidase-like [Source:RGD Symbol;Acc:1306814]
ENSRNOG00000036631	14.9297	-1.09253	0.359193	-3.04161	0.00235316	0.00865289	9.54463	16.5984	4.9155	23.4737	13.1663	13.4962	12.0795	27.4854	8.15216	20.3851	Ptgdr2	protein_coding	prostaglandin D2 receptor 2 [Source:RGD Symbol;Acc:1311986]
ENSRNOG00000017089	3436.47	-1.09286	0.316463	-3.45337	0.00055363	0.00246251	3195.33	6488.02	2473.48	3865.69	997.603	3118.66	2625.29	5691.97	1677.31	4231.37	Prl6a1	protein_coding	prolactin family 6, subfamily a, member 1 [Source:RGD Symbol;Acc:3405]
ENSRNOG00000004841	23.2734	-1.09302	0.270903	-4.03472	5.46681e-05	0.000324716	22.2708	33.1968	11.7972	30.9426	12.1535	31.1451	13.0862	36.6472	15.2853	26.2095	Akap6	protein_coding	A-kinase anchoring protein 6 [Source:RGD Symbol;Acc:69412]
ENSRNOG00000057501	8.26529	-1.09384	0.465265	-2.351	0.018723	0.049612	4.24206	6.83463	6.88171	10.6699	7.08957	10.3817	3.01989	9.99468	5.0951	18.4437	Fam81a	protein_coding	family with sequence similarity 81, member A [Source:RGD Symbol;Acc:1311958]
ENSRNOG00000004066	23.8703	-1.09584	0.43488	-2.51988	0.0117395	0.0335607	13.7867	36.1259	19.662	14.9378	15.1919	70.5955	15.0994	27.4854	12.2282	13.5901	1700056E22Rik	protein_coding	uncharacterized LOC100912365 [Source:RGD Symbol;Acc:6487276]
ENSRNOG00000031851	32.7137	-1.11546	0.286447	-3.89411	9.85599e-05	0.000546157	15.9077	38.0787	15.7296	43.7465	22.2815	46.7176	36.2386	58.3023	13.2473	36.8874	Ndufa4l2	protein_coding	NDUFA4, mitochondrial complex associated like 2 [Source:RGD Symbol;Acc:2324558]
ENSRNOG00000000412	11.6455	-1.11901	0.458564	-2.44025	0.014677	0.0404792	6.36309	22.4567	0.983101	18.1388	8.10236	12.458	7.0464	14.992	14.2663	11.6487	Slc35f1	protein_coding	solute carrier family 35, member F1 [Source:RGD Symbol;Acc:1559576]
ENSRNOG00000015156	214.925	-1.1195	0.4561	-2.4545	0.0141082	0.0392364	86.9622	430.582	98.3101	145.11	182.303	522.199	165.087	262.36	144.701	111.633	Gal	protein_coding	galanin and GMAP prepropeptide [Source:RGD Symbol;Acc:61954]
ENSRNOG00000008716	23.3215	-1.12804	0.272254	-4.14332	3.42311e-05	0.000213698	15.9077	38.0787	12.7803	29.8756	15.1919	36.3359	12.0795	33.3156	17.3233	22.3266	Nefh	protein_coding	neurofilament heavy [Source:RGD Symbol;Acc:3159]
ENSRNOG00000018690	520.304	-1.12983	0.128249	-8.80963	1.25561e-18	8.0453e-17	254.523	798.676	313.609	851.456	319.031	633.283	391.579	697.129	352.581	591.169	Rgs17	protein_coding	regulator of G-protein signaling 17 [Source:RGD Symbol;Acc:1305515]
ENSRNOG00000001212	17.8771	-1.13058	0.414455	-2.72786	0.00637462	0.0200284	9.54463	32.2204	3.9324	29.8756	18.2303	12.458	7.0464	19.9894	17.3233	28.1509	Dnmt3l	protein_coding	DNA methyltransferase 3 like [Source:RGD Symbol;Acc:1303239]
ENSRNOG00000014231	34.1747	-1.13875	0.471726	-2.414	0.0157786	0.0430939	48.7837	58.5826	23.5944	78.957	9.11516	18.687	10.0663	46.6418	15.2853	32.0338	Pnoc	protein_coding	prepronociceptin [Source:RGD Symbol;Acc:3362]
ENSRNOG00000062379	833.696	-1.14044	0.336082	-3.39334	0.000690451	0.00299257	489.958	1485.07	756.988	1371.08	517.538	911.512	368.426	1495.87	468.749	471.77	Psg16	protein_coding	pregnancy specific glycoprotein 16 [Source:RGD Symbol;Acc:1563849]
ENSRNOG00000012422	196.565	-1.1407	0.110483	-10.3247	5.45064e-25	7.33133e-23	108.172	248.976	125.837	278.484	118.497	259.542	133.882	246.535	126.359	319.367	Tnik	protein_coding	TRAF2 and NCK interacting kinase [Source:RGD Symbol;Acc:1561817]
ENSRNOG00000002305	10.7699	-1.14712	0.432059	-2.65501	0.00793064	0.0241888	6.36309	18.5511	9.83101	20.2728	2.02559	10.3817	10.0663	12.4933	5.0951	12.6194	Slc15a2	protein_coding	solute carrier family 15 member 2 [Source:RGD Symbol;Acc:61972]
ENSRNOG00000004207	97.9042	-1.15031	0.292869	-3.92774	8.57469e-05	0.000484055	68.9334	185.511	82.5805	141.909	43.5502	70.5955	65.4309	193.23	43.8179	83.482	Eml5	protein_coding	EMAP like 5 [Source:RGD Symbol;Acc:1303275]
ENSRNOG00000018664	13.1066	-1.15126	0.385569	-2.98588	0.00282766	0.01015	10.6051	18.5511	1.9662	16.0048	9.11516	18.687	11.0729	23.3209	8.15216	13.5901	Klk7	protein_coding	kallikrein related-peptidase 7 (chymotryptic, stratum corneum) [Source:MGI Symbol;Acc:MGI:1346336]
ENSRNOG00000016306	16.9623	-1.17427	0.353452	-3.3223	0.000892797	0.00375072	12.7262	28.3149	5.89861	18.1388	15.1919	33.2214	7.0464	17.4907	11.2092	20.3851	Adgrv1	protein_coding	adhesion G protein-coupled receptor V1 [Source:RGD Symbol;Acc:1562101]
ENSRNOG00000063516	10.9498	-1.18036	0.472538	-2.49792	0.0124925	0.0353345	3.18154	12.6929	9.83101	26.6747	5.06398	13.4962	3.01989	11.6605	12.2282	11.6487		protein_coding
ENSRNOG00000027014	25.2375	-1.18205	0.261208	-4.52531	6.03084e-06	4.56521e-05	14.8472	41.0078	18.6789	38.4115	16.2047	33.2214	18.1193	31.6498	9.17118	31.0631	Spata31d1	protein_coding	SPATA31 subfamily D member 1 [Source:RGD Symbol;Acc:1565972]
ENSRNOG00000023257	2298.45	-1.18357	0.306921	-3.85626	0.000115133	0.000626056	1611.98	4521.6	1758.77	3334.33	1038.12	1619.54	1370.02	4520.09	1247.28	1962.8	Adamts9	protein_coding	ADAM metallopeptidase with thrombospondin type 1 motif, 9 [Source:RGD Symbol;Acc:1306889]
ENSRNOG00000027607	6072.6	-1.1885	0.383731	-3.09723	0.00195336	0.00736242	6227.34	11669.6	3278.64	4072.69	4300.33	6358.79	2829.63	11595.5	1883.15	8510.31	Ceacam3	protein_coding	carcinoembryonic antigen-related cell adhesion molecule 3 [Source:RGD Symbol;Acc:2333]
ENSRNOG00000024435	16.2879	-1.1914	0.359518	-3.3139	0.00092006	0.00384737	10.6051	19.5275	10.8141	16.0048	6.07677	22.8397	17.1127	26.6525	5.0951	28.1509	Galnt17	protein_coding	polypeptide N-acetylgalactosaminyltransferase 17 [Source:RGD Symbol;Acc:1563452]
ENSRNOG00000002723	23.044	-1.19221	0.394376	-3.02303	0.00250254	0.00912998	10.6051	38.0787	10.8141	54.4163	24.3071	14.5344	15.0994	23.3209	9.17118	30.0924	Sele	protein_coding	selectin E [Source:RGD Symbol;Acc:3654]
ENSRNOG00000010718	176.505	-1.19227	0.168076	-7.09366	1.30609e-12	3.70969e-11	90.1437	199.181	116.006	304.091	127.612	292.764	81.5369	202.392	121.263	230.061	Gpr153	protein_coding	G protein-coupled receptor 153 [Source:RGD Symbol;Acc:1564170]
ENSRNOG00000002204	21.0998	-1.19266	0.325715	-3.66167	0.000250574	0.0012328	11.6657	32.2204	13.7634	38.4115	11.1407	24.9161	8.05303	17.4907	19.3614	33.9752	Ccdc158	protein_coding	coiled-coil domain containing 158 [Source:RGD Symbol;Acc:1308523]
ENSRNOG00000011826	210.007	-1.19651	0.100721	-11.8795	1.51325e-32	5.35394e-30	132.564	287.055	127.803	268.881	110.395	290.687	133.882	282.35	133.492	332.957	Lzts1	protein_coding	leucine zipper tumor suppressor 1 [Source:RGD Symbol;Acc:708565]
ENSRNOG00000011821	635.151	-1.20988	0.189607	-6.38099	1.75948e-10	3.47097e-09	467.687	1371.81	398.156	895.202	311.941	884.52	389.565	634.662	349.524	648.442	S100a4	protein_coding	S100 calcium-binding protein A4 [Source:RGD Symbol;Acc:3245]
ENSRNOG00000047649	90.7058	-1.21064	0.491718	-2.46205	0.0138144	0.0385444	69.9939	139.622	105.192	126.971	42.5374	98.6261	9.05966	121.602	46.8749	146.579		protein_coding	similar to placental prolactin-like protein O [Source:RGD Symbol;Acc:1593943]
ENSRNOG00000017330	7.71333	-1.21577	0.50365	-2.41391	0.0157822	0.0430966	2.12103	17.5748	6.88171	7.46891	8.10236	9.34352	3.01989	10.8276	3.05706	8.73649	AC103221.1	protein_coding
ENSRNOG00000011133	27.3039	-1.22109	0.428753	-2.848	0.00439955	0.0146607	9.54463	31.244	25.5606	60.8183	25.3199	38.4123	3.01989	37.48	18.3424	23.2973	Trpc4	protein_coding	transient receptor potential cation channel, subfamily C, member 4 [Source:RGD Symbol;Acc:621276]
ENSRNOG00000017511	31.2786	-1.22843	0.239101	-5.1377	2.78126e-07	2.90161e-06	21.2103	42.9606	13.7634	46.9474	25.3199	39.4504	21.1392	44.1432	12.2282	45.6239	Dcdc2	protein_coding	doublecortin domain containing 2 [Source:RGD Symbol;Acc:1310227]
ENSRNOG00000020685	14.9605	-1.22946	0.360771	-3.40788	0.000654688	0.0028497	5.30257	19.5275	2.9493	20.2728	11.1407	23.8779	12.0795	20.8222	13.2473	20.3851	Atp12a	protein_coding	ATPase H+/K+ transporting non-gastric alpha2 subunit [Source:RGD Symbol;Acc:620569]
ENSRNOG00000052725	48.3573	-1.23595	0.276984	-4.46216	8.11388e-06	5.95104e-05	26.5129	65.4172	17.6958	66.1532	25.3199	49.8321	53.3513	78.2916	21.3994	79.5991	Shisal1	protein_coding	shisa like 1 [Source:RGD Symbol;Acc:1566029]
ENSRNOG00000015353	34.0391	-1.23698	0.270044	-4.58065	4.63527e-06	3.64263e-05	19.0893	57.6062	12.7803	29.8756	28.3583	43.6031	19.1259	59.9681	22.4184	47.5653	Prss12	protein_coding	serine protease 12 [Source:RGD Symbol;Acc:69238]
ENSRNOG00000021800	5.85748	-1.24813	0.519626	-2.40197	0.0163071	0.0442477	3.18154	9.76376	2.9493	10.6699	4.05118	7.26718	3.01989	5.83023	4.07608	7.76577	Zfp541	protein_coding	zinc finger protein 541 [Source:RGD Symbol;Acc:1310756]
ENSRNOG00000014573	28.8794	-1.25044	0.314393	-3.9773	6.97033e-05	0.000402324	16.9682	50.7716	4.9155	37.3445	17.2175	36.3359	25.1657	46.6418	21.3994	32.0338	Ckmt1	protein_coding	creatine kinase, mitochondrial 1 [Source:RGD Symbol;Acc:61976]
ENSRNOG00000016983	129.741	-1.25119	0.32119	-3.89549	9.80018e-05	0.000543951	81.6596	124	35.3916	218.732	102.292	139.115	45.2983	142.424	119.225	289.275	Myh7	protein_coding	myosin heavy chain 7 [Source:RGD Symbol;Acc:62030]
ENSRNOG00000029762	10.259	-1.25147	0.434132	-2.88269	0.00394296	0.0134278	5.30257	9.76376	9.83101	17.0718	3.03839	9.34352	5.03314	16.6578	7.13314	19.4144	Acr	protein_coding	acrosin [Source:RGD Symbol;Acc:2024]
ENSRNOG00000032085	8.21547	-1.25205	0.489694	-2.5568	0.0105641	0.0307624	1.06051	12.6929	8.84791	12.8038	5.06398	10.3817	5.03314	6.66312	4.07608	15.5315	Dlec1	protein_coding	DLEC1 cilia and flagella associated protein [Source:RGD Symbol;Acc:1561649]
ENSRNOG00000026065	47.1906	-1.25459	0.347973	-3.60542	0.000311645	0.00149221	41.3601	90.803	32.4423	60.8183	18.2303	43.6031	18.1193	104.944	29.5516	32.0338	Slit1	protein_coding	slit guidance ligand 1 [Source:RGD Symbol;Acc:69307]
ENSRNOG00000047367	64.2155	-1.25996	0.23216	-5.42711	5.72727e-08	6.96721e-07	34.997	119.118	36.3747	72.5551	50.6398	115.237	31.2055	59.9681	35.6657	86.3942	Card14	protein_coding	caspase recruitment domain family, member 14 [Source:RGD Symbol;Acc:1591135]
ENSRNOG00000013279	51.6671	-1.26997	0.418634	-3.0336	0.00241655	0.00885997	32.8759	171.842	28.5099	52.2824	37.4734	64.3665	33.2187	52.4721	19.3614	24.268	Scd3	protein_coding	similar to stearoyl-coenzyme A desaturase 3 [Source:RGD Symbol;Acc:1595370]
ENSRNOG00000017007	302.911	-1.27498	0.177808	-7.17051	7.47173e-13	2.19104e-11	125.141	450.109	137.634	443.867	144.83	373.741	230.518	468.917	247.622	406.732	Prl2b1	protein_coding	Prolactin family 2, subfamily b, member 1 [Source:RGD Symbol;Acc:620118]
ENSRNOG00000019999	60.3811	-1.27923	0.217862	-5.87174	4.31253e-09	6.59027e-08	40.2995	98.614	18.6789	82.158	35.4478	65.4046	42.2784	78.2916	39.7418	102.896	Lypd3	protein_coding	Ly6/Plaur domain containing 3 [Source:RGD Symbol;Acc:69053]
ENSRNOG00000018851	15.4061	-1.28563	0.390535	-3.29198	0.00099485	0.00412094	12.7262	35.1495	4.9155	21.3397	7.08957	15.5725	13.0862	22.488	7.13314	14.5608	Ppp2r2b	protein_coding	protein phosphatase 2, regulatory subunit B, beta [Source:RGD Symbol;Acc:631441]
ENSRNOG00000046476	3403.03	-1.28597	0.317977	-4.04421	5.24987e-05	0.000313548	2428.58	3668.25	2884.42	3855.02	1238.65	7604.59	1678.05	3506.47	1667.12	5499.14	Ctsj	protein_coding	cathepsin J [Source:RGD Symbol;Acc:69241]
ENSRNOG00000013781	29.5371	-1.29948	0.236956	-5.48405	4.15688e-08	5.19609e-07	19.0893	48.8188	13.7634	38.4115	16.2047	36.3359	19.1259	41.6445	17.3233	44.6532	Kcnq5	protein_coding	potassium voltage-gated channel subfamily Q member 5 [Source:RGD Symbol;Acc:628848]
ENSRNOG00000021916	89.2921	-1.3007	0.163975	-7.93228	2.15158e-15	9.07173e-14	50.9047	139.622	57.0199	152.579	49.627	95.5116	50.3314	135.761	49.932	111.633	Slc16a12	protein_coding	solute carrier family 16, member 12 [Source:RGD Symbol;Acc:1311468]
ENSRNOG00000030547	35.0593	-1.31606	0.237858	-5.53296	3.14866e-08	4.04455e-07	15.9077	65.4172	18.6789	45.8804	24.3071	51.9085	23.1525	49.1405	18.3424	37.8581	Dpp6	protein_coding	dipeptidyl peptidase like 6 [Source:RGD Symbol;Acc:68402]
ENSRNOG00000046245	276.881	-1.3231	0.185618	-7.12809	1.0177e-12	2.9367e-11	209.982	376.881	132.719	384.115	164.073	404.886	112.742	277.352	171.195	534.867	AABR07057423.1	protein_coding	membrane associated ring-CH-type finger 9 [Source:RGD Symbol;Acc:1590688]
ENSRNOG00000033693	14.5511	-1.32333	0.369933	-3.57722	0.000347264	0.00163913	3.18154	16.5984	7.86481	17.0718	10.128	22.8397	11.0729	17.4907	9.17118	30.0924	AC135826.1	protein_coding	NLR family, apoptosis inhibitory protein 6 [Source:RGD Symbol;Acc:621281]
ENSRNOG00000016436	7153.92	-1.32821	0.494842	-2.6841	0.0072725	0.0224464	6883.8	15431.6	7290.68	11602.4	2048.88	6422.11	2363.56	10718.5	1789.4	6988.22	Prl4a1	protein_coding	prolactin family 4, subfamily a, member 1 [Source:RGD Symbol;Acc:3404]
ENSRNOG00000012471	995.919	-1.3302	0.262258	-5.07212	3.93398e-07	3.94976e-06	760.389	1985.95	459.108	1310.26	418.284	1752.43	678.468	1224.35	517.662	852.293	Thbs4	protein_coding	thrombospondin 4 [Source:RGD Symbol;Acc:62046]
ENSRNOG00000007567	18.3198	-1.33685	0.313017	-4.27086	1.94719e-05	0.000130306	9.54463	21.4803	10.8141	36.2776	13.1663	23.8779	9.05966	21.6551	9.17118	28.1509	Rem1	protein_coding	RRAD and GEM like GTPase 1 [Source:RGD Symbol;Acc:1306560]
ENSRNOG00000017888	114.05	-1.3446	0.216886	-6.1996	5.6606e-10	1.01685e-08	48.7837	125.953	68.8171	137.641	44.563	181.68	63.4176	216.551	96.8069	156.286	Ctsr	protein_coding	cathepsin R [Source:RGD Symbol;Acc:631422]
ENSRNOG00000071114	9925.1	-1.34855	0.447056	-3.01651	0.00255703	0.00929751	8746.06	21158.1	8776.14	15756.2	3089.03	7171.67	4517.75	19172.3	2856.31	8007.48		protein_coding	carcinoembryonic antigen-related cell adhesion molecule 3-like [Source:RGD Symbol;Acc:7698003]
ENSRNOG00000062787	1147.39	-1.3559	0.392584	-3.45379	0.000552765	0.00246001	699.939	2270.07	1114.84	2284.42	425.374	1261.38	430.837	1759.06	552.309	675.622	Cgm4	protein_coding	carcinoembryonic antigen gene family 4 [Source:RGD Symbol;Acc:1307652]
ENSRNOG00000059903	46.0163	-1.36108	0.245642	-5.5409	3.00913e-08	3.88064e-07	23.3313	66.3936	12.7803	54.4163	30.3839	51.9085	32.2121	76.6259	30.5706	81.5406	Thbs3	protein_coding	thrombospondin 3 [Source:RGD Symbol;Acc:1596780]
ENSRNOG00000014840	628.315	-1.37092	0.256598	-5.3427	9.15741e-08	1.06913e-06	390.269	1046.68	543.655	1082.99	274.468	674.81	222.465	874.534	320.991	852.293	Gna14	protein_coding	G protein subunit alpha 14 [Source:RGD Symbol;Acc:1308122]
ENSRNOG00000027212	32.2614	-1.37246	0.336993	-4.07267	4.64769e-05	0.000280891	6.36309	30.2677	21.6282	38.4115	20.2559	68.5192	28.1856	49.1405	13.2473	46.5946	Tekt3	protein_coding	tektin 3 [Source:RGD Symbol;Acc:1310582]
ENSRNOG00000070827	45.2931	-1.38206	0.205155	-6.73667	1.62057e-11	3.83354e-10	25.4523	71.2755	29.493	59.7513	18.2303	59.1756	31.2055	75.793	21.3994	61.1554		protein_coding
ENSRNOG00000007410	9.94737	-1.39632	0.423201	-3.29944	0.000968789	0.00402528	7.4236	19.5275	4.9155	8.5359	5.06398	15.5725	5.03314	16.6578	5.0951	11.6487	Dab1	protein_coding	DAB adaptor protein 1 [Source:RGD Symbol;Acc:628770]
ENSRNOG00000038101	7913.52	-1.40166	0.366142	-3.82819	0.000129091	0.000692016	5200.76	15147.5	7136.33	15317.7	2594.78	6800.01	3606.75	13372	3189.53	6769.81	Psg19	protein_coding	pregnancy specific glycoprotein 19 [Source:RGD Symbol;Acc:2334]
ENSRNOG00000017159	175.949	-1.40487	0.424684	-3.30803	0.000939532	0.00392376	150.593	371.999	101.259	371.312	50.6398	118.351	121.802	252.366	58.0842	163.081	Dsc3	protein_coding	desmocollin 3 [Source:RGD Symbol;Acc:1311782]
ENSRNOG00000002256	49.3316	-1.41223	0.319516	-4.41991	9.87438e-06	7.0889e-05	32.8759	99.5904	12.7803	57.6173	24.3071	100.702	40.2651	42.4774	24.4565	58.2433	Art3	protein_coding	ADP-ribosyltransferase 3 [Source:RGD Symbol;Acc:628833]
ENSRNOG00000002657	155.723	-1.42114	0.212297	-6.69413	2.16965e-11	5.03007e-10	92.2647	251.905	132.719	194.192	46.5886	206.596	85.5634	242.371	66.2363	238.797	Pla2g4a	protein_coding	phospholipase A2 group IVA [Source:RGD Symbol;Acc:67366]
ENSRNOG00000013674	72.4641	-1.4214	0.223495	-6.35987	2.01923e-10	3.91557e-09	54.0862	105.449	58.003	102.431	33.4222	96.5497	30.1989	112.44	21.3994	110.662	Megf10	protein_coding	multiple EGF-like domains 10 [Source:RGD Symbol;Acc:735084]
ENSRNOG00000014714	7.87073	-1.42211	0.533623	-2.665	0.00769885	0.0235792	3.18154	9.76376	0.983101	18.1388	3.03839	8.30535	5.03314	13.3262	9.17118	7.76577	Trpv6	protein_coding	transient receptor potential cation channel, subfamily V, member 6 [Source:RGD Symbol;Acc:69335]
ENSRNOG00000002730	874.13	-1.43231	0.163208	-8.77601	1.69379e-18	1.06847e-16	593.888	1216.56	616.404	1147.01	343.338	1344.43	456.003	1116.91	353.6	1553.15	Rgs5	protein_coding	regulator of G-protein signaling 5 [Source:RGD Symbol;Acc:3568]
ENSRNOG00000007237	482.954	-1.43535	0.209428	-6.85366	7.19835e-12	1.81915e-10	242.858	547.747	262.488	598.58	260.288	931.238	184.213	479.745	353.6	968.78	Id2	protein_coding	inhibitor of DNA binding 2 [Source:RGD Symbol;Acc:2859]
ENSRNOG00000065666	10.9524	-1.43603	0.469781	-3.05681	0.00223703	0.00828953	5.30257	20.5039	0.983101	21.3397	7.08957	14.5344	10.0663	15.8249	6.11412	7.76577		protein_coding	sterile alpha motif domain-containing protein 9-like [Source:RGD Symbol;Acc:41041657]
ENSRNOG00000023633	6.49854	-1.45043	0.55305	-2.6226	0.00872626	0.0261884	7.4236	7.81101	0	7.46891	3.03839	12.458	4.02651	9.99468	3.05706	9.70721	Crabp1	protein_coding	cellular retinoic acid binding protein 1 [Source:RGD Symbol;Acc:2400]
ENSRNOG00000006802	21.4057	-1.4696	0.33918	-4.33281	1.47218e-05	0.000100968	7.4236	19.5275	12.7803	25.6077	14.1791	36.3359	8.05303	28.3183	14.2663	47.5653	Lrrn1	protein_coding	leucine rich repeat neuronal 1 [Source:RGD Symbol;Acc:1564145]
ENSRNOG00000010840	13.5235	-1.4775	0.42336	-3.48993	0.000483151	0.00218742	11.6657	24.4094	6.88171	30.9426	4.05118	10.3817	5.03314	19.1565	8.15216	14.5608	Adamtsl3	protein_coding	ADAMTS-like 3 [Source:RGD Symbol;Acc:1305155]
ENSRNOG00000071009	7.77804	-1.4877	0.490869	-3.03074	0.00243953	0.00893215	4.24206	10.7401	4.9155	13.8708	5.06398	14.5344	1.00663	6.66312	5.0951	11.6487	Kif19b	protein_coding	similar to Kif19A CG9913-PB, isoform B [Source:RGD Symbol;Acc:1598146]
ENSRNOG00000015829	17.5749	-1.50864	0.356556	-4.23114	2.3251e-05	0.000152278	9.54463	28.3149	15.7296	27.7417	2.02559	26.9924	9.05966	19.9894	9.17118	27.1802	Trpm1	protein_coding	transient receptor potential cation channel, subfamily M, member 1 [Source:RGD Symbol;Acc:1597140]
ENSRNOG00000011141	41.5723	-1.51852	0.26284	-5.77735	7.58867e-09	1.1047e-07	22.2708	84.9447	24.5775	62.9522	13.1663	41.5268	30.1989	56.6365	17.3233	62.1262	Serpina11	protein_coding	serpin family A member 11 [Source:RGD Symbol;Acc:1359239]
ENSRNOG00000004322	520.345	-1.52189	0.148307	-10.2617	1.048e-24	1.3755e-22	367.998	864.093	292.964	821.58	185.342	676.886	267.763	770.423	230.299	726.099	Sh3kbp1	protein_coding	SH3-domain kinase binding protein 1 [Source:MGI Symbol;Acc:MGI:1889583]
ENSRNOG00000042158	1177.19	-1.54442	0.541413	-2.85258	0.00433659	0.0144805	1221.71	2660.63	566.266	1445.77	297.762	919.818	771.078	2147.19	148.777	1592.95	Ceacam12	protein_coding	CEA cell adhesion molecule 12 [Source:RGD Symbol;Acc:1306754]
ENSRNOG00000014590	28.658	-1.54495	0.241798	-6.38943	1.66505e-10	3.30068e-09	14.8472	43.9369	14.7465	46.9474	13.1663	37.3741	16.1061	42.4774	14.2663	42.7117	Stk33	protein_coding	serine/threonine kinase 33 [Source:RGD Symbol;Acc:1590972]
ENSRNOG00000024843	3856.85	-1.54576	0.313361	-4.93283	8.10454e-07	7.62436e-06	1684.1	4517.69	2659.29	7956.52	2943.18	5699.55	862.681	5723.62	1690.55	4831.28	Prl8a9	protein_coding	prolactin family 8, subfamily a, member 9 [Source:RGD Symbol;Acc:619862]
ENSRNOG00000033567	15.6098	-1.55636	0.462835	-3.36266	0.000771946	0.00330095	9.54463	44.9133	4.9155	11.7369	4.05118	15.5725	13.0862	26.6525	8.15216	17.473	Musk	protein_coding	muscle associated receptor tyrosine kinase [Source:RGD Symbol;Acc:3211]
ENSRNOG00000025121	15.216	-1.5597	0.359328	-4.34061	1.42087e-05	9.79445e-05	7.4236	13.6693	5.89861	25.6077	10.128	23.8779	8.05303	29.984	7.13314	20.3851	Pla2g3	protein_coding	phospholipase A2, group III [Source:RGD Symbol;Acc:1305323]
ENSRNOG00000011313	7.99951	-1.56849	0.497757	-3.15112	0.00162644	0.00630364	3.18154	11.7165	2.9493	6.40192	5.06398	12.458	7.0464	17.4907	2.03804	11.6487	Sorcs1	protein_coding	sortilin-related VPS10 domain containing receptor 1 [Source:RGD Symbol;Acc:1305910]
ENSRNOG00000068164	19.2668	-1.57599	0.640162	-2.46186	0.0138218	0.0385583	23.3313	41.9842	1.9662	4.26795	14.1791	34.2596	4.02651	44.1432	5.0951	19.4144		protein_coding
ENSRNOG00000037718	10.8816	-1.58165	0.469344	-3.36992	0.000751911	0.00322924	3.18154	8.78739	8.84791	19.2058	7.08957	9.34352	4.02651	19.9894	4.07608	24.268	Cfap52	protein_coding	cilia and flagella associated protein 52 [Source:RGD Symbol;Acc:1308151]
ENSRNOG00000049949	4.89481	-1.59488	0.582474	-2.7381	0.00617944	0.0194904	2.12103	7.81101	1.9662	7.46891	2.02559	6.22901	4.02651	7.49601	2.03804	7.76577	Hapln4	protein_coding	hyaluronan and proteoglycan link protein 4 [Source:RGD Symbol;Acc:1308408]
ENSRNOG00000051507	4.49989	-1.59957	0.649073	-2.46439	0.0137247	0.03834	2.12103	4.88188	1.9662	6.40192	0	5.19085	3.01989	6.66312	4.07608	10.6779	Azin2	protein_coding	antizyme inhibitor 2 [Source:RGD Symbol;Acc:1564776]
ENSRNOG00000011497	7.42849	-1.60251	0.632744	-2.53263	0.011321	0.0325472	6.36309	13.6693	0	17.0718	6.07677	3.11451	4.02651	14.1591	2.03804	7.76577	Aldh1b1	protein_coding	aldehyde dehydrogenase 1 family, member B1 [Source:RGD Symbol;Acc:1306737]
ENSRNOG00000016792	101.399	-1.62182	0.258376	-6.27698	3.45207e-10	6.45033e-09	97.5673	165.008	46.2057	161.115	36.4606	153.649	36.2386	159.915	32.6086	125.223	Prl3d4	protein_coding	prolactin family 3, subfamily d, member 4 [Source:RGD Symbol;Acc:2428]
ENSRNOG00000001287	5.9052	-1.65421	0.564565	-2.93006	0.00338892	0.0118079	1.06051	10.7401	0.983101	10.6699	4.05118	6.22901	3.01989	7.49601	5.0951	9.70721	Gper1	protein_coding	G protein-coupled estrogen receptor 1 [Source:RGD Symbol;Acc:619845]
ENSRNOG00000015401	24.1816	-1.65943	0.314187	-5.28166	1.28022e-07	1.44191e-06	16.9682	31.244	7.86481	46.9474	10.128	25.9542	7.0464	36.6472	16.3043	42.7117	Mapk4	protein_coding	mitogen-activated protein kinase 4 [Source:RGD Symbol;Acc:3047]
ENSRNOG00000066437	12.7473	-1.67542	0.434453	-3.85639	0.000115073	0.000625942	7.4236	25.3858	7.86481	22.4067	5.06398	8.30535	8.05303	22.488	2.03804	18.4437	Ntm	protein_coding	neurotrimin [Source:RGD Symbol;Acc:620958]
ENSRNOG00000006255	119.143	-1.69685	0.157516	-10.7725	4.64013e-27	8.29869e-25	45.6021	155.244	70.7833	218.732	43.5502	169.222	63.4176	188.233	57.0651	179.583	Nipal4	protein_coding	NIPA-like domain containing 4 [Source:RGD Symbol;Acc:1309452]
ENSRNOG00000025503	108.124	-1.70374	0.226697	-7.51548	5.67013e-14	1.95098e-12	57.2678	155.244	69.8002	140.842	36.4606	197.252	40.2651	109.941	49.932	224.237	Slc38a8	protein_coding	solute carrier family 38, member 8 [Source:RGD Symbol;Acc:1560237]
ENSRNOG00000003515	80.781	-1.72225	0.155545	-11.0724	1.70723e-28	3.7047e-26	32.8759	130.834	39.324	126.971	36.4606	125.618	48.3182	117.437	30.5706	119.399	Ephx1	protein_coding	epoxide hydrolase 1 [Source:RGD Symbol;Acc:2557]
ENSRNOG00000070061	7.38996	-1.72617	0.545552	-3.16409	0.0015557	0.00607463	0	16.5984	3.9324	10.6699	3.03839	10.3817	5.03314	13.3262	5.0951	5.82433		protein_coding
ENSRNOG00000016803	41.1253	-1.72935	0.482735	-3.58241	0.000340445	0.00161021	28.6339	97.6376	34.4085	64.0192	6.07677	29.0687	21.1392	88.2863	5.0951	36.8874	Prl8a3	protein_coding	prolactin-8A4 [Source:RGD Symbol;Acc:9329051]
ENSRNOG00000050152	128.867	-1.75859	0.521651	-3.37121	0.000748389	0.00321542	86.9622	350.519	74.7157	198.46	28.3583	69.5573	76.5038	267.358	27.5135	108.721	Chsy3	protein_coding	chondroitin sulfate synthase 3 [Source:RGD Symbol;Acc:1560819]
ENSRNOG00000003263	28.1428	-1.78527	0.296137	-6.02853	1.65462e-09	2.71188e-08	19.0893	54.6771	14.7465	52.2824	10.128	40.4886	8.05303	29.984	11.2092	40.7703	Lefty1	protein_coding	left right determination factor 1 [Source:RGD Symbol;Acc:1561867]
ENSRNOG00000030269	61.4803	-1.78865	0.356548	-5.01659	5.25972e-07	5.15985e-06	22.2708	41.0078	23.5944	51.2154	24.3071	109.008	31.2055	100.78	36.6847	174.73	Atp2b2	protein_coding	ATPase plasma membrane Ca2+ transporting 2 [Source:RGD Symbol;Acc:2176]
ENSRNOG00000023566	7.82941	-1.8244	0.628462	-2.90295	0.0036966	0.0127354	4.24206	28.3149	2.9493	8.5359	2.02559	4.15268	5.03314	14.1591	3.05706	5.82433	Vwa3b	protein_coding	von Willebrand factor A domain containing 3B [Source:RGD Symbol;Acc:1562560]
ENSRNOG00000037600	4.17711	-1.82463	0.673204	-2.71037	0.00672088	0.0209344	1.06051	4.88188	0.983101	9.60288	2.02559	6.22901	3.01989	4.16445	2.03804	7.76577	Sim1	protein_coding	SIM bHLH transcription factor 1 [Source:RGD Symbol;Acc:1309949]
ENSRNOG00000002525	731.205	-1.85959	0.622248	-2.98851	0.0028034	0.0100674	273.613	1478.23	848.416	1379.61	188.38	457.833	156.027	1784.88	113.111	631.939	Ptgs2	protein_coding	prostaglandin-endoperoxide synthase 2 [Source:RGD Symbol;Acc:620349]
ENSRNOG00000062731	40.738	-1.89415	0.415761	-4.55586	5.21727e-06	4.04338e-05	22.2708	111.307	15.7296	44.8135	5.06398	35.2977	31.2055	79.9574	12.2282	49.5068	Diras2	protein_coding	DIRAS family GTPase 2 [Source:RGD Symbol;Acc:1305580]
ENSRNOG00000034000	54.5875	-1.94351	0.420757	-4.61909	3.85434e-06	3.09928e-05	46.6626	123.023	19.662	119.503	9.11516	51.9085	27.179	94.9494	10.1902	43.6825	AABR07002659.1	protein_coding	pregnancy-specific glycoprotein 22-like [Source:RGD Symbol;Acc:41027479]
ENSRNOG00000065763	3.9634	-1.94592	0.731407	-2.66052	0.00780207	0.0238727	2.12103	4.88188	0.983101	5.33494	1.0128	9.34352	4.02651	4.16445	0	7.76577		protein_coding
ENSRNOG00000065730	1138.94	-2.01258	0.551188	-3.65136	0.00026086	0.00127607	716.908	2798.29	698.002	1839.49	163.06	886.596	550.626	2383.73	133.492	1219.23	Ctsm	protein_coding	cathepsin M [Source:RGD Symbol;Acc:631420]
ENSRNOG00000023612	7529.43	-2.0411	0.267858	-7.62008	2.53517e-14	9.20979e-13	4096.77	13046.3	4098.55	15098.9	1862.53	9903.09	1921.65	10307.8	2739.13	12219.4	Doxl1	protein_coding	diamine oxidase-like protein 1 [Source:RGD Symbol;Acc:735023]
ENSRNOG00000016863	49.4591	-2.0426	0.306885	-6.65591	2.81547e-11	6.2942e-10	20.1498	68.3463	27.5268	109.9	13.1663	77.8627	7.0464	56.6365	28.5326	85.4235	Pnma8b	protein_coding	PNMA family member 8B [Source:RGD Symbol;Acc:1560435]
ENSRNOG00000042860	2168.56	-2.04424	0.525733	-3.88836	0.000100924	0.000556602	1534.56	4852.59	1050.93	3664.03	420.31	1920.61	983.476	5078.96	242.527	1937.56	Pappa2	protein_coding	pappalysin 2 [Source:RGD Symbol;Acc:1591785]
ENSRNOG00000049693	6.48901	-2.11954	0.607923	-3.48653	0.000489339	0.00221284	1.06051	12.6929	5.89861	12.8038	3.03839	7.26718	2.01326	7.49601	0	12.6194	Cbr1	protein_coding	carbonyl reductase 1 [Source:RGD Symbol;Acc:2286]
ENSRNOG00000014464	57.4023	-2.13011	0.198993	-10.7044	9.70105e-27	1.62768e-24	27.5734	90.803	27.5268	87.4929	14.1791	104.855	18.1193	89.9521	19.3614	94.16	Tnfsf13b	protein_coding	tumor necrosis factor (ligand) superfamily, member 13b [Source:MGI Symbol;Acc:MGI:1344376]
ENSRNOG00000017519	992.733	-2.14567	0.66995	-3.20273	0.00136129	0.00540763	747.663	2700.66	394.223	1191.82	121.535	586.566	493.248	2555.31	73.3695	1062.94		protein_coding	carcinoembryonic antigen-related cell adhesion molecule 5-like [Source:RGD Symbol;Acc:7607030]
ENSRNOG00000017324	3.87655	-2.14653	0.750957	-2.85839	0.00425791	0.0142793	1.06051	6.83463	1.9662	9.60288	0	4.15268	2.01326	3.33156	2.03804	7.76577	Slc46a2	protein_coding	solute carrier family 46, member 2 [Source:RGD Symbol;Acc:1310485]
ENSRNOG00000032417	5.53434	-2.15522	0.626421	-3.44053	0.00058057	0.00256342	2.12103	5.85826	0.983101	9.60288	1.0128	6.22901	2.01326	10.8276	4.07608	12.6194	Gabrp	protein_coding	gamma-aminobutyric acid type A receptor subunit pi [Source:RGD Symbol;Acc:620532]
ENSRNOG00000056519	80.0261	-2.16326	0.295995	-7.30843	2.70286e-13	8.57486e-12	22.2708	142.551	21.6282	92.8279	16.2047	98.6261	36.2386	195.729	49.932	124.252		protein_coding	Ctsq protein-like [Source:RGD Symbol;Acc:2320837]
ENSRNOG00000029485	978.853	-2.2185	0.613676	-3.6151	0.000300233	0.00144394	579.041	2625.48	559.384	1986.73	108.369	687.268	378.492	2029.75	105.978	728.041	Psg29	protein_coding	pregnancy-specific glycoprotein 29 [Source:RGD Symbol;Acc:1565741]
ENSRNOG00000015418	3.53663	-2.26635	0.85037	-2.66513	0.00769578	0.0235785	0	3.9055	0.983101	2.13397	3.03839	12.458	1.00663	4.99734	1.01902	5.82433	Klhl14	protein_coding	kelch-like family member 14 [Source:RGD Symbol;Acc:1566178]
ENSRNOG00000002379	6952.48	-2.3436	0.0881744	-26.5792	1.18148e-155	1.92285e-151	2696.89	11195.1	2336.83	10735	2134.97	12024.1	2051.51	10584.4	2223.5	13542.5	Plac1	protein_coding
ENSRNOG00000016871	50.752	-2.35056	0.707638	-3.32169	0.000894732	0.00375593	40.2995	178.677	17.6958	103.498	5.06398	20.7634	12.0795	88.2863	8.15216	33.0045	Prl8a4	protein_coding	prolactin family 8, subfamily a, member 4 [Source:RGD Symbol;Acc:620116]
ENSRNOG00000027935	3.13203	-2.36203	0.838871	-2.81573	0.00486671	0.0159496	2.12103	6.83463	0	5.33494	1.0128	4.15268	2.01326	4.99734	0	4.85361	Lrrc34	protein_coding	leucine rich repeat containing 34 [Source:RGD Symbol;Acc:1565052]
ENSRNOG00000012218	12.2505	-2.40754	0.482576	-4.98893	6.07143e-07	5.8817e-06	6.36309	24.4094	3.9324	26.6747	4.05118	23.8779	5.03314	11.6605	0	16.5023	Poteg	protein_coding	POTE ankyrin domain family, member G [Source:RGD Symbol;Acc:1359470]
ENSRNOG00000011196	10.3095	-2.51443	0.529957	-4.74459	2.08928e-06	1.7812e-05	4.24206	14.6456	3.9324	26.6747	2.02559	23.8779	1.00663	9.99468	4.07608	12.6194	Krt25	protein_coding	keratin 25 [Source:RGD Symbol;Acc:1359097]
ENSRNOG00000037275	3.55306	-2.58677	0.874755	-2.95714	0.00310505	0.011005	2.12103	7.81101	0.983101	7.46891	2.02559	2.07634	0	9.16179	0	3.88288	Tlcd2	protein_coding	TLC domain containing 2 [Source:RGD Symbol;Acc:1562631]
ENSRNOG00000043237	808.179	-2.64449	0.461159	-5.73444	9.78375e-09	1.39188e-07	390.269	2105.07	246.758	1616.49	115.459	515.97	231.525	1799.87	130.435	929.951	Prl8a3	protein_coding	prolactin family 8, subfamily a, member 3 [Source:RGD Symbol;Acc:3406]
ENSRNOG00000026315	522.622	-2.70232	0.576226	-4.68968	2.73638e-06	2.27333e-05	237.555	1463.59	182.857	976.293	46.5886	351.939	179.18	1239.34	49.932	498.951	Taf7l	protein_coding	TATA-box binding protein associated factor 7-like [Source:RGD Symbol;Acc:1564898]
ENSRNOG00000016933	788.258	-2.97007	0.409854	-7.24666	4.27184e-13	1.30685e-11	212.103	1519.24	283.133	2149.98	151.919	514.932	134.888	1759.9	110.054	1046.44	Prl8a7	protein_coding	prolactin family 8, subfamily a, member 7 [Source:RGD Symbol;Acc:620115]
ENSRNOG00000018606	3.3773	-3.93571	1.10976	-3.54646	0.000390443	0.00181091	0	10.7401	0	5.33494	2.02559	2.07634	0	5.83023	0	7.76577	Olr59	protein_coding	olfactory receptor 59 [Source:RGD Symbol;Acc:628858]
