# Supplementary material for: Fundamental and unique roles of PLAC1 in the regulation of rat and human trophoblast cell development
Source: Development. 2026 May 12;153(9):dev205290. doi: 10.1242/dev.205290 (PMC13245914; doi:10.1242/dev.205290)
Supplement: Table S2. Differentially regulated transcripts identified in the RNA-seq analysis of junctional zone tissue at gestation day 18.5 from wild type and PLAC1 mutant rats. [file develop-153-205290-TableS2.xlsx]

## Sheet: Dataset2_JZ_gd18.5
Gene	baseMean	log2FoldChange	lfcSE	stat	pvalue	padj	PLAC1_KO1	PLAC1_WT1	PLAC1_WT2	PLAC1_KO3	PLAC1 _WT3	PLAC1_KO4	PLAC1_WT4	PLAC1_KO5	external_gene_name	gene_biotype	description
ENSRNOG00000006588	15.0164	6.33906	1.32742	4.77547	1.79287e-06	1.23998e-05	4.49205	0	0	14.5236	0	74.6568	1.14845	25.3099	Meox2	protein_coding	mesenchyme homeobox 2 [Source:RGD Symbol;Acc:3079]
ENSRNOG00000031662	22.0799	6.15805	1.08791	5.66043	1.50991e-08	1.55372e-07	54.803	1.07283	0	62.5633	1.41518	25.1476	0	31.6374	Slc6a5	protein_coding	solute carrier family 6 member 5 [Source:RGD Symbol;Acc:621824]
ENSRNOG00000021782	18.9026	5.3272	0.998066	5.33752	9.42256e-08	8.52871e-07	56.5998	0	3.74824	49.1569	0	20.4324	0	21.2834	Zscan10	protein_coding	zinc finger and SCAN domain containing 10 [Source:RGD Symbol;Acc:1310745]
ENSRNOG00000016700	4.22094	5.24013	1.39056	3.76837	0.000164315	0.000733628	2.69523	0	0	7.82042	0	18.0748	0	5.17703	Tcf21	protein_coding	transcription factor 21 [Source:RGD Symbol;Acc:620523]
ENSRNOG00000025895	38.3364	5.20533	0.943108	5.51934	3.40278e-08	3.31786e-07	15.273	4.29131	0	31.2817	0	186.249	3.44535	66.151	Cavin2	protein_coding	caveolae associated protein 2 [Source:RGD Symbol;Acc:1359345]
ENSRNOG00000030210	81.7294	5.15057	0.510666	10.086	6.37148e-24	4.70683e-22	201.244	7.50979	6.24707	212.268	0	132.811	3.44535	90.3105	Fndc1	protein_coding	fibronectin type III domain containing 1 [Source:RGD Symbol;Acc:1310640]
ENSRNOG00000018606	3.93434	5.13471	1.46812	3.49747	0.000469691	0.00186083	1.79682	0	0	8.93762	0	17.2889	0	3.45136	Olr59	protein_coding	olfactory receptor 59 [Source:RGD Symbol;Acc:628858]
ENSRNOG00000010158	201.409	5.12576	0.842201	6.08615	1.15659e-09	1.41271e-08	165.307	5.36413	7.49648	159.76	4.24554	893.524	27.5628	348.012	Magel2	protein_coding	MAGE family member L2 [Source:RGD Symbol;Acc:1583615]
ENSRNOG00000024882	55.4184	5.04595	0.7897	6.3897	1.66208e-10	2.325e-09	43.1237	2.14565	3.74824	43.5709	0	274.266	6.8907	69.6024	Pax1	protein_coding	paired box 1 [Source:RGD Symbol;Acc:1588548]
ENSRNOG00000022711	5.83019	4.95465	1.43156	3.46102	0.000538123	0.0020913	3.59364	0	0	3.35161	0	32.2203	1.14845	6.32749	Slco4c1	protein_coding	solute carrier organic anion transporter family, member 4C1 [Source:RGD Symbol;Acc:1303048]
ENSRNOG00000031665	54.9498	4.93756	0.793619	6.22157	4.9221e-10	6.36113e-09	35.9364	6.43696	1.24941	54.7429	0	268.765	5.74225	66.7262	Ace2	protein_coding	angiotensin I converting enzyme (peptidyl-dipeptidase A) 2 [Source:MGI Symbol;Acc:MGI:1917258]
ENSRNOG00000039323	37.2105	4.91781	0.845689	5.81515	6.05799e-09	6.60755e-08	19.765	2.14565	1.24941	31.2817	1.41518	185.463	4.5938	51.7703		protein_coding
ENSRNOG00000005154	3.33055	4.90187	1.26481	3.87557	0.000106374	0.00049973	5.39046	0	0	6.70321	0	7.07275	0	7.47794	Alkal2	protein_coding	ALK and LTK ligand 2 [Source:RGD Symbol;Acc:1587117]
ENSRNOG00000023576	3.27435	4.88617	1.47632	3.3097	0.000933976	0.00341919	5.39046	0	0	1.1172	0	13.3596	0	6.32749	Ecrg4	protein_coding	ECRG4 augurin precursor [Source:RGD Symbol;Acc:1305645]
ENSRNOG00000047491	53.5068	4.88108	1.18041	4.13506	3.54865e-05	0.000185515	30.5459	1.07283	2.49883	30.1645	0	273.48	10.336	79.9564	AABR07037520.1	protein_coding
ENSRNOG00000010886	8.95779	4.84987	1.11431	4.35235	1.34686e-05	7.72893e-05	17.0698	2.14565	0	15.6408	0	23.5758	0	13.2302	Nfe2l3	protein_coding	nuclear factor, erythroid 2-like 3 [Source:RGD Symbol;Acc:1307730]
ENSRNOG00000006802	22.0524	4.82926	0.786898	6.13709	8.4045e-10	1.05162e-08	51.2093	2.14565	0	24.5785	1.41518	66.0123	2.2969	28.7613	Lrrn1	protein_coding	leucine rich repeat neuronal 1 [Source:RGD Symbol;Acc:1564145]
ENSRNOG00000008146	12.1858	4.7111	0.952154	4.94783	7.50461e-07	5.60758e-06	17.9682	1.07283	0	21.2268	0	35.3638	2.2969	19.5577	Tox2	protein_coding	TOX high mobility group box family member 2 [Source:RGD Symbol;Acc:735184]
ENSRNOG00000016385	4.93365	4.69009	1.53172	3.06199	0.00219874	0.00722114	2.69523	0	0	6.70321	1.41518	27.5051	0	1.15045	Gabrd	protein_coding	gamma-aminobutyric acid type A receptor subunit delta [Source:RGD Symbol;Acc:61901]
ENSRNOG00000064383	7.67749	4.61507	1.32796	3.47531	0.000510262	0.00200095	7.18728	0	0	5.58601	0	37.7213	2.2969	8.62839	Trpc5os	protein_coding	TRPC5 opposite strand [Source:NCBI gene (formerly Entrezgene);Acc:100909489]
ENSRNOG00000060179	55.9372	4.59919	0.725448	6.3398	2.30064e-10	3.15141e-09	43.1237	3.21848	2.49883	42.4537	1.41518	250.69	10.336	93.7619	Gpc3	protein_coding	glypican 3 [Source:RGD Symbol;Acc:2725]
ENSRNOG00000053099	2.6638	4.59818	1.47923	3.1085	0.00188037	0.0062815	4.49205	0	0	1.1172	0	7.07275	0	8.62839	Wfdc15a	protein_coding	WAP four-disulfide core domain 15A [Source:RGD Symbol;Acc:1303026]
ENSRNOG00000045683	4.46026	4.55797	1.28069	3.559	0.000372271	0.00151533	3.59364	1.07283	0	7.82042	0	15.7172	0	7.47794	Mfap4	protein_coding	microfibril-associated glycoprotein 4-like [Source:RGD Symbol;Acc:7719175]
ENSRNOG00000022697	78.8356	4.55617	0.696103	6.54526	5.93938e-11	9.03565e-10	56.5998	9.65544	2.49883	59.2117	2.83036	384.286	10.336	105.266	Clec14a	protein_coding	C-type lectin domain containing 14A [Source:RGD Symbol;Acc:1306232]
ENSRNOG00000011184	638.391	4.54479	0.778135	5.84062	5.20061e-09	5.75777e-08	409.675	66.5153	24.9883	591	22.6429	2943.84	95.3213	953.15	Slc13a4	protein_coding	solute carrier family 13 member 4 [Source:RGD Symbol;Acc:1359715]
ENSRNOG00000004210	2.47363	4.48599	1.50577	2.9792	0.00289002	0.0092109	1.79682	0	0	2.2344	0	9.43034	0	6.32749	Osr1	protein_coding	odd-skipped related transcription factor 1 [Source:RGD Symbol;Acc:1311807]
ENSRNOG00000010761	2.31868	4.377	1.67788	2.60865	0.00909	0.0245256	0.89841	0	0	3.35161	0	12.5738	0	1.72568	Sftpb	protein_coding	surfactant protein B [Source:RGD Symbol;Acc:621700]
ENSRNOG00000016782	29.5017	4.37528	0.58082	7.53294	4.96101e-14	1.16563e-12	47.6157	3.21848	4.99765	48.0397	2.83036	51.081	0	78.2307	Tnfrsf8	protein_coding	TNF receptor superfamily member 8 [Source:RGD Symbol;Acc:3879]
ENSRNOG00000017002	87.8556	4.30107	0.533173	8.06692	7.20922e-16	2.16129e-14	76.3648	7.50979	9.99531	108.369	8.49108	363.854	8.03915	120.222	Adrb1	protein_coding	adrenoceptor beta 1 [Source:RGD Symbol;Acc:2059]
ENSRNOG00000017933	9.11284	4.29539	1.16895	3.67457	0.000238246	0.00102113	8.9841	2.14565	1.24941	5.58601	0	44.0082	0	10.9293	Ccdc3	protein_coding	coiled-coil domain containing 3 [Source:RGD Symbol;Acc:1559473]
ENSRNOG00000006096	2.17172	4.29068	1.81561	2.36322	0.0181168	0.0441872	4.49205	0	0	0	0	9.43034	0	3.45136	Slc26a7	protein_coding	solute carrier family 26 member 7 [Source:RGD Symbol;Acc:1310846]
ENSRNOG00000021855	17.9981	4.24721	0.838717	5.06393	4.10694e-07	3.24205e-06	19.765	2.14565	2.49883	12.2892	1.41518	73.0851	1.14845	31.6374	Kcp	protein_coding	kielin cysteine rich BMP regulator [Source:RGD Symbol;Acc:1561119]
ENSRNOG00000029876	2.08677	4.23637	1.58618	2.6708	0.007567	0.0209579	2.69523	0	0	1.1172	0	9.43034	0	3.45136	Gucy1a2	protein_coding	guanylate cyclase 1, soluble, alpha 2 [Source:MGI Symbol;Acc:MGI:2660877]
ENSRNOG00000011200	22.9799	4.22722	0.931501	4.53807	5.67702e-06	3.54406e-05	8.08569	5.36413	0	20.1096	1.41518	106.877	2.2969	39.6906	Bhmt	protein_coding	betaine-homocysteine S-methyltransferase [Source:RGD Symbol;Acc:621496]
ENSRNOG00000018346	22.5852	4.2235	0.878672	4.80669	1.53452e-06	1.07895e-05	20.6634	6.43696	0	20.1096	0	96.6609	2.2969	34.5136	Agtr1a	protein_coding	angiotensin II receptor, type 1a [Source:RGD Symbol;Acc:2070]
ENSRNOG00000052368	5.67245	4.15658	1.35342	3.07117	0.00213218	0.00703132	3.59364	1.07283	0	4.46881	1.41518	29.0769	0	5.75226	Clcnka	protein_coding	chloride voltage-gated channel Ka [Source:RGD Symbol;Acc:68435]
ENSRNOG00000014366	28.5001	4.15592	0.539488	7.70346	1.3243e-14	3.36384e-13	45.8189	3.21848	2.49883	70.3838	2.83036	44.0082	3.44535	55.7969	Shc3	protein_coding	SHC adaptor protein 3 [Source:RGD Symbol;Acc:69348]
ENSRNOG00000026787	42.4073	4.14502	0.530968	7.80654	5.87802e-15	1.5586e-13	57.4982	4.29131	3.74824	55.8601	5.66072	141.455	4.5938	66.151	Disp2	protein_coding	dispatched RND transporter family member 2 [Source:RGD Symbol;Acc:1309569]
ENSRNOG00000015008	1.89888	4.07268	1.44389	2.82063	0.00479292	0.0141875	4.49205	0	0	4.46881	0	3.92931	0	2.3009	Gcm2	protein_coding	glial cells missing transcription factor 2 [Source:RGD Symbol;Acc:1311127]
ENSRNOG00000017676	333.086	4.05605	0.711153	5.70348	1.17387e-08	1.23447e-07	235.383	60.0783	24.9883	241.316	32.5491	1563.08	33.305	473.986	Plvap	protein_coding	plasmalemma vesicle associated protein [Source:RGD Symbol;Acc:619971]
ENSRNOG00000016181	15.8146	4.04422	0.704943	5.73694	9.64042e-09	1.02635e-07	28.7491	0	2.49883	20.1096	1.41518	36.9355	3.44535	33.3631	Tbx20	protein_coding	T-box transcription factor 20 [Source:RGD Symbol;Acc:1309396]
ENSRNOG00000030910	3.15656	4.02399	1.33044	3.02456	0.00248995	0.00806788	11.6793	0	0	4.46881	0	3.92931	1.14845	4.02658	Grik4	protein_coding	glutamate ionotropic receptor kainate type subunit 4 [Source:RGD Symbol;Acc:2734]
ENSRNOG00000022910	14.8856	4.02033	0.981927	4.09433	4.23392e-05	0.00021817	12.5777	4.29131	0	10.0548	0	69.1558	2.2969	20.7081	Emcn	protein_coding	endomucin [Source:RGD Symbol;Acc:1303218]
ENSRNOG00000000861	9.76598	3.97323	1.15415	3.44255	0.000576247	0.00222109	7.18728	1.07283	0	4.46881	0	48.7234	3.44535	13.2302	Zic3	protein_coding	zinc finger protein of the cerebellum 3 [Source:MGI Symbol;Acc:MGI:106676]
ENSRNOG00000004346	254.369	3.96634	0.672334	5.89936	3.64922e-09	4.11285e-08	181.479	26.8207	23.7389	193.276	33.9643	1172.51	37.8988	365.269	Notch3	protein_coding	notch receptor 3 [Source:RGD Symbol;Acc:620761]
ENSRNOG00000067761	1.74697	3.95932	1.48567	2.66501	0.00769871	0.0212705	5.39046	0	0	3.35161	0	2.35758	0	2.87613		protein_coding
ENSRNOG00000068986	7.56696	3.95691	1.0605	3.73119	0.000190574	0.000837171	5.39046	0	1.24941	11.172	1.41518	27.5051	1.14845	12.655	Erfl	protein_coding	ETS repressor factor like [Source:RGD Symbol;Acc:1563034]
ENSRNOG00000027557	9.79214	3.94948	1.14129	3.46053	0.00053912	0.00209373	3.59364	0	1.24941	8.93762	0	45.58	3.44535	15.5311	Klf14	protein_coding	Kruppel-like factor 14 [Source:RGD Symbol;Acc:1306012]
ENSRNOG00000010253	4.90357	3.94311	1.38798	2.8409	0.0044987	0.0134555	0.89841	1.07283	1.24941	5.58601	0	21.2183	0	9.20362	Cd163	protein_coding	CD163 molecule [Source:RGD Symbol;Acc:1310382]
ENSRNOG00000010835	49.1741	3.93812	0.433652	9.0813	1.07289e-19	4.91873e-18	127.574	8.58261	1.24941	90.4934	7.0759	73.871	6.8907	77.6555	Dmbx1	protein_coding	diencephalon/mesencephalon homeobox 1 [Source:RGD Symbol;Acc:1308265]
ENSRNOG00000056562	4.9567	3.93709	1.28128	3.07277	0.00212081	0.00700054	3.59364	0	0	5.58601	1.41518	20.4324	1.14845	7.47794	Olfml1	protein_coding	olfactomedin-like 1 [Source:RGD Symbol;Acc:1311854]
ENSRNOG00000010841	47.5672	3.93148	0.629872	6.24171	4.32804e-10	5.65385e-09	38.6316	4.29131	4.99765	49.1569	9.90626	205.11	4.5938	63.8501	Col8a2	protein_coding	collagen type VIII alpha 2 chain [Source:RGD Symbol;Acc:1305182]
ENSRNOG00000019427	3.02204	3.93105	1.3252	2.96639	0.00301314	0.00955629	6.28887	0	0	8.93762	1.41518	2.35758	0	5.17703	Tescl	protein_coding	tescalcin-like [Source:RGD Symbol;Acc:1311676]
ENSRNOG00000011946	14.1928	3.86998	0.885963	4.36811	1.25325e-05	7.23594e-05	13.4761	2.14565	1.24941	10.0548	2.83036	63.6548	1.14845	18.9825	Ptn	protein_coding	pleiotrophin [Source:RGD Symbol;Acc:3444]
ENSRNOG00000007932	61.3352	3.85522	0.646633	5.96199	2.49191e-09	2.89134e-08	37.7332	4.29131	2.49883	72.6182	11.3214	256.977	13.7814	91.4609	Gcm1	protein_coding	glial cells missing transcription factor 1 [Source:RGD Symbol;Acc:61852]
ENSRNOG00000067844	20.2877	3.85229	0.949775	4.056	4.99208e-05	0.000253302	11.6793	2.14565	1.24941	12.2892	0	102.162	6.8907	25.8852		protein_coding	trophinin [Source:NCBI gene (formerly Entrezgene);Acc:100912141]
ENSRNOG00000004642	2.78647	3.84315	1.36901	2.80725	0.00499662	0.0147158	5.39046	0	0	6.70321	0	1.57172	1.14845	7.47794	Lmx1a	protein_coding	LIM homeobox transcription factor 1 alpha [Source:RGD Symbol;Acc:1304784]
ENSRNOG00000011984	1720.83	3.84166	0.184781	20.7903	5.30219e-96	1.49495e-92	3699.65	240.313	223.645	4033.1	249.072	2462.89	184.9	2673.08	Cxcl14	protein_coding	C-X-C motif chemokine ligand 14 [Source:RGD Symbol;Acc:1307406]
ENSRNOG00000028179	6.9194	3.83855	1.46884	2.61333	0.00896655	0.0242389	0	0	1.24941	34.6333	0	12.5738	2.2969	4.60181	AABR07038552.1	protein_coding	MAGE family member B2 [Source:RGD Symbol;Acc:1560904]
ENSRNOG00000006324	2.76157	3.82931	1.34122	2.85508	0.00430253	0.012972	3.59364	0	0	4.46881	0	9.43034	1.14845	3.45136		protein_coding
ENSRNOG00000021823	146.809	3.82607	0.82332	4.64712	3.36601e-06	2.20281e-05	97.0282	24.675	12.4941	134.064	4.24554	656.98	35.6019	209.382	Synb	protein_coding	syncytin b [Source:RGD Symbol;Acc:1566115]
ENSRNOG00000051690	4.55373	3.80145	1.38679	2.74118	0.00612196	0.0175356	5.39046	0	0	2.2344	1.41518	22.79	1.14845	3.45136	Clec9a	protein_coding	C-type lectin domain containing 9A [Source:RGD Symbol;Acc:1562513]
ENSRNOG00000017083	4.58329	3.796	1.21145	3.13344	0.00172772	0.00584573	8.9841	0	0	5.58601	2.83036	11.7879	0	7.47794	Fam50b	protein_coding	family with sequence similarity 50, member B [Source:RGD Symbol;Acc:1563458]
ENSRNOG00000062959	122.168	3.7575	0.396285	9.48182	2.49888e-21	1.38149e-19	159.019	8.58261	12.4941	174.284	22.6429	383.5	24.1174	192.701	Ccnd2	protein_coding	cyclin D2 [Source:RGD Symbol;Acc:621083]
ENSRNOG00000060434	25.9214	3.73642	0.558211	6.69355	2.17816e-11	3.5295e-10	29.6475	1.07283	2.49883	53.6257	2.83036	55.0103	8.03915	54.6465	AABR07053500.2	protein_coding	proline, histidine and glycine rich 1 [Source:RGD Symbol;Acc:1566202]
ENSRNOG00000003929	17.1542	3.7055	0.847733	4.37107	1.23637e-05	7.15308e-05	9.88251	2.14565	1.24941	16.758	4.24554	79.372	2.2969	21.2834	Pcdh19	protein_coding	protocadherin 19 [Source:MGI Symbol;Acc:MGI:2685563]
ENSRNOG00000067884	6.23345	3.69034	1.04467	3.53253	0.000411604	0.00165552	16.1714	2.14565	0	15.6408	0	7.85861	1.14845	6.90271	Klk1c9	protein_coding	kallikrein 1-related peptidase C9 [Source:RGD Symbol;Acc:727805]
ENSRNOG00000008881	15.0229	3.67916	0.710408	5.17894	2.23156e-07	1.85692e-06	37.7332	0	2.49883	33.5161	4.24554	24.3617	2.2969	15.5311	Mmp1b	protein_coding	matrix metallopeptidase 1b (interstitial collagenase) [Source:RGD Symbol;Acc:1306843]
ENSRNOG00000026056	2.54501	3.67717	1.50528	2.44285	0.014572	0.0367055	7.18728	0	0	8.93762	0	0.785861	1.14845	2.3009	Ccnb1ip1	protein_coding	cyclin B1 interacting protein 1 [Source:RGD Symbol;Acc:1561930]
ENSRNOG00000068418	34.7404	3.66133	0.472317	7.75184	9.05697e-15	2.34276e-13	74.568	7.50979	3.74824	81.5558	1.41518	57.3679	6.8907	44.8676	Gbp6	protein_coding	guanylate binding protein family member 6 [Source:RGD Symbol;Acc:1561523]
ENSRNOG00000009815	2.4457	3.65881	1.4912	2.45361	0.0141432	0.0357692	0.89841	1.07283	0	3.35161	0	10.2162	0	4.02658	Pnma2	protein_coding	PNMA family member 2 [Source:RGD Symbol;Acc:1307266]
ENSRNOG00000031344	22.9809	3.65622	0.580391	6.29958	2.98444e-10	4.00379e-09	63.7871	2.14565	1.24941	39.1021	7.0759	29.0769	3.44535	37.9649	AABR07048770.1	protein_coding
ENSRNOG00000009694	49.1705	3.63706	0.670941	5.42084	5.93209e-08	5.55051e-07	69.1775	2.14565	12.4941	52.5085	14.1518	189.393	1.14845	52.3456	Bmp4	protein_coding	bone morphogenetic protein 4 [Source:RGD Symbol;Acc:2213]
ENSRNOG00000003544	16.2395	3.63639	0.737054	4.93369	8.06916e-07	5.97616e-06	12.5777	2.14565	2.49883	21.2268	2.83036	58.1537	2.2969	28.1861	Tbx4	protein_coding	T-box transcription factor 4 [Source:RGD Symbol;Acc:1309057]
ENSRNOG00000008466	2.37413	3.61749	1.47136	2.45861	0.0139477	0.0353487	2.69523	0	0	1.1172	0	9.43034	1.14845	4.60181	Lbx2	protein_coding	ladybird homeobox 2 [Source:RGD Symbol;Acc:1561172]
ENSRNOG00000001976	113.817	3.61285	0.585115	6.17461	6.63274e-10	8.39865e-09	74.568	16.0924	14.993	91.6106	9.90626	514.739	27.5628	161.063	Tmprss2	protein_coding	transmembrane serine protease 2 [Source:RGD Symbol;Acc:620766]
ENSRNOG00000028617	2425.89	3.60616	0.404809	8.90831	5.18169e-19	2.15908e-17	6423.63	326.139	412.306	6519.99	355.21	2902.19	378.988	2088.65	Ceacam15	protein_coding	carcinoembryonic antigen-related cell adhesion molecule 3-like [Source:RGD Symbol;Acc:11382285]
ENSRNOG00000053384	547.741	3.60501	0.209995	17.1671	4.68065e-66	5.27883e-63	1240.7	89.0446	61.2213	1094.86	114.63	850.302	68.907	862.264	Bmp7	protein_coding	bone morphogenetic protein 7 [Source:RGD Symbol;Acc:620743]
ENSRNOG00000028805	4.07434	3.60401	1.21347	2.97	0.00297805	0.00945385	8.9841	0	1.24941	6.70321	1.41518	10.2162	0	4.02658	Cfap77	protein_coding	cilia and flagella associated protein 77 [Source:RGD Symbol;Acc:1564114]
ENSRNOG00000048088	362.848	3.59511	0.649376	5.53625	3.0902e-08	3.03054e-07	284.796	43.9859	57.473	336.278	28.3036	1507.28	91.876	552.792	Mest	protein_coding	mesoderm specific transcript [Source:RGD Symbol;Acc:1594589]
ENSRNOG00000033026	5.65133	3.58071	1.34203	2.66814	0.00762719	0.0211004	3.59364	1.07283	0	1.1172	0	29.0769	2.2969	8.05317	Dclk3	protein_coding	doublecortin-like kinase 3 [Source:RGD Symbol;Acc:1309232]
ENSRNOG00000032339	7.96482	3.57391	1.00068	3.5715	0.000354947	0.00145426	8.08569	0	1.24941	5.58601	2.83036	29.8627	1.14845	14.9559	Rasl12	protein_coding	RAS-like, family 12 [Source:RGD Symbol;Acc:1306268]
ENSRNOG00000058173	2.34548	3.5651	1.40971	2.52896	0.01144	0.0298749	3.59364	0	0	2.2344	1.41518	8.64447	0	2.87613	Sox3	protein_coding	SRY (sex determining region Y)-box 3 [Source:MGI Symbol;Acc:MGI:98365]
ENSRNOG00000001162	7.98383	3.54779	0.928259	3.82198	0.000132382	0.000605929	22.4602	0	1.24941	10.0548	4.24554	14.9314	0	10.9293	Tff2	protein_coding	trefoil factor 2 [Source:RGD Symbol;Acc:620709]
ENSRNOG00000005960	3.83796	3.53592	1.39472	2.53521	0.0112379	0.0294653	3.59364	0	0	2.2344	1.41518	18.8607	1.14845	3.45136	RGD1311744	protein_coding	similar to RIKEN cDNA 5830475I06 [Source:RGD Symbol;Acc:1311744]
ENSRNOG00000013771	5.74122	3.53591	1.44708	2.44348	0.0145465	0.0366469	0	0	2.49883	11.172	0	25.9334	1.14845	5.17703	Clca2	protein_coding	chloride channel accessory 2 [Source:RGD Symbol;Acc:1304894]
ENSRNOG00000029401	15.2143	3.52906	0.780571	4.52113	6.15113e-06	3.80888e-05	17.9682	2.14565	2.49883	17.8752	2.83036	62.8689	2.2969	13.2302	Actg2	protein_coding	actin gamma 2, smooth muscle [Source:RGD Symbol;Acc:2027]
ENSRNOG00000024954	80.7704	3.52713	0.288087	12.2433	1.82562e-34	3.43156e-32	138.355	18.2381	11.2447	144.119	11.3214	135.954	10.336	176.594	Mgat5b	protein_coding	alpha-1,6-mannosylglycoprotein 6-beta-N-acetylglucosaminyltransferase B [Source:RGD Symbol;Acc:1305188]
ENSRNOG00000029089	2.30724	3.52269	1.40756	2.50269	0.0123255	0.031853	1.79682	0	1.24941	7.82042	0	4.71517	0	2.87613	Foxr1	protein_coding	forkhead box R1 [Source:RGD Symbol;Acc:1309739]
ENSRNOG00000018285	9.61378	3.52001	1.00129	3.51549	0.000438936	0.00175047	4.49205	2.14565	0	13.4064	4.24554	35.3638	0	17.2568	Kcna2	protein_coding	potassium voltage-gated channel subfamily A member 2 [Source:RGD Symbol;Acc:2950]
ENSRNOG00000008716	68.514	3.51954	0.558823	6.29813	3.01265e-10	4.03205e-09	51.2093	11.8011	12.4941	59.2117	5.66072	267.979	13.7814	125.975	Nefh	protein_coding	neurofilament heavy [Source:RGD Symbol;Acc:3159]
ENSRNOG00000009227	23.1975	3.50092	0.9621	3.63883	0.000273876	0.00115454	9.88251	4.29131	2.49883	8.93762	0	122.594	8.03915	29.3365	Aplnr	protein_coding	apelin receptor [Source:RGD Symbol;Acc:621645]
ENSRNOG00000052549	10.7314	3.49349	0.955222	3.65726	0.000254928	0.00108466	6.28887	2.14565	0	15.6408	0	41.6506	4.5938	15.5311	Chga	protein_coding	chromogranin A [Source:RGD Symbol;Acc:2338]
ENSRNOG00000027230	70.7286	3.48318	0.656333	5.30703	1.11424e-07	9.92084e-07	37.7332	3.21848	9.99531	68.1494	12.7366	308.058	20.6721	105.266	Fhod3	protein_coding	formin homology 2 domain containing 3 [Source:RGD Symbol;Acc:2322319]
ENSRNOG00000038473	9.10959	3.47975	0.917422	3.79296	0.000148862	0.000672006	7.18728	1.07283	1.24941	7.82042	1.41518	34.5779	2.2969	17.2568	Got1l1	protein_coding	glutamic-oxaloacetic transaminase 1-like 1 [Source:RGD Symbol;Acc:1307172]
ENSRNOG00000000091	2.22374	3.4725	1.49267	2.32637	0.0199986	0.0481506	0.89841	0	0	8.93762	0	3.92931	1.14845	2.87613	Smad9	protein_coding	SMAD family member 9 [Source:RGD Symbol;Acc:71004]
ENSRNOG00000023452	12.7639	3.45956	0.740465	4.67215	2.98066e-06	1.96968e-05	17.9682	0	0	24.5785	2.83036	31.4345	5.74225	19.5577	Gm572	protein_coding	predicted gene 572 [Source:MGI Symbol;Acc:MGI:2685418]
ENSRNOG00000025587	673.275	3.45261	0.614005	5.6231	1.87562e-08	1.90733e-07	416.862	121.229	83.7107	615.579	128.781	2830.67	117.142	1072.22	Plagl1	protein_coding	PLAG1 like zinc finger 1 [Source:RGD Symbol;Acc:3014]
ENSRNOG00000027942	77.1376	3.44246	0.448944	7.66792	1.74811e-14	4.35706e-13	97.0282	17.1652	2.49883	118.423	19.8125	231.043	12.6329	118.497	Eps8l1	protein_coding	EPS8-like 1 [Source:RGD Symbol;Acc:1311146]
ENSRNOG00000033173	35.6399	3.43446	0.436396	7.87005	3.54503e-15	9.64168e-14	82.6537	7.50979	8.74589	68.1494	4.24554	44.7941	3.44535	65.5758	Fam71e2	protein_coding	family with sequence similarity 71, member E2 [Source:RGD Symbol;Acc:1310169]
ENSRNOG00000009286	3.5324	3.41319	1.24731	2.73645	0.00621057	0.0177443	7.18728	0	0	5.58601	1.41518	3.14345	1.14845	9.77884	Noxa1	protein_coding	NADPH oxidase activator 1 [Source:RGD Symbol;Acc:1306687]
ENSRNOG00000051548	15.9075	3.40414	0.85695	3.97239	7.11552e-05	0.000347899	19.765	0	6.24707	8.93762	1.41518	64.4406	3.44535	23.009	Lmod1	protein_coding	leiomodin 1 [Source:RGD Symbol;Acc:1307236]
ENSRNOG00000067356	2.11955	3.39114	1.37104	2.47341	0.0133831	0.0341686	2.69523	0	0	4.46881	1.41518	5.50103	0	2.87613	Zfp42	protein_coding	zinc finger protein 42 [Source:RGD Symbol;Acc:2319133]
ENSRNOG00000066802	5.18966	3.39011	1.06195	3.19235	0.00141119	0.00490913	17.0698	1.07283	1.24941	8.93762	0	6.28689	1.14845	5.75226		protein_coding	NXPE family member 3-like [Source:RGD Symbol;Acc:41070362]
ENSRNOG00000017484	16.7345	3.38196	1.10137	3.07067	0.0021358	0.00703935	7.18728	2.14565	0	4.46881	1.41518	95.0892	8.03915	15.5311	Gja5	protein_coding	gap junction protein, alpha 5 [Source:RGD Symbol;Acc:2692]
ENSRNOG00000002361	9.95269	3.36702	0.854089	3.94223	8.07272e-05	0.000390524	31.4443	4.29131	0	17.8752	0	13.3596	2.2969	10.3541	Prkg2	protein_coding	protein kinase cGMP-dependent 2 [Source:RGD Symbol;Acc:3401]
ENSRNOG00000053942	10.216	3.34891	0.927188	3.6119	0.000303962	0.00126685	9.88251	1.07283	1.24941	5.58601	2.83036	45.58	2.2969	13.2302	Pramef20	protein_coding	PRAME family member 20 [Source:RGD Symbol;Acc:1587437]
ENSRNOG00000003164	41.1781	3.33179	0.695971	4.78725	1.69081e-06	1.17564e-05	24.2571	9.65544	3.74824	29.0473	7.0759	194.108	9.1876	52.3456	Pla2g10	protein_coding	phospholipase A2, group X [Source:RGD Symbol;Acc:61935]
ENSRNOG00000019500	6.98171	3.32384	1.18941	2.79452	0.00519767	0.0152126	1.79682	0	0	5.58601	4.24554	21.2183	1.14845	21.8586	Cyp1a1	protein_coding	cytochrome P450, family 1, subfamily a, polypeptide 1 [Source:RGD Symbol;Acc:2458]
ENSRNOG00000032353	5360.09	3.32305	0.213	15.6012	7.14454e-55	4.47645e-52	11242.7	1177.96	633.453	10232.5	1280.74	8046.43	803.915	9463.04	Mmp1	protein_coding	matrix metallopeptidase 1 [Source:RGD Symbol;Acc:1307917]
ENSRNOG00000039075	1901.84	3.32	0.566159	5.86407	4.51658e-09	5.04337e-08	4168.62	536.413	117.445	5285.49	502.389	2075.46	228.542	2300.33	Prl5a2	protein_coding	prolactin family 5, subfamily a, member 2 [Source:RGD Symbol;Acc:1583904]
ENSRNOG00000024426	14.7936	3.31469	0.689658	4.80628	1.53765e-06	1.0807e-05	35.038	5.36413	1.24941	13.4064	4.24554	31.4345	0	27.6109	AABR07032520.1	protein_coding	maestro [Source:RGD Symbol;Acc:1559803]
ENSRNOG00000042820	3.19351	3.29044	1.33037	2.47334	0.0133858	0.0341705	4.49205	1.07283	0	2.2344	0	12.5738	1.14845	4.02658	Pramef17	protein_coding	PRAME family member 17 [Source:RGD Symbol;Acc:1587447]
ENSRNOG00000070486	1.90267	3.28494	1.40048	2.34558	0.0189976	0.0459877	3.59364	1.07283	0	2.2344	0	3.14345	0	5.17703		protein_coding
ENSRNOG00000062101	86.9584	3.2635	0.585115	5.57754	2.43945e-08	2.43613e-07	75.4664	10.7283	16.2424	48.0397	16.9822	382.714	21.8205	123.674	Ace	protein_coding	angiotensin I converting enzyme [Source:RGD Symbol;Acc:2493]
ENSRNOG00000027954	9.68539	3.24939	0.853581	3.80678	0.000140789	0.000641803	6.28887	2.14565	0	22.344	4.24554	27.5051	1.14845	13.8054	Cdh15	protein_coding	cadherin 15 [Source:RGD Symbol;Acc:1303000]
ENSRNOG00000046171	35.6435	3.24417	0.648934	4.99922	5.75614e-07	4.40419e-06	24.2571	7.50979	7.49648	27.9301	2.83036	143.813	9.1876	62.1244	AABR07035839.1	protein_coding	MLX interacting protein-like [Source:RGD Symbol;Acc:620400]
ENSRNOG00000048751	132.994	3.23801	0.497753	6.50527	7.75555e-11	1.16107e-09	118.59	30.0391	19.9906	108.369	25.4732	555.604	26.4143	179.471	Rtl1	protein_coding	retrotransposon-like 1 [Source:RGD Symbol;Acc:11378340]
ENSRNOG00000020546	323.837	3.23736	0.204232	15.8514	1.37386e-56	1.05644e-53	588.458	72.9522	37.4824	685.962	80.6653	547.745	57.4225	520.004	Lipe	protein_coding	lipase E, hormone sensitive type [Source:RGD Symbol;Acc:3010]
ENSRNOG00000002793	23.605	3.22736	0.582154	5.54382	2.95947e-08	2.91078e-07	29.6475	4.29131	7.49648	58.0945	4.24554	21.2183	2.2969	61.5492	Sstr2	protein_coding	somatostatin receptor 2 [Source:RGD Symbol;Acc:3763]
ENSRNOG00000013552	148.523	3.21801	0.281206	11.4436	2.53249e-30	3.52984e-28	210.228	34.3305	22.4894	332.926	38.2099	204.324	20.6721	325.003	Scd	protein_coding	stearoyl-CoA desaturase [Source:RGD Symbol;Acc:621176]
ENSRNOG00000043422	32.3747	3.21184	0.53481	6.00557	1.90661e-09	2.25553e-08	42.2253	6.43696	8.74589	36.8677	4.24554	111.592	5.74225	43.142	Gm12169	protein_coding	mCG12681-like [Source:RGD Symbol;Acc:2323463]
ENSRNOG00000004399	4.42765	3.21027	1.32639	2.4203	0.0155077	0.0387165	0.89841	2.14565	0	4.46881	0	20.4324	1.14845	6.32749	Dlx4	protein_coding	distal-less homeobox 4 [Source:RGD Symbol;Acc:1308744]
ENSRNOG00000000572	7.73581	3.18164	0.991335	3.20945	0.0013299	0.00465122	5.39046	0	3.74824	7.82042	1.41518	31.4345	1.14845	10.9293	Chst3	protein_coding	carbohydrate sulfotransferase 3 [Source:RGD Symbol;Acc:620355]
ENSRNOG00000007014	10.299	3.17715	0.842561	3.77082	0.000162713	0.000727243	30.5459	4.29131	2.49883	5.58601	0	22.79	1.14845	15.5311	Cnksr2	protein_coding	connector enhancer of kinase suppressor of Ras 2 [Source:MGI Symbol;Acc:MGI:2661175]
ENSRNOG00000002365	152.375	3.15741	0.731271	4.3177	1.57661e-05	8.90537e-05	61.9903	22.5294	19.9906	155.291	36.7947	662.481	43.6411	216.285	Itm2a	protein_coding	integral membrane protein 2A [Source:RGD Symbol;Acc:1559423]
ENSRNOG00000003813	9.11095	3.15323	0.733011	4.30175	1.69452e-05	9.49841e-05	14.3746	1.07283	2.49883	17.8752	2.83036	20.4324	1.14845	12.655	Kcnk10	protein_coding	potassium two pore domain channel subfamily K member 10 [Source:RGD Symbol;Acc:619732]
ENSRNOG00000001419	256.504	3.14021	0.240512	13.0564	5.84517e-39	1.59488e-36	610.02	67.5881	39.9812	462.522	62.2679	398.432	39.0473	372.171	Cldn15	protein_coding	claudin 15 [Source:RGD Symbol;Acc:1310678]
ENSRNOG00000003587	4.24456	3.12918	1.28307	2.43883	0.0147349	0.0370718	4.49205	1.07283	0	1.1172	0	18.0748	2.2969	6.90271	Vegfd	protein_coding	vascular endothelial growth factor D [Source:MGI Symbol;Acc:MGI:108037]
ENSRNOG00000033740	6.02115	3.11373	1.25095	2.4891	0.0128066	0.0329404	5.39046	0	3.74824	1.1172	1.41518	26.7193	0	9.77884	Lurap1l	protein_coding	leucine rich adaptor protein 1-like [Source:RGD Symbol;Acc:1308059]
ENSRNOG00000020251	6.03289	3.11371	1.0263	3.03391	0.00241408	0.00784912	12.5777	1.07283	0	20.1096	2.83036	7.07275	1.14845	3.45136	Art1	protein_coding	ADP-ribosyltransferase 1 [Source:RGD Symbol;Acc:1304591]
ENSRNOG00000022268	210.224	3.11061	0.65512	4.74815	2.05286e-06	1.39977e-05	138.355	54.7142	22.4894	222.323	46.701	895.882	50.5318	250.799	Pnpla3	protein_coding	patatin-like phospholipase domain containing 3 [Source:RGD Symbol;Acc:1595843]
ENSRNOG00000001153	2.90595	3.09944	1.26059	2.45872	0.0139434	0.0353433	5.39046	1.07283	1.24941	5.58601	0	7.07275	0	2.87613	Pla2g1b	protein_coding	phospholipase A2 group IB [Source:RGD Symbol;Acc:61949]
ENSRNOG00000012302	15.3958	3.07226	0.723621	4.24568	2.17935e-05	0.000119324	23.3586	2.14565	2.49883	12.2892	1.41518	55.0103	6.8907	19.5577	Gucy1a1	protein_coding	guanylate cyclase 1 soluble subunit alpha 1 [Source:RGD Symbol;Acc:68436]
ENSRNOG00000048011	30.5581	3.05294	0.643353	4.74536	2.08138e-06	1.4175e-05	21.5618	5.36413	6.24707	31.2817	4.24554	125.738	10.336	39.6906	AABR07040695.1	protein_coding
ENSRNOG00000013072	27.3517	3.04891	0.675251	4.51522	6.32504e-06	3.89802e-05	18.8666	8.58261	2.49883	26.8129	4.24554	112.378	8.03915	37.3897	Plxna4	protein_coding	plexin A4 [Source:RGD Symbol;Acc:1308074]
ENSRNOG00000018822	43.8158	3.03	0.635692	4.76647	1.87484e-06	1.29087e-05	25.1555	4.29131	7.49648	45.8053	14.1518	182.32	12.6329	58.6731	Slc5a5	protein_coding	solute carrier family 5 member 5 [Source:RGD Symbol;Acc:69267]
ENSRNOG00000010529	94.5761	3.02427	0.525171	5.75863	8.48005e-09	9.09683e-08	61.9903	20.3837	18.7412	89.3762	18.3973	389.001	25.2659	133.452	Thbs2	protein_coding	thrombospondin 2 [Source:RGD Symbol;Acc:1310979]
ENSRNOG00000016177	4.01463	3.01284	1.09716	2.74604	0.00603201	0.0173102	4.49205	2.14565	0	8.93762	0	10.2162	1.14845	5.17703	Scara3	protein_coding	scavenger receptor class A, member 3 [Source:RGD Symbol;Acc:1309269]
ENSRNOG00000054416	4.12849	3.01123	1.22129	2.46561	0.0136779	0.0348215	3.59364	1.07283	1.24941	2.2344	1.41518	18.8607	0	4.60181	Fam124b	protein_coding	family with sequence similarity 124 member B [Source:RGD Symbol;Acc:1589866]
ENSRNOG00000017424	23.9262	2.98084	0.722326	4.12673	3.67962e-05	0.000191875	17.0698	7.50979	3.74824	14.5236	5.66072	106.091	4.5938	32.2127	Chrna2	protein_coding	cholinergic receptor nicotinic alpha 2 subunit [Source:RGD Symbol;Acc:621533]
ENSRNOG00000020614	77.3557	2.97969	0.608601	4.89597	9.78221e-07	7.14532e-06	43.1237	15.0196	12.4941	60.3289	31.134	328.49	11.4845	116.771	Phlda2	protein_coding	pleckstrin homology-like domain, family A, member 2 [Source:RGD Symbol;Acc:1304755]
ENSRNOG00000001924	22.3111	2.95867	0.683276	4.33012	1.49025e-05	8.4571e-05	14.3746	4.29131	3.74824	20.1096	4.24554	88.0165	8.03915	35.664	Tp63	protein_coding	tumor protein p63 [Source:RGD Symbol;Acc:620863]
ENSRNOG00000015093	67.4321	2.9563	0.59115	5.00094	5.70516e-07	4.37111e-06	43.1237	20.3837	14.993	53.6257	9.90626	293.912	16.0783	87.4344	Sparcl1	protein_coding	SPARC like 1 [Source:RGD Symbol;Acc:2531]
ENSRNOG00000015084	26.7302	2.95435	0.490084	6.02825	1.6574e-09	1.98571e-08	57.4982	2.14565	6.24707	40.2193	8.49108	29.0769	8.03915	62.1244	Necab2	protein_coding	N-terminal EF-hand calcium binding protein 2 [Source:RGD Symbol;Acc:621844]
ENSRNOG00000013053	44.5088	2.9429	0.63635	4.62465	3.75226e-06	2.43114e-05	23.3586	8.58261	8.74589	40.2193	9.90626	195.679	13.7814	55.7969	Trpm6	protein_coding	transient receptor potential cation channel, subfamily M, member 6 [Source:RGD Symbol;Acc:1309942]
ENSRNOG00000004794	15.2736	2.93458	0.937213	3.13118	0.00174108	0.00588606	6.28887	2.14565	1.24941	12.2892	1.41518	74.6568	9.1876	14.9559	Rtn1	protein_coding	reticulon 1 [Source:RGD Symbol;Acc:620986]
ENSRNOG00000052628	5.21272	2.93114	0.897276	3.26671	0.00108805	0.00389817	7.18728	1.07283	1.24941	10.0548	1.41518	8.64447	1.14845	10.9293		protein_coding	stem-loop binding protein-like [Source:RGD Symbol;Acc:2323347]
ENSRNOG00000006604	22.0211	2.92838	0.797545	3.67174	0.000240903	0.00103147	18.8666	6.43696	1.24941	10.0548	7.0759	103.734	5.74225	23.009	Thy1	protein_coding	Thy-1 cell surface antigen [Source:RGD Symbol;Acc:3860]
ENSRNOG00000012521	241.528	2.9219	0.289432	10.0953	5.79647e-24	4.30083e-22	283.897	52.5685	64.9695	661.384	67.9287	417.292	40.1957	343.985	Shisa2	protein_coding	shisa family member 2 [Source:RGD Symbol;Acc:1561256]
ENSRNOG00000003134	96.223	2.92181	0.58952	4.95626	7.18629e-07	5.39354e-06	50.3109	25.7478	7.49648	92.7278	32.5491	389.001	24.1174	147.833	Slc4a4	protein_coding	solute carrier family 4 member 4 [Source:RGD Symbol;Acc:68936]
ENSRNOG00000004089	248.037	2.9162	0.315345	9.24767	2.29439e-20	1.14144e-18	545.335	68.6609	26.2377	547.429	75.0046	383.5	62.0163	276.109	Enpp2	protein_coding	ectonucleotide pyrophosphatase/phosphodiesterase 2 [Source:RGD Symbol;Acc:69298]
ENSRNOG00000009203	3.9271	2.91277	1.14146	2.55179	0.0107172	0.0282578	2.69523	0	1.24941	5.58601	1.41518	14.1455	1.14845	5.17703	RGD1561795	protein_coding	similar to RIKEN cDNA 1700012B09 [Source:RGD Symbol;Acc:1561795]
ENSRNOG00000013162	4.99037	2.90774	1.22651	2.37074	0.0177527	0.0434352	0.89841	1.07283	1.24941	3.35161	0	23.5758	2.2969	7.47794	Zcchc12	protein_coding	zinc finger CCHC-type containing 12 [Source:RGD Symbol;Acc:1359439]
ENSRNOG00000004278	526.69	2.9034	0.642413	4.51952	6.19794e-06	3.83086e-05	341.396	124.448	77.4636	452.467	182.558	2173.69	112.548	748.944	Dlx3	protein_coding	distal-less homeobox 3 [Source:RGD Symbol;Acc:1304875]
ENSRNOG00000022806	13.013	2.90258	0.739951	3.92266	8.75758e-05	0.000419456	6.28887	1.07283	6.24707	32.3989	2.83036	25.9334	2.2969	27.0356		protein_coding
ENSRNOG00000061525	392.942	2.8893	0.695953	4.15157	3.302e-05	0.00017364	226.399	102.991	47.4777	388.786	131.612	1721.82	91.876	432.57	RGD1562011	protein_coding	similar to MAS-related G-protein coupled receptor, member G [Source:RGD Symbol;Acc:1562011]
ENSRNOG00000032895	3.89765	2.88888	1.07966	2.67573	0.00745658	0.0206927	11.6793	0	1.24941	5.58601	1.41518	5.50103	1.14845	4.60181	Cyp4f4	protein_coding	cytochrome P450, family 4, subfamily f, polypeptide 4 [Source:RGD Symbol;Acc:708363]
ENSRNOG00000002916	468.578	2.87651	0.690247	4.16737	3.08139e-05	0.000163308	269.523	135.176	66.2189	369.794	145.764	2045.6	102.212	614.341	Ca4	protein_coding	carbonic anhydrase 4 [Source:RGD Symbol;Acc:2242]
ENSRNOG00000015357	31.7611	2.86997	0.56676	5.06382	4.10931e-07	3.24241e-06	26.9523	4.29131	4.99765	33.5161	11.3214	106.877	10.336	55.7969	Bmper	protein_coding	BMP-binding endothelial regulator [Source:RGD Symbol;Acc:1563373]
ENSRNOG00000014549	52.547	2.86279	0.658564	4.34702	1.37997e-05	7.89479e-05	23.3586	6.43696	9.99531	46.9225	19.8125	231.043	14.9298	67.8767	Arhgef26	protein_coding	Rho guanine nucleotide exchange factor 26 [Source:RGD Symbol;Acc:1562559]
ENSRNOG00000015275	8.61609	2.8572	0.72266	3.95373	7.69435e-05	0.000373287	15.273	3.21848	1.24941	8.93762	2.83036	17.2889	1.14845	18.9825	Ska1	protein_coding	spindle and kinetochore associated complex subunit 1 [Source:RGD Symbol;Acc:1310784]
ENSRNOG00000027350	369.632	2.84713	0.610392	4.66443	3.09478e-06	2.0427e-05	244.367	101.919	72.466	354.153	93.4019	1553.65	93.0244	444.075	Tns4	protein_coding	tensin 4 [Source:RGD Symbol;Acc:1310402]
ENSRNOG00000015615	40.7502	2.84608	0.411217	6.92111	4.48115e-12	8.1426e-11	90.7394	16.0924	7.49648	69.2666	12.7366	50.2951	3.44535	75.9298	Tnfrsf11a	protein_coding	TNF receptor superfamily member 11A [Source:RGD Symbol;Acc:1563614]
ENSRNOG00000016613	4.7101	2.82499	1.02834	2.74713	0.00601189	0.0172641	3.59364	2.14565	1.24941	4.46881	0	14.1455	1.14845	10.9293	Hoxc4	protein_coding	homeo box C4 [Source:RGD Symbol;Acc:1586210]
ENSRNOG00000012876	49.4818	2.79394	0.648368	4.30918	1.63858e-05	9.22126e-05	35.9364	6.43696	12.4941	30.1645	12.7366	221.613	18.3752	58.0978	Slc6a13	protein_coding	solute carrier family 6 member 13 [Source:RGD Symbol;Acc:620788]
ENSRNOG00000046487	43.1174	2.78987	0.437483	6.37711	1.80463e-10	2.50854e-09	95.2314	8.58261	8.74589	59.2117	12.7366	38.5072	13.7814	108.143	Pou5f1	protein_coding	POU class 5 homeobox 1 [Source:RGD Symbol;Acc:1359491]
ENSRNOG00000008380	29.9877	2.77447	0.59936	4.62906	3.67336e-06	2.38367e-05	28.7491	12.8739	6.24707	31.2817	4.24554	113.95	6.8907	35.664	Asic3	protein_coding	acid sensing ion channel subunit 3 [Source:RGD Symbol;Acc:708578]
ENSRNOG00000011263	7.1438	2.76414	1.05211	2.62724	0.00860801	0.0233855	4.49205	3.21848	0	6.70321	4.24554	29.8627	0	8.62839	Plac9	protein_coding	placenta associated 9 [Source:RGD Symbol;Acc:1306662]
ENSRNOG00000008257	17.8923	2.76285	0.732236	3.77316	0.00016119	0.000721007	8.9841	3.21848	3.74824	16.758	7.0759	72.2992	4.5938	26.4604	Mfap2	protein_coding	microfibril associated protein 2 [Source:RGD Symbol;Acc:1306031]
ENSRNOG00000019305	45.7537	2.76279	0.611194	4.52032	6.17469e-06	3.82067e-05	26.9523	9.65544	9.99531	41.3365	11.3214	194.894	16.0783	55.7969	Sh3tc2	protein_coding	SH3 domain and tetratricopeptide repeats 2 [Source:RGD Symbol;Acc:1309038]
ENSRNOG00000000961	14.183	2.76011	0.596713	4.62553	3.73644e-06	2.42181e-05	32.3427	4.29131	6.24707	21.2268	4.24554	18.0748	0	27.0356	Glt1d1	protein_coding	glycosyltransferase 1 domain containing 1 [Source:RGD Symbol;Acc:1304896]
ENSRNOG00000054764	193.312	2.75478	0.621426	4.43299	9.29335e-06	5.52021e-05	140.152	61.1511	29.9859	169.815	50.9465	785.075	57.4225	251.949	Flt3	protein_coding	Fms related receptor tyrosine kinase 3 [Source:RGD Symbol;Acc:61308]
ENSRNOG00000014686	7.08081	2.75473	0.833721	3.30415	0.000952665	0.00347782	13.4761	1.07283	2.49883	4.46881	2.83036	19.6465	1.14845	11.5045	Kcnd3	protein_coding	potassium voltage-gated channel subfamily D member 3 [Source:RGD Symbol;Acc:68394]
ENSRNOG00000003517	60.608	2.75412	0.483926	5.6912	1.26149e-08	1.31651e-07	54.803	12.8739	17.4918	64.7977	21.2277	215.326	11.4845	86.8591	Tbx2	protein_coding	T-box transcription factor 2 [Source:RGD Symbol;Acc:1311014]
ENSRNOG00000042327	4.51567	2.75032	1.06932	2.57203	0.0101105	0.0269013	16.1714	2.14565	0	4.46881	0	4.71517	2.2969	6.32749	Mroh2b	protein_coding	maestro heat-like repeat family member 2B [Source:RGD Symbol;Acc:1305413]
ENSRNOG00000020030	66.8079	2.74176	0.59238	4.62838	3.68535e-06	2.38961e-05	30.5459	23.6022	9.99531	75.9698	19.8125	275.051	16.0783	83.4078	Crlf1	protein_coding	cytokine receptor-like factor 1 [Source:RGD Symbol;Acc:1311371]
ENSRNOG00000025848	5.73342	2.73192	0.960078	2.84552	0.00443396	0.0133066	3.59364	1.07283	2.49883	4.46881	1.41518	17.2889	1.14845	14.3807	Sspo	protein_coding	SCO-spondin [Source:RGD Symbol;Acc:1549716]
ENSRNOG00000020057	30.4583	2.71765	0.438501	6.19759	5.73352e-10	7.3203e-09	53.9046	11.8011	7.49648	63.6805	4.24554	30.6486	8.03915	63.8501	Tex101	protein_coding	testis expressed 101 [Source:RGD Symbol;Acc:621373]
ENSRNOG00000006350	15.8021	2.71294	0.532545	5.09429	3.50058e-07	2.80927e-06	36.8348	4.29131	4.99765	20.1096	1.41518	28.291	5.74225	24.7347	Tle6	protein_coding	TLE family member 6, subcortical maternal complex member [Source:RGD Symbol;Acc:1561530]
ENSRNOG00000017539	1849.91	2.71028	0.247048	10.9707	5.28859e-28	5.80955e-26	4634	547.142	369.826	3654.37	568.902	2491.97	475.458	2057.58	Mmp9	protein_coding	matrix metallopeptidase 9 [Source:RGD Symbol;Acc:621320]
ENSRNOG00000022950	15.8503	2.69757	0.524573	5.14242	2.71225e-07	2.21979e-06	37.7332	3.21848	4.99765	25.6957	2.83036	23.5758	5.74225	23.009	Dppa3	protein_coding	developmental pluripotency-associated 3 [Source:RGD Symbol;Acc:1310932]
ENSRNOG00000000597	13.6486	2.68237	0.73502	3.64939	0.000262862	0.0011145	17.9682	1.07283	2.49883	10.0548	5.66072	49.5093	5.74225	16.6816	Ccn6	protein_coding	cellular communication network factor 6 [Source:RGD Symbol;Acc:1564120]
ENSRNOG00000001794	10.7623	2.6812	0.944976	2.83732	0.00454937	0.0135807	8.9841	7.50979	2.49883	7.82042	1.41518	46.3658	0	11.5045	Muc13	protein_coding	mucin 13, cell surface associated [Source:RGD Symbol;Acc:708547]
ENSRNOG00000061238	5.54921	2.6804	0.969484	2.76477	0.00569621	0.0164695	6.28887	1.07283	3.74824	5.58601	0	19.6465	1.14845	6.90271	Wnt10b	protein_coding	Wnt family member 10B [Source:RGD Symbol;Acc:1304988]
ENSRNOG00000022712	10.9292	2.68	0.820534	3.26617	0.00109013	0.00390465	11.6793	4.29131	0	6.70321	2.83036	40.0789	4.5938	17.2568	Bend7	protein_coding	BEN domain containing 7 [Source:RGD Symbol;Acc:1305898]
ENSRNOG00000005277	14.5058	2.6719	0.677262	3.94515	7.97512e-05	0.000386134	17.0698	2.14565	7.49648	11.172	2.83036	47.1517	3.44535	24.7347	Ptprv	protein_coding	protein tyrosine phosphatase, receptor type, V [Source:RGD Symbol;Acc:621123]
ENSRNOG00000020309	149.561	2.66342	0.515265	5.16903	2.35311e-07	1.95135e-06	96.1298	35.4033	19.9906	147.471	48.1161	576.822	59.7194	212.834	Gfra3	protein_coding	GDNF family receptor alpha 3 [Source:RGD Symbol;Acc:620502]
ENSRNOG00000016618	6.75586	2.66145	0.921291	2.88883	0.00386681	0.0118484	4.49205	2.14565	0	11.172	4.24554	22.79	1.14845	8.05317	Tmem52	protein_coding	transmembrane protein 52 [Source:RGD Symbol;Acc:2318502]
ENSRNOG00000011901	6.492	2.65808	0.960957	2.76607	0.00567359	0.0164069	5.39046	2.14565	0	6.70321	1.41518	25.9334	3.44535	6.90271	Rrad	protein_coding	RRAD, Ras related glycolysis inhibitor and calcium channel regulator [Source:RGD Symbol;Acc:69357]
ENSRNOG00000063590	16.503	2.65696	0.72636	3.65791	0.000254282	0.00108288	14.3746	4.29131	4.99765	11.172	4.24554	69.9417	4.5938	18.4072	Fzd4	protein_coding	frizzled class receptor 4 [Source:RGD Symbol;Acc:71017]
ENSRNOG00000037080	33.1956	2.65406	0.656179	4.04472	5.23859e-05	0.000264068	31.4443	11.8011	7.49648	16.758	4.24554	135.168	12.6329	46.0181	Adamts17	protein_coding	ADAM metallopeptidase with thrombospondin type 1 motif, 17 [Source:RGD Symbol;Acc:1308783]
ENSRNOG00000010716	6.39813	2.64903	0.97352	2.72109	0.00650675	0.018472	5.39046	2.14565	2.49883	3.35161	0	25.1476	2.2969	10.3541	Atoh8	protein_coding	atonal bHLH transcription factor 8 [Source:RGD Symbol;Acc:1561512]
ENSRNOG00000014925	5.58118	2.6482	0.946689	2.79733	0.00515265	0.0151175	9.88251	2.14565	2.49883	17.8752	1.41518	3.92931	0	6.90271	Mesp2	protein_coding	mesoderm posterior bHLH transcription factor 2 [Source:RGD Symbol;Acc:1305959]
ENSRNOG00000016648	59.8598	2.64686	0.398778	6.63742	3.19217e-11	5.0611e-10	79.9585	16.0924	12.4941	167.58	11.3214	100.59	25.2659	65.5758	Gulo	protein_coding	gulonolactone (L-) oxidase [Source:RGD Symbol;Acc:620701]
ENSRNOG00000022136	7.73193	2.6435	1.0242	2.58105	0.00985017	0.0263122	1.79682	1.07283	4.99765	6.70321	1.41518	33.792	1.14845	10.9293	BC016579	protein_coding	similar to TPA-induced transmembrane protein [Source:RGD Symbol;Acc:1591333]
ENSRNOG00000050425	6.63038	2.63403	0.855629	3.07848	0.00208062	0.0068811	9.88251	1.07283	2.49883	6.70321	2.83036	22.0041	1.14845	6.90271	RGD1561777	protein_coding	similar to Na+ dependent glucose transporter 1 [Source:RGD Symbol;Acc:1561777]
ENSRNOG00000023861	294.226	2.63146	0.58489	4.49907	6.82509e-06	4.17426e-05	183.276	80.462	78.713	302.762	80.6653	1172.51	87.2822	368.145	Snap91	protein_coding	synaptosome associated protein 91 [Source:RGD Symbol;Acc:69276]
ENSRNOG00000016203	58.2676	2.6173	0.292626	8.94417	3.74759e-19	1.59693e-17	114.098	20.3837	18.7412	115.072	14.1518	88.8023	11.4845	83.4078	Efna2	protein_coding	ephrin A2 [Source:RGD Symbol;Acc:620389]
ENSRNOG00000019706	42.6179	2.60721	0.312477	8.34368	7.20148e-17	2.39818e-15	83.5521	11.8011	12.4941	61.4461	9.90626	69.1558	13.7814	78.806	Phox2a	protein_coding	paired-like homeobox 2a [Source:RGD Symbol;Acc:621323]
ENSRNOG00000016057	21.8942	2.59705	0.707648	3.66998	0.000242571	0.00103783	15.273	7.50979	1.24941	15.6408	5.66072	80.9437	10.336	38.5401	Kcnj13	protein_coding	potassium inwardly-rectifying channel, subfamily J, member 13 [Source:RGD Symbol;Acc:621661]
ENSRNOG00000013794	81.2258	2.59533	0.618907	4.19341	2.74794e-05	0.000147484	56.5998	17.1652	22.4894	55.8601	9.90626	345.779	42.4926	99.5141	Rbp1	protein_coding	retinol binding protein 1 [Source:RGD Symbol;Acc:3543]
ENSRNOG00000040120	4.16825	2.57459	1.03022	2.49908	0.0124517	0.0321449	9.88251	3.21848	0	8.93762	1.41518	4.71517	0	5.17703	Bhmt2	protein_coding	betaine-homocysteine S-methyltransferase 2 [Source:RGD Symbol;Acc:1359418]
ENSRNOG00000055962	255.647	2.57319	0.316326	8.1346	4.13317e-16	1.28768e-14	333.31	65.4424	69.9672	273.715	76.4197	777.217	82.6884	366.419	Bgn	protein_coding	biglycan [Source:RGD Symbol;Acc:2207]
ENSRNOG00000023458	12.439	2.5672	0.73782	3.47944	0.000502467	0.00197404	9.88251	3.21848	6.24707	13.4064	1.41518	46.3658	3.44535	15.5311	Dcaf12l1	protein_coding	DDB1 and CUL4 associated factor 12-like 1 [Source:RGD Symbol;Acc:1563873]
ENSRNOG00000022946	84.2768	2.56534	0.618196	4.14971	3.32894e-05	0.000174893	41.3268	27.8935	27.4871	61.4461	8.49108	346.565	33.305	127.7	Slc22a3	protein_coding	solute carrier family 22 member 3 [Source:RGD Symbol;Acc:3701]
ENSRNOG00000004380	7.19815	2.55916	0.745638	3.43217	0.000598766	0.00229958	12.5777	2.14565	0	13.4064	1.41518	10.2162	4.5938	13.2302	Il12b	protein_coding	interleukin 12B [Source:RGD Symbol;Acc:628704]
ENSRNOG00000009334	55.6427	2.55863	0.314322	8.14015	3.94796e-16	1.23452e-14	90.7394	20.3837	12.4941	122.892	9.90626	75.4427	20.6721	92.6114	Knstrn	protein_coding	kinetochore-localized astrin/SPAG5 binding protein [Source:RGD Symbol;Acc:1303240]
ENSRNOG00000010244	43.3743	2.55673	0.584491	4.37429	1.21826e-05	7.06281e-05	26.9523	6.43696	13.7435	52.5085	24.0581	148.528	6.8907	67.8767	Sarm1	protein_coding	sterile alpha and TIR motif containing 1 [Source:RGD Symbol;Acc:1310078]
ENSRNOG00000015101	18.9328	2.55456	0.552588	4.62291	3.78397e-06	2.4498e-05	41.3268	3.21848	9.99531	42.4537	4.24554	15.7172	4.5938	29.9118	Mak	protein_coding	male germ cell-associated kinase [Source:RGD Symbol;Acc:3036]
ENSRNOG00000014164	5.014	2.54729	1.00248	2.541	0.0110537	0.0290274	3.59364	1.07283	1.24941	4.46881	0	16.5031	3.44535	9.77884	Paqr5	protein_coding	progestin and adipoQ receptor family member 5 [Source:RGD Symbol;Acc:1311259]
ENSRNOG00000057040	96.0851	2.54597	0.522251	4.875	1.08807e-06	7.86952e-06	54.803	27.8935	24.9883	103.9	22.6429	380.357	36.7504	117.346	Spns2	protein_coding	sphingolipid transporter 2 [Source:RGD Symbol;Acc:2303312]
ENSRNOG00000008299	7.60374	2.5391	0.811528	3.12879	0.0017553	0.00592228	17.0698	0	2.49883	16.758	5.66072	10.2162	1.14845	7.47794	Dcdc2c	protein_coding	allantoicase [Source:RGD Symbol;Acc:621804]
ENSRNOG00000029450	8.06693	2.53584	0.698665	3.62955	0.00028392	0.00119213	12.5777	4.29131	0	15.6408	1.41518	13.3596	3.44535	13.8054	Adgrb1	protein_coding	adhesion G protein-coupled receptor B1 [Source:RGD Symbol;Acc:1305608]
ENSRNOG00000066153	7.02227	2.52171	0.74044	3.40568	0.000659985	0.0025135	14.3746	2.14565	2.49883	6.70321	1.41518	11.7879	2.2969	14.9559		protein_coding
ENSRNOG00000020151	1039.37	2.51777	0.662729	3.79909	0.000145229	0.000658849	546.233	340.086	188.661	928.395	309.924	4285.3	397.364	1318.99	Cdh1	protein_coding	cadherin 1 [Source:RGD Symbol;Acc:69279]
ENSRNOG00000061650	4.08519	2.51461	0.993797	2.53031	0.0113963	0.0297977	4.49205	1.07283	1.24941	6.70321	1.41518	12.5738	1.14845	4.02658	Cdhr4	protein_coding	cadherin-related family member 4 [Source:RGD Symbol;Acc:1306603]
ENSRNOG00000042296	4.05155	2.51037	1.03612	2.42285	0.0153994	0.0384803	7.18728	1.07283	3.74824	5.58601	0	10.2162	0	4.60181	Kpna7	protein_coding	karyopherin subunit alpha 7 [Source:RGD Symbol;Acc:1594749]
ENSRNOG00000028426	1036.53	2.49877	0.18382	13.5936	4.37261e-42	1.39569e-39	1934.28	327.212	203.654	1909.3	400.496	1593.73	315.824	1607.76	Mcf2l	protein_coding	MCF.2 cell line derived transforming sequence-like [Source:RGD Symbol;Acc:619782]
ENSRNOG00000003273	17.1267	2.49783	0.85432	2.92377	0.00345822	0.010774	14.3746	10.7283	4.99765	6.70321	0	69.1558	4.5938	26.4604	Spata20	protein_coding	spermatogenesis associated 20 [Source:RGD Symbol;Acc:735087]
ENSRNOG00000051619	13.5298	2.48425	0.81406	3.05168	0.00227568	0.00743915	8.08569	5.36413	6.24707	13.4064	0	55.0103	4.5938	15.5311	Asb2	protein_coding	ankyrin repeat and SOCS box-containing 2 [Source:RGD Symbol;Acc:1306414]
ENSRNOG00000009912	641.883	2.48056	0.264102	9.39241	5.86413e-21	3.12945e-19	1315.27	240.313	128.69	1373.04	263.224	843.229	148.15	823.149	Fgr	protein_coding	FGR proto-oncogene, Src family tyrosine kinase [Source:RGD Symbol;Acc:621319]
ENSRNOG00000066726	54.9589	2.47716	0.325821	7.60282	2.89754e-14	7.02222e-13	79.9585	23.6022	11.2447	116.189	14.1518	69.1558	17.2267	108.143		protein_coding	hypothetical protein LOC100363535 [Source:RGD Symbol;Acc:2322813]
ENSRNOG00000021048	223.871	2.47489	0.334918	7.38955	1.47332e-13	3.26232e-12	522.874	110.501	34.9836	401.076	76.4197	254.619	50.5318	339.959	AC095693.1	protein_coding	lemur tyrosine kinase 3 [Source:RGD Symbol;Acc:1588641]
ENSRNOG00000070099	88.4375	2.47188	0.597085	4.13991	3.47437e-05	0.000182025	56.5998	37.5489	16.2424	59.2117	18.3973	380.357	35.6019	103.541	Crb3	protein_coding	crumbs cell polarity complex component 3 [Source:RGD Symbol;Acc:1565035]
ENSRNOG00000016877	124.697	2.47153	0.398363	6.20421	5.49727e-10	7.04525e-09	129.371	36.4761	24.9883	131.83	52.3617	400.003	39.0473	183.497	Shisa7	protein_coding	shisa family member 7 [Source:RGD Symbol;Acc:1583944]
ENSRNOG00000068138	150.278	2.44875	0.382112	6.40847	1.46989e-10	2.08258e-09	171.596	48.2772	27.4871	154.174	56.6072	471.517	53.9771	218.586	Aldh3b2	protein_coding	aldehyde dehydrogenase 3 family, member B2 [Source:RGD Symbol;Acc:1584166]
ENSRNOG00000066042	129.119	2.42677	0.476717	5.0906	3.56941e-07	2.86043e-06	97.0282	26.8207	32.4847	113.955	53.7769	466.802	49.3833	192.701	Abcb1b	protein_coding	ATP-binding cassette, subfamily B (MDR/TAP), member 1B [Source:RGD Symbol;Acc:3318]
ENSRNOG00000057404	553.804	2.4204	0.600761	4.02889	5.60416e-05	0.000280573	353.973	195.254	136.186	493.804	186.804	2205.91	179.158	679.342	Slc47a1	protein_coding	solute carrier family 47 member 1 [Source:RGD Symbol;Acc:1311123]
ENSRNOG00000033261	23.8413	2.41108	0.695184	3.46825	0.00052385	0.00204334	11.6793	7.50979	9.99531	14.5236	7.0759	95.0892	5.74225	39.1154	Fam107a	protein_coding	family with sequence similarity 107, member A [Source:RGD Symbol;Acc:1306327]
ENSRNOG00000005132	172.947	2.40718	0.691964	3.47876	0.000503731	0.00197855	113.2	75.0979	33.7342	145.236	69.3438	734.78	41.3442	170.842	Slc52a3	protein_coding	solute carrier family 52 member 3 [Source:RGD Symbol;Acc:1304644]
ENSRNOG00000003357	1334.6	2.40129	0.562704	4.26741	1.97757e-05	0.000109221	1032.27	451.66	274.871	1182	556.166	4959.57	416.887	1803.33	Col3a1	protein_coding	collagen type III alpha 1 chain [Source:RGD Symbol;Acc:71029]
ENSRNOG00000007137	15.1102	2.39844	0.482466	4.97121	6.65361e-07	5.02272e-06	22.4602	5.36413	6.24707	24.5785	4.24554	27.5051	3.44535	27.0356	Ly6i	protein_coding	lymphocyte antigen 6 complex, locus I [Source:RGD Symbol;Acc:628818]
ENSRNOG00000043375	7.56775	2.39291	0.915017	2.61515	0.00891885	0.0241293	17.0698	2.14565	7.49648	14.5236	0	5.50103	0	13.8054	Tmigd3	protein_coding	transmembrane and immunoglobulin domain containing 3 [Source:RGD Symbol;Acc:2324712]
ENSRNOG00000025601	22.4563	2.3849	0.458637	5.19996	1.99328e-07	1.66827e-06	27.8507	4.29131	4.99765	39.1021	5.66072	47.1517	13.7814	36.8145	Topaz1	protein_coding	testis and ovary specific PAZ domain containing 1 [Source:RGD Symbol;Acc:1563398]
ENSRNOG00000033520	18.6877	2.38338	0.570966	4.1743	2.98904e-05	0.000158762	51.2093	5.36413	2.49883	30.1645	5.66072	14.9314	10.336	29.3365	Wdr97	protein_coding	WD repeat domain 97 [Source:RGD Symbol;Acc:1562063]
ENSRNOG00000001627	15.3832	2.38043	0.881303	2.70104	0.00691229	0.0194212	9.88251	4.29131	4.99765	11.172	0	69.1558	10.336	13.2302	Abi3bp	protein_coding	ABI family member 3 binding protein [Source:RGD Symbol;Acc:1562717]
ENSRNOG00000018952	40.0645	2.37935	0.746064	3.18921	0.00142664	0.00495881	24.2571	3.21848	11.2447	27.9301	8.49108	175.247	28.7112	41.4163	Sema3g	protein_coding	semaphorin 3G [Source:RGD Symbol;Acc:1306079]
ENSRNOG00000016656	4.53705	2.37543	0.949698	2.50125	0.0123755	0.0319725	13.4761	3.21848	1.24941	5.58601	0	4.71517	1.14845	6.90271	Nkx2-3	protein_coding	NK2 homeobox 3 [Source:RGD Symbol;Acc:1308521]
ENSRNOG00000032335	5.6064	2.37366	0.828275	2.86578	0.00415981	0.0126137	14.3746	2.14565	1.24941	4.46881	2.83036	9.43034	1.14845	9.20362	Dppa5	protein_coding	developmental pluripotency associated 5 [Source:RGD Symbol;Acc:1305838]
ENSRNOG00000012119	18.5688	2.37239	0.467874	5.07058	3.96608e-07	3.13964e-06	35.9364	8.58261	4.99765	32.3989	4.24554	35.3638	5.74225	21.2834	AABR07069282.1	protein_coding	NIMA (never in mitosis gene a)-related kinase 2-like 1 [Source:RGD Symbol;Acc:1582899]
ENSRNOG00000018416	114.449	2.3703	0.222601	10.6482	1.77717e-26	1.75816e-24	157.222	45.0587	36.233	180.987	41.0402	219.255	26.4143	209.382	Ttbk1	protein_coding	tau tubulin kinase 1 [Source:RGD Symbol;Acc:1559518]
ENSRNOG00000019328	197.776	2.36063	0.617978	3.81992	0.000133494	0.000610028	495.922	116.938	34.9836	108.369	42.4554	215.326	63.1647	505.048	Phgdh	protein_coding	phosphoglycerate dehydrogenase [Source:RGD Symbol;Acc:61987]
ENSRNOG00000023474	7.37924	2.35985	0.810249	2.9125	0.00358549	0.0111111	9.88251	3.21848	6.24707	16.758	0	12.5738	0	10.3541	Dazl	protein_coding	deleted in azoospermia-like [Source:RGD Symbol;Acc:1591714]
ENSRNOG00000005386	229.745	2.35948	0.601831	3.92051	8.83625e-05	0.000422268	151.831	72.9522	49.9765	192.159	91.9867	873.092	84.9853	320.976	Kitlg	protein_coding	KIT ligand [Source:RGD Symbol;Acc:3086]
ENSRNOG00000012817	172.045	2.35773	0.202114	11.6653	1.91677e-31	2.97486e-29	341.396	67.5881	54.9742	221.206	53.7769	277.409	48.2349	311.773	Lrrc17	protein_coding	leucine rich repeat containing 17 [Source:RGD Symbol;Acc:1560165]
ENSRNOG00000005326	6.18082	2.35591	0.919587	2.56192	0.0104094	0.0275796	5.39046	4.29131	1.24941	5.58601	0	22.0041	2.2969	8.62839	Cnrip1	protein_coding	cannabinoid receptor interacting protein 1 [Source:RGD Symbol;Acc:1308373]
ENSRNOG00000026176	4.56127	2.354	0.918009	2.56425	0.0103401	0.0274087	6.28887	2.14565	3.74824	7.82042	0	7.85861	0	8.62839	Efcab12	protein_coding	EF-hand calcium binding domain 12 [Source:RGD Symbol;Acc:1586985]
ENSRNOG00000019931	55.6189	2.34501	0.300347	7.80768	5.82523e-15	1.55126e-13	92.5362	26.8207	9.99531	79.3214	21.2277	109.235	14.9298	90.8857	Map3k21	protein_coding	mitogen-activated protein kinase kinase kinase 21 [Source:RGD Symbol;Acc:1306091]
ENSRNOG00000030486	50.7666	2.34467	0.273442	8.57465	9.93919e-18	3.62373e-16	90.7394	15.0196	11.2447	81.5558	22.6429	84.873	18.3752	81.6821	Prdm6	protein_coding	PR/SET domain 6 [Source:RGD Symbol;Acc:1559594]
ENSRNOG00000017210	147.955	2.34221	0.508297	4.60795	4.06661e-06	2.60982e-05	97.0282	51.4957	39.9812	112.837	56.6072	595.683	47.0864	182.922	Slc22a23	protein_coding	solute carrier family 22, member 23 [Source:RGD Symbol;Acc:620302]
ENSRNOG00000019467	55.7369	2.33949	0.361972	6.46317	1.0253e-10	1.49483e-09	139.253	13.9467	23.7389	81.5558	22.6429	58.9396	13.7814	92.0362	Fer1l4	protein_coding	fer-1-like family member 4 [Source:RGD Symbol;Acc:1308250]
ENSRNOG00000008855	2504.47	2.33195	0.582779	4.00143	6.29601e-05	0.000310977	1696.2	871.135	589.723	2107.04	962.323	9551.36	896.939	3361.05	Gjb2	protein_coding	gap junction protein, beta 2 [Source:RGD Symbol;Acc:728891]
ENSRNOG00000017556	6.32007	2.3254	0.980401	2.37189	0.0176976	0.0433366	2.69523	3.21848	1.24941	5.58601	2.83036	27.5051	1.14845	6.32749	Chrm4	protein_coding	cholinergic receptor, muscarinic 4 [Source:RGD Symbol;Acc:2344]
ENSRNOG00000053430	608.486	2.31093	0.588128	3.92931	8.51915e-05	0.000409544	448.306	266.061	101.202	567.539	244.826	2195.7	204.424	839.83	Slco4a1	protein_coding	solute carrier organic anion transporter family, member 4a1 [Source:RGD Symbol;Acc:620228]
ENSRNOG00000042465	14.4039	2.30937	0.536754	4.30248	1.68898e-05	9.47052e-05	17.9682	3.21848	7.49648	25.6957	4.24554	18.0748	4.5938	33.9383	Zbtb32	protein_coding	zinc finger and BTB domain containing 32 [Source:RGD Symbol;Acc:1584121]
ENSRNOG00000024259	6.29822	2.30272	0.726038	3.17162	0.00151591	0.00522189	11.6793	2.14565	2.49883	8.93762	2.83036	10.2162	1.14845	10.9293	Tmem54	protein_coding	transmembrane protein 54 [Source:RGD Symbol;Acc:1304886]
ENSRNOG00000067363	17.7721	2.30123	0.712126	3.23149	0.00123147	0.00434559	7.18728	6.43696	4.99765	18.9924	5.66072	70.7275	6.8907	21.2834	Xkrx	protein_coding	XK related, X-linked [Source:NCBI gene (formerly Entrezgene);Acc:497101]
ENSRNOG00000003562	154.246	2.29817	0.255191	9.00569	2.14322e-19	9.41735e-18	329.716	72.9522	34.9836	189.924	48.1161	239.688	51.6802	266.905	Susd4	protein_coding	sushi domain containing 4 [Source:RGD Symbol;Acc:1564043]
ENSRNOG00000019648	1187.53	2.29473	0.120916	18.9779	2.59751e-80	4.3942e-77	2205.6	468.825	379.822	1843.38	379.268	1743.04	378.988	2101.3	Col6a3	protein_coding	collagen type VI alpha 3 chain [Source:RGD Symbol;Acc:1308704]
ENSRNOG00000004900	8.41975	2.29401	0.97313	2.35735	0.0184057	0.0447756	3.59364	1.07283	2.49883	27.9301	5.66072	22.0041	2.2969	2.3009	Crhr1	protein_coding	corticotropin releasing hormone receptor 1 [Source:RGD Symbol;Acc:61276]
ENSRNOG00000016894	25.5483	2.29063	0.422677	5.41933	5.98218e-08	5.5881e-07	43.1237	13.9467	8.74589	37.9849	8.49108	34.5779	3.44535	54.0713	Dnd1	protein_coding	DND microRNA-mediated repression inhibitor 1 [Source:RGD Symbol;Acc:1583648]
ENSRNOG00000000428	11.4968	2.28257	0.560254	4.07416	4.61806e-05	0.000235952	16.1714	3.21848	2.49883	23.4613	2.83036	19.6465	6.8907	17.2568	Cyp21a1	protein_coding	cytochrome P450, family 21, subfamily a, polypeptide 1 [Source:RGD Symbol;Acc:2461]
ENSRNOG00000021345	11.7989	2.27694	0.717703	3.17254	0.00151111	0.00520904	11.6793	4.29131	2.49883	18.9924	8.49108	36.9355	1.14845	10.3541	Timd2	protein_coding	T-cell immunoglobulin and mucin domain containing 2 [Source:RGD Symbol;Acc:1359571]
ENSRNOG00000070353	155.93	2.27219	0.303772	7.47992	7.43657e-14	1.70698e-12	156.323	67.5881	47.4777	374.263	60.8528	211.397	37.8988	291.64		protein_coding
ENSRNOG00000003897	871.935	2.27218	0.607552	3.73989	0.000184102	0.000812323	574.982	290.736	283.617	739.588	216.523	3394.13	405.403	1070.5	Col1a1	protein_coding	collagen type I alpha 1 chain [Source:RGD Symbol;Acc:61817]
ENSRNOG00000015567	32.5605	2.26918	0.608272	3.73053	0.000191074	0.000839148	21.5618	17.1652	6.24707	30.1645	8.49108	123.38	12.6329	40.8411	Slc9a2	protein_coding	solute carrier family 9 member A2 [Source:RGD Symbol;Acc:3719]
ENSRNOG00000023208	83.2259	2.26855	0.389506	5.82417	5.73963e-09	6.28868e-08	139.253	37.5489	12.4941	71.501	38.2099	201.18	26.4143	139.205	Myorg	protein_coding	myogenesis regulating glycosidase [Source:RGD Symbol;Acc:1309821]
ENSRNOG00000027228	20.0084	2.2626	0.433581	5.2184	1.8048e-07	1.52506e-06	37.7332	6.43696	11.2447	27.9301	2.83036	35.3638	6.8907	31.6374	Mogat2	protein_coding	monoacylglycerol O-acyltransferase 2 [Source:RGD Symbol;Acc:1598060]
ENSRNOG00000002434	44.7182	2.2428	0.677274	3.31151	0.000927926	0.00339925	35.038	17.1652	12.4941	34.6333	29.7188	181.534	3.44535	43.7172	Tmem100	protein_coding	transmembrane protein 100 [Source:RGD Symbol;Acc:1560541]
ENSRNOG00000007110	145.58	2.24091	0.207141	10.8183	2.82044e-27	2.94527e-25	284.796	42.9131	51.226	217.854	62.2679	193.322	48.2349	264.029	Ankrd6	protein_coding	ankyrin repeat domain 6 [Source:RGD Symbol;Acc:1583731]
ENSRNOG00000018784	65.8989	2.23067	0.266931	8.35673	6.44781e-17	2.15995e-15	124.879	28.9663	16.2424	121.775	21.2277	86.4447	25.2659	102.39	Jph3	protein_coding	junctophilin 3 [Source:RGD Symbol;Acc:1308416]
ENSRNOG00000010911	362.607	2.2159	0.635942	3.48443	0.000493184	0.00194163	215.618	155.56	81.2119	322.872	185.389	1361.11	91.876	487.216	Tmem108	protein_coding	transmembrane protein 108 [Source:RGD Symbol;Acc:1311530]
ENSRNOG00000047699	9.56097	2.21577	0.891205	2.48626	0.0129092	0.0331792	7.18728	0	3.74824	6.70321	4.24554	38.5072	5.74225	10.3541	Snai2	protein_coding	snail family transcriptional repressor 2 [Source:RGD Symbol;Acc:3722]
ENSRNOG00000002487	4586.84	2.21518	0.141925	15.6082	6.40518e-55	4.16755e-52	8021.9	1899.98	1459.31	8928.68	1735.01	6584.73	1406.85	6658.24	Mbnl3	protein_coding	muscleblind like splicing factor 3 [Source:MGI Symbol;Acc:MGI:2444912]
ENSRNOG00000003468	54.6727	2.21154	0.552798	4.00063	6.31734e-05	0.000311848	33.2412	20.3837	9.99531	60.3289	33.9643	188.607	13.7814	77.0803	Capn8	protein_coding	calpain 8 [Source:RGD Symbol;Acc:620085]
ENSRNOG00000005133	101.361	2.20941	0.371766	5.943	2.79848e-09	3.21616e-08	83.5521	38.6218	32.4847	108.369	35.3795	264.049	37.8988	210.533	Mapt	protein_coding	microtubule-associated protein tau [Source:RGD Symbol;Acc:69329]
ENSRNOG00000015666	27.4429	2.1945	0.579774	3.7851	0.000153644	0.000691277	22.4602	4.29131	14.993	94.9622	8.49108	30.6486	11.4845	32.2127	Abcc12	protein_coding	ATP binding cassette subfamily C member 12 [Source:RGD Symbol;Acc:735100]
ENSRNOG00000050672	314.849	2.19342	0.643573	3.40819	0.000653963	0.00249393	191.361	143.759	74.9648	248.019	147.179	1214.94	86.1337	412.437	Ervfrd-1	protein_coding	endogenous retrovirus group FRD member 1, envelope [Source:RGD Symbol;Acc:1563240]
ENSRNOG00000001115	5.6957	2.1888	0.890659	2.4575	0.0139907	0.0354346	11.6793	5.36413	2.49883	10.0548	0	10.2162	0	5.75226	Slc29a4	protein_coding	solute carrier family 29 member 4 [Source:RGD Symbol;Acc:1310545]
ENSRNOG00000000981	184.399	2.18873	0.302219	7.2422	4.4145e-13	9.1632e-12	241.672	50.4229	69.9672	199.979	79.2501	499.808	66.6101	267.48	Scarb1	protein_coding	scavenger receptor class B, member 1 [Source:RGD Symbol;Acc:2302]
ENSRNOG00000007907	47.2862	2.18667	0.379974	5.75478	8.67554e-09	9.30064e-08	106.911	13.9467	19.9906	43.5709	9.90626	77.0144	24.1174	82.8326	Tmem178a	protein_coding	transmembrane protein 178A [Source:RGD Symbol;Acc:1303057]
ENSRNOG00000020839	42.4256	2.18571	0.296866	7.3626	1.80365e-13	3.93708e-12	71.8728	10.7283	17.4918	64.7977	21.2277	76.2285	12.6329	64.4253	Lrfn3	protein_coding	leucine rich repeat and fibronectin type III domain containing 3 [Source:RGD Symbol;Acc:1305567]
ENSRNOG00000034007	208.578	2.18468	0.165582	13.194	9.50441e-40	2.72519e-37	352.177	91.1903	53.7248	356.388	79.2501	308.058	75.7977	352.038	Nr3c2	protein_coding	nuclear receptor subfamily 3, group C, member 2 [Source:RGD Symbol;Acc:3094]
ENSRNOG00000007740	11.7282	2.177	0.86036	2.53034	0.0113953	0.0297977	5.39046	2.14565	7.49648	8.93762	2.83036	52.6527	4.5938	9.77884	Tacstd2	protein_coding	tumor-associated calcium signal transducer 2 [Source:RGD Symbol;Acc:1359498]
ENSRNOG00000019018	1964.7	2.17447	0.254176	8.55499	1.17882e-17	4.25206e-16	2053.76	801.402	486.022	2739.38	823.635	4830.69	739.602	3243.12	Plat	protein_coding	plasminogen activator, tissue type [Source:RGD Symbol;Acc:3342]
ENSRNOG00000015529	30.7066	2.17368	0.468511	4.63954	3.49191e-06	2.2729e-05	28.7491	7.50979	6.24707	39.1021	12.7366	58.1537	18.3752	74.7794	Cdca3	protein_coding	cell division cycle associated 3 [Source:RGD Symbol;Acc:1359093]
ENSRNOG00000001957	52.1573	2.16966	0.571832	3.79423	0.000148102	0.000669723	44.0221	19.3109	7.49648	41.3365	38.2099	167.388	11.4845	88.0096	Sult1e1	protein_coding	sulfotransferase family 1E member 1 [Source:RGD Symbol;Acc:3776]
ENSRNOG00000067479	289.879	2.16915	0.222141	9.76475	1.59506e-22	9.93749e-21	575.881	131.958	72.466	548.546	111.799	414.935	104.509	358.941	Hlf	protein_coding	HLF transcription factor, PAR bZIP family member [Source:RGD Symbol;Acc:1582828]
ENSRNOG00000057127	14.8309	2.16838	0.560124	3.87125	0.000108279	0.000507271	30.5459	8.58261	2.49883	34.6333	4.24554	15.7172	5.74225	16.6816	Zg16b	protein_coding	zymogen granule protein 16B [Source:RGD Symbol;Acc:1562673]
ENSRNOG00000050071	8.87483	2.16579	0.851435	2.54369	0.0109687	0.0288299	5.39046	4.29131	2.49883	7.82042	1.41518	36.9355	4.5938	8.05317	Cdc45	protein_coding	cell division cycle 45 [Source:RGD Symbol;Acc:1590928]
ENSRNOG00000008758	82.3785	2.16013	0.436736	4.94608	7.57223e-07	5.65311e-06	68.2791	31.112	32.4847	81.5558	28.3036	275.837	28.7112	112.744	Tspan18	protein_coding	tetraspanin 18 [Source:RGD Symbol;Acc:1560411]
ENSRNOG00000014302	28.3716	2.15481	0.412025	5.2298	1.69689e-07	1.44544e-06	51.2093	11.8011	11.2447	31.2817	7.0759	36.1496	11.4845	66.7262	Dlgap3	protein_coding	DLG associated protein 3 [Source:RGD Symbol;Acc:708349]
ENSRNOG00000058842	687.204	2.15461	0.194461	11.0799	1.57036e-28	1.77106e-26	1237.11	231.731	198.657	1057.99	373.608	1037.34	206.721	1154.48	Sptbn2	protein_coding	spectrin, beta, non-erythrocytic 2 [Source:RGD Symbol;Acc:3751]
ENSRNOG00000022116	15.0374	2.13343	0.792032	2.69362	0.00706816	0.0197953	13.4761	7.50979	4.99765	4.46881	2.83036	62.8689	6.8907	17.2568	Gjb6	protein_coding	gap junction protein, beta 6 [Source:RGD Symbol;Acc:621830]
ENSRNOG00000018131	53.6824	2.13281	0.39026	5.4651	4.62646e-08	4.4168e-07	69.1775	20.3837	17.4918	65.9149	12.7366	147.742	28.7112	67.3015	Slc16a4	protein_coding	solute carrier family 16, member 4 [Source:RGD Symbol;Acc:1359655]
ENSRNOG00000007748	13.611	2.13099	0.678519	3.14066	0.0016857	0.00573207	8.9841	6.43696	7.49648	13.4064	2.83036	45.58	3.44535	20.7081	Tex15	protein_coding	testis expressed 15, meiosis and synapsis associated [Source:RGD Symbol;Acc:1311266]
ENSRNOG00000019846	5.61276	2.12618	0.83432	2.5484	0.0108219	0.0284984	3.59364	2.14565	2.49883	7.82042	1.41518	16.5031	2.2969	8.62839	Muc5b	protein_coding	mucin 5B, oligomeric mucus/gel-forming [Source:RGD Symbol;Acc:1561983]
ENSRNOG00000056400	13.4955	2.12458	0.589723	3.60268	0.000314959	0.00130673	27.8507	1.07283	4.99765	27.9301	9.90626	14.9314	4.5938	16.6816	Hhipl2	protein_coding	HHIP like 2 [Source:RGD Symbol;Acc:1311317]
ENSRNOG00000005038	7.95255	2.12171	0.672879	3.15317	0.00161505	0.00552402	11.6793	2.14565	1.24941	12.2892	1.41518	14.1455	6.8907	13.8054	Ube2t	protein_coding	ubiquitin-conjugating enzyme E2T [Source:RGD Symbol;Acc:1310816]
ENSRNOG00000009505	47.7259	2.11897	0.332168	6.37921	1.78002e-10	2.4784e-09	90.7394	8.58261	24.9883	68.1494	24.0581	65.2265	14.9298	85.1335	Cd164l2	protein_coding	CD164 molecule like 2 [Source:RGD Symbol;Acc:2323068]
ENSRNOG00000054033	293.618	2.11896	0.377182	5.61788	1.93315e-08	1.96297e-07	268.624	116.938	92.4566	298.293	106.139	976.04	124.033	366.419	Adap1	protein_coding	ArfGAP with dual PH domains 1 [Source:RGD Symbol;Acc:621418]
ENSRNOG00000016164	8.91477	2.1164	0.763879	2.77059	0.0055954	0.0162251	5.39046	3.21848	3.74824	10.0548	4.24554	31.4345	2.2969	10.9293	Fcrl2	protein_coding	Fc receptor-like 2 [Source:RGD Symbol;Acc:1306885]
ENSRNOG00000004487	43.1457	2.11284	0.4211	5.01743	5.23676e-07	4.05077e-06	90.7394	20.3837	6.24707	69.2666	26.8884	77.0144	11.4845	43.142	Nek2l1	protein_coding	NIMA-related kinase 2 [Source:RGD Symbol;Acc:619792]
ENSRNOG00000036571	13.3323	2.10544	0.788622	2.66977	0.00759024	0.0210154	11.6793	7.50979	0	8.93762	5.66072	48.7234	6.8907	17.2568	Ces2c	protein_coding	carboxylesterase 2C [Source:RGD Symbol;Acc:621510]
ENSRNOG00000045595	122.999	2.09772	0.266755	7.86386	3.72464e-15	1.00816e-13	170.698	28.9663	44.9789	251.371	49.5313	153.243	63.1647	222.037	Tnfsf9	protein_coding	TNF superfamily member 9 [Source:RGD Symbol;Acc:727974]
ENSRNOG00000013140	210.65	2.09591	0.454711	4.60932	4.03992e-06	2.59466e-05	149.136	81.5348	64.9695	180.987	103.308	765.429	70.0554	269.781	Pdzd2	protein_coding	PDZ domain containing 2 [Source:RGD Symbol;Acc:619958]
ENSRNOG00000015948	136.709	2.09513	0.306845	6.82799	8.61109e-12	1.49716e-10	160.815	56.8598	54.9742	184.338	42.4554	371.712	52.8287	169.692	Slc1a5	protein_coding	solute carrier family 1 member 5 [Source:RGD Symbol;Acc:708512]
ENSRNOG00000001766	2635.81	2.08741	0.499386	4.17995	2.91569e-05	0.0001555	1795.92	901.174	730.907	3052.2	1142.05	8220.89	1242.62	4000.7	Tfrc	protein_coding	transferrin receptor [Source:RGD Symbol;Acc:70488]
ENSRNOG00000069600	34.9391	2.07968	0.347869	5.97835	2.25413e-09	2.63532e-08	61.0919	12.8739	8.74589	60.3289	18.3973	39.2931	13.7814	65.0005	Rac3	protein_coding	Rac family small GTPase 3 [Source:RGD Symbol;Acc:1590052]
ENSRNOG00000060334	484.283	2.07876	0.172149	12.0754	1.42541e-33	2.53828e-31	853.489	205.983	218.647	920.575	157.085	620.83	158.486	739.166	Cdx1	protein_coding	caudal type homeo box 1 [Source:RGD Symbol;Acc:621233]
ENSRNOG00000013213	115.273	2.07217	0.497903	4.16179	3.15767e-05	0.000166828	78.1616	47.2044	31.2353	79.3214	49.5313	416.506	49.3833	170.842	Epha4	protein_coding	Eph receptor A4 [Source:RGD Symbol;Acc:1560587]
ENSRNOG00000018874	70.3957	2.07151	0.465538	4.44973	8.59799e-06	5.14147e-05	51.2093	28.9663	23.7389	65.9149	19.8125	226.328	35.6019	111.594	Phf19	protein_coding	PHD finger protein 19 [Source:RGD Symbol;Acc:1310390]
ENSRNOG00000006784	38.9047	2.06872	0.41567	4.97684	6.46291e-07	4.89186e-06	57.4982	19.3109	14.993	34.6333	14.1518	104.52	11.4845	54.6465	Sema4f	protein_coding	ssemaphorin 4F [Source:RGD Symbol;Acc:3658]
ENSRNOG00000023643	24.459	2.06739	0.466253	4.43406	9.2477e-06	5.49502e-05	46.7173	7.50979	2.49883	27.9301	14.1518	50.2951	13.7814	32.7879	Mmp17	protein_coding	matrix metallopeptidase 17 [Source:RGD Symbol;Acc:1311541]
ENSRNOG00000005347	48.2394	2.06574	0.309865	6.66657	2.61858e-11	4.20289e-10	55.7014	17.1652	24.9883	81.5558	11.3214	88.8023	20.6721	85.7087	Fjx1	protein_coding	four-jointed box kinase 1 [Source:RGD Symbol;Acc:1306113]
ENSRNOG00000065633	29.1182	2.06545	0.542344	3.80838	0.000139882	0.00063801	57.4982	5.36413	6.24707	24.5785	14.1518	29.0769	19.5236	76.5051		protein_coding
ENSRNOG00000016724	276.522	2.06418	0.320792	6.43461	1.23789e-10	1.78225e-09	257.844	115.865	99.9531	397.724	94.8171	799.221	115.993	330.755	Epb41l3	protein_coding	erythrocyte membrane protein band 4.1-like 3 [Source:RGD Symbol;Acc:71089]
ENSRNOG00000001407	7.64684	2.06091	0.697272	2.95568	0.00311979	0.00985573	13.4761	4.29131	2.49883	5.58601	2.83036	11.7879	2.2969	18.4072	Tfr2	protein_coding	transferrin receptor 2 [Source:RGD Symbol;Acc:1310152]
ENSRNOG00000000638	32.8208	2.05829	0.386999	5.31858	1.0458e-07	9.37561e-07	52.1078	15.0196	8.74589	70.3838	12.7366	58.1537	13.7814	31.6374	Zfp365	protein_coding	zinc finger protein 365 [Source:RGD Symbol;Acc:1565986]
ENSRNOG00000001726	107.173	2.05702	0.427624	4.81036	1.5066e-06	1.06025e-05	75.4664	46.1315	44.9789	97.1966	32.5491	322.989	42.4926	195.577	Tmem44	protein_coding	transmembrane protein 44 [Source:RGD Symbol;Acc:1563737]
ENSRNOG00000009946	7916.56	2.05626	0.112374	18.2984	8.51897e-75	1.20096e-71	13722.3	3223.84	2967.36	13553.9	3062.45	10129.8	3021.57	13651.3	Ldlr	protein_coding	low density lipoprotein receptor [Source:RGD Symbol;Acc:2998]
ENSRNOG00000007477	60.1937	2.05464	0.457241	4.49357	7.00395e-06	4.2713e-05	113.2	49.35	16.2424	69.2666	16.9822	73.871	10.336	132.302	Edn3	protein_coding	endothelin 3 [Source:RGD Symbol;Acc:2534]
ENSRNOG00000020557	86.8124	2.04399	0.322139	6.34505	2.22353e-10	3.04825e-09	190.463	38.6218	27.4871	105.017	49.5313	104.52	20.6721	158.187	Ryr1	protein_coding	ryanodine receptor 1 [Source:RGD Symbol;Acc:1586637]
ENSRNOG00000003469	36.3652	2.0427	0.42109	4.85099	1.2285e-06	8.76899e-06	58.3966	23.6022	6.24707	62.5633	12.7366	35.3638	13.7814	78.2307	MAST1	protein_coding	microtubule associated serine/threonine kinase 1 [Source:RGD Symbol;Acc:631372]
ENSRNOG00000021244	187.581	2.03449	0.645458	3.15201	0.00162151	0.00554274	108.708	69.7337	61.2213	125.127	82.0805	730.065	81.5399	242.17	Hspa12b	protein_coding	heat shock protein family A (Hsp70) member 12B [Source:RGD Symbol;Acc:1312004]
ENSRNOG00000049880	6.73613	2.03337	0.803716	2.52996	0.0114077	0.0298136	5.39046	3.21848	2.49883	4.46881	1.41518	19.6465	3.44535	13.8054	Tmem200c	protein_coding	transmembrane protein 200C [Source:RGD Symbol;Acc:1561734]
ENSRNOG00000037211	9.88123	2.02235	0.653094	3.09657	0.00195773	0.00650922	8.08569	4.29131	2.49883	10.0548	5.66072	22.0041	3.44535	23.009	Kif14	protein_coding	kinesin family member 14 [Source:RGD Symbol;Acc:1310650]
ENSRNOG00000010389	160.337	2.02197	0.300018	6.7395	1.5893e-11	2.63332e-10	175.19	45.0587	63.7201	265.894	60.8528	393.717	83.8368	194.426	Ndrg2	protein_coding	NDRG family member 2 [Source:RGD Symbol;Acc:621874]
ENSRNOG00000060435	18.7294	2.02061	0.644395	3.13567	0.00171464	0.00581411	14.3746	4.29131	11.2447	14.5236	9.90626	64.4406	4.5938	26.4604	Kcnq4	protein_coding	potassium voltage-gated channel subfamily Q member 4 [Source:RGD Symbol;Acc:61799]
ENSRNOG00000011211	7.49399	2.02055	0.787675	2.56521	0.0103114	0.0273543	8.08569	4.29131	3.74824	6.70321	1.41518	25.9334	2.2969	7.47794	Pex5l	protein_coding	peroxisomal biogenesis factor 5-like [Source:RGD Symbol;Acc:708407]
ENSRNOG00000058560	28.0889	2.01996	0.385551	5.23916	1.61307e-07	1.38168e-06	55.7014	9.65544	11.2447	46.9225	18.3973	38.5072	5.74225	38.5401	Col2a1	protein_coding	collagen type II alpha 1 chain [Source:RGD Symbol;Acc:2375]
ENSRNOG00000019689	119.914	2.01813	0.413484	4.88079	1.05659e-06	7.65826e-06	122.184	34.3305	42.4801	116.189	46.701	385.858	66.6101	144.957	Vwf	protein_coding	von Willebrand factor [Source:RGD Symbol;Acc:621759]
ENSRNOG00000012058	25.4462	2.01732	0.541547	3.72511	0.00019523	0.000854736	26.0539	8.58261	7.49648	26.8129	5.66072	77.8003	18.3752	32.7879	Egflam	protein_coding	EGF-like, fibronectin type III and laminin G domains [Source:RGD Symbol;Acc:1306592]
ENSRNOG00000017448	20.0474	2.01663	0.720248	2.79992	0.00511157	0.0150256	9.88251	9.65544	6.24707	15.6408	4.24554	82.5154	11.4845	20.7081	Exoc3l2	protein_coding	exocyst complex component 3-like 2 [Source:RGD Symbol;Acc:1592539]
ENSRNOG00000029830	35.4298	2.01351	0.321315	6.26647	3.69318e-10	4.87345e-09	44.0221	17.1652	14.993	62.5633	9.90626	56.582	13.7814	64.4253	Adm2	protein_coding	adrenomedullin 2 [Source:RGD Symbol;Acc:1302971]
ENSRNOG00000013092	165.22	2.01121	0.709192	2.83592	0.00456945	0.0136262	89.841	63.2968	32.4847	117.306	69.3438	652.265	97.6182	199.603	Lonrf3	protein_coding	LON peptidase N-terminal domain and ring finger 3 [Source:RGD Symbol;Acc:1565451]
ENSRNOG00000048898	7.98255	2.01092	0.75127	2.67669	0.00743539	0.0206407	17.9682	6.43696	2.49883	7.82042	0	7.85861	3.44535	17.832	Wasf3	protein_coding	WASP family member 3 [Source:RGD Symbol;Acc:1592807]
ENSRNOG00000015896	670.641	2.00295	0.205397	9.75163	1.81532e-22	1.11267e-20	1167.93	385.145	238.638	1280.31	230.674	918.672	214.76	928.99	Rbpms2	protein_coding	RNA binding protein, mRNA processing factor 2 [Source:RGD Symbol;Acc:1561222]
ENSRNOG00000048914	29.2765	2.00076	0.41679	4.8004	1.58345e-06	1.11012e-05	42.2253	10.7283	4.99765	34.6333	12.7366	66.7982	18.3752	43.7172	Traf1	protein_coding	TNF receptor-associated factor 1 [Source:RGD Symbol;Acc:1596290]
ENSRNOG00000043167	351.908	1.99276	0.13552	14.7045	6.02983e-49	2.75694e-46	542.639	156.633	119.944	531.788	168.406	577.608	121.736	596.509	Itga9	protein_coding	integrin subunit alpha 9 [Source:RGD Symbol;Acc:1311191]
ENSRNOG00000015794	92.8282	1.99214	0.406882	4.89611	9.77535e-07	7.14396e-06	130.269	49.35	18.7412	72.6182	55.192	216.898	26.4143	173.143	Fam83d	protein_coding	family with sequence similarity 83, member D [Source:RGD Symbol;Acc:1565583]
ENSRNOG00000069754	8.0638	1.99064	0.641453	3.10333	0.00191357	0.00638498	11.6793	4.29131	2.49883	8.93762	1.41518	17.2889	4.5938	13.8054		protein_coding
ENSRNOG00000002866	130.685	1.97821	0.521827	3.79093	0.000150082	0.000676688	77.2632	42.9131	33.7342	109.486	72.1742	494.307	63.1647	152.435	Rassf6	protein_coding	Ras association domain family member 6 [Source:RGD Symbol;Acc:1566082]
ENSRNOG00000001141	5.18653	1.97661	0.839834	2.35357	0.0185943	0.0451629	13.4761	2.14565	0	4.46881	2.83036	7.07275	3.44535	8.05317	Srrm4	protein_coding	serine/arginine repetitive matrix 4 [Source:RGD Symbol;Acc:1560213]
ENSRNOG00000049821	69.1119	1.97552	0.300984	6.56355	5.25405e-11	8.0437e-10	131.168	28.9663	23.7389	143.002	33.9643	70.7275	25.2659	96.0628	RGD1564380	protein_coding	similar to BC049730 protein [Source:RGD Symbol;Acc:1564380]
ENSRNOG00000050035	28.8314	1.96969	0.38663	5.09449	3.4968e-07	2.80756e-06	53.9046	13.9467	17.4918	33.5161	9.90626	43.2224	5.74225	52.9208	Sall4	protein_coding	spalt-like transcription factor 4 [Source:RGD Symbol;Acc:1597672]
ENSRNOG00000008012	67.6963	1.96645	0.594973	3.3051	0.000949411	0.00346819	31.4443	18.2381	14.993	60.3289	25.4732	240.474	51.6802	98.9389	Abcb1b	protein_coding	ATP-binding cassette, subfamily B (MDR/TAP), member 1B [Source:RGD Symbol;Acc:3318]
ENSRNOG00000005410	12.4054	1.96513	0.568633	3.45589	0.000548483	0.00212535	17.9682	5.36413	7.49648	10.0548	2.83036	29.0769	4.5938	21.8586	Cdca7l	protein_coding	cell division cycle associated 7 like [Source:RGD Symbol;Acc:1564080]
ENSRNOG00000057880	116.589	1.96099	0.464573	4.22105	2.43168e-05	0.000132005	105.114	43.9859	41.2306	77.087	55.192	409.434	50.5318	150.134	Myh11	protein_coding	myosin heavy chain 11 [Source:RGD Symbol;Acc:3136]
ENSRNOG00000062944	412.255	1.95073	0.166381	11.7245	9.54627e-32	1.50929e-29	619.004	182.381	116.195	722.83	210.862	621.616	168.822	656.333	Kcnj15	protein_coding	potassium inwardly-rectifying channel, subfamily J, member 15 [Source:NCBI gene (formerly Entrezgene);Acc:170847]
ENSRNOG00000011502	38.0993	1.95031	0.471168	4.13931	3.48345e-05	0.000182388	34.1396	12.8739	12.4941	41.3365	15.567	117.093	21.8205	49.4694	Col9a2	protein_coding	collagen type IX alpha 2 chain [Source:RGD Symbol;Acc:1307029]
ENSRNOG00000068381	21.261	1.94761	0.408848	4.76365	1.9012e-06	1.30583e-05	28.7491	7.50979	8.74589	42.4537	5.66072	36.1496	12.6329	28.1861		protein_coding
ENSRNOG00000017249	25.1551	1.94488	0.556977	3.49185	0.00047968	0.00189494	26.0539	5.36413	8.74589	22.344	12.7366	81.7296	14.9298	29.3365	Zfp366	protein_coding	zinc finger protein 366 [Source:RGD Symbol;Acc:2322904]
ENSRNOG00000001469	50.3907	1.94265	0.691292	2.81018	0.00495137	0.0145927	38.6316	30.0391	9.99531	30.1645	35.3795	210.611	8.03915	40.2658	Eln	protein_coding	elastin [Source:RGD Symbol;Acc:67394]
ENSRNOG00000009468	169.431	1.9419	0.215714	9.00222	2.21196e-19	9.69424e-18	296.475	70.8066	89.9578	270.363	41.0402	223.97	76.9461	285.887	Il12a	protein_coding	interleukin 12A [Source:RGD Symbol;Acc:620562]
ENSRNOG00000022428	64.8295	1.94049	0.537015	3.61347	0.000302127	0.00126013	35.9364	38.6218	24.9883	51.3913	24.0581	226.328	19.5236	97.7884	Flrt1	protein_coding	fibronectin leucine rich transmembrane protein 1 [Source:RGD Symbol;Acc:1565152]
ENSRNOG00000033883	467.657	1.92775	0.573381	3.36207	0.000773601	0.00289407	301.866	181.308	149.93	406.662	236.335	1687.24	211.315	566.598	Stard8	protein_coding	StAR-related lipid transfer domain containing 8 [Source:RGD Symbol;Acc:1560770]
ENSRNOG00000021134	16.6304	1.92243	0.710179	2.70696	0.00679024	0.0191292	9.88251	6.43696	7.49648	10.0548	7.0759	66.7982	6.8907	18.4072	Anxa9	protein_coding	annexin A9 [Source:RGD Symbol;Acc:1587550]
ENSRNOG00000012835	38.7451	1.91785	0.368063	5.21065	1.88176e-07	1.58771e-06	45.8189	19.3109	12.4941	43.5709	19.8125	66.0123	13.7814	89.16	Espl1	protein_coding	extra spindle pole bodies like 1, separase [Source:RGD Symbol;Acc:1306266]
ENSRNOG00000046635	17.7367	1.9174	0.492972	3.88946	0.000100468	0.000473959	23.3586	12.8739	2.49883	26.8129	8.49108	23.5758	5.74225	38.5401	Cdca5	protein_coding	cell division cycle associated 5 [Source:RGD Symbol;Acc:1560863]
ENSRNOG00000010666	27.2519	1.91613	0.434439	4.41058	1.03095e-05	6.05872e-05	48.5141	7.50979	4.99765	51.3913	19.8125	28.291	13.7814	43.7172	Ccn5	protein_coding	cellular communication network factor 5 [Source:RGD Symbol;Acc:621867]
ENSRNOG00000023588	46.0281	1.91321	0.481575	3.97282	7.10275e-05	0.000347376	97.0282	31.112	7.49648	100.548	11.3214	38.5072	26.4143	55.7969	Dmgdh	protein_coding	dimethylglycine dehydrogenase [Source:RGD Symbol;Acc:620453]
ENSRNOG00000007943	63.3176	1.91301	0.485772	3.93809	8.21341e-05	0.00039631	129.371	49.35	17.4918	50.2741	11.3214	67.5841	27.5628	153.585	Gsdma	protein_coding	gasdermin A [Source:RGD Symbol;Acc:1592062]
ENSRNOG00000026941	94.0574	1.91179	0.399207	4.78897	1.67641e-06	1.16611e-05	126.676	57.9326	16.2424	98.3138	41.0402	250.69	42.4926	119.072	Tril	protein_coding	TLR4 interactor with leucine-rich repeats [Source:RGD Symbol;Acc:1310827]
ENSRNOG00000025406	409.39	1.90508	0.392759	4.85051	1.23145e-06	8.78635e-06	309.053	183.453	179.916	372.028	150.009	1355.61	176.861	548.19	Iqgap2	protein_coding	IQ motif containing GTPase activating protein 2 [Source:RGD Symbol;Acc:2321734]
ENSRNOG00000003476	32.2298	1.89807	0.532492	3.5645	0.000364555	0.00148788	77.2632	6.43696	26.2377	41.3365	5.66072	58.9396	16.0783	25.8852	Slc6a4	protein_coding	solute carrier family 6 member 4 [Source:RGD Symbol;Acc:3714]
ENSRNOG00000039357	5.69583	1.89459	0.779086	2.43181	0.0150238	0.0376696	10.7809	2.14565	0	5.58601	4.24554	7.85861	3.44535	11.5045	Niban3	protein_coding	niban apoptosis regulator 3 [Source:RGD Symbol;Acc:1566103]
ENSRNOG00000010282	22.9601	1.88556	0.555818	3.3924	0.000692835	0.00262737	22.4602	13.9467	6.24707	18.9924	8.49108	73.871	10.336	29.3365	Ninj2	protein_coding	ninjurin 2 [Source:RGD Symbol;Acc:620552]
ENSRNOG00000000986	431.681	1.88528	0.236228	7.98078	1.45417e-15	4.16952e-14	539.046	173.798	173.668	535.14	191.049	1067.99	197.533	575.226	Camsap3	protein_coding	calmodulin regulated spectrin-associated protein family, member 3 [Source:RGD Symbol;Acc:1597412]
ENSRNOG00000056955	555.02	1.8847	0.361789	5.2094	1.89452e-07	1.59689e-06	473.462	214.565	222.396	547.429	260.393	1778.4	249.214	694.298	Bicdl1	protein_coding	BICD family like cargo adaptor 1 [Source:RGD Symbol;Acc:1310292]
ENSRNOG00000032026	225.361	1.88162	0.160644	11.7129	1.09432e-31	1.71413e-29	420.456	83.6805	94.9554	344.098	113.214	311.201	94.1729	341.109	AABR07058914.1	protein_coding	putative fidgetin-like protein 2-like [Source:RGD Symbol;Acc:7552859]
ENSRNOG00000003956	23.0189	1.88067	0.482793	3.8954	9.80386e-05	0.000464051	24.2571	9.65544	3.74824	32.3989	8.49108	55.0103	17.2267	33.3631	Arhgap6	protein_coding	Rho GTPase activating protein 6 [Source:RGD Symbol;Acc:2323364]
ENSRNOG00000017976	29.8417	1.8786	0.693287	2.70971	0.00673425	0.0190033	25.1555	9.65544	8.74589	11.172	8.49108	116.307	24.1174	35.0888	Slco2b1	protein_coding	solute carrier organic anion transporter family, member 2b1 [Source:RGD Symbol;Acc:621391]
ENSRNOG00000021916	143.444	1.87562	0.213012	8.80525	1.30557e-18	5.23371e-17	223.704	90.1174	53.7248	203.331	45.2858	238.116	55.1256	238.144	Slc16a12	protein_coding	solute carrier family 16, member 12 [Source:RGD Symbol;Acc:1311468]
ENSRNOG00000047969	25.4071	1.87198	0.383065	4.88684	1.02466e-06	7.44592e-06	28.7491	8.58261	11.2447	48.0397	11.3214	33.792	12.6329	48.8942	Prss21	protein_coding	serine protease 21 [Source:RGD Symbol;Acc:727870]
ENSRNOG00000016525	14.4733	1.86845	0.569666	3.27991	0.00103842	0.00375121	16.1714	5.36413	2.49883	21.2268	14.1518	32.2203	3.44535	20.7081	Susd3	protein_coding	sushi domain containing 3 [Source:RGD Symbol;Acc:1310933]
ENSRNOG00000052051	13.9752	1.8626	0.493107	3.77727	0.000158558	0.000710742	23.3586	7.50979	1.24941	24.5785	7.0759	20.4324	8.03915	19.5577	Slc24a1	protein_coding	solute carrier family 24 member 1 [Source:RGD Symbol;Acc:620080]
ENSRNOG00000050868	13.5339	1.86032	0.590088	3.15261	0.00161817	0.00553246	27.8507	10.7283	2.49883	12.2892	2.83036	29.0769	6.8907	16.1063	Ddx43	protein_coding	DEAD-box helicase 43 [Source:RGD Symbol;Acc:1586947]
ENSRNOG00000016358	17.4582	1.85968	0.556623	3.34101	0.000834746	0.00309952	20.6634	6.43696	2.49883	17.8752	11.3214	22.79	10.336	47.7438	Apba2	protein_coding	amyloid beta precursor protein binding family A member 2 [Source:RGD Symbol;Acc:620845]
ENSRNOG00000029055	22.413	1.85826	0.486346	3.82085	0.00013299	0.000608053	26.0539	6.43696	8.74589	21.2268	12.7366	32.2203	11.4845	60.3987	Ttk	protein_coding	Ttk protein kinase [Source:RGD Symbol;Acc:1305558]
ENSRNOG00000014658	90.7216	1.8568	0.474952	3.90944	9.25091e-05	0.000440343	68.2791	36.4761	33.7342	71.501	55.192	306.486	32.1566	121.948	Zfp423	protein_coding	zinc finger protein 423 [Source:RGD Symbol;Acc:621664]
ENSRNOG00000049605	28.5244	1.85645	0.565455	3.28311	0.0010267	0.00371283	23.3586	8.58261	7.49648	21.2268	21.2277	88.8023	12.6329	44.8676	Zfp296	protein_coding	zinc finger protein 296 [Source:RGD Symbol;Acc:1595818]
ENSRNOG00000010457	154.069	1.85388	0.45801	4.04768	5.17281e-05	0.000260985	126.676	69.7337	48.7271	115.072	83.4956	539.887	65.4616	183.497	Vash1	protein_coding	vasohibin 1 [Source:RGD Symbol;Acc:1564082]
ENSRNOG00000014253	43.7735	1.84843	0.353399	5.23044	1.6911e-07	1.44264e-06	94.333	23.6022	19.9906	54.7429	21.2277	47.1517	11.4845	77.6555	Pax2	protein_coding	paired box 2 [Source:RGD Symbol;Acc:1305568]
ENSRNOG00000016874	207.158	1.84807	0.285705	6.46846	9.90097e-11	1.45017e-09	330.615	91.1903	97.4542	463.639	120.29	232.615	51.6802	269.781	Zfp521	protein_coding	zinc finger protein 521 [Source:RGD Symbol;Acc:1307345]
ENSRNOG00000018426	340.195	1.8477	0.290823	6.35336	2.10661e-10	2.89972e-09	594.747	183.453	167.421	797.683	93.4019	359.924	145.853	379.074	NEWGENE_2134	protein_coding	apolipoprotein C1 [Source:RGD Symbol;Acc:2134]
ENSRNOG00000020310	27.8736	1.84747	0.625724	2.95252	0.00315188	0.00993485	23.3586	3.21848	7.49648	27.9301	19.8125	91.1599	18.3752	31.6374	Grik5	protein_coding	glutamate ionotropic receptor kainate type subunit 5 [Source:RGD Symbol;Acc:2735]
ENSRNOG00000020212	90.2072	1.84648	0.270886	6.81644	9.33228e-12	1.60768e-10	174.291	52.5685	34.9836	125.127	38.2099	99.8044	31.0081	165.665	Prr35	protein_coding	proline rich 35 [Source:RGD Symbol;Acc:1598335]
ENSRNOG00000008161	36.7298	1.84498	0.525455	3.51121	0.000446079	0.00177602	30.5459	24.675	11.2447	32.3989	14.1518	121.023	13.7814	46.0181	Pdzk1ip1	protein_coding	PDZK1 interacting protein 1 [Source:RGD Symbol;Acc:620952]
ENSRNOG00000019692	20.5538	1.84358	0.41218	4.47276	7.72172e-06	4.66363e-05	39.53	11.8011	9.99531	30.1645	5.66072	23.5758	8.03915	35.664	Metrn	protein_coding	meteorin, glial cell differentiation regulator [Source:RGD Symbol;Acc:1306222]
ENSRNOG00000040000	9.06353	1.84241	0.701152	2.6277	0.00859654	0.0233656	6.28887	3.21848	3.74824	15.6408	4.24554	26.7193	4.5938	8.05317	Cts8	protein_coding	cathepsin 8 [Source:RGD Symbol;Acc:1588248]
ENSRNOG00000005903	324.128	1.83905	0.599373	3.06829	0.00215287	0.00708837	227.298	151.269	161.174	248.019	91.9867	1186.65	161.931	364.693	St14	protein_coding	ST14 transmembrane serine protease matriptase [Source:RGD Symbol;Acc:69288]
ENSRNOG00000018018	29.2199	1.83727	0.41134	4.46655	7.94903e-06	4.78384e-05	59.295	8.58261	16.2424	44.6881	12.7366	24.3617	13.7814	54.0713	Kcnip2	protein_coding	potassium voltage-gated channel interacting protein 2 [Source:RGD Symbol;Acc:70887]
ENSRNOG00000060460	21.3841	1.83204	0.683919	2.67873	0.00739012	0.0205251	10.7809	6.43696	7.49648	17.8752	9.90626	84.0872	13.7814	20.7081	Clec1a	protein_coding	C-type lectin domain family 1, member A [Source:RGD Symbol;Acc:1566110]
ENSRNOG00000030410	33.6251	1.83053	0.361982	5.05696	4.25987e-07	3.34715e-06	77.2632	17.1652	9.99531	44.6881	15.567	41.6506	16.0783	46.5933	Zfp958	protein_coding	zinc finger protein 958 [Source:RGD Symbol;Acc:2311392]
ENSRNOG00000065027	6.80637	1.82904	0.790314	2.31433	0.0206498	0.0495296	7.18728	2.14565	0	10.0548	2.83036	17.2889	6.8907	8.05317		protein_coding
ENSRNOG00000010344	751.68	1.8267	0.483299	3.77965	0.00015705	0.000704913	572.287	328.285	279.869	775.339	353.795	2466.03	360.613	877.22	B4galnt3	protein_coding	beta-1,4-N-acetyl-galactosaminyl transferase 3 [Source:RGD Symbol;Acc:1561056]
ENSRNOG00000011060	370.574	1.82658	0.347084	5.26264	1.42002e-07	1.23319e-06	351.278	190.963	178.666	375.38	158.5	1111.21	124.033	474.562	Unc119	protein_coding	unc-119 lipid binding chaperone [Source:RGD Symbol;Acc:3942]
ENSRNOG00000024641	446.551	1.82421	0.258844	7.04752	1.82137e-12	3.4974e-11	585.763	193.109	139.934	1073.63	261.808	577.608	191.791	548.766	Nyap1	protein_coding	neuronal tyrosine-phosphorylated phosphoinositide-3-kinase adaptor 1 [Source:RGD Symbol;Acc:1310964]
ENSRNOG00000060193	18.3621	1.81628	0.498437	3.64396	0.000268476	0.00113517	23.3586	5.36413	4.99765	25.6957	18.3973	34.5779	4.5938	29.9118	Prr29	protein_coding	proline rich 29 [Source:RGD Symbol;Acc:1307288]
ENSRNOG00000002092	350.318	1.8162	0.171281	10.6037	2.86503e-26	2.76959e-24	608.223	185.599	131.188	498.272	114.63	551.675	186.049	526.907	Hunk	protein_coding	hormonally upregulated Neu-associated kinase [Source:RGD Symbol;Acc:1565091]
ENSRNOG00000052296	90.3185	1.80643	0.451663	3.99951	6.34735e-05	0.000313147	94.333	24.675	32.4847	68.1494	45.2858	280.552	58.5709	118.497	Shank3	protein_coding	SH3 and multiple ankyrin repeat domains 3 [Source:RGD Symbol;Acc:69264]
ENSRNOG00000028064	27.568	1.80574	0.402958	4.48122	7.4219e-06	4.50023e-05	33.2412	16.0924	11.2447	61.4461	8.49108	29.0769	12.6329	48.319	Fhad1	protein_coding	forkhead associated phosphopeptide binding domain 1 [Source:RGD Symbol;Acc:1563444]
ENSRNOG00000001684	25.6553	1.80548	0.3587	5.03341	4.81828e-07	3.75453e-06	35.9364	11.8011	11.2447	31.2817	12.7366	42.4365	10.336	49.4694	Ripply3	protein_coding	ripply transcriptional repressor 3 [Source:RGD Symbol;Acc:1308788]
ENSRNOG00000025378	13.3778	1.79953	0.6233	2.88709	0.00388817	0.0119009	13.4761	7.50979	2.49883	31.2817	5.66072	8.64447	8.03915	29.9118	Kash5	protein_coding	KASH domain containing 5 [Source:RGD Symbol;Acc:1561972]
ENSRNOG00000015614	46.8606	1.79922	0.634298	2.83655	0.00456034	0.0136014	35.038	21.4565	23.7389	15.6408	15.567	184.677	22.969	55.7969	Ppp1r16b	protein_coding	protein phosphatase 1, regulatory subunit 16B [Source:RGD Symbol;Acc:1589460]
ENSRNOG00000020193	89.3566	1.79544	0.426716	4.20758	2.58122e-05	0.000139243	44.0221	41.8402	34.9836	196.628	38.2099	108.449	44.7895	205.931	Runx2	protein_coding	RUNX family transcription factor 2 [Source:RGD Symbol;Acc:2282]
ENSRNOG00000016011	586.122	1.79022	0.14515	12.3336	5.9733e-35	1.20298e-32	996.336	248.896	278.619	1076.98	267.469	731.637	256.104	832.927	Plekhg1	protein_coding	pleckstrin homology and RhoGEF domain containing G1 [Source:RGD Symbol;Acc:1583676]
ENSRNOG00000003229	45.9526	1.78986	0.594169	3.01238	0.00259209	0.00836202	30.5459	28.9663	12.4941	33.5161	15.567	175.247	25.2659	46.0181	Tspan7	protein_coding	tetraspanin 7 [Source:RGD Symbol;Acc:1589725]
ENSRNOG00000031099	17.9474	1.78905	0.442499	4.04307	5.27555e-05	0.00026572	33.2412	8.58261	8.74589	16.758	5.66072	33.792	9.1876	27.6109	Tmprss12	protein_coding	transmembrane serine protease 12 [Source:RGD Symbol;Acc:2323781]
ENSRNOG00000022784	8.07963	1.78718	0.622596	2.87053	0.0040978	0.0124636	16.1714	3.21848	1.24941	12.2892	4.24554	10.2162	5.74225	11.5045	Fzd10	protein_coding	frizzled class receptor 10 [Source:RGD Symbol;Acc:1583825]
ENSRNOG00000060703	19.159	1.78368	0.487133	3.66159	0.000250652	0.00106914	27.8507	10.7283	3.74824	16.758	9.90626	29.0769	10.336	44.8676	Troap	protein_coding	trophinin associated protein [Source:RGD Symbol;Acc:1306870]
ENSRNOG00000008053	116.915	1.78327	0.207869	8.57879	9.58731e-18	3.50299e-16	203.939	39.6946	68.7177	177.635	41.0402	176.033	60.8678	167.391	Atp8a2	protein_coding	ATPase phospholipid transporting 8A2 [Source:RGD Symbol;Acc:1594597]
ENSRNOG00000022499	29.6382	1.78324	0.399063	4.46858	7.8741e-06	4.7455e-05	38.6316	22.5294	9.99531	34.6333	12.7366	51.8668	8.03915	58.6731	Sgo1	protein_coding	shugoshin 1 [Source:RGD Symbol;Acc:1593238]
ENSRNOG00000003170	91.6838	1.76895	0.577866	3.06118	0.00220465	0.00723635	49.4125	13.9467	43.7295	278.183	86.326	127.31	22.969	111.594	Nlrp3	protein_coding	NLR family, pyrin domain containing 3 [Source:RGD Symbol;Acc:1308314]
ENSRNOG00000023551	104.838	1.76796	0.269422	6.56203	5.30787e-11	8.11874e-10	219.212	57.9326	38.7318	146.354	41.0402	174.461	51.6802	109.293	Sp6	protein_coding	Sp6 transcription factor [Source:RGD Symbol;Acc:1306768]
ENSRNOG00000016915	42.5353	1.76726	0.27699	6.38022	1.76831e-10	2.46413e-09	59.295	23.6022	21.24	67.0321	19.8125	69.9417	12.6329	66.7262	Barx1	protein_coding	BARX homeobox 1 [Source:RGD Symbol;Acc:1310884]
ENSRNOG00000014896	1107.7	1.76537	0.172163	10.2541	1.13449e-24	9.18284e-23	1696.2	591.128	374.824	1424.43	568.902	1623.59	480.052	2102.45	Adgrg3	protein_coding	adhesion G protein-coupled receptor G3 [Source:RGD Symbol;Acc:1305674]
ENSRNOG00000027098	15.8799	1.76486	0.483182	3.65259	0.000259613	0.00110207	34.1396	7.50979	11.2447	22.344	4.24554	16.5031	5.74225	25.3099	Sez6l2	protein_coding	seizure related 6 homolog like 2 [Source:RGD Symbol;Acc:1565281]
ENSRNOG00000009892	134.989	1.76324	0.272382	6.47342	9.58104e-11	1.40754e-09	159.019	52.5685	57.473	144.119	73.5894	303.342	63.1647	226.639	Adamts15	protein_coding	ADAM metallopeptidase with thrombospondin type 1 motif, 15 [Source:RGD Symbol;Acc:1309770]
ENSRNOG00000016706	151.888	1.76157	0.181399	9.711	2.70662e-22	1.63528e-20	242.571	72.9522	58.7224	193.276	82.0805	230.257	64.3132	270.931	Fanca	protein_coding	FA complementation group A [Source:RGD Symbol;Acc:1311380]
ENSRNOG00000013820	27.5272	1.75863	0.411591	4.27275	1.93074e-05	0.000106914	53.9046	11.8011	9.99531	21.2268	11.3214	48.7234	17.2267	46.0181	Tnfrsf14	protein_coding	TNF receptor superfamily member 14 [Source:RGD Symbol;Acc:1310115]
ENSRNOG00000019582	1618.29	1.75635	0.178671	9.83005	8.35784e-23	5.41723e-21	3036.62	693.046	790.879	3054.43	774.104	2062.89	698.258	1836.12	Mthfd1l	protein_coding	methylenetetrahydrofolate dehydrogenase (NADP+ dependent) 1-like [Source:RGD Symbol;Acc:1307311]
ENSRNOG00000019484	34.6031	1.75537	0.551646	3.18207	0.00146229	0.00506087	18.8666	9.65544	16.2424	58.0945	15.567	106.091	21.8205	30.487	Slc6a9	protein_coding	solute carrier family 6 member 9 [Source:RGD Symbol;Acc:621243]
ENSRNOG00000003972	47.6936	1.75371	0.372646	4.7061	2.525e-06	1.69103e-05	80.8569	13.9467	18.7412	88.259	21.2277	40.0789	33.305	85.1335	Tshr	protein_coding	thyroid stimulating hormone receptor [Source:RGD Symbol;Acc:3911]
ENSRNOG00000021261	173.006	1.75299	0.219175	7.99812	1.26334e-15	3.65959e-14	304.561	104.064	84.9601	252.488	63.6831	205.11	63.1647	306.02	Rassf2	protein_coding	Ras association domain family member 2 [Source:RGD Symbol;Acc:1305551]
ENSRNOG00000021945	50.2118	1.75223	0.359405	4.87536	1.08609e-06	7.85859e-06	79.06	28.9663	17.4918	75.9698	36.7947	90.374	9.1876	63.8501	Ccdc184	protein_coding	coiled-coil domain containing 184 [Source:RGD Symbol;Acc:1593153]
ENSRNOG00000029427	49.0784	1.75145	0.339881	5.15313	2.56177e-07	2.10581e-06	69.1775	32.1848	29.9859	88.259	16.9822	62.8689	10.336	82.8326	Grhl3	protein_coding	grainyhead-like transcription factor 3 [Source:RGD Symbol;Acc:1308320]
ENSRNOG00000006611	2454.73	1.75111	0.153416	11.4142	3.55301e-30	4.77033e-28	4195.57	1218.73	910.822	4234.2	1367.06	3221.25	1001.45	3488.75	Nostrin	protein_coding	nitric oxide synthase trafficking [Source:RGD Symbol;Acc:727920]
ENSRNOG00000007927	20.0349	1.75019	0.737992	2.37156	0.0177133	0.0433646	17.9682	8.58261	3.74824	12.2892	7.0759	80.1579	17.2267	13.2302	Mettl7b	protein_coding	methyltransferase like 7B [Source:RGD Symbol;Acc:1305205]
ENSRNOG00000048949	69.3351	1.74316	0.275264	6.33269	2.40925e-10	3.28688e-09	81.7553	28.9663	26.2377	87.1418	42.4554	135.168	31.0081	121.948	Elovl6	protein_coding	ELOVL fatty acid elongase 6 [Source:RGD Symbol;Acc:620585]
ENSRNOG00000037476	45.553	1.73827	0.634842	2.73811	0.00617935	0.017679	11.6793	10.7283	21.24	49.1569	35.3795	145.384	17.2267	73.6289	Galnt9	protein_coding	polypeptide N-acetylgalactosaminyltransferase 9 [Source:MGI Symbol;Acc:MGI:2677965]
ENSRNOG00000021555	6.46532	1.73538	0.698926	2.48292	0.013031	0.0334464	7.18728	3.21848	3.74824	8.93762	1.41518	15.7172	3.44535	8.05317	Mis18a	protein_coding	MIS18 kinetochore protein A [Source:RGD Symbol;Acc:1310778]
ENSRNOG00000050697	7925.05	1.72951	0.0907864	19.0504	6.52523e-81	1.22653e-77	13006.3	3633.66	4028.11	13099.2	3413.41	10948.6	3611.88	11659.3	Ctsz	protein_coding	cathepsin Z [Source:RGD Symbol;Acc:708479]
ENSRNOG00000054008	128.155	1.72872	0.50925	3.39465	0.000687173	0.00260941	70.9744	54.7142	48.7271	92.7278	80.6653	458.943	53.9771	164.515	Scamp5	protein_coding	secretory carrier membrane protein 5 [Source:RGD Symbol;Acc:68356]
ENSRNOG00000004583	9.84436	1.72817	0.58915	2.93333	0.00335343	0.0104956	22.4602	3.21848	4.99765	15.6408	4.24554	8.64447	5.74225	13.8054	Mb	protein_coding	myoglobin [Source:RGD Symbol;Acc:620411]
ENSRNOG00000005464	369.344	1.72665	0.393573	4.38713	1.14857e-05	6.68401e-05	285.694	177.016	128.69	339.63	208.032	1180.36	172.267	463.057	Lgalsl	protein_coding	galectin-like [Source:RGD Symbol;Acc:1307414]
ENSRNOG00000013982	395.084	1.72608	0.384957	4.48383	7.33153e-06	4.45181e-05	507.601	137.322	181.165	347.45	225.014	1242.45	190.643	329.029	Hsd17b2	protein_coding	hydroxysteroid (17-beta) dehydrogenase 2 [Source:RGD Symbol;Acc:621803]
ENSRNOG00000033343	115.658	1.72537	0.182679	9.4448	3.56072e-21	1.94312e-19	194.056	52.5685	53.7248	163.112	60.8528	195.679	48.2349	157.037	Prss36	protein_coding	serine protease 36 [Source:RGD Symbol;Acc:1593186]
ENSRNOG00000005515	64.5827	1.7224	0.616172	2.79532	0.00518478	0.0151802	29.6475	27.8935	24.9883	29.0473	35.3795	250.69	32.1566	86.8591	Rhbdl3	protein_coding	rhomboid like 3 [Source:RGD Symbol;Acc:1311901]
ENSRNOG00000046053	91.8226	1.71991	0.319239	5.38753	7.1432e-08	6.60336e-07	78.1616	41.8402	49.9765	220.089	41.0402	128.095	37.8988	137.479	Nudt10	protein_coding	nudix (nucleoside diphosphate linked moiety X)-type motif 10 [Source:RGD Symbol;Acc:1564763]
ENSRNOG00000010885	321.233	1.71899	0.205511	8.36446	6.03917e-17	2.03515e-15	555.217	127.666	148.68	342.981	142.933	456.585	180.307	615.492	Zyg11a	protein_coding	zyg-11 family member A, cell cycle regulator [Source:RGD Symbol;Acc:1309582]
ENSRNOG00000023830	824.863	1.71755	0.125918	13.6402	2.3086e-42	7.65775e-40	1356.6	439.859	304.857	1245.68	427.384	1189.79	366.356	1268.37	Dnase2	protein_coding	deoxyribonuclease 2, lysosomal [Source:RGD Symbol;Acc:621457]
ENSRNOG00000018929	32.5737	1.71675	0.514317	3.33793	0.000844042	0.00312854	44.9205	8.58261	8.74589	29.0473	35.3795	59.7255	9.1876	65.0005	Kif20b	protein_coding	kinesin family member 20B [Source:RGD Symbol;Acc:1308497]
ENSRNOG00000066585	5973.41	1.71577	0.165101	10.3923	2.68853e-25	2.30873e-23	11775.5	3262.47	2610.02	8263.95	2441.19	7056.25	2837.82	9540.12	Prdx6	protein_coding	peroxiredoxin 6 [Source:RGD Symbol;Acc:71005]
ENSRNOG00000004589	62.7672	1.71519	0.300119	5.71501	1.09695e-08	1.15692e-07	84.4505	22.5294	23.7389	139.65	33.9643	79.372	36.7504	81.6821	Galnt16	protein_coding	polypeptide N-acetylgalactosaminyltransferase 16 [Source:RGD Symbol;Acc:1310202]
ENSRNOG00000029478	1148.64	1.71347	0.115369	14.8521	6.74119e-50	3.35414e-47	1795.02	496.719	535.998	2057.89	525.032	1580.37	588.006	1610.06	Cyp4f39	protein_coding	cytochrome P450, family 4, subfamily f, polypeptide 39 [Source:RGD Symbol;Acc:1308796]
ENSRNOG00000036692	114.137	1.71284	0.450022	3.80613	0.000141159	0.000642971	79.9585	65.4424	58.7224	103.9	33.9643	366.997	55.1256	148.984	Gcgr	protein_coding	glucagon receptor [Source:RGD Symbol;Acc:2669]
ENSRNOG00000066299	15.6836	1.71234	0.441349	3.87978	0.00010455	0.000491846	22.4602	5.36413	8.74589	31.2817	7.0759	21.2183	8.03915	21.2834		protein_coding	zinc finger protein 431-like [Source:NCBI gene (formerly Entrezgene);Acc:103690914]
ENSRNOG00000067070	7.81679	1.71117	0.651139	2.62796	0.00858974	0.0233509	12.5777	2.14565	1.24941	15.6408	4.24554	9.43034	6.8907	10.3541	Immp2l	protein_coding	inner mitochondrial membrane peptidase subunit 2 [Source:RGD Symbol;Acc:2323665]
ENSRNOG00000031849	199.694	1.71052	0.253511	6.74729	1.50629e-11	2.51549e-10	279.405	93.3359	103.701	454.701	108.969	230.257	67.7585	259.427	Armh4	protein_coding	armadillo-like helical domain containing 4 [Source:RGD Symbol;Acc:1310110]
ENSRNOG00000000199	16.1564	1.70713	0.449033	3.80179	0.000143655	0.000652583	32.3427	7.50979	11.2447	20.1096	7.0759	22.79	4.5938	23.5843	Dppa5	protein_coding	developmental pluripotency associated 5 [Source:RGD Symbol;Acc:1305838]
ENSRNOG00000009862	45.3407	1.70464	0.465785	3.65972	0.000252491	0.00107592	36.8348	30.0391	22.4894	46.9225	21.2277	130.453	11.4845	63.2749	Olfm1	protein_coding	olfactomedin 1 [Source:RGD Symbol;Acc:620320]
ENSRNOG00000018494	480.782	1.7027	0.221119	7.70038	1.35665e-14	3.44084e-13	922.667	299.319	148.68	773.104	244.826	583.109	210.166	664.386	Ppp1r3c	protein_coding	protein phosphatase 1, regulatory subunit 3C [Source:RGD Symbol;Acc:1309132]
ENSRNOG00000001752	47.779	1.70249	0.389627	4.36953	1.24517e-05	7.20058e-05	54.803	16.0924	17.4918	74.8526	32.5491	116.307	24.1174	46.0181	Nrros	protein_coding	negative regulator of reactive oxygen species [Source:RGD Symbol;Acc:1310771]
ENSRNOG00000015878	15.9684	1.70152	0.520293	3.2703	0.00107432	0.00386031	11.6793	8.58261	11.2447	29.0473	5.66072	23.5758	4.5938	33.3631	Pif1	protein_coding	PIF1 5'-to-3' DNA helicase [Source:RGD Symbol;Acc:1586053]
ENSRNOG00000009222	263.872	1.70044	0.157123	10.8224	2.69645e-27	2.85099e-25	400.691	108.355	122.443	435.709	108.969	348.922	156.189	429.694	Epha2	protein_coding	Eph receptor A2 [Source:RGD Symbol;Acc:1307204]
ENSRNOG00000017197	114.62	1.69937	0.450362	3.77335	0.000161072	0.000720862	98.8251	67.5881	62.4707	108.369	53.7769	376.428	32.1566	117.346	Pdgfb	protein_coding	platelet derived growth factor subunit B [Source:RGD Symbol;Acc:3283]
ENSRNOG00000029926	7.64999	1.69837	0.631255	2.69046	0.00713534	0.0199386	9.88251	5.36413	2.49883	10.0548	4.24554	16.5031	2.2969	10.3541	AABR07056668.1	protein_coding
ENSRNOG00000004222	33.0292	1.69762	0.574043	2.9573	0.00310348	0.00981178	23.3586	21.4565	7.49648	31.2817	18.3973	113.95	14.9298	33.3631	S100g	protein_coding	S100 calcium binding protein G [Source:RGD Symbol;Acc:2253]
ENSRNOG00000048699	14.3466	1.69565	0.717062	2.36471	0.0180441	0.0440353	16.1714	4.29131	3.74824	5.58601	11.3214	49.5093	8.03915	16.1063	Vps37d	protein_coding	VPS37D subunit of ESCRT-I [Source:RGD Symbol;Acc:1587769]
ENSRNOG00000007345	925.735	1.69315	0.510035	3.31967	0.000901226	0.0033122	620.801	434.495	357.332	854.66	523.617	2987.84	434.114	1193.02	Amot	protein_coding	angiomotin [Source:MGI Symbol;Acc:MGI:108440]
ENSRNOG00000004613	12.0179	1.69111	0.720311	2.34775	0.0188874	0.0457631	5.39046	3.21848	7.49648	13.4064	2.83036	38.5072	9.1876	16.1063	Gpm6b	protein_coding	glycoprotein m6b [Source:RGD Symbol;Acc:620580]
ENSRNOG00000010284	152.016	1.6905	0.469747	3.59876	0.00031974	0.00132348	94.333	75.0979	63.7201	129.595	77.8349	537.529	71.2039	166.816	St3gal5	protein_coding	ST3 beta-galactoside alpha-2,3-sialyltransferase 5 [Source:RGD Symbol;Acc:620875]
ENSRNOG00000001527	20.5708	1.68805	0.494072	3.4166	0.000634086	0.00242339	43.1237	4.29131	7.49648	32.3989	19.8125	21.2183	8.03915	28.1861	Cd80	protein_coding	Cd80 molecule [Source:RGD Symbol;Acc:2314]
ENSRNOG00000028415	82.4819	1.68578	0.311172	5.41753	6.04264e-08	5.63524e-07	79.9585	41.8402	33.7342	97.1966	49.5313	177.605	32.1566	147.833	Cdc20	protein_coding	cell division cycle 20 [Source:RGD Symbol;Acc:620477]
ENSRNOG00000009726	190.931	1.68038	0.467398	3.59519	0.00032416	0.0013385	124.879	107.283	68.7177	149.705	91.9867	672.697	95.3213	216.86	Grip2	protein_coding	glutamate receptor interacting protein 2 [Source:RGD Symbol;Acc:621668]
ENSRNOG00000016325	13.0838	1.67842	0.54522	3.07843	0.00208097	0.0068811	25.1555	3.21848	2.49883	18.9924	12.7366	19.6465	6.8907	15.5311	F2	protein_coding	coagulation factor II [Source:RGD Symbol;Acc:61996]
ENSRNOG00000046949	36.9968	1.6772	0.433454	3.86938	0.000109115	0.000510761	33.2412	20.3837	17.4918	58.0945	21.2277	96.6609	11.4845	37.3897	Kcnb1	protein_coding	potassium voltage-gated channel subfamily B member 1 [Source:RGD Symbol;Acc:2954]
ENSRNOG00000019363	24.9332	1.67402	0.601532	2.78293	0.00538704	0.0156882	16.1714	10.7283	13.7435	23.4613	14.1518	89.5882	9.1876	22.4338	Inka1	protein_coding	inka box actin regulator 1 [Source:RGD Symbol;Acc:1560778]
ENSRNOG00000049063	171.649	1.6722	0.63755	2.62286	0.00871955	0.0236468	97.0282	87.9718	47.4777	159.76	101.893	625.546	90.7275	162.789	AABR07044759.1	protein_coding	solute carrier family 16, member 9 [Source:RGD Symbol;Acc:1596295]
ENSRNOG00000012424	83.4522	1.67203	0.525134	3.18401	0.00145251	0.00503248	43.1237	43.9859	26.2377	78.2042	41.0402	297.056	48.2349	89.7353	Adam23	protein_coding	ADAM metallopeptidase domain 23 [Source:RGD Symbol;Acc:1305739]
ENSRNOG00000050670	35.7267	1.67121	0.334936	4.98964	6.0492e-07	4.60965e-06	43.1237	16.0924	13.7435	73.7354	19.8125	58.9396	18.3752	41.9915	L1td1	protein_coding	LINE-1 type transposase domain containing 1 [Source:RGD Symbol;Acc:1595093]
ENSRNOG00000069743	232.439	1.67101	0.300447	5.56175	2.67088e-08	2.64849e-07	546.233	151.269	121.193	372.028	90.5715	249.904	80.3915	247.922	Nxpe5l1	protein_coding	neurexophilin and PC-esterase domain family, member 5-like 1 [Source:RGD Symbol;Acc:1559954]
ENSRNOG00000070605	16.7749	1.67066	0.711457	2.34822	0.0188633	0.0457245	10.7809	3.21848	6.24707	6.70321	12.7366	47.9375	10.336	36.2392	Ly6g6c	protein_coding	lymphocyte antigen 6 family member G6C [Source:RGD Symbol;Acc:1302999]
ENSRNOG00000000522	74.3017	1.67046	0.390695	4.27562	1.90606e-05	0.000105755	64.6855	26.8207	34.9836	93.845	52.3617	200.395	28.7112	92.6114	Cpne5	protein_coding	copine 5 [Source:RGD Symbol;Acc:1308021]
ENSRNOG00000020578	1110.5	1.66993	0.261288	6.39116	1.64631e-10	2.30742e-09	2537.11	596.492	557.238	1054.64	486.822	2012.59	483.497	1155.63	Ceacam1	protein_coding	CEA cell adhesion molecule 1 [Source:RGD Symbol;Acc:67396]
ENSRNOG00000016377	41.3077	1.66696	0.328154	5.0798	3.77826e-07	3.00361e-06	69.1775	23.6022	14.993	51.3913	9.90626	63.6548	29.8597	67.8767	Cep55	protein_coding	centrosomal protein 55 [Source:RGD Symbol;Acc:1305340]
ENSRNOG00000016763	30.9781	1.66355	0.344501	4.82887	1.37308e-06	9.72716e-06	34.1396	9.65544	16.2424	52.5085	14.1518	55.0103	19.5236	46.5933	Fgfr4	protein_coding	fibroblast growth factor receptor 4 [Source:RGD Symbol;Acc:2612]
ENSRNOG00000005772	178.18	1.66325	0.266618	6.23834	4.42247e-10	5.76831e-09	300.967	98.7001	74.9648	358.622	70.759	154.029	96.4698	270.931	Hacd4	protein_coding	3-hydroxyacyl-CoA dehydratase 4 [Source:RGD Symbol;Acc:1310339]
ENSRNOG00000000156	416.644	1.66149	0.2313	7.18328	6.8059e-13	1.38717e-11	539.944	275.716	162.424	477.045	165.576	660.123	196.385	855.936	Megf6	protein_coding	multiple EGF-like-domains 6 [Source:RGD Symbol;Acc:621188]
ENSRNOG00000017073	11.0015	1.66027	0.658866	2.51989	0.0117391	0.0305524	22.4602	11.8011	1.24941	10.0548	5.66072	14.9314	2.2969	19.5577	Ca9	protein_coding	carbonic anhydrase 9 [Source:RGD Symbol;Acc:1306426]
ENSRNOG00000020088	163.627	1.65652	0.214166	7.73476	1.03595e-14	2.65131e-13	208.431	89.0446	69.9672	229.027	77.8349	342.636	78.0946	213.984	Klhl26	protein_coding	kelch-like family member 26 [Source:RGD Symbol;Acc:1312034]
ENSRNOG00000002258	7.46858	1.65567	0.619564	2.67232	0.00753295	0.0208739	9.88251	4.29131	3.74824	10.0548	2.83036	15.7172	3.44535	9.77884	Tmem150c	protein_coding	transmembrane protein 150C [Source:RGD Symbol;Acc:1306105]
ENSRNOG00000003722	14.3843	1.65463	0.708077	2.33679	0.01945	0.0469782	11.6793	12.8739	6.24707	12.2892	1.41518	48.7234	6.8907	14.9559	Dusp27	protein_coding	dual specificity phosphatase 27, atypical [Source:RGD Symbol;Acc:1560598]
ENSRNOG00000021103	65.9535	1.65326	0.295368	5.5973	2.17714e-08	2.19361e-07	133.863	33.2576	31.2353	96.0794	32.5491	109.235	29.8597	61.5492	Nrxn2	protein_coding	neurexin 2 [Source:RGD Symbol;Acc:620211]
ENSRNOG00000025590	19.4304	1.65292	0.389097	4.2481	2.15592e-05	0.000118184	26.9523	7.50979	11.2447	32.3989	8.49108	25.1476	10.336	33.3631	Arl14epl	protein_coding	ADP ribosylation factor like GTPase 14 effector protein like [Source:RGD Symbol;Acc:1595054]
ENSRNOG00000065746	11.8462	1.65	0.562977	2.93085	0.00338033	0.0105683	17.9682	2.14565	6.24707	11.172	5.66072	16.5031	9.1876	25.8852		protein_coding
ENSRNOG00000014293	369.283	1.64863	0.235998	6.98579	2.83266e-12	5.30677e-11	760.055	227.439	137.435	527.32	215.107	429.08	134.369	523.456	Nkd1	protein_coding	NKD inhibitor of WNT signaling pathway 1 [Source:RGD Symbol;Acc:1308491]
ENSRNOG00000006729	8.81094	1.64856	0.57273	2.87843	0.00399658	0.0121886	11.6793	2.14565	3.74824	13.4064	5.66072	12.5738	5.74225	15.5311	Slc24a4	protein_coding	solute carrier family 24 member 4 [Source:RGD Symbol;Acc:1305926]
ENSRNOG00000021713	45.6043	1.64372	0.341705	4.81035	1.50667e-06	1.06025e-05	47.6157	21.4565	17.4918	51.3913	29.7188	83.3013	20.6721	93.1866	Kif18b	protein_coding	kinesin family member 18B [Source:RGD Symbol;Acc:1310360]
ENSRNOG00000019265	5048.42	1.64348	0.223805	7.34336	2.08293e-13	4.52334e-12	9747.74	2940.62	1966.58	8926.45	2960.56	5127.74	1924.8	6792.84	Pcdh12	protein_coding	protocadherin 12 [Source:RGD Symbol;Acc:619917]
ENSRNOG00000011284	92.7765	1.64321	0.516051	3.1842	0.00145156	0.00503196	51.2093	28.9663	42.4801	81.5558	53.7769	326.132	55.1256	102.965	Sgms2	protein_coding	sphingomyelin synthase 2 [Source:RGD Symbol;Acc:1305778]
ENSRNOG00000026203	139.585	1.64241	0.457318	3.59139	0.000328922	0.00135617	91.6378	53.6413	72.466	136.299	62.2679	473.874	82.6884	143.807	Pax8	protein_coding	paired box 8 [Source:RGD Symbol;Acc:620434]
ENSRNOG00000007044	79.4388	1.64011	0.278593	5.88714	3.92934e-09	4.40661e-08	132.965	28.9663	36.233	157.526	38.2099	84.0872	50.5318	106.992	L3mbtl1	protein_coding	L3MBTL histone methyl-lysine binding protein 1 [Source:RGD Symbol;Acc:1307316]
ENSRNOG00000061716	9.43632	1.63904	0.659965	2.48353	0.0130088	0.0334047	12.5777	3.21848	8.74589	10.0548	4.24554	25.1476	2.2969	9.20362	Prr23d1	protein_coding	proline rich 23 domain containing 1 [Source:RGD Symbol;Acc:1592646]
ENSRNOG00000054900	6.90141	1.63833	0.698926	2.34407	0.0190747	0.0461508	4.49205	3.21848	3.74824	12.2892	4.24554	15.7172	2.2969	9.20362	Dnaaf6	protein_coding	dynein axonemal assembly factor 6 [Source:RGD Symbol;Acc:1566312]
ENSRNOG00000000582	17.2897	1.63622	0.402039	4.0698	4.70543e-05	0.000240053	23.3586	8.58261	9.99531	24.5785	7.0759	29.0769	8.03915	27.6109	Ddo	protein_coding	D-aspartate oxidase [Source:RGD Symbol;Acc:1595123]
ENSRNOG00000016641	13.2813	1.63281	0.494712	3.30053	0.000965025	0.00351612	21.5618	3.21848	4.99765	20.1096	11.3214	15.7172	6.8907	22.4338	Actl7a	protein_coding	actin-like 7a [Source:RGD Symbol;Acc:1304697]
ENSRNOG00000024688	8.12938	1.63102	0.635457	2.56669	0.0102675	0.027255	6.28887	2.14565	3.74824	12.2892	5.66072	16.5031	4.5938	13.8054	Erfe	protein_coding	erythroferrone [Source:RGD Symbol;Acc:1584688]
ENSRNOG00000038035	24.5317	1.63028	0.459664	3.54668	0.000390114	0.00157808	32.3427	16.0924	6.24707	24.5785	5.66072	46.3658	19.5236	45.4429	Kif4a	protein_coding	kinesin family member 4A [Source:RGD Symbol;Acc:620526]
ENSRNOG00000006855	19.4262	1.62931	0.498226	3.27022	0.00107464	0.00386064	24.2571	9.65544	6.24707	18.9924	8.49108	22.79	13.7814	51.1951	Padi4	protein_coding	peptidyl arginine deiminase 4 [Source:RGD Symbol;Acc:3290]
ENSRNOG00000049906	83.4883	1.62839	0.261019	6.23858	4.41562e-10	5.76382e-09	98.8251	39.6946	51.226	110.603	38.2099	175.247	34.4535	119.647	Foxf1	protein_coding	forkhead box F1 [Source:RGD Symbol;Acc:1584229]
ENSRNOG00000048050	376.025	1.62806	0.177005	9.19785	3.65182e-20	1.76508e-18	565.998	234.949	174.918	463.639	169.822	693.916	155.041	549.916	Tmem120b	protein_coding	transmembrane protein 120B [Source:RGD Symbol;Acc:1584031]
ENSRNOG00000020455	83.4647	1.62541	0.538963	3.0158	0.00256299	0.0082792	46.7173	47.2044	28.7365	61.4461	31.134	297.841	56.274	98.3637	Cst6	protein_coding	cystatin E/M [Source:RGD Symbol;Acc:628799]
ENSRNOG00000066092	11.5348	1.6252	0.553497	2.93624	0.00332212	0.0104036	11.6793	7.50979	1.24941	18.9924	5.66072	17.2889	8.03915	21.8586		protein_coding
ENSRNOG00000030981	63.0115	1.62515	0.319467	5.08707	3.63647e-07	2.90636e-06	106.012	33.2576	51.226	98.3138	22.6429	94.3034	16.0783	82.2573	Scnn1b	protein_coding	sodium channel epithelial 1 subunit beta [Source:RGD Symbol;Acc:3640]
ENSRNOG00000062783	13.0694	1.62348	0.474544	3.42114	0.000623589	0.00238671	17.0698	6.43696	4.99765	18.9924	9.90626	23.5758	4.5938	18.9825	Slitrk4	protein_coding	SLIT and NTRK-like family, member 4 [Source:NCBI gene (formerly Entrezgene);Acc:302473]
ENSRNOG00000016997	48.1655	1.62074	0.245537	6.60079	4.08963e-11	6.35885e-10	79.06	22.5294	26.2377	74.8526	22.6429	69.1558	22.969	67.8767	Bnip5	protein_coding	BCL2 interacting protein 5 [Source:RGD Symbol;Acc:1591066]
ENSRNOG00000046191	183.85	1.61878	0.141463	11.4431	2.54561e-30	3.52984e-28	265.929	98.7001	83.7107	259.191	89.1564	307.272	89.5791	277.259	Cgas	protein_coding	cyclic GMP-AMP synthase [Source:RGD Symbol;Acc:1586939]
ENSRNOG00000001072	149.084	1.61726	0.230233	7.02443	2.14938e-12	4.07636e-11	229.094	92.2631	46.2283	207.8	89.1564	271.122	65.4616	191.55	Cers4	protein_coding	ceramide synthase 4 [Source:RGD Symbol;Acc:1309303]
ENSRNOG00000060021	14.5087	1.61622	0.459413	3.518	0.000434811	0.00173688	22.4602	9.65544	8.74589	20.1096	4.24554	18.0748	5.74225	27.0356	Txlnb	protein_coding	taxilin beta [Source:RGD Symbol;Acc:1307979]
ENSRNOG00000009193	296.837	1.61285	0.215597	7.48085	7.38448e-14	1.69964e-12	606.426	111.574	191.16	408.896	148.594	390.573	134.369	383.101	Lctl	protein_coding	lactase-like [Source:RGD Symbol;Acc:1305177]
ENSRNOG00000067740	29.3085	1.60911	0.383546	4.19535	2.72447e-05	0.000146363	31.4443	17.1652	19.9906	58.0945	9.90626	51.8668	10.336	35.664		protein_coding
ENSRNOG00000017917	17.6263	1.60825	0.405533	3.96576	7.31619e-05	0.000356577	29.6475	10.7283	7.49648	24.5785	7.0759	29.8627	9.1876	22.4338	Cdhr2	protein_coding	cadherin-related family member 2 [Source:RGD Symbol;Acc:1560576]
ENSRNOG00000006410	49.3349	1.60761	0.565802	2.84129	0.00449316	0.0134437	34.1396	19.3109	24.9883	25.6957	21.2277	174.461	32.1566	62.6996	Akap5	protein_coding	A-kinase anchoring protein 5 [Source:RGD Symbol;Acc:620829]
ENSRNOG00000005451	64.5232	1.60586	0.408874	3.9275	8.58327e-05	0.000412158	110.504	15.0196	36.233	146.354	48.1161	51.8668	28.7112	79.3812	Dnah11	protein_coding	dynein, axonemal, heavy chain 11 [Source:RGD Symbol;Acc:621088]
ENSRNOG00000063983	433.968	1.60505	0.125253	12.8144	1.36118e-37	3.38633e-35	581.271	212.42	247.384	688.197	199.54	620.045	199.83	723.059	Sox21	protein_coding	SRY-box transcription factor 21 [Source:RGD Symbol;Acc:1304724]
ENSRNOG00000006731	21.8857	1.60432	0.396744	4.04372	5.26102e-05	0.000265119	32.3427	8.58261	9.99531	29.0473	11.3214	25.1476	13.7814	44.8676	Spc25	protein_coding	SPC25 component of NDC80 kinetochore complex [Source:RGD Symbol;Acc:1307811]
ENSRNOG00000014585	84.8244	1.60311	0.261875	6.12167	9.26023e-10	1.15019e-08	105.114	49.35	28.7365	101.665	38.2099	148.528	51.6802	155.311	Cfap53	protein_coding	cilia and flagella associated protein 53 [Source:RGD Symbol;Acc:1306734]
ENSRNOG00000012333	943.863	1.60025	0.159328	10.0438	9.78805e-24	7.01629e-22	1627.92	442.005	404.81	1462.42	455.688	1081.35	569.631	1507.09	Kbtbd11	protein_coding	kelch repeat and BTB domain containing 11 [Source:RGD Symbol;Acc:1563576]
ENSRNOG00000009354	44.878	1.5994	0.562724	2.84224	0.00447972	0.0134154	41.3268	20.3837	17.4918	22.344	22.6429	159.53	28.7112	46.5933	Nrarp	protein_coding	Notch-regulated ankyrin repeat protein [Source:RGD Symbol;Acc:1591939]
ENSRNOG00000061100	591.975	1.59833	0.516283	3.09583	0.00196262	0.00652419	418.659	319.702	303.607	512.796	237.75	1930.86	314.675	697.749	Tmem150a	protein_coding	transmembrane protein 150A [Source:RGD Symbol;Acc:619998]
ENSRNOG00000007545	20.5076	1.59638	0.685815	2.32772	0.019927	0.0480001	14.3746	12.8739	7.49648	8.93762	11.3214	78.5861	9.1876	21.2834	Angptl4	protein_coding	angiopoietin-like 4 [Source:RGD Symbol;Acc:735058]
ENSRNOG00000018780	634.657	1.59595	0.146968	10.8592	1.80416e-27	1.94401e-25	1065.51	336.868	268.624	1101.56	346.719	800.007	308.933	849.034	Sh3rf2	protein_coding	SH3 domain containing ring finger 2 [Source:RGD Symbol;Acc:1308415]
ENSRNOG00000004205	449.581	1.59313	0.158324	10.0625	8.09501e-24	5.87739e-22	592.95	242.459	216.149	631.219	257.563	828.298	180.307	647.705	Pkdcc	protein_coding	protein kinase domain containing, cytoplasmic [Source:RGD Symbol;Acc:1311939]
ENSRNOG00000053303	1878.31	1.59192	0.100945	15.7701	4.99756e-56	3.52265e-53	3060.88	1069.61	910.822	2934.89	911.376	2690.79	848.705	2599.45	Bend4	protein_coding	BEN domain containing 4 [Source:RGD Symbol;Acc:1584735]
ENSRNOG00000020259	55.4007	1.58791	0.4297	3.6954	0.000219541	0.000948653	51.2093	32.1848	21.24	55.8601	29.7188	165.031	27.5628	60.3987	RGD1305347	protein_coding	similar to RIKEN cDNA 2610528J11 [Source:RGD Symbol;Acc:1305347]
ENSRNOG00000067849	18.0787	1.58608	0.437379	3.62632	0.000287484	0.00120499	24.2571	9.65544	8.74589	16.758	11.3214	35.3638	6.8907	31.6374		protein_coding	rhotekin 2 [Source:NCBI gene (formerly Entrezgene);Acc:309729]
ENSRNOG00000059513	83.9281	1.58323	0.284014	5.57449	2.48255e-08	2.47188e-07	141.949	37.5489	66.2189	98.3138	39.625	135.954	25.2659	126.55		protein_coding	zinc finger protein 419-like [Source:RGD Symbol;Acc:7559893]
ENSRNOG00000062661	311.006	1.58145	0.211848	7.46502	8.32842e-14	1.89371e-12	606.426	118.011	143.683	421.185	193.88	352.852	168.822	483.19		protein_coding	zinc finger protein 709-like [Source:RGD Symbol;Acc:7686500]
ENSRNOG00000007906	20.2976	1.58069	0.492894	3.20694	0.00134153	0.0046851	26.9523	16.0924	4.99765	17.8752	14.1518	34.5779	5.74225	41.9915	Bub1b	protein_coding	BUB1 mitotic checkpoint serine/threonine kinase B [Source:RGD Symbol;Acc:619791]
ENSRNOG00000067491	25.5911	1.57628	0.401833	3.92272	8.75557e-05	0.000419456	37.7332	16.0924	18.7412	26.8129	9.90626	38.5072	6.8907	50.0447		protein_coding
ENSRNOG00000049614	363.425	1.57181	0.177403	8.86009	7.99535e-19	3.28294e-17	599.239	160.924	157.426	611.11	169.822	517.883	242.323	448.676	AABR07028488.1	protein_coding	inter-alpha-trypsin inhibitor heavy chain 5 [Source:RGD Symbol;Acc:1591485]
ENSRNOG00000037148	16.7826	1.57009	0.554075	2.83371	0.00460114	0.0137062	26.0539	5.36413	4.99765	15.6408	18.3973	38.5072	5.74225	19.5577	Adap2	protein_coding	ArfGAP with dual PH domains 2 [Source:RGD Symbol;Acc:708487]
ENSRNOG00000070391	10.608	1.56985	0.597892	2.62564	0.00864864	0.0234695	15.273	6.43696	8.74589	11.172	1.41518	25.1476	4.5938	12.0797		protein_coding
ENSRNOG00000067894	13.3525	1.56505	0.499235	3.1349	0.00171912	0.00582534	15.273	6.43696	9.99531	22.344	8.49108	23.5758	2.2969	18.4072		protein_coding
ENSRNOG00000005053	556.133	1.56425	0.251357	6.22322	4.87069e-10	6.30432e-09	857.981	262.843	211.151	1199.88	256.148	634.976	392.77	633.324	Egln3	protein_coding	egl-9 family hypoxia-inducible factor 3 [Source:RGD Symbol;Acc:71019]
ENSRNOG00000052688	25.3088	1.56114	0.580083	2.69123	0.00711883	0.0199024	17.0698	6.43696	13.7435	20.1096	14.1518	80.9437	17.2267	32.7879	Dnah2	protein_coding	dynein, axonemal, heavy chain 2 [Source:RGD Symbol;Acc:1565087]
ENSRNOG00000010064	154.455	1.5588	0.338481	4.60527	4.11936e-06	2.63967e-05	117.692	90.1174	53.7248	187.69	89.1564	376.428	80.3915	240.445	Abcc4	protein_coding	ATP binding cassette subfamily C member 4 [Source:RGD Symbol;Acc:620266]
ENSRNOG00000018694	1636.38	1.55876	0.149251	10.4439	1.56297e-25	1.39898e-23	2313.4	715.575	832.109	2539.4	1068.46	2731.65	704	2186.43	Lipg	protein_coding	lipase G, endothelial type [Source:RGD Symbol;Acc:1310740]
ENSRNOG00000018238	17.7085	1.55771	0.657916	2.36764	0.0179021	0.0437266	26.9523	15.0196	12.4941	8.93762	1.41518	22.79	6.8907	47.1685	Nuggc	protein_coding	nuclear GTPase, germinal center associated [Source:RGD Symbol;Acc:1562099]
ENSRNOG00000004861	17.1094	1.55705	0.651808	2.38882	0.0169025	0.0416579	10.7809	8.58261	4.99765	15.6408	16.9822	53.4386	4.5938	21.8586	Itga4	protein_coding	integrin subunit alpha 4 [Source:RGD Symbol;Acc:1593249]
ENSRNOG00000002525	918.019	1.5525	0.231727	6.69969	2.08861e-11	3.40396e-10	1261.37	548.214	463.532	1969.63	508.05	904.526	346.832	1342	Ptgs2	protein_coding	prostaglandin-endoperoxide synthase 2 [Source:RGD Symbol;Acc:620349]
ENSRNOG00000033791	191.887	1.55145	0.183294	8.4643	2.57695e-17	9.04445e-16	263.234	126.594	81.2119	254.722	97.6474	290.769	84.9853	335.932	Apc2	protein_coding	APC regulator of WNT signaling pathway 2 [Source:RGD Symbol;Acc:1308256]
ENSRNOG00000017209	344.341	1.55106	0.618836	2.50641	0.0121962	0.0315625	165.307	153.414	139.934	245.785	244.826	1129.28	163.08	513.102	Tubb3	protein_coding	tubulin, beta 3 class III [Source:RGD Symbol;Acc:628595]
ENSRNOG00000025705	38.2777	1.55046	0.63694	2.43423	0.0149234	0.0374756	20.6634	13.9467	23.7389	20.1096	19.8125	149.314	20.6721	37.9649	Armcx2	protein_coding	armadillo repeat containing, X-linked 2 [Source:RGD Symbol;Acc:1359132]
ENSRNOG00000049392	53.766	1.54954	0.404575	3.83004	0.000128124	0.00058835	61.0919	20.3837	38.7318	63.6805	32.5491	140.669	18.3752	54.6465	Sowahd	protein_coding	sosondowah ankyrin repeat domain family member D [Source:RGD Symbol;Acc:1563086]
ENSRNOG00000000010	11.4031	1.54931	0.497675	3.1131	0.00185133	0.00620422	14.3746	5.36413	3.74824	20.1096	8.49108	17.2889	5.74225	16.1063	Cbln1	protein_coding	cerebellin 1 precursor [Source:RGD Symbol;Acc:1562813]
ENSRNOG00000005037	11.086	1.54789	0.607631	2.54742	0.0108523	0.0285652	11.6793	7.50979	3.74824	7.82042	7.0759	18.0748	4.5938	28.1861	Kif18a	protein_coding	kinesin family member 18A [Source:RGD Symbol;Acc:1561740]
ENSRNOG00000004708	12.355	1.54634	0.616767	2.50718	0.01217	0.0315165	27.8507	5.36413	3.74824	18.9924	14.1518	14.9314	2.2969	11.5045	Aard	protein_coding	alanine and arginine rich domain containing protein [Source:RGD Symbol;Acc:631378]
ENSRNOG00000017193	121.018	1.54416	0.26466	5.83451	5.39488e-09	5.94949e-08	201.244	86.899	69.9672	163.112	48.1161	217.684	41.3442	139.78	Lingo1	protein_coding	leucine rich repeat and Ig domain containing 1 [Source:RGD Symbol;Acc:1308668]
ENSRNOG00000021966	77.8635	1.54283	0.366695	4.20739	2.58335e-05	0.000139313	159.917	59.0055	44.9789	68.1494	36.7947	113.164	18.3752	122.523	Il17rd	protein_coding	interleukin 17 receptor D [Source:RGD Symbol;Acc:1565237]
ENSRNOG00000058436	23.2631	1.54101	0.444293	3.46845	0.000523475	0.00204282	50.3109	13.9467	4.99765	30.1645	18.3973	33.792	10.336	24.1595		protein_coding	zinc finger protein 420-like [Source:RGD Symbol;Acc:11371780]
ENSRNOG00000009360	74.0613	1.53751	0.242616	6.33725	2.3391e-10	3.20149e-09	126.676	36.4761	49.9765	82.673	31.134	121.808	34.4535	109.293	Sh3bp1	protein_coding	SH3-domain binding protein 1 [Source:RGD Symbol;Acc:1306275]
ENSRNOG00000047114	18.6931	1.53566	0.435284	3.52794	0.0004188	0.00168166	26.9523	10.7283	13.7435	18.9924	8.49108	27.5051	5.74225	37.3897	Cct8l1	protein_coding	chaperonin containing TCP1, subunit 8 (theta)-like 1 [Source:RGD Symbol;Acc:1561536]
ENSRNOG00000001706	1991.25	1.53428	0.134178	11.4347	2.80529e-30	3.8583e-28	3451.69	1149	883.335	3130.4	1086.86	2453.46	968.143	2807.1	Kalrn	protein_coding	kalirin, RhoGEF kinase [Source:RGD Symbol;Acc:621865]
ENSRNOG00000038406	19.0739	1.5292	0.509671	3.00036	0.00269658	0.0086611	12.5777	4.29131	8.74589	36.8677	12.7366	29.0769	13.7814	34.5136	Tmem132b	protein_coding	transmembrane protein 132B [Source:RGD Symbol;Acc:1566191]
ENSRNOG00000005530	132.798	1.52801	0.290324	5.26313	1.41624e-07	1.23054e-06	276.71	78.3163	46.2283	196.628	83.4956	117.093	65.4616	198.453	Rps6kl1	protein_coding	ribosomal protein S6 kinase-like 1 [Source:RGD Symbol;Acc:1309493]
ENSRNOG00000031916	312.188	1.52588	0.133035	11.4697	1.87248e-30	2.63973e-28	436.627	170.579	161.174	421.185	140.103	535.957	171.119	460.756	Timeless	protein_coding	timeless circadian regulator [Source:RGD Symbol;Acc:620939]
ENSRNOG00000007931	11.1854	1.52524	0.592793	2.57298	0.0100828	0.0268362	17.0698	8.58261	2.49883	11.172	9.90626	23.5758	2.2969	14.3807	Gucy2d	protein_coding	guanylate cyclase 2D, retinal [Source:RGD Symbol;Acc:620438]
ENSRNOG00000012262	64.3192	1.52492	0.503342	3.02959	0.00244883	0.00794988	53.9046	23.6022	37.4824	46.9225	41.0402	218.469	31.0081	62.1244	Depdc7	protein_coding	DEP domain containing 7 [Source:RGD Symbol;Acc:1309720]
ENSRNOG00000025527	2139.1	1.52374	0.104415	14.593	3.11122e-48	1.38506e-45	3280.09	1118.96	1184.44	2799.71	1174.6	3266.04	940.58	3348.39	Mtcl1	protein_coding	microtubule crosslinking factor 1 [Source:RGD Symbol;Acc:1308319]
ENSRNOG00000026143	31.387	1.52144	0.41826	3.63755	0.000275239	0.00115971	52.1078	11.8011	12.4941	33.5161	32.5491	44.7941	9.1876	54.6465	Ckap2l	protein_coding	cytoskeleton associated protein 2-like [Source:RGD Symbol;Acc:1590645]
ENSRNOG00000010652	1070.97	1.51849	0.124525	12.1942	3.33627e-34	6.06878e-32	1809.4	602.929	459.784	1460.18	615.603	1617.3	538.623	1463.95	Dock6	protein_coding	dedicator of cytokinesis 6 [Source:RGD Symbol;Acc:1306517]
ENSRNOG00000002149	28.1136	1.51642	0.376767	4.02482	5.70191e-05	0.000284961	45.8189	23.6022	12.4941	36.8677	12.7366	33.0062	9.1876	51.1951	Nkx6-1	protein_coding	NK6 homeobox 1 [Source:RGD Symbol;Acc:69318]
ENSRNOG00000003088	2533.96	1.5163	0.117353	12.9208	3.43406e-38	8.80213e-36	3889.22	1583.49	1155.71	3994	1324.61	3435	1185.2	3704.46	Arhgap31	protein_coding	Rho GTPase activating protein 31 [Source:RGD Symbol;Acc:1306093]
ENSRNOG00000038807	11.1255	1.5162	0.628264	2.41332	0.0158078	0.0393033	17.9682	5.36413	13.7435	16.758	2.83036	13.3596	1.14845	17.832	Clpsl2	protein_coding	colipase-like 2 [Source:RGD Symbol;Acc:1592336]
ENSRNOG00000000281	196.494	1.51591	0.229259	6.61221	3.78613e-11	5.93055e-10	373.738	94.4087	79.9625	318.403	113.214	197.251	119.439	275.533	Prodh1	protein_coding	proline dehydrogenase 1 [Source:RGD Symbol;Acc:1590932]
ENSRNOG00000012049	61.1547	1.5122	0.333352	4.53634	5.72385e-06	3.5665e-05	79.06	34.3305	46.2283	70.3838	28.3036	132.025	18.3752	80.5317	Sox7	protein_coding	SRY-box transcription factor 7 [Source:RGD Symbol;Acc:1310038]
ENSRNOG00000003869	209.101	1.51085	0.254485	5.9369	2.9047e-09	3.33144e-08	288.389	111.574	94.9554	244.667	89.1564	242.045	138.962	463.057	Sod3	protein_coding	superoxide dismutase 3 [Source:RGD Symbol;Acc:3733]
ENSRNOG00000006776	65.1223	1.51024	0.303952	4.96869	6.74055e-07	5.08381e-06	98.8251	36.4761	17.4918	113.955	49.5313	70.7275	32.1566	101.815	Smyd1	protein_coding	SET and MYND domain containing 1 [Source:RGD Symbol;Acc:1305105]
ENSRNOG00000030101	22.0359	1.50644	0.386709	3.89553	9.7984e-05	0.000463923	26.9523	7.50979	9.99531	30.1645	12.7366	31.4345	16.0783	41.4163	Traip	protein_coding	TRAF-interacting protein [Source:RGD Symbol;Acc:1309761]
ENSRNOG00000010296	152.639	1.50619	0.423764	3.55432	0.000378961	0.00153849	113.2	76.1707	52.4754	169.815	97.6474	471.517	91.876	148.408	Slc7a7	protein_coding	solute carrier family 7 member 7 [Source:RGD Symbol;Acc:619902]
ENSRNOG00000005076	219.204	1.50386	0.319029	4.71387	2.43057e-06	1.63543e-05	199.447	123.375	99.9531	218.972	114.63	575.25	119.439	302.569	Bcorl1	protein_coding	BCL6 co-repressor-like 1 [Source:RGD Symbol;Acc:1566108]
ENSRNOG00000056062	11.9855	1.50324	0.508317	2.95729	0.00310356	0.00981178	13.4761	9.65544	7.49648	18.9924	4.24554	17.2889	3.44535	21.2834	AABR07002870.2	protein_coding	zinc finger protein 850-like [Source:RGD Symbol;Acc:6485475]
ENSRNOG00000006966	21.4082	1.50161	0.506893	2.96238	0.00305272	0.0096637	21.5618	17.1652	9.99531	16.758	7.0759	55.0103	10.336	33.3631	Nfia	protein_coding	nuclear factor I/A [Source:RGD Symbol;Acc:3170]
ENSRNOG00000043378	28.5827	1.4983	0.435883	3.4374	0.000587337	0.00226126	34.1396	19.3109	12.4941	30.1645	5.66072	63.6548	21.8205	41.4163	Nkpd1	protein_coding	NTPase, KAP family P-loop domain containing 1 [Source:RGD Symbol;Acc:1591760]
ENSRNOG00000002978	45.8091	1.49788	0.322297	4.64752	3.35954e-06	2.19986e-05	54.803	26.8207	29.9859	46.9225	19.8125	90.374	19.5236	78.2307	Faslg	protein_coding	Fas ligand [Source:RGD Symbol;Acc:3880]
ENSRNOG00000028844	16.0121	1.49714	0.559683	2.67498	0.00747347	0.0207294	16.1714	3.21848	3.74824	20.1096	15.567	35.3638	11.4845	22.4338	Slc9a5	protein_coding	solute carrier family 9 member A5 [Source:RGD Symbol;Acc:620473]
ENSRNOG00000071200	6.93269	1.49319	0.637871	2.3409	0.0192373	0.0465176	8.9841	3.21848	4.99765	10.0548	4.24554	7.85861	2.2969	13.8054	RGD1559714	protein_coding	similar to TDPOZ3 [Source:RGD Symbol;Acc:1559714]
ENSRNOG00000033581	39.8539	1.49185	0.595477	2.50531	0.0122345	0.0316448	41.3268	6.43696	37.4824	35.7505	31.134	115.522	9.1876	41.9915	AABR07044388.2	protein_coding	tenascin XB [Source:MGI Symbol;Acc:MGI:1932137]
ENSRNOG00000011423	18.2404	1.49067	0.591248	2.52123	0.0116946	0.0304694	18.8666	4.29131	11.2447	22.344	4.24554	48.7234	18.3752	17.832	Pitx1	protein_coding	paired-like homeodomain 1 [Source:RGD Symbol;Acc:69253]
ENSRNOG00000001653	36.8072	1.48831	0.594286	2.50436	0.0122673	0.0317173	18.8666	21.4565	18.7412	31.2817	21.2277	135.168	16.0783	31.6374	St3gal6	protein_coding	ST3 beta-galactoside alpha-2,3-sialyltransferase 6 [Source:RGD Symbol;Acc:1303279]
ENSRNOG00000018355	106.15	1.48827	0.376257	3.95546	7.63872e-05	0.000371014	80.8569	68.6609	59.9718	124.009	36.7947	280.552	57.4225	140.93	Msx2	protein_coding	msh homeobox 2 [Source:RGD Symbol;Acc:3116]
ENSRNOG00000014671	9.2832	1.48619	0.628993	2.36281	0.0181371	0.0442134	7.18728	2.14565	6.24707	21.2268	4.24554	10.2162	6.8907	16.1063	Tesmin	protein_coding	testis expressed metallothionein like protein [Source:RGD Symbol;Acc:1309788]
ENSRNOG00000002537	136.898	1.48583	0.416897	3.56401	0.000365226	0.00148988	112.301	92.2631	48.7271	111.72	87.7412	399.218	59.7194	183.497	Wnk3	protein_coding	WNK lysine deficient protein kinase 3 [Source:MGI Symbol;Acc:MGI:2652875]
ENSRNOG00000002711	33.2176	1.48232	0.311932	4.75206	2.01355e-06	1.37685e-05	44.0221	13.9467	17.4918	42.4537	19.8125	46.3658	19.5236	62.1244	Nuf2	protein_coding	NUF2 component of NDC80 kinetochore complex [Source:RGD Symbol;Acc:1307952]
ENSRNOG00000031930	1693.81	1.48156	0.163243	9.07579	1.12852e-19	5.1183e-18	2879.4	1153.29	763.392	2305.91	948.171	2491.97	707.445	2300.9	Bin2	protein_coding	bridging integrator 2 [Source:RGD Symbol;Acc:1306789]
ENSRNOG00000026861	25.2896	1.47986	0.452859	3.26783	0.00108377	0.00388764	38.6316	13.9467	21.24	59.2117	8.49108	25.1476	9.1876	26.4604	Zscan18	protein_coding	zinc finger and SCAN domain containing 18 [Source:RGD Symbol;Acc:1560671]
ENSRNOG00000006388	1736.15	1.47944	0.179584	8.23815	1.74894e-16	5.61421e-15	3025.84	1115.74	674.683	2376.29	962.323	1992.94	913.018	2828.39	Pygl	protein_coding	glycogen phosphorylase L [Source:RGD Symbol;Acc:620687]
ENSRNOG00000053811	32.9236	1.47651	0.362235	4.07612	4.57928e-05	0.000234041	35.038	19.3109	11.2447	56.9773	25.4732	61.2972	13.7814	40.2658	Arg2	protein_coding	arginase 2 [Source:RGD Symbol;Acc:2151]
ENSRNOG00000011599	120.396	1.47589	0.200513	7.36059	1.83105e-13	3.99173e-12	195.853	68.6609	73.7154	187.69	66.5135	143.027	45.938	181.771	Gldc	protein_coding	glycine decarboxylase [Source:RGD Symbol;Acc:1308660]
ENSRNOG00000017842	16.152	1.47511	0.541871	2.72225	0.0064839	0.0184195	36.8348	5.36413	13.7435	15.6408	7.0759	29.8627	8.03915	12.655	Scnn1g	protein_coding	sodium channel epithelial 1 subunit gamma [Source:RGD Symbol;Acc:3641]
ENSRNOG00000066549	75.2327	1.47222	0.292764	5.02868	4.93875e-07	3.84133e-06	132.066	52.5685	48.7271	107.251	39.625	103.734	18.3752	99.5141		protein_coding
ENSRNOG00000002848	198.105	1.46957	0.431436	3.40623	0.000658674	0.00250964	136.558	86.899	116.195	145.236	120.29	623.188	97.6182	258.852	Maoa	protein_coding	monoamine oxidase A [Source:RGD Symbol;Acc:61898]
ENSRNOG00000026686	14.7232	1.46949	0.463464	3.17066	0.00152094	0.00523708	21.5618	8.58261	3.74824	20.1096	9.90626	16.5031	9.1876	28.1861	Ddx4	protein_coding	DEAD-box helicase 4 [Source:RGD Symbol;Acc:1308793]
ENSRNOG00000048838	42.9061	1.46547	0.341983	4.28522	1.82555e-05	0.00010189	54.803	33.2576	14.993	53.6257	26.8884	87.2306	16.0783	56.3722	Gjc1	protein_coding	gap junction protein, gamma 1 [Source:RGD Symbol;Acc:628889]
ENSRNOG00000014504	185.521	1.46408	0.302912	4.83335	1.34257e-06	9.53096e-06	241.672	105.137	89.9578	165.346	111.799	462.086	88.4306	219.736	Il1r1	protein_coding	interleukin 1 receptor type 1 [Source:RGD Symbol;Acc:2892]
ENSRNOG00000006167	61.5169	1.46405	0.28482	5.14027	2.74338e-07	2.24202e-06	118.59	33.2576	18.7412	84.9074	41.0402	75.4427	37.8988	82.2573	Rasal3	protein_coding	RAS protein activator like 3 [Source:RGD Symbol;Acc:1309019]
ENSRNOG00000012427	34.3323	1.46207	0.339744	4.30345	1.68162e-05	9.43237e-05	42.2253	17.1652	21.24	34.6333	16.9822	55.0103	18.3752	69.0271	Veph1	protein_coding	ventricular zone expressed PH domain-containing 1 [Source:RGD Symbol;Acc:1308217]
ENSRNOG00000027747	110.453	1.46164	0.240636	6.07405	1.24721e-09	1.51792e-08	200.345	76.1707	42.4801	125.127	48.1161	157.958	67.7585	165.665	Ninl	protein_coding	ninein-like [Source:RGD Symbol;Acc:1306152]
ENSRNOG00000024178	33.5308	1.46162	0.406229	3.59802	0.000320653	0.00132596	47.6157	19.3109	4.99765	35.7505	26.8884	58.9396	20.6721	54.0713	Cenpt	protein_coding	centromere protein T [Source:RGD Symbol;Acc:1309383]
ENSRNOG00000065063	25.9434	1.46137	0.44538	3.28117	0.00103376	0.00373597	55.7014	8.58261	8.74589	43.5709	18.3973	28.291	19.5236	24.7347	Otx2	protein_coding	orthodenticle homeobox 2 [Source:RGD Symbol;Acc:1305705]
ENSRNOG00000000614	219.619	1.4595	0.351016	4.15794	3.21133e-05	0.000169396	229.094	99.7729	102.452	202.214	116.045	615.329	150.447	241.595	Bicc1	protein_coding	BicC family RNA binding protein 1 [Source:RGD Symbol;Acc:1307459]
ENSRNOG00000022932	98.1655	1.4539	0.177095	8.20971	2.2173e-16	7.07738e-15	149.136	53.6413	51.226	144.119	59.4376	150.1	45.938	131.727	Serhl2	protein_coding	serine hydrolase-like 2 [Source:RGD Symbol;Acc:1563386]
ENSRNOG00000005115	68.7453	1.45278	0.22373	6.49344	8.38983e-11	1.24174e-09	98.8251	41.8402	26.2377	90.4934	33.9643	104.52	44.7895	109.293	Asf1b	protein_coding	anti-silencing function 1B histone chaperone [Source:RGD Symbol;Acc:1304918]
ENSRNOG00000063733	166.222	1.45082	0.341718	4.24566	2.17953e-05	0.000119324	235.383	61.1511	89.9578	197.745	72.1742	143.813	133.22	396.331		protein_coding
ENSRNOG00000050137	16.9196	1.45067	0.51078	2.8401	0.00450989	0.0134819	24.2571	17.1652	4.99765	14.5236	7.0759	25.9334	6.8907	34.5136	Ajap1	protein_coding	adherens junctions associated protein 1 [Source:RGD Symbol;Acc:1590138]
ENSRNOG00000067394	16.2844	1.45052	0.469644	3.08855	0.00201139	0.00667451	26.9523	6.43696	8.74589	24.5785	15.567	26.7193	4.5938	16.6816		protein_coding
ENSRNOG00000020686	147.587	1.44344	0.176335	8.18579	2.70523e-16	8.5701e-15	256.047	81.5348	84.9601	212.268	73.5894	174.461	76.9461	220.887	Dkkl1	protein_coding	dickkopf like acrosomal protein 1 [Source:RGD Symbol;Acc:1563523]
ENSRNOG00000050675	29.6476	1.44245	0.565352	2.55142	0.0107286	0.0282835	27.8507	11.8011	28.7365	17.8752	8.49108	87.2306	14.9298	40.2658	Myl4	protein_coding	myosin, light chain 4 [Source:RGD Symbol;Acc:1591197]
ENSRNOG00000053875	609.895	1.44148	0.118195	12.1958	3.27255e-34	6.01758e-32	944.229	375.489	339.84	883.707	326.907	917.1	269.886	821.998	Nacad	protein_coding	NAC alpha domain containing [Source:RGD Symbol;Acc:1559824]
ENSRNOG00000030579	11.2387	1.44141	0.520807	2.76764	0.00564636	0.0163421	11.6793	6.43696	3.74824	23.4613	5.66072	16.5031	8.03915	14.3807		protein_coding
ENSRNOG00000069274	201.247	1.43826	0.218792	6.57366	4.90939e-11	7.5365e-10	207.533	130.885	91.2072	302.762	96.2323	383.5	114.845	283.011		protein_coding	retinoic acid early-inducible protein 1-epsilon-like [Source:RGD Symbol;Acc:6496302]
ENSRNOG00000030187	4904.1	1.43756	0.203238	7.0733	1.51289e-12	2.95196e-11	9149.4	2287.27	2903.64	8708.59	3086.51	5393.37	2301.49	5402.52	Mmp12	protein_coding	matrix metallopeptidase 12 [Source:RGD Symbol;Acc:620195]
ENSRNOG00000001270	120.731	1.43446	0.234813	6.10895	1.00287e-09	1.24017e-08	186.869	41.8402	53.7248	173.166	84.9108	151.671	81.5399	192.126	Hvcn1	protein_coding	hydrogen voltage-gated channel 1 [Source:RGD Symbol;Acc:1310788]
ENSRNOG00000014197	24.6708	1.43322	0.38404	3.73195	0.000190002	0.000834872	39.53	8.58261	9.99531	26.8129	16.9822	32.2203	18.3752	44.8676	Tmem51	protein_coding	transmembrane protein 51 [Source:RGD Symbol;Acc:1565452]
ENSRNOG00000007271	113.246	1.43226	0.478673	2.99215	0.00277023	0.00887912	70.9744	59.0055	77.4636	91.6106	52.3617	380.357	56.274	117.921	Map3k9	protein_coding	mitogen-activated protein kinase kinase kinase 9 [Source:RGD Symbol;Acc:1562149]
ENSRNOG00000003386	16.0453	1.4284	0.583062	2.44982	0.0142927	0.0360934	9.88251	10.7283	2.49883	18.9924	11.3214	39.2931	10.336	25.3099	Rbfox3	protein_coding	RNA binding fox-1 homolog 3 [Source:RGD Symbol;Acc:1560070]
ENSRNOG00000012051	25.8806	1.4236	0.39462	3.60753	0.000309128	0.00128521	26.0539	12.8739	17.4918	26.8129	11.3214	46.3658	14.9298	51.1951	Ncaph	protein_coding	non-SMC condensin I complex, subunit H [Source:RGD Symbol;Acc:1596799]
ENSRNOG00000004712	52.4559	1.42136	0.279582	5.08389	3.69774e-07	2.94791e-06	65.5839	42.9131	22.4894	73.7354	24.0581	77.0144	24.1174	89.7353	Angptl1	protein_coding	angiopoietin-like 1 [Source:MGI Symbol;Acc:MGI:1919963]
ENSRNOG00000048472	99.4868	1.41962	0.22034	6.44286	1.17246e-10	1.69091e-09	164.409	61.1511	47.4777	101.665	58.0224	155.601	50.5318	157.037	Comp	protein_coding	cartilage oligomeric matrix protein [Source:RGD Symbol;Acc:2378]
ENSRNOG00000020942	135.9	1.41664	0.150471	9.41473	4.74316e-21	2.5473e-19	203.939	67.5881	68.7177	195.51	86.326	194.894	74.6492	195.577	Plekha4	protein_coding	pleckstrin homology domain containing A4 [Source:RGD Symbol;Acc:735133]
ENSRNOG00000004171	42.904	1.41478	0.323977	4.36692	1.26011e-05	7.26314e-05	41.3268	16.0924	18.7412	65.9149	28.3036	69.9417	31.0081	71.9033	Dnah9	protein_coding	dynein, axonemal, heavy chain 9 [Source:RGD Symbol;Acc:621799]
ENSRNOG00000014975	28.9069	1.40922	0.328471	4.29024	1.7848e-05	9.9846e-05	47.6157	10.7283	12.4941	40.2193	18.3973	40.8648	21.8205	39.1154	Zfp483	protein_coding	zinc finger protein 483 [Source:RGD Symbol;Acc:727958]
ENSRNOG00000056894	1261.42	1.40877	0.18324	7.68812	1.49318e-14	3.77017e-13	1944.16	838.95	645.947	2424.33	659.474	1480.56	614.421	1483.51	St6galnac3	protein_coding	ST6 N-acetylgalactosaminide alpha-2,6-sialyltransferase 3 [Source:RGD Symbol;Acc:3677]
ENSRNOG00000007830	26.0837	1.40777	0.542766	2.5937	0.00949492	0.0254921	17.9682	13.9467	11.2447	32.3989	9.90626	77.8003	21.8205	23.5843	Apold1	protein_coding	apolipoprotein L domain containing 1 [Source:RGD Symbol;Acc:1303123]
ENSRNOG00000005984	280.666	1.40601	0.194129	7.24264	4.40018e-13	9.1447e-12	515.687	186.672	166.172	344.098	138.688	428.294	122.884	342.835	Etv6	protein_coding	ETS variant transcription factor 6 [Source:RGD Symbol;Acc:1559537]
ENSRNOG00000000274	77.1448	1.40504	0.353092	3.97925	6.91327e-05	0.000338893	71.8728	59.0055	27.4871	81.5558	42.4554	178.391	40.1957	116.196	Phyhipl	protein_coding	phytanoyl-CoA 2-hydroxylase interacting protein-like [Source:RGD Symbol;Acc:1307967]
ENSRNOG00000052668	190.209	1.40489	0.161837	8.68091	3.9261e-18	1.50266e-16	325.224	101.919	109.948	260.308	103.308	227.114	102.212	291.64	Tcf24	protein_coding	transcription factor 24 [Source:RGD Symbol;Acc:1589398]
ENSRNOG00000017500	272.953	1.40379	0.314522	4.46325	8.0724e-06	4.84946e-05	288.389	171.652	131.188	206.682	166.991	639.691	129.775	449.252	Mtss2	protein_coding	MTSS I-BAR domain containing 2 [Source:RGD Symbol;Acc:1309731]
ENSRNOG00000008707	8.58618	1.40362	0.592226	2.37008	0.0177841	0.0434884	13.4761	5.36413	3.74824	6.70321	2.83036	14.1455	6.8907	15.5311	Epx	protein_coding	eosinophil peroxidase [Source:RGD Symbol;Acc:1311882]
ENSRNOG00000011140	268.498	1.40357	0.211283	6.64308	3.07194e-11	4.88881e-10	378.23	107.283	127.44	361.974	186.804	495.878	168.822	321.551	Prxl2a	protein_coding	peroxiredoxin like 2A [Source:RGD Symbol;Acc:1309676]
ENSRNOG00000033741	10.8683	1.40154	0.582891	2.40447	0.016196	0.0401682	22.4602	4.29131	8.74589	14.5236	1.41518	10.2162	9.1876	16.1063	Ankrd34a	protein_coding	ankyrin repeat domain 34A [Source:RGD Symbol;Acc:1308412]
ENSRNOG00000023614	63.0426	1.40087	0.341129	4.10658	4.01567e-05	0.000208001	73.6696	34.3305	34.9836	72.6182	48.1161	144.598	21.8205	74.2042	Hsh2d	protein_coding	hematopoietic SH2 domain containing [Source:RGD Symbol;Acc:2321939]
ENSRNOG00000010870	40.1082	1.40057	0.402783	3.47722	0.000506638	0.00198905	71.8728	15.0196	17.4918	58.0945	21.2277	29.0769	34.4535	73.6289	Foxn1	protein_coding	forkhead box N1 [Source:RGD Symbol;Acc:3970]
ENSRNOG00000042237	17.9232	1.39935	0.478522	2.92431	0.00345225	0.0107631	30.5459	9.65544	6.24707	18.9924	9.90626	15.7172	13.7814	38.5401	Tm6sf2	protein_coding	transmembrane 6 superfamily member 2 [Source:RGD Symbol;Acc:1597457]
ENSRNOG00000001427	227.369	1.39911	0.581641	2.40545	0.0161526	0.0401018	114.996	131.958	81.2119	222.323	145.764	730.065	141.259	251.374	Orai2	protein_coding	ORAI calcium release-activated calcium modulator 2 [Source:RGD Symbol;Acc:1310213]
ENSRNOG00000003893	117.4	1.39744	0.505642	2.76369	0.00571519	0.0165179	64.6855	71.8794	52.4754	83.7902	79.2501	403.147	55.1256	128.851	Ccnjl	protein_coding	cyclin J-like [Source:RGD Symbol;Acc:1561384]
ENSRNOG00000018516	307.323	1.39581	0.159756	8.73715	2.39065e-18	9.31857e-17	440.221	213.493	132.438	450.233	188.219	461.301	142.408	430.269	Impa2	protein_coding	inositol monophosphatase 2 [Source:RGD Symbol;Acc:628692]
ENSRNOG00000002969	119.468	1.39016	0.49754	2.79408	0.00520483	0.0152309	79.06	55.787	57.473	88.259	69.3438	417.292	81.5399	106.992	Itpkb	protein_coding	inositol-trisphosphate 3-kinase B [Source:RGD Symbol;Acc:2932]
ENSRNOG00000009949	27.0911	1.39013	0.585286	2.37513	0.0175426	0.042985	16.1714	13.9467	7.49648	23.4613	22.6429	86.4447	16.0783	30.487	Pcdh18	protein_coding	protocadherin 18 [Source:RGD Symbol;Acc:1305870]
ENSRNOG00000049334	17.0323	1.38957	0.474792	2.92669	0.00342589	0.010691	22.4602	5.36413	6.24707	24.5785	9.90626	33.792	16.0783	17.832	Atp2c2	protein_coding	ATPase secretory pathway Ca2+ transporting 2 [Source:RGD Symbol;Acc:620647]
ENSRNOG00000067803	48.2302	1.38485	0.276741	5.00413	5.61155e-07	4.3111e-06	67.3807	23.6022	41.2306	78.2042	21.2277	66.7982	20.6721	66.7262	Acaa1b	protein_coding	acetyl-Coenzyme A acyltransferase 1B [Source:RGD Symbol;Acc:1562373]
ENSRNOG00000008595	13.4637	1.38348	0.455136	3.0397	0.00236811	0.00771745	17.0698	9.65544	6.24707	23.4613	4.24554	18.8607	9.1876	18.9825	Ttc12	protein_coding	tetratricopeptide repeat domain 12 [Source:RGD Symbol;Acc:1303264]
ENSRNOG00000004863	88.5837	1.37979	0.196927	7.00665	2.44101e-12	4.60362e-11	107.809	45.0587	56.2236	147.471	49.5313	131.239	45.938	125.399	Mpped2	protein_coding	metallophosphoesterase domain containing 2 [Source:RGD Symbol;Acc:735060]
ENSRNOG00000057078	881.157	1.37471	0.217581	6.31813	2.64749e-10	3.59163e-09	1873.18	454.879	423.551	1268.02	523.617	1002.76	559.295	943.946	Ddit4	protein_coding	DNA-damage-inducible transcript 4 [Source:RGD Symbol;Acc:621731]
ENSRNOG00000017164	1309.96	1.37332	0.183981	7.46446	8.3641e-14	1.89927e-12	1949.55	940.869	612.213	1422.2	653.813	2361.51	710.891	1828.64	Afap1l2	protein_coding	actin filament associated protein 1-like 2 [Source:RGD Symbol;Acc:1310668]
ENSRNOG00000003777	77.3931	1.3726	0.303559	4.52168	6.13515e-06	3.80038e-05	140.152	26.8207	37.4824	126.244	50.9465	73.0851	57.4225	106.992	Chrne	protein_coding	cholinergic receptor nicotinic epsilon subunit [Source:RGD Symbol;Acc:2353]
ENSRNOG00000063400	41.1857	1.37185	0.279191	4.91367	8.93857e-07	6.57451e-06	57.4982	20.3837	16.2424	67.0321	22.6429	56.582	32.1566	56.9474	Shisa9	protein_coding	shisa family member 9 [Source:RGD Symbol;Acc:2320726]
ENSRNOG00000046007	16.2266	1.37039	0.419253	3.26866	0.0010806	0.00387873	17.9682	8.58261	7.49648	22.344	11.3214	23.5758	9.1876	29.3365	Cldn3	protein_coding	claudin 3 [Source:RGD Symbol;Acc:68425]
ENSRNOG00000061101	122.329	1.37026	0.523348	2.61825	0.00883811	0.0239299	53.9046	57.9326	57.473	96.0794	82.0805	425.937	75.7977	129.426	Ripply1	protein_coding	ripply transcriptional repressor 1 [Source:RGD Symbol;Acc:1588264]
ENSRNOG00000007993	360.249	1.36313	0.305641	4.4599	8.19991e-06	4.92256e-05	353.075	198.473	212.4	361.974	200.956	950.892	195.236	408.986	Sh3tc1	protein_coding	SH3 domain and tetratricopeptide repeats 1 [Source:RGD Symbol;Acc:1305610]
ENSRNOG00000032300	116.982	1.36062	0.334377	4.06912	4.71905e-05	0.000240603	133.863	74.025	46.2283	110.603	46.701	167.388	95.3213	261.728	Rpl39l	protein_coding	ribosomal protein L39-like [Source:RGD Symbol;Acc:1561345]
ENSRNOG00000019100	51.8703	1.36028	0.238819	5.69588	1.22735e-08	1.28563e-07	69.1775	34.3305	22.4894	73.7354	28.3036	73.0851	31.0081	82.8326	Kif2c	protein_coding	kinesin family member 2C [Source:RGD Symbol;Acc:620239]
ENSRNOG00000006846	52.2695	1.35979	0.298207	4.5599	5.11788e-06	3.23177e-05	88.0441	33.2576	26.2377	94.9622	36.7947	58.9396	20.6721	59.2483	En2	protein_coding	engrailed homeobox 2 [Source:RGD Symbol;Acc:1561842]
ENSRNOG00000043416	76.3149	1.35944	0.406894	3.34102	0.000834712	0.00309952	197.65	41.8402	32.4847	116.189	56.6072	54.2244	40.1957	71.328	Bcl3	protein_coding	BCL3, transcription coactivator [Source:RGD Symbol;Acc:1589465]
ENSRNOG00000025930	849.168	1.35909	0.152169	8.93141	4.2063e-19	1.7701e-17	1265.86	584.691	535.998	1282.55	420.309	1190.58	362.91	1150.45	Chst13	protein_coding	carbohydrate sulfotransferase 13 [Source:RGD Symbol;Acc:1562825]
ENSRNOG00000023612	7756.59	1.35883	0.557701	2.43648	0.014831	0.0372716	13482.4	8530.04	1900.36	6130.09	4038.92	9285.74	2937.73	15747.4	Doxl1	protein_coding	diamine oxidase-like protein 1 [Source:RGD Symbol;Acc:735023]
ENSRNOG00000054438	366.129	1.35821	0.307081	4.42298	9.73505e-06	5.76436e-05	356.669	168.434	201.156	397.724	208.032	950.892	244.62	401.508	AU018091	protein_coding	similar to solute carrier family 7 (cationic amino acid transporter, y+ system), member 3 [Source:RGD Symbol;Acc:1565097]
ENSRNOG00000028845	16.7676	1.35611	0.472339	2.87106	0.00409096	0.0124533	16.1714	7.50979	8.74589	16.758	12.7366	37.7213	9.1876	25.3099	Ebf1	protein_coding	EBF transcription factor 1 [Source:RGD Symbol;Acc:620953]
ENSRNOG00000042374	304.973	1.3551	0.110665	12.245	1.78684e-34	3.3964e-32	415.065	167.361	167.421	442.412	183.973	473.088	167.674	422.791	Tgif2	protein_coding	TGFB-induced factor homeobox 2 [Source:RGD Symbol;Acc:1560115]
ENSRNOG00000024545	96.9636	1.35481	0.201465	6.72477	1.75872e-11	2.89419e-10	154.526	59.0055	52.4754	128.478	45.2858	116.307	60.8678	158.762	Ccdc18	protein_coding	coiled-coil domain containing 18 [Source:RGD Symbol;Acc:1564165]
ENSRNOG00000004650	37.5332	1.35347	0.331507	4.08278	4.45005e-05	0.000228402	52.1078	30.0391	12.4941	70.3838	24.0581	47.9375	17.2267	46.0181	Begain	protein_coding	brain-enriched guanylate kinase-associated [Source:RGD Symbol;Acc:708347]
ENSRNOG00000006877	4768.48	1.35299	0.130778	10.3457	4.3776e-25	3.7214e-23	7185.48	3261.39	2718.72	6372.52	2560.06	7524.62	2191.24	6333.81	Efnb1	protein_coding	ephrin B1 [Source:RGD Symbol;Acc:2540]
ENSRNOG00000021011	616.228	1.35272	0.187879	7.19995	6.02333e-13	1.23511e-11	1206.56	350.814	323.598	830.081	294.358	791.362	416.887	716.156	Fut2	protein_coding	fucosyltransferase 2 [Source:RGD Symbol;Acc:2639]
ENSRNOG00000017087	323.741	1.35261	0.32275	4.1909	2.7785e-05	0.000148935	280.304	221.002	156.177	376.497	209.447	835.371	142.408	368.72	Man1c1	protein_coding	mannosidase, alpha, class 1C, member 1 [Source:RGD Symbol;Acc:1309672]
ENSRNOG00000043304	40.3832	1.35149	0.510065	2.64964	0.00805781	0.0220966	38.6316	20.3837	8.74589	30.1645	31.134	112.378	31.0081	50.6199	Apcdd1	protein_coding	APC down-regulated 1 [Source:RGD Symbol;Acc:1589962]
ENSRNOG00000019869	40.9804	1.34946	0.349109	3.86545	0.000110884	0.000517898	62.8887	34.3305	28.7365	58.0945	19.8125	61.2972	9.1876	53.496	Lrfn1	protein_coding	leucine rich repeat and fibronectin type III domain containing 1 [Source:RGD Symbol;Acc:1304707]
ENSRNOG00000038610	12.7787	1.34932	0.47303	2.85251	0.00433758	0.0130544	16.1714	8.58261	6.24707	23.4613	5.66072	13.3596	8.03915	20.7081	AABR07034445.1	protein_coding	glyceraldehyde-3-phosphate dehydrogenase pseudogene [Source:RGD Symbol;Acc:11507219]
ENSRNOG00000008517	452.873	1.34877	0.124303	10.8506	1.98096e-27	2.12101e-25	601.934	269.279	267.374	711.658	226.429	716.705	256.104	573.5	Cdc42ep1	protein_coding	CDC42 effector protein 1 [Source:RGD Symbol;Acc:1311131]
ENSRNOG00000000542	278.4	1.34849	0.146182	9.22473	2.84281e-20	1.38195e-18	410.573	175.944	123.692	451.35	169.822	362.282	157.338	376.198	Dnah8	protein_coding	dynein, axonemal, heavy chain 8 [Source:RGD Symbol;Acc:619986]
ENSRNOG00000008173	2131.77	1.34756	0.212144	6.35209	2.12406e-10	2.92136e-09	3260.33	1208	733.406	3559.41	1565.19	2478.61	1304.64	2944.58	Sesn3	protein_coding	sestrin 3 [Source:RGD Symbol;Acc:1309470]
ENSRNOG00000066928	15.0238	1.34648	0.504596	2.66842	0.0076209	0.0210885	18.8666	4.29131	14.993	15.6408	7.0759	19.6465	8.03915	31.6374		protein_coding
ENSRNOG00000006787	372.032	1.34601	0.131449	10.2397	1.3159e-24	1.05005e-22	492.328	248.896	183.664	518.382	188.219	537.529	218.205	589.032	Dhcr24	protein_coding	24-dehydrocholesterol reductase [Source:RGD Symbol;Acc:1306529]
ENSRNOG00000013727	46.7214	1.34512	0.252687	5.32329	1.01906e-07	9.15041e-07	58.3966	23.6022	24.9883	62.5633	32.5491	76.2285	25.2659	70.1776	Ndc80	protein_coding	NDC80 kinetochore complex component [Source:MGI Symbol;Acc:MGI:1914302]
ENSRNOG00000060329	180.455	1.34402	0.396043	3.39361	0.000689769	0.00261809	135.66	79.3892	84.9601	163.112	106.139	513.953	137.814	222.612	Emb	protein_coding	embigin [Source:RGD Symbol;Acc:621067]
ENSRNOG00000015054	1467.15	1.34251	0.1052	12.7614	2.69241e-37	6.50678e-35	2062.75	879.718	852.1	2385.23	837.787	1837.34	748.789	2133.51	Rcbtb2	protein_coding	RCC1 and BTB domain containing protein 2 [Source:RGD Symbol;Acc:735048]
ENSRNOG00000007033	37.3627	1.3419	0.527297	2.54487	0.0109319	0.0287479	25.1555	22.5294	14.993	25.6957	18.3973	113.95	28.7112	49.4694	Sorcs2	protein_coding	sortilin-related VPS10 domain containing receptor 2 [Source:RGD Symbol;Acc:1310621]
ENSRNOG00000063767	21.1219	1.341	0.390442	3.43457	0.000593493	0.00228237	39.53	11.8011	9.99531	23.4613	8.49108	31.4345	17.2267	27.0356	Slc22a16	protein_coding	solute carrier family 22 member 16 [Source:RGD Symbol;Acc:1592810]
ENSRNOG00000012053	262.909	1.33981	0.411434	3.25643	0.00112823	0.00402408	198.549	198.473	98.7037	198.862	171.237	756.784	127.478	353.189	S100a16	protein_coding	S100 calcium binding protein A16 [Source:RGD Symbol;Acc:1306770]
ENSRNOG00000008376	457.071	1.3389	0.569533	2.35087	0.0187297	0.0454395	315.342	289.663	154.927	404.427	193.88	1405.12	397.364	495.845	Slc2a3	protein_coding	solute carrier family 2 member 3 [Source:RGD Symbol;Acc:3706]
ENSRNOG00000011729	293.464	1.33761	0.32024	4.17688	2.95531e-05	0.000157217	431.237	150.196	84.9601	568.656	281.621	363.068	149.298	318.675	Nxf2	protein_coding	nuclear RNA export factor 2 [Source:RGD Symbol;Acc:1559530]
ENSRNOG00000032297	628.729	1.33618	0.149458	8.94016	3.88607e-19	1.64352e-17	863.372	300.391	382.321	1113.85	392.005	754.427	352.574	870.892	Msmo1	protein_coding	methylsterol monooxygenase 1 [Source:RGD Symbol;Acc:620281]
ENSRNOG00000028137	268.881	1.33181	0.255615	5.21022	1.88613e-07	1.59061e-06	334.208	159.851	99.9531	255.839	191.049	440.868	161.931	507.349	Mki67	protein_coding	marker of proliferation Ki-67 [Source:RGD Symbol;Acc:1305476]
ENSRNOG00000064612	57.418	1.33167	0.249321	5.34117	9.23492e-08	8.38128e-07	87.1457	21.4565	43.7295	82.673	33.9643	73.0851	32.1566	85.1335	Gcnt4	protein_coding	glucosaminyl (N-acetyl) transferase 4 [Source:RGD Symbol;Acc:1563891]
ENSRNOG00000005176	43.0372	1.32999	0.430985	3.08593	0.00202916	0.00672822	59.295	42.9131	13.7435	31.2817	24.0581	83.3013	17.2267	72.4785	Map7d2	protein_coding	MAP7 domain containing 2 [Source:MGI Symbol;Acc:MGI:1917474]
ENSRNOG00000009058	59.7009	1.32814	0.244858	5.42412	5.82402e-08	5.46148e-07	88.0441	28.9663	24.9883	91.6106	41.0402	70.7275	41.3442	90.8857	Spata21	protein_coding	spermatogenesis associated 21 [Source:RGD Symbol;Acc:1302954]
ENSRNOG00000014010	199.771	1.32729	0.412504	3.21765	0.00129246	0.00453755	150.933	115.865	82.4613	126.244	155.67	511.596	102.212	353.189	Gfra2	protein_coding	GDNF family receptor alpha 2 [Source:RGD Symbol;Acc:61809]
ENSRNOG00000002922	196.63	1.32629	0.38688	3.42818	0.000607649	0.00232886	405.183	156.633	143.683	347.45	42.4554	175.247	104.509	197.878	Adora2b	protein_coding	adenosine A2B receptor [Source:RGD Symbol;Acc:2050]
ENSRNOG00000011677	909.306	1.3246	0.258233	5.12946	2.90579e-07	2.36219e-06	825.638	517.102	424.801	1138.43	575.978	2115.54	558.147	1118.81	Slc39a10	protein_coding	solute carrier family 39 member 10 [Source:RGD Symbol;Acc:1307321]
ENSRNOG00000054420	54.9392	1.32108	0.324525	4.07079	4.68537e-05	0.000239319	107.809	35.4033	27.4871	54.7429	36.7947	54.2244	26.4143	96.638	Vdr	protein_coding	vitamin D receptor [Source:RGD Symbol;Acc:3959]
ENSRNOG00000048576	734.996	1.32069	0.268259	4.92318	8.5148e-07	6.28468e-06	745.68	387.29	323.598	803.269	508.05	1728.89	462.825	920.362	RGD1562844	protein_coding	leukocyte elastase inhibitor A-like [Source:RGD Symbol;Acc:6495052]
ENSRNOG00000009014	100.836	1.32047	0.277398	4.7602	1.93403e-06	1.32569e-05	101.52	66.5153	54.9742	122.892	55.192	221.613	53.9771	130.001	Slc35f2	protein_coding	solute carrier family 35, member F2 [Source:RGD Symbol;Acc:1311242]
ENSRNOG00000020927	52.6029	1.32025	0.280198	4.71185	2.4548e-06	1.64859e-05	91.6378	35.4033	29.9859	58.0945	28.3036	91.1599	26.4143	59.8235	Tulp2	protein_coding	TUB like protein 2 [Source:RGD Symbol;Acc:1310551]
ENSRNOG00000024365	32.0856	1.31988	0.312975	4.21721	2.47346e-05	0.000134028	38.6316	22.5294	12.4941	42.4537	22.6429	49.5093	16.0783	52.3456	Ect2	protein_coding	epithelial cell transforming 2 [Source:RGD Symbol;Acc:1308524]
ENSRNOG00000005034	216.956	1.31876	0.235943	5.58931	2.27979e-08	2.28886e-07	278.507	124.448	144.932	213.386	125.951	444.797	102.212	301.418	Arhgef25	protein_coding	Rho guanine nucleotide exchange factor 25 [Source:RGD Symbol;Acc:735210]
ENSRNOG00000026037	286.152	1.31558	0.173036	7.60294	2.89473e-14	7.02222e-13	508.5	194.182	138.685	373.146	140.103	374.07	181.455	379.074	Plb1	protein_coding	phospholipase B1 [Source:RGD Symbol;Acc:621565]
ENSRNOG00000053026	22.4947	1.31481	0.55777	2.35726	0.0184102	0.0447799	18.8666	16.0924	2.49883	18.9924	18.3973	42.4365	14.9298	47.7438	Shcbp1	protein_coding	SHC binding and spindle associated 1 [Source:RGD Symbol;Acc:1590844]
ENSRNOG00000012980	31.309	1.31412	0.328646	3.9986	6.37184e-05	0.000314172	44.0221	17.1652	14.993	59.2117	18.3973	43.2224	20.6721	32.7879	Hyls1	protein_coding	HYLS1, centriolar and ciliogenesis associated [Source:RGD Symbol;Acc:1594169]
ENSRNOG00000004440	21.1351	1.30795	0.438451	2.98312	0.00285328	0.00910563	23.3586	11.8011	6.24707	26.8129	9.90626	28.291	20.6721	41.9915	Fignl1	protein_coding	fidgetin-like 1 [Source:RGD Symbol;Acc:1307112]
ENSRNOG00000008986	69.3376	1.30787	0.241364	5.41865	6.00494e-08	5.60317e-07	76.3648	38.6218	29.9859	93.845	48.1161	110.806	43.6411	113.32	Diaph3	protein_coding	diaphanous-related formin 3 [Source:RGD Symbol;Acc:1593287]
ENSRNOG00000020726	1000.89	1.30546	0.195815	6.66681	2.61425e-11	4.19993e-10	1685.42	702.701	398.563	1339.53	692.023	1163.86	513.357	1511.69	Sipa1	protein_coding	signal-induced proliferation-associated 1 [Source:RGD Symbol;Acc:1303184]
ENSRNOG00000017064	45.3823	1.30491	0.41492	3.14497	0.00166105	0.0056562	37.7332	20.3837	23.7389	51.3913	16.9822	66.7982	43.6411	102.39	Tdrd1	protein_coding	tudor domain containing 1 [Source:RGD Symbol;Acc:1306140]
ENSRNOG00000009332	16.0699	1.30418	0.530694	2.4575	0.0139907	0.0354346	16.1714	8.58261	11.2447	39.1021	2.83036	17.2889	13.7814	19.5577	Rec114	protein_coding	REC114 meiotic recombination protein [Source:RGD Symbol;Acc:1311874]
ENSRNOG00000002862	159.759	1.30253	0.232873	5.5933	2.22789e-08	2.23856e-07	184.174	101.919	81.2119	185.456	96.2323	332.419	89.5791	207.081	Clcn5	protein_coding	chloride voltage-gated channel 5 [Source:RGD Symbol;Acc:2362]
ENSRNOG00000011654	53.8288	1.30234	0.337963	3.8535	0.00011644	0.000541157	61.9903	38.6218	14.993	58.0945	42.4554	94.3034	28.7112	91.4609	Plk4	protein_coding	polo-like kinase 4 [Source:RGD Symbol;Acc:1305390]
ENSRNOG00000004566	86.1242	1.30153	0.477853	2.72371	0.00645537	0.0183539	62.8887	54.7142	36.233	63.6805	62.2679	275.837	45.938	87.4344	Arhgef15	protein_coding	Rho guanine nucleotide exchange factor 15 [Source:RGD Symbol;Acc:1306961]
ENSRNOG00000057061	19.1497	1.29923	0.469198	2.76905	0.00562196	0.0162938	22.4602	12.8739	11.2447	15.6408	9.90626	47.1517	10.336	23.5843	Hoxa13	protein_coding	homeo box A13 [Source:RGD Symbol;Acc:1562483]
ENSRNOG00000057760	108.984	1.29541	0.201794	6.41946	1.36757e-10	1.95564e-09	150.034	66.5153	43.7295	136.299	67.9287	153.243	74.6492	179.471	Stil	protein_coding	STIL, centriolar assembly protein [Source:RGD Symbol;Acc:1304972]
ENSRNOG00000068963	10.6306	1.29451	0.518101	2.49857	0.0124696	0.0321812	19.765	5.36413	4.99765	13.4064	9.90626	14.9314	4.5938	12.0797		protein_coding
ENSRNOG00000067347	28.5305	1.29426	0.399233	3.24186	0.00118754	0.0042099	53.9046	20.3837	9.99531	34.6333	9.90626	29.8627	25.2659	44.2924		protein_coding
ENSRNOG00000017198	68.235	1.29321	0.365786	3.53542	0.000407129	0.00163947	73.6696	41.8402	46.2283	60.3289	31.134	173.675	39.0473	79.9564	Hif3a	protein_coding	hypoxia inducible factor 3 subunit alpha [Source:RGD Symbol;Acc:70332]
ENSRNOG00000008901	577.616	1.29149	0.183031	7.05612	1.71217e-12	3.31026e-11	1037.66	396.946	294.862	755.229	336.813	601.184	311.23	886.999	Coro2a	protein_coding	coronin 2A [Source:RGD Symbol;Acc:1309719]
ENSRNOG00000024501	135.95	1.2897	0.217971	5.91682	3.28218e-09	3.734e-08	163.511	85.8261	58.7224	233.495	87.7412	223.185	82.6884	152.435	Rgs3	protein_coding	regulator of G-protein signaling 3 [Source:RGD Symbol;Acc:3566]
ENSRNOG00000030238	54.6548	1.28622	0.457291	2.81269	0.0049129	0.0144945	47.6157	41.8402	23.7389	36.8677	28.3036	154.815	33.305	70.7528	Fndc5	protein_coding	fibronectin type III domain containing 5 [Source:RGD Symbol;Acc:708525]
ENSRNOG00000018841	51.2813	1.28548	0.269753	4.76539	1.88492e-06	1.29623e-05	61.9903	34.3305	34.9836	59.2117	22.6429	80.9437	27.5628	88.5848	Sox8	protein_coding	SRY-box transcription factor 8 [Source:RGD Symbol;Acc:1309072]
ENSRNOG00000015160	109.45	1.28482	0.335338	3.83144	0.000127397	0.000585487	189.564	90.1174	66.2189	223.44	46.701	88.8023	50.5318	120.222	Gem	protein_coding	GTP binding protein overexpressed in skeletal muscle [Source:RGD Symbol;Acc:1307386]
ENSRNOG00000028767	85.2172	1.2847	0.213001	6.03141	1.62535e-09	1.9487e-08	123.082	42.9131	47.4777	144.119	43.8706	106.091	63.1647	111.019	AABR07001926.1	protein_coding	similar to zinc finger protein 665 [Source:RGD Symbol;Acc:1585764]
ENSRNOG00000015308	26.2168	1.28368	0.360672	3.55914	0.000372068	0.00151487	35.038	20.3837	8.74589	37.9849	16.9822	29.0769	14.9298	46.5933	Pbk	protein_coding	PDZ binding kinase [Source:RGD Symbol;Acc:1309565]
ENSRNOG00000017912	104.015	1.28351	0.497394	2.58047	0.00986651	0.0263434	68.2791	75.0979	41.2306	63.6805	79.2501	326.918	47.0864	130.576	Atp2a3	protein_coding	ATPase sarcoplasmic/endoplasmic reticulum Ca2+ transporting 3 [Source:RGD Symbol;Acc:2175]
ENSRNOG00000015578	299.011	1.28334	0.116978	10.9707	5.28421e-28	5.80955e-26	432.135	188.817	162.424	426.771	174.067	454.228	169.971	383.676	Tnk1	protein_coding	tyrosine kinase, non-receptor, 1 [Source:RGD Symbol;Acc:1310113]
ENSRNOG00000018101	164.975	1.28323	0.239535	5.35719	8.45255e-08	7.71677e-07	237.18	130.885	79.9625	277.066	63.6831	179.176	107.954	243.896	Klc3	protein_coding	kinesin light chain 3 [Source:RGD Symbol;Acc:621432]
ENSRNOG00000046601	51.0075	1.28064	0.418046	3.06339	0.00218847	0.00719033	120.387	21.4565	46.2283	59.2117	21.2277	72.2992	29.8597	37.3897	Unc5cl	protein_coding	unc-5 family C-terminal like [Source:RGD Symbol;Acc:1587368]
ENSRNOG00000017980	183.715	1.27933	0.186045	6.87648	6.13491e-12	1.09362e-10	248.859	95.4816	104.951	309.465	131.612	202.752	97.6182	278.985	Itgal	protein_coding	integrin subunit alpha L [Source:RGD Symbol;Acc:631424]
ENSRNOG00000043219	237.445	1.27851	0.259229	4.93196	8.141e-07	6.01666e-06	211.126	129.812	98.7037	406.662	183.973	422.008	142.408	304.87	Fbn2	protein_coding	fibrillin 2 [Source:RGD Symbol;Acc:620910]
ENSRNOG00000039568	95.6775	1.27694	0.219455	5.81866	5.93206e-09	6.47855e-08	152.73	60.0783	38.7318	106.134	60.8528	133.596	64.3132	148.984	Mgat4e	protein_coding	MGAT4 family, member E [Source:RGD Symbol;Acc:1308112]
ENSRNOG00000070769	49.8478	1.27692	0.389383	3.27934	0.0010405	0.00375794	42.2253	23.6022	38.7318	53.6257	19.8125	117.879	34.4535	68.4519		protein_coding	POU class 6 homeobox 1 [Source:NCBI gene (formerly Entrezgene);Acc:116545]
ENSRNOG00000000500	38.0098	1.27588	0.28899	4.41496	1.01027e-05	5.95289e-05	45.8189	22.5294	21.24	69.2666	25.4732	45.58	19.5236	54.6465	Scube3	protein_coding	signal peptide, CUB domain and EGF like domain containing 3 [Source:RGD Symbol;Acc:1304880]
ENSRNOG00000010802	18.6516	1.27458	0.547891	2.32633	0.0200008	0.0481506	54.803	9.65544	8.74589	17.8752	11.3214	18.0748	13.7814	14.9559	Ube3d	protein_coding	ubiquitin protein ligase E3D [Source:RGD Symbol;Acc:1306773]
ENSRNOG00000003407	1795.06	1.27358	0.163185	7.80452	5.97292e-15	1.57635e-13	3041.12	1260.57	922.067	2901.37	1007.61	2013.38	1009.49	2204.84	Ptpn14	protein_coding	protein tyrosine phosphatase, non-receptor type 14 [Source:RGD Symbol;Acc:1307885]
ENSRNOG00000010780	893.096	1.2729	0.212297	5.99585	2.02425e-09	2.38138e-08	1325.15	668.371	509.761	865.832	442.951	1702.18	469.716	1160.81	Dlc1	protein_coding	DLC1 Rho GTPase activating protein [Source:RGD Symbol;Acc:68416]
ENSRNOG00000027871	54.508	1.2727	0.540337	2.35538	0.0185036	0.0449877	27.8507	20.3837	37.4824	51.3913	36.7947	179.962	33.305	48.8942	Rapgefl1	protein_coding	Rap guanine nucleotide exchange factor like 1 [Source:RGD Symbol;Acc:1563269]
ENSRNOG00000006674	121.833	1.27036	0.467126	2.71953	0.00653745	0.0185467	75.4664	87.9718	73.7154	91.6106	60.8528	389.001	63.1647	132.877	Rflnb	protein_coding	refilin B [Source:RGD Symbol;Acc:1359691]
ENSRNOG00000001052	714.646	1.26984	0.150411	8.44246	3.1072e-17	1.07274e-15	979.266	462.388	363.579	939.567	430.215	1276.24	419.184	846.733	Slc25a30	protein_coding	solute carrier family 25, member 30 [Source:RGD Symbol;Acc:1359702]
ENSRNOG00000020871	45.4689	1.26982	0.417471	3.04169	0.00235256	0.00767416	36.8348	23.6022	18.7412	52.5085	24.0581	113.164	40.1957	54.6465	Ltbp4	protein_coding	latent transforming growth factor beta binding protein 4 [Source:RGD Symbol;Acc:1307033]
ENSRNOG00000029165	48.7611	1.26926	0.259605	4.88922	1.01237e-06	7.36614e-06	81.7553	31.112	27.4871	62.5633	28.3036	54.2244	27.5628	77.0803	Stx1a	protein_coding	syntaxin 1A [Source:RGD Symbol;Acc:69430]
ENSRNOG00000038572	42.8606	1.26759	0.353827	3.58251	0.000340311	0.00139972	44.0221	17.1652	16.2424	51.3913	31.134	66.7982	36.7504	79.3812	Ncapg	protein_coding	non-SMC condensin I complex, subunit G [Source:RGD Symbol;Acc:1562646]
ENSRNOG00000001061	964.234	1.26667	0.128187	9.88144	5.01087e-23	3.35055e-21	1517.41	599.71	587.224	1503.75	602.867	1203.94	474.31	1224.66	Rilpl2	protein_coding	Rab interacting lysosomal protein-like 2 [Source:RGD Symbol;Acc:1303140]
ENSRNOG00000068528	11.779	1.26647	0.512905	2.4692	0.0135416	0.0345108	8.9841	8.58261	7.49648	21.2268	5.66072	20.4324	5.74225	16.1063		protein_coding
ENSRNOG00000068658	25.6321	1.26459	0.445739	2.83706	0.00455307	0.0135893	19.765	11.8011	14.993	30.1645	24.0581	39.2931	10.336	54.6465		protein_coding	similar to Zinc finger protein 75 [Source:NCBI gene (formerly Entrezgene);Acc:684932]
ENSRNOG00000045654	27.7941	1.26445	0.518761	2.43745	0.0147913	0.037197	48.5141	32.1848	12.4941	58.0945	7.0759	30.6486	12.6329	20.7081		protein_coding
ENSRNOG00000014882	11.2794	1.26415	0.535965	2.35864	0.0183419	0.0446397	17.9682	6.43696	11.2447	16.758	4.24554	9.43034	4.5938	19.5577	Fgf11	protein_coding	fibroblast growth factor 11 [Source:RGD Symbol;Acc:620162]
ENSRNOG00000013318	14.8143	1.26363	0.475598	2.65692	0.00788579	0.021711	17.0698	6.43696	6.24707	13.4064	9.90626	27.5051	12.6329	25.3099	Ccdc150	protein_coding	coiled-coil domain containing 150 [Source:RGD Symbol;Acc:1304775]
ENSRNOG00000013971	83.1599	1.26186	0.194988	6.47148	9.70455e-11	1.42263e-09	103.317	41.8402	47.4777	115.072	49.5313	128.095	57.4225	122.523	Psat1	protein_coding	phosphoserine aminotransferase 1 [Source:RGD Symbol;Acc:735170]
ENSRNOG00000013679	5241.55	1.25947	0.118528	10.626	2.25684e-26	2.2197e-24	8100.96	3162.69	3173.51	8566.71	2886.97	6785.91	3128.38	6127.31	Sema4d	protein_coding	semaphorin 4D [Source:RGD Symbol;Acc:1310554]
ENSRNOG00000043102	38.3288	1.25885	0.330742	3.80614	0.000141151	0.000642971	53.9046	16.0924	21.24	42.4537	28.3036	76.2285	25.2659	43.142	Bahcc1	protein_coding	BAH domain and coiled-coil containing 1 [Source:RGD Symbol;Acc:1306500]
ENSRNOG00000057988	384.405	1.25796	0.267187	4.70814	2.49985e-06	1.67551e-05	701.658	283.226	119.944	469.225	290.112	431.438	213.612	566.022	Pfkm	protein_coding	phosphofructokinase, muscle [Source:RGD Symbol;Acc:68419]
ENSRNOG00000020833	191.905	1.25716	0.216688	5.80174	6.56321e-09	7.12643e-08	254.25	160.924	114.946	254.722	100.478	304.914	75.7977	269.206	Cspg5	protein_coding	chondroitin sulfate proteoglycan 5 [Source:RGD Symbol;Acc:2431]
ENSRNOG00000008191	37.7955	1.25577	0.269882	4.65303	3.27092e-06	2.14806e-05	48.5141	22.5294	27.4871	54.7429	19.8125	51.081	19.5236	58.6731	Hoxb4	protein_coding	homeo box B4 [Source:RGD Symbol;Acc:1560113]
ENSRNOG00000002238	756.212	1.25518	0.189152	6.63583	3.22677e-11	5.11117e-10	1015.2	335.795	498.516	1388.68	481.161	803.936	470.864	1055.54	Sema5b	protein_coding	semaphorin 5B [Source:RGD Symbol;Acc:1308914]
ENSRNOG00000037871	37.1191	1.25479	0.274288	4.57472	4.76857e-06	3.02929e-05	51.2093	26.8207	19.9906	49.1569	22.6429	49.5093	18.3752	59.2483	Sfxn5	protein_coding	sideroflexin 5 [Source:RGD Symbol;Acc:628706]
ENSRNOG00000008065	920.138	1.25388	0.207611	6.03954	1.54552e-09	1.85825e-08	1072.7	584.691	529.751	1031.18	590.13	1934.79	470.864	1147	Wwc1	protein_coding	WW and C2 domain containing 1 [Source:RGD Symbol;Acc:1308329]
ENSRNOG00000020468	176.071	1.25336	0.142961	8.76712	1.83298e-18	7.21128e-17	219.212	102.991	107.45	279.301	103.308	238.116	102.212	255.976	Stard4	protein_coding	StAR-related lipid transfer domain containing 4 [Source:RGD Symbol;Acc:1309475]
ENSRNOG00000054879	34.6597	1.25287	0.32703	3.83107	0.00012759	0.000586054	47.6157	12.8739	28.7365	41.3365	14.1518	52.6527	26.4143	53.496	Zic2	protein_coding	Zic family member 2 [Source:RGD Symbol;Acc:1311174]
ENSRNOG00000008543	258.495	1.25131	0.336088	3.72315	0.000196749	0.000860276	206.634	173.798	132.438	223.44	154.255	653.051	151.595	372.746	Pdlim2	protein_coding	PDZ and LIM domain 2 [Source:RGD Symbol;Acc:1359203]
ENSRNOG00000050207	178.479	1.25036	0.174582	7.16202	7.94953e-13	1.60672e-11	250.656	118.011	116.195	255.839	89.1564	203.538	98.7667	295.666	Utf1	protein_coding	undifferentiated embryonic cell transcription factor 1 [Source:RGD Symbol;Acc:1589375]
ENSRNOG00000056069	47.814	1.24925	0.291382	4.28734	1.80824e-05	0.000101024	57.4982	31.112	23.7389	48.0397	33.9643	84.0872	25.2659	78.806	Kif11	protein_coding	kinesin family member 11 [Source:RGD Symbol;Acc:621258]
ENSRNOG00000025695	696.459	1.24862	0.337536	3.69922	0.000216265	0.000936411	508.5	451.66	401.062	681.494	387.759	1899.43	409.997	831.777	Tns3	protein_coding	tensin 3 [Source:RGD Symbol;Acc:1564174]
ENSRNOG00000026091	411.396	1.24729	0.209746	5.94664	2.73697e-09	3.15189e-08	726.813	292.882	296.111	474.811	209.447	495.878	176.861	618.368	Slc10a4	protein_coding	solute carrier family 10, member 4 [Source:RGD Symbol;Acc:1309536]
ENSRNOG00000065867	151.024	1.24696	0.33899	3.67847	0.000234638	0.0010072	175.19	77.2435	93.706	138.533	90.5715	143.027	97.6182	392.304		protein_coding
ENSRNOG00000011420	75.7336	1.24491	0.259202	4.80285	1.56424e-06	1.09806e-05	131.168	51.4957	34.9836	72.6182	52.3617	121.808	41.3442	100.089	Mtmr7	protein_coding	myotubularin related protein 7 [Source:RGD Symbol;Acc:1306608]
ENSRNOG00000017680	28.4871	1.24323	0.403762	3.07912	0.00207613	0.00686913	35.038	16.0924	12.4941	33.5161	18.3973	65.2265	20.6721	26.4604	Dennd2d	protein_coding	DENN domain containing 2D [Source:RGD Symbol;Acc:1305120]
ENSRNOG00000020389	97.2568	1.24295	0.22736	5.46687	4.58045e-08	4.38278e-07	141.949	54.7142	67.4683	147.471	70.759	107.663	39.0473	148.984	Capn12	protein_coding	calpain 12 [Source:RGD Symbol;Acc:1307341]
ENSRNOG00000048449	2173.86	1.24242	0.136427	9.1068	8.48468e-20	3.96521e-18	3411.26	1191.91	1274.4	3506.9	1515.66	2634.21	1185.2	2671.35	Itgb3	protein_coding	integrin subunit beta 3 [Source:RGD Symbol;Acc:628868]
ENSRNOG00000056209	29.7227	1.24116	0.377773	3.28546	0.00101815	0.00368587	26.0539	25.7478	16.2424	52.5085	16.9822	39.2931	11.4845	49.4694	Exo1	protein_coding	exonuclease 1 [Source:RGD Symbol;Acc:1309465]
ENSRNOG00000011387	1292.5	1.241	0.26883	4.61631	3.90614e-06	2.51638e-05	1942.36	1197.27	489.77	1206.58	771.273	1973.3	615.569	2143.87	Tet3	protein_coding	tet methylcytosine dioxygenase 3 [Source:RGD Symbol;Acc:1590584]
ENSRNOG00000042668	205.763	1.23974	0.337362	3.6748	0.000238033	0.00102048	185.072	102.991	103.701	215.62	138.688	536.743	144.705	218.586	Msrb3	protein_coding	methionine sulfoxide reductase B3 [Source:RGD Symbol;Acc:1596851]
ENSRNOG00000026432	42.571	1.23886	0.346048	3.58001	0.000343575	0.00141109	45.8189	25.7478	12.4941	58.0945	22.6429	72.2992	40.1957	63.2749	Syt7	protein_coding	synaptotagmin 7 [Source:RGD Symbol;Acc:62013]
ENSRNOG00000050258	790.129	1.23822	0.0856075	14.4639	2.04706e-47	8.87952e-45	1155.35	483.845	479.775	1049.05	433.045	1171.72	483.497	1064.74	Ccnd3	protein_coding	cyclin D3 [Source:RGD Symbol;Acc:2293]
ENSRNOG00000001478	102.894	1.2381	0.492405	2.51439	0.0119239	0.0309618	61.0919	74.025	59.9718	64.7977	53.7769	332.419	57.4225	119.647	Gtf2ird1	protein_coding	GTF2I repeat domain containing 1 [Source:RGD Symbol;Acc:620856]
ENSRNOG00000010146	84.1334	1.23729	0.358958	3.4469	0.000567065	0.00218919	75.4664	48.2772	56.2236	74.8526	48.1161	213.754	48.2349	108.143	Ndn	protein_coding	necdin, MAGE family member [Source:RGD Symbol;Acc:1310526]
ENSRNOG00000022911	58.0419	1.23323	0.360708	3.41891	0.000628725	0.00240473	71.8728	49.35	17.4918	50.2741	33.9643	89.5882	37.8988	113.895	Hjurp	protein_coding	Holliday junction recognition protein [Source:RGD Symbol;Acc:1305846]
ENSRNOG00000038738	41.676	1.2323	0.381214	3.23256	0.00122685	0.00433201	45.8189	18.2381	34.9836	79.3214	35.3795	49.5093	11.4845	58.6731	1700019D03Rik	protein_coding	RIKEN cDNA 1700019D03 gene [Source:MGI Symbol;Acc:MGI:1914330]
ENSRNOG00000069809	126.537	1.23218	0.254985	4.83235	1.3493e-06	9.57472e-06	159.019	94.4087	63.7201	115.072	65.0983	211.397	79.243	224.338		protein_coding
ENSRNOG00000019472	196.912	1.23195	0.367234	3.35467	0.000794586	0.00296275	319.834	166.288	49.9765	216.737	181.143	234.187	73.5008	333.631	Ackr2	protein_coding	atypical chemokine receptor 2 [Source:RGD Symbol;Acc:620323]
ENSRNOG00000001258	366.97	1.23172	0.256167	4.80829	1.52228e-06	1.07079e-05	373.738	230.658	169.92	423.42	256.148	817.296	220.502	444.075	Snx8	protein_coding	sorting nexin 8 [Source:RGD Symbol;Acc:1305791]
ENSRNOG00000060775	219.496	1.22763	0.279387	4.39402	1.11273e-05	6.50453e-05	221.009	129.812	121.193	224.558	116.045	505.309	158.486	279.56	Lmo7	protein_coding	LIM domain 7 [Source:RGD Symbol;Acc:1302984]
ENSRNOG00000007408	22.0361	1.22634	0.388064	3.16014	0.00157696	0.00541123	43.1237	10.7283	13.7435	27.9301	16.9822	29.8627	11.4845	22.4338	Ebf4	protein_coding	EBF family member 4 [Source:RGD Symbol;Acc:1588215]
ENSRNOG00000016810	409.999	1.22612	0.272133	4.50559	6.61896e-06	4.06288e-05	389.91	274.644	186.163	461.405	275.96	942.248	245.768	503.898	Stmn1	protein_coding	stathmin 1 [Source:RGD Symbol;Acc:2992]
ENSRNOG00000010663	80.0017	1.22596	0.270511	4.53202	5.84232e-06	3.62695e-05	131.168	50.4229	44.9789	126.244	28.3036	86.4447	66.6101	105.842	Col6a5	protein_coding	collagen type VI alpha 5 chain [Source:RGD Symbol;Acc:1565804]
ENSRNOG00000013922	83.6619	1.22474	0.225231	5.43771	5.39701e-08	5.08076e-07	112.301	41.8402	43.7295	128.478	73.5894	121.023	42.4926	105.842	Dok2	protein_coding	docking protein 2 [Source:RGD Symbol;Acc:1310966]
ENSRNOG00000030925	50.7607	1.22347	0.237582	5.14968	2.60935e-07	2.1418e-06	80.8569	34.3305	31.2353	67.0321	29.7188	62.8689	26.4143	73.6289	AABR07027925.2	protein_coding
ENSRNOG00000066773	215.736	1.22281	0.440769	2.77425	0.00553285	0.0160685	112.301	136.249	126.191	210.034	142.933	668.768	112.548	216.86	RT1-DMa	protein_coding	RT1 class II, locus DMa [Source:RGD Symbol;Acc:735053]
ENSRNOG00000013825	607.885	1.22155	0.141441	8.63644	5.79928e-18	2.17531e-16	925.362	429.131	288.615	806.62	414.648	812.581	327.308	858.813	Rap1gap	protein_coding	Rap1 GTPase-activating protein [Source:RGD Symbol;Acc:1309908]
ENSRNOG00000000588	87.5508	1.221	0.312579	3.90622	9.37518e-05	0.00044538	98.8251	67.5881	39.9812	87.1418	50.9465	197.251	51.6802	106.992	Slc16a10	protein_coding	solute carrier family 16 member 10 [Source:RGD Symbol;Acc:69197]
ENSRNOG00000011800	1852.35	1.22012	0.172816	7.06024	1.66211e-12	3.22085e-11	3303.45	1182.26	938.309	2862.27	1200.07	1934.79	1128.93	2268.69	F3	protein_coding	coagulation factor III, tissue factor [Source:RGD Symbol;Acc:2587]
ENSRNOG00000021437	8834.14	1.2184	0.13004	9.36944	7.29198e-21	3.84294e-19	10711.7	4302.03	5671.09	11885.9	5882.9	14415.8	5389.68	12414	AABR07073181.1	protein_coding	heparan sulfate proteoglycan 2 [Source:RGD Symbol;Acc:621770]
ENSRNOG00000003979	86.7465	1.21801	0.252541	4.82301	1.41409e-06	9.98835e-06	99.7235	61.1511	33.7342	127.361	70.759	115.522	43.6411	142.081	Zranb3	protein_coding	zinc finger RANBP2-type containing 3 [Source:RGD Symbol;Acc:1564952]
ENSRNOG00000024125	53.2961	1.21676	0.33654	3.61549	0.000299774	0.00125124	109.606	45.0587	21.24	58.0945	35.3795	55.7962	26.4143	74.7794	Slain1	protein_coding	SLAIN motif family, member 1 [Source:RGD Symbol;Acc:1308626]
ENSRNOG00000067076	123.495	1.21674	0.249839	4.87008	1.11556e-06	8.034e-06	154.526	80.462	62.4707	157.526	80.6653	252.261	73.5008	126.55	Frat1	protein_coding	FRAT regulator of WNT signaling pathway 1 [Source:RGD Symbol;Acc:9147096]
ENSRNOG00000010646	129.436	1.21627	0.42179	2.88359	0.00393174	0.0120125	87.1457	63.2968	56.2236	124.009	94.8171	368.569	97.6182	143.807	Tmem229b	protein_coding	transmembrane protein 229B [Source:RGD Symbol;Acc:1562622]
ENSRNOG00000004290	1140.58	1.21503	0.477616	2.54395	0.0109606	0.0288142	770.835	572.889	609.714	1040.12	697.684	3251.89	867.08	1314.39	Grb10	protein_coding	growth factor receptor bound protein 10 [Source:RGD Symbol;Acc:1566234]
ENSRNOG00000018938	82.7921	1.21433	0.207636	5.84836	4.9643e-09	5.50695e-08	124.879	47.2044	46.2283	131.83	56.6072	91.1599	49.3833	115.045	Mkx	protein_coding	mohawk homeobox [Source:RGD Symbol;Acc:1305652]
ENSRNOG00000004342	38.6128	1.21336	0.427709	2.83689	0.00455555	0.0135943	29.6475	11.8011	21.24	44.6881	36.7947	82.5154	24.1174	58.0978	Ahr	protein_coding	aryl hydrocarbon receptor [Source:RGD Symbol;Acc:2074]
ENSRNOG00000057644	13.5179	1.21327	0.470237	2.58012	0.00987664	0.0263663	16.1714	9.65544	7.49648	14.5236	11.3214	19.6465	4.5938	24.7347	RGD1565657	protein_coding	similar to germ cell-less [Source:RGD Symbol;Acc:1565657]
ENSRNOG00000012543	479.593	1.21317	0.130799	9.2751	1.77448e-20	8.96086e-19	684.588	306.828	267.374	658.032	285.866	557.176	296.3	780.582	Mcm3	protein_coding	minichromosome maintenance complex component 3 [Source:RGD Symbol;Acc:1305168]
ENSRNOG00000061544	58.7297	1.20843	0.373718	3.23353	0.00122271	0.00432009	53.9046	32.1848	36.233	60.3289	38.2099	150.1	35.6019	63.2749	Spock2	protein_coding	SPARC/osteonectin, cwcv and kazal like domains proteoglycan 2 [Source:RGD Symbol;Acc:1308568]
ENSRNOG00000047314	603.756	1.20817	0.114577	10.5446	5.38081e-26	5.02912e-24	967.587	339.013	367.328	804.386	386.344	737.924	367.504	859.963	Tk1	protein_coding	thymidine kinase 1 [Source:RGD Symbol;Acc:621014]
ENSRNOG00000026286	20.1565	1.20725	0.493537	2.44611	0.0144406	0.0364126	18.8666	12.8739	7.49648	14.5236	11.3214	45.58	17.2267	33.3631	Nhlrc1	protein_coding	NHL repeat containing E3 ubiquitin protein ligase 1 [Source:RGD Symbol;Acc:735081]
ENSRNOG00000013674	46.5875	1.20669	0.343511	3.5128	0.000443411	0.00176581	91.6378	31.112	32.4847	34.6333	24.0581	58.1537	25.2659	75.3546	Megf10	protein_coding	multiple EGF-like domains 10 [Source:RGD Symbol;Acc:735084]
ENSRNOG00000007443	107.344	1.20551	0.305857	3.94143	8.09984e-05	0.000391276	90.7394	53.6413	66.2189	132.947	67.9287	242.045	72.3523	132.877	Jag1	protein_coding	jagged canonical Notch ligand 1 [Source:RGD Symbol;Acc:2937]
ENSRNOG00000004476	72.8731	1.20534	0.256131	4.70596	2.52679e-06	1.69156e-05	79.9585	40.7674	59.9718	105.017	38.2099	91.1599	37.8988	130.001	Wif1	protein_coding	Wnt inhibitory factor 1 [Source:RGD Symbol;Acc:619774]
ENSRNOG00000016148	38.378	1.20035	0.347172	3.4575	0.00054521	0.00211399	33.2412	25.7478	18.7412	44.6881	29.7188	71.5134	19.5236	63.8501	Gtse1	protein_coding	G-2 and S-phase expressed 1 [Source:RGD Symbol;Acc:1563164]
ENSRNOG00000019319	415.131	1.19902	0.1919	6.24814	4.15373e-10	5.4394e-09	568.693	330.431	187.412	488.217	263.224	708.061	226.245	548.766	Fchsd2	protein_coding	FCH and double SH3 domains 2 [Source:RGD Symbol;Acc:1304812]
ENSRNOG00000039745	22.8443	1.1987	0.358516	3.3435	0.000827299	0.00307389	35.038	12.8739	8.74589	24.5785	16.9822	32.2203	17.2267	35.0888	Pm20d1	protein_coding	peptidase M20 domain containing 1 [Source:RGD Symbol;Acc:1564063]
ENSRNOG00000015465	32.0501	1.19455	0.405367	2.94684	0.00321043	0.0101025	33.2412	17.1652	34.9836	56.9773	15.567	36.9355	10.336	51.1951	Cep72	protein_coding	centrosomal protein 72 [Source:RGD Symbol;Acc:1566336]
ENSRNOG00000003195	4925.14	1.19382	0.0793816	15.0389	4.07982e-51	2.15682e-48	6736.28	2963.15	3111.04	6484.24	3196.89	7398.88	2717.23	6793.42	Caskin1	protein_coding	CASK interacting protein 1 [Source:RGD Symbol;Acc:620191]
ENSRNOG00000066201	13.9469	1.19367	0.440961	2.70697	0.00679009	0.0191292	17.9682	7.50979	8.74589	15.6408	9.90626	25.9334	8.03915	17.832	Lgi2	protein_coding	leucine-rich repeat LGI family, member 2 [Source:RGD Symbol;Acc:1310391]
ENSRNOG00000056011	558.675	1.19083	0.14651	8.12796	4.36571e-16	1.34771e-14	903.8	302.537	304.857	827.847	389.175	639.691	365.207	736.289		protein_coding	ribose-phosphate pyrophosphokinase I -like [Source:RGD Symbol;Acc:1359636]
ENSRNOG00000024482	7912.2	1.1901	0.100377	11.8562	1.99734e-32	3.28048e-30	11966.8	5408.12	4594.09	11755.2	4668.68	9574.93	4614.47	10715.3	Tnrc18	protein_coding	trinucleotide repeat containing 18 [Source:RGD Symbol;Acc:1307540]
ENSRNOG00000001360	49.7979	1.18991	0.438692	2.7124	0.00667988	0.0188811	44.9205	20.3837	29.9859	49.1569	16.9822	113.95	53.9771	69.0271	Stag3	protein_coding	stromal antigen 3 [Source:RGD Symbol;Acc:621333]
ENSRNOG00000005874	92.2046	1.18912	0.298593	3.98243	6.82146e-05	0.000334586	118.59	57.9326	42.4801	84.9074	69.3438	110.806	56.274	197.303	Tle2	protein_coding	TLE family member 2, transcriptional corepressor [Source:RGD Symbol;Acc:1306665]
ENSRNOG00000036677	1651.89	1.18834	0.191483	6.20598	5.43562e-10	6.97682e-09	1984.59	1188.69	925.815	1709.32	1009.02	3192.95	907.275	2297.45	Slc16a3	protein_coding	solute carrier family 16 member 3 [Source:RGD Symbol;Acc:620603]
ENSRNOG00000059997	33.5671	1.18714	0.287345	4.1314	3.60565e-05	0.000188278	45.8189	21.4565	22.4894	37.9849	21.2277	53.4386	17.2267	48.8942	Brip1	protein_coding	BRCA1 interacting protein C-terminal helicase 1 [Source:RGD Symbol;Acc:1307659]
ENSRNOG00000025581	37.8418	1.18652	0.360011	3.29579	0.000981447	0.00356903	79.06	32.1848	16.2424	36.8677	25.4732	47.9375	18.3752	46.5933	Vwa2	protein_coding	von Willebrand factor A domain containing 2 [Source:RGD Symbol;Acc:1562000]
ENSRNOG00000042847	31.3859	1.1835	0.404774	2.92385	0.00345731	0.0107731	56.5998	18.2381	24.9883	49.1569	11.3214	21.2183	21.8205	47.7438	4930544D05Rik	protein_coding	RIKEN cDNA 4930544D05 gene [Source:MGI Symbol;Acc:MGI:2148639]
ENSRNOG00000019065	26.3931	1.1831	0.359902	3.28729	0.00101158	0.0036652	35.9364	9.65544	11.2447	31.2817	21.2277	40.8648	22.969	37.9649	Zfp385b	protein_coding	zinc finger protein 385B [Source:RGD Symbol;Acc:1311181]
ENSRNOG00000019495	59.0016	1.18266	0.371185	3.18617	0.0014417	0.00500191	74.568	54.7142	29.9859	46.9225	36.7947	124.952	22.969	81.1069	Gbx2	protein_coding	gastrulation brain homeobox 2 [Source:RGD Symbol;Acc:621866]
ENSRNOG00000009339	105.6	1.18248	0.218711	5.40659	6.4236e-08	5.97734e-07	116.793	64.3696	56.2236	137.416	80.6653	143.813	58.5709	186.948	Cenpe	protein_coding	centromere protein E [Source:RGD Symbol;Acc:1307115]
ENSRNOG00000028622	56.1535	1.18232	0.284555	4.15498	3.25309e-05	0.000171281	69.1775	37.5489	44.9789	96.0794	16.9822	74.6568	36.7504	73.0537	Pnpla1	protein_coding	patatin-like phospholipase domain containing 1 [Source:RGD Symbol;Acc:1306685]
ENSRNOG00000057619	4692.36	1.18178	0.169425	6.97526	3.05299e-12	5.69272e-11	7600.55	3141.24	3348.43	7152.33	2704.41	4787.47	2290.01	6514.44	Hic1	protein_coding	hypermethylated in cancer 1 protein-like [Source:RGD Symbol;Acc:6488990]
ENSRNOG00000038881	148.395	1.1816	0.275525	4.28855	1.79843e-05	0.000100509	267.726	57.9326	83.7107	147.471	135.857	212.183	87.2822	195.002	Hcls1	protein_coding	hematopoietic cell specific Lyn substrate 1 [Source:RGD Symbol;Acc:1304754]
ENSRNOG00000022537	2285.96	1.18026	0.144498	8.16797	3.1363e-16	9.89867e-15	3484.93	1744.42	1220.68	2853.34	1488.77	3273.11	1145	3077.46	E2f8	protein_coding	E2F transcription factor 8 [Source:RGD Symbol;Acc:1308091]
ENSRNOG00000001514	76.1834	1.17662	0.21536	5.46351	4.66807e-08	4.45401e-07	98.8251	48.2772	33.7342	91.6106	55.192	113.95	50.5318	117.346	Cdca7	protein_coding	cell division cycle associated 7 [Source:RGD Symbol;Acc:1309363]
ENSRNOG00000014452	1019.98	1.17578	0.154874	7.59185	3.15358e-14	7.57801e-13	1459.92	744.542	453.537	1456.83	728.818	1375.26	576.522	1364.44	Zfhx3	protein_coding	zinc finger homeobox 3 [Source:RGD Symbol;Acc:1560268]
ENSRNOG00000061230	27.6336	1.17535	0.376006	3.12589	0.00177268	0.00597259	43.1237	9.65544	27.4871	31.2817	11.3214	42.4365	19.5236	36.2392	L1cam	protein_coding	L1 cell adhesion molecule [Source:RGD Symbol;Acc:619777]
ENSRNOG00000033335	25.1078	1.17304	0.377741	3.1054	0.0019002	0.00634289	30.5459	18.2381	9.99531	23.4613	14.1518	40.0789	19.5236	44.8676	Cenpi	protein_coding	centromere protein I [Source:RGD Symbol;Acc:2631]
ENSRNOG00000049033	97.9502	1.172	0.200769	5.83756	5.29719e-09	5.8532e-08	154.526	55.787	51.226	119.541	59.4376	119.451	74.6492	148.984	Racgap1	protein_coding	Rac GTPase-activating protein 1 [Source:RGD Symbol;Acc:1305912]
ENSRNOG00000058904	163.711	1.17104	0.471849	2.48181	0.0130716	0.0335354	254.25	156.633	49.9765	231.261	24.0581	206.682	171.119	215.71		protein_coding
ENSRNOG00000039656	36.537	1.17022	0.274029	4.27043	1.951e-05	0.000107895	53.0062	21.4565	19.9906	45.8053	29.7188	48.7234	19.5236	54.0713	Abca17	protein_coding	ATP-binding cassette, subfamily A (ABC1), member 17 [Source:RGD Symbol;Acc:1560494]
ENSRNOG00000053047	81.322	1.1702	0.343596	3.40575	0.00065982	0.00251344	73.6696	54.7142	33.7342	69.2666	60.8528	146.17	51.6802	160.488	Top2a	protein_coding	DNA topoisomerase II alpha [Source:RGD Symbol;Acc:62048]
ENSRNOG00000025371	79.1851	1.17011	0.465751	2.51231	0.0119943	0.0311209	69.1775	38.6218	49.9765	41.3365	48.1161	231.043	58.5709	96.638	Spry1	protein_coding	sprouty RTK signaling antagonist 1 [Source:RGD Symbol;Acc:1309293]
ENSRNOG00000026502	53.8196	1.16908	0.277588	4.21157	2.53605e-05	0.000137068	70.0759	45.0587	21.24	71.501	24.0581	73.871	41.3442	83.4078	Dscc1	protein_coding	DNA replication and sister chromatid cohesion 1 [Source:RGD Symbol;Acc:1561749]
ENSRNOG00000018237	4035.56	1.16883	0.18211	6.41828	1.37819e-10	1.96418e-09	6318.51	2772.18	1791.66	6325.6	3078.02	4458.98	2296.9	5242.61	Gstp1	protein_coding	glutathione S-transferase pi 1 [Source:RGD Symbol;Acc:2758]
ENSRNOG00000021724	25.2729	1.1669	0.349577	3.33804	0.000843716	0.00312832	44.9205	10.7283	17.4918	27.9301	18.3973	36.1496	16.0783	30.487	Ptprcap	protein_coding	protein tyrosine phosphatase, receptor type, C-associated protein [Source:RGD Symbol;Acc:1559601]
ENSRNOG00000019616	2160.61	1.16641	0.287658	4.05486	5.01644e-05	0.000254233	2529.02	1737.98	1195.69	2006.5	1453.39	5071.95	940.58	2349.8	Prss8	protein_coding	serine protease 8 [Source:RGD Symbol;Acc:619973]
ENSRNOG00000001143	89.3826	1.16637	0.27306	4.27149	1.9417e-05	0.000107416	120.387	65.4424	41.2306	98.3138	79.2501	130.453	35.6019	144.382	Cit	protein_coding	citron rho-interacting serine/threonine kinase [Source:RGD Symbol;Acc:70878]
ENSRNOG00000028247	62.1312	1.16521	0.422434	2.75832	0.00581002	0.0167527	49.4125	30.0391	57.473	61.4461	41.0402	158.744	25.2659	73.6289	Ankrd13d	protein_coding	ankyrin repeat domain 13D [Source:RGD Symbol;Acc:1309156]
ENSRNOG00000027445	1439.26	1.1634	0.176653	6.5858	4.52444e-11	6.98358e-10	2175.95	864.698	1032.02	2571.8	757.121	1556.01	898.088	1658.38	AABR07060293.1	protein_coding	insulin-induced gene 1 protein-like [Source:RGD Symbol;Acc:41372108]
ENSRNOG00000060528	63.8356	1.16014	0.415674	2.79099	0.00525477	0.0153585	43.1237	37.5489	58.7224	62.5633	29.7188	154.815	32.1566	92.0362	Cacna1g	protein_coding	calcium voltage-gated channel subunit alpha1 G [Source:RGD Symbol;Acc:68942]
ENSRNOG00000047746	338.68	1.15879	0.314884	3.68003	0.000233203	0.00100206	372.84	168.434	224.894	302.762	234.92	339.492	211.315	854.786	AABR07000398.1	protein_coding
ENSRNOG00000046086	280.596	1.15694	0.201218	5.74967	8.94156e-09	9.56159e-08	410.573	196.327	116.195	323.989	219.353	365.425	164.228	448.676	Tmc8	protein_coding	transmembrane channel-like 8 [Source:RGD Symbol;Acc:1591150]
ENSRNOG00000010486	15.6369	1.15516	0.451571	2.5581	0.0105246	0.0278631	28.7491	11.8011	4.99765	15.6408	14.1518	20.4324	8.03915	21.2834	Mpp4	protein_coding	membrane palmitoylated protein 4 [Source:RGD Symbol;Acc:620016]
ENSRNOG00000000506	582.9	1.15439	0.308778	3.73858	0.000185065	0.000815935	500.414	373.344	316.102	632.337	406.157	1489.21	350.277	595.359	Tead3	protein_coding	TEA domain transcription factor 3 [Source:RGD Symbol;Acc:1311583]
ENSRNOG00000009154	66.7792	1.15273	0.303952	3.79247	0.000149155	0.00067287	139.253	32.1848	42.4801	86.0246	52.3617	65.2265	39.0473	77.6555	Hmx1	protein_coding	H6 family homeobox 1 [Source:RGD Symbol;Acc:1304928]
ENSRNOG00000012762	891.233	1.15117	0.139267	8.2659	1.38645e-16	4.49322e-15	1411.4	676.954	539.747	1256.85	500.974	1053.05	493.833	1197.05	Zfp64	protein_coding	zinc finger protein 64 [Source:RGD Symbol;Acc:1307948]
ENSRNOG00000067168	38.8529	1.15078	0.277936	4.14044	3.46643e-05	0.000181722	55.7014	17.1652	21.24	48.0397	32.5491	57.3679	26.4143	52.3456	Prelid2	protein_coding	PRELI domain containing 2 [Source:RGD Symbol;Acc:1584707]
ENSRNOG00000000878	597.449	1.14971	0.226964	5.06562	4.07081e-07	3.21502e-06	765.445	329.358	496.017	910.52	315.585	1077.42	343.387	541.863	Slc44a4	protein_coding	solute carrier family 44, member 4 [Source:RGD Symbol;Acc:1303167]
ENSRNOG00000029211	26.3032	1.14891	0.369387	3.11033	0.00186881	0.00625168	28.7491	21.4565	22.4894	34.6333	8.49108	44.0082	12.6329	37.9649		protein_coding
ENSRNOG00000022054	451.561	1.14821	0.349655	3.28384	0.00102403	0.00370476	320.732	303.61	248.633	425.654	275.96	1220.44	295.152	522.305	Paqr7	protein_coding	progestin and adipoQ receptor family member 7 [Source:RGD Symbol;Acc:1563621]
ENSRNOG00000050819	36.1168	1.14573	0.419263	2.73273	0.00628121	0.0179129	41.3268	30.0391	19.9906	21.2268	18.3973	63.6548	21.8205	72.4785	Birc5	protein_coding	baculoviral IAP repeat-containing 5 [Source:RGD Symbol;Acc:70499]
ENSRNOG00000036661	21.4295	1.14533	0.481538	2.37847	0.0173844	0.0426468	17.9682	12.8739	7.49648	49.1569	14.1518	33.0062	18.3752	18.4072	Rab40b	protein_coding	Rab40b, member RAS oncogene family [Source:RGD Symbol;Acc:1305663]
ENSRNOG00000051458	3411.37	1.14443	0.123302	9.28153	1.67061e-20	8.53826e-19	4899.03	2638.08	1869.12	4359.32	2101.54	4877.06	1890.35	4656.46	Hic2	protein_coding	HIC ZBTB transcriptional repressor 2 [Source:RGD Symbol;Acc:1305338]
ENSRNOG00000006946	729.555	1.14402	0.122327	9.35215	8.58861e-21	4.49825e-19	1131.1	407.674	488.521	855.777	495.313	968.967	429.52	1059.57	Arhgap9	protein_coding	Rho GTPase activating protein 9 [Source:RGD Symbol;Acc:1305342]
ENSRNOG00000016050	9495.13	1.13935	0.115469	9.86718	5.77671e-23	3.80251e-21	15426.6	6306.08	5912.22	13825.4	6013.1	11450.8	5483.85	11543.1	Fgfr1	protein_coding	Fibroblast growth factor receptor 1 [Source:RGD Symbol;Acc:620713]
ENSRNOG00000010812	255.058	1.13893	0.197303	5.77248	7.81115e-09	8.41128e-08	365.653	144.832	142.433	454.701	175.482	330.848	173.416	253.099	Osbpl6	protein_coding	oxysterol binding protein-like 6 [Source:RGD Symbol;Acc:1308887]
ENSRNOG00000061085	48.6544	1.13886	0.302973	3.75895	0.000170626	0.0007598	55.7014	21.4565	34.9836	48.0397	35.3795	74.6568	31.0081	88.0096	Fancd2	protein_coding	FA complementation group D2 [Source:RGD Symbol;Acc:1303172]
ENSRNOG00000016505	91.3971	1.13703	0.254323	4.47079	7.79296e-06	4.70162e-05	122.184	52.5685	67.4683	91.6106	62.2679	175.247	47.0864	112.744	Fam169a	protein_coding	family with sequence similarity 169, member A [Source:RGD Symbol;Acc:1590893]
ENSRNOG00000014666	777.684	1.13701	0.22851	4.97576	6.49911e-07	4.91486e-06	816.654	542.85	489.77	811.089	478.331	1664.45	434.114	984.212	Tfeb	protein_coding	transcription factor EB [Source:RGD Symbol;Acc:1309583]
ENSRNOG00000009760	689.167	1.13494	0.190743	5.95013	2.67937e-09	3.08977e-08	1047.55	555.724	304.857	773.104	486.822	964.252	377.84	1003.19	Palm	protein_coding	paralemmin [Source:RGD Symbol;Acc:620341]
ENSRNOG00000014831	258.5	1.13335	0.203392	5.57223	2.51494e-08	2.50266e-07	306.358	144.832	178.666	493.804	182.558	289.197	141.259	331.33	Ccin	protein_coding	calicin [Source:RGD Symbol;Acc:1359369]
ENSRNOG00000027489	124.288	1.13285	0.437919	2.5869	0.0096844	0.0259473	77.2632	76.1707	74.9648	78.2042	91.9867	338.706	68.907	188.099	Mn1	protein_coding	MN1 proto-oncogene, transcriptional regulator [Source:RGD Symbol;Acc:1565571]
ENSRNOG00000023931	25.7383	1.13107	0.426079	2.65461	0.00793999	0.0218357	32.3427	25.7478	16.2424	54.7429	11.3214	29.8627	10.336	25.3099	Ggn	protein_coding	gametogenetin [Source:RGD Symbol;Acc:1306765]
ENSRNOG00000006052	1593.67	1.13063	0.215066	5.25716	1.46295e-07	1.26722e-06	1654.87	856.116	1106.98	1507.11	1021.76	2876.25	1014.08	2712.19	Sulf2	protein_coding	sulfatase 2 [Source:RGD Symbol;Acc:1305078]
ENSRNOG00000058539	75.2487	1.12961	0.218862	5.16131	2.45225e-07	2.02364e-06	94.333	53.6413	34.9836	92.7278	43.8706	107.663	56.274	118.497	Ccnb1	protein_coding	cyclin B1 [Source:RGD Symbol;Acc:2291]
ENSRNOG00000057957	87.2788	1.12703	0.225912	4.9888	6.0755e-07	4.62761e-06	111.403	54.7142	67.4683	151.94	56.6072	103.734	40.1957	112.169	Crybg2	protein_coding	crystallin beta-gamma domain containing 2 [Source:RGD Symbol;Acc:1308621]
ENSRNOG00000021004	414.223	1.12412	0.149202	7.53425	4.91139e-14	1.15719e-12	624.395	262.843	219.897	458.053	308.509	620.83	252.659	566.598	Rasip1	protein_coding	Ras interacting protein 1 [Source:RGD Symbol;Acc:1305291]
ENSRNOG00000029678	117.834	1.12385	0.213482	5.2644	1.40645e-07	1.22329e-06	169.799	57.9326	79.9625	178.752	83.4956	116.307	75.7977	180.621	Znf454	protein_coding	zinc finger protein 354B [Source:RGD Symbol;Acc:7562538]
ENSRNOG00000017282	51.6912	1.12367	0.391393	2.87096	0.00409221	0.0124533	50.3109	27.8935	28.7365	46.9225	31.134	129.667	42.4926	56.3722	Tesk2	protein_coding	testis associated actin remodelling kinase 2 [Source:RGD Symbol;Acc:619984]
ENSRNOG00000016627	73.9731	1.12283	0.384837	2.91767	0.00352656	0.0109606	99.7235	36.4761	56.2236	184.338	48.1161	62.8689	44.7895	59.2483	Eya4	protein_coding	EYA transcriptional coactivator and phosphatase 4 [Source:RGD Symbol;Acc:1307099]
ENSRNOG00000011598	36.3356	1.1223	0.340696	3.29414	0.000987248	0.00358704	33.2412	19.3109	32.4847	51.3913	24.0581	65.2265	16.0783	48.8942	Slc15a1	protein_coding	solute carrier family 15 (oligopeptide transporter), member 1 [Source:MGI Symbol;Acc:MGI:1861376]
ENSRNOG00000015637	19.7703	1.12199	0.458462	2.44729	0.0143937	0.0363104	24.2571	23.6022	6.24707	32.3989	11.3214	29.8627	8.03915	22.4338		protein_coding	similar to Vomeromodulin [Source:RGD Symbol;Acc:1594746]
ENSRNOG00000014753	558.637	1.12115	0.277884	4.0346	5.46954e-05	0.000274402	568.693	409.82	396.064	535.14	304.264	1299.03	297.449	658.634	Tcf7l1	protein_coding	transcription factor 7 like 1 [Source:RGD Symbol;Acc:1311671]
ENSRNOG00000015423	118.977	1.12066	0.286002	3.91836	8.91528e-05	0.00042577	123.082	69.7337	54.9742	108.369	80.6653	205.11	95.3213	214.559	Ccna2	protein_coding	cyclin A2 [Source:RGD Symbol;Acc:621059]
ENSRNOG00000062779	29.7596	1.11884	0.357572	3.129	0.001754	0.00591908	38.6316	9.65544	21.24	54.7429	21.2277	32.2203	22.969	37.3897		protein_coding	paired immunoglobulin-like type 2 receptor alpha-like [Source:RGD Symbol;Acc:6497409]
ENSRNOG00000013408	446.443	1.11811	0.368013	3.03823	0.00237971	0.00775375	741.188	469.898	321.099	690.431	154.255	297.056	180.307	717.307	Npas2	protein_coding	neuronal PAS domain protein 2 [Source:RGD Symbol;Acc:1309681]
ENSRNOG00000029597	755.049	1.11699	0.151229	7.38609	1.5121e-13	3.34383e-12	1173.32	453.806	448.539	1211.05	553.336	842.443	450.192	907.707	AABR07030544.1	protein_coding
ENSRNOG00000023851	1525.89	1.11622	0.315774	3.53487	0.000407973	0.00164211	2970.14	1482.65	674.683	1326.12	875.997	1313.17	819.993	2744.4	Igsf3	protein_coding	immunoglobulin superfamily, member 3 [Source:RGD Symbol;Acc:1307796]
ENSRNOG00000014464	52.7022	1.11542	0.304971	3.65745	0.000254736	0.00108412	79.06	49.35	19.9906	82.673	36.7947	56.582	26.4143	70.7528	Tnfsf13b	protein_coding	tumor necrosis factor (ligand) superfamily, member 13b [Source:MGI Symbol;Acc:MGI:1344376]
ENSRNOG00000009902	37.8503	1.11444	0.294382	3.78569	0.000153283	0.000690203	59.295	17.1652	31.2353	58.0945	25.4732	47.1517	21.8205	42.5667	Lrrc46	protein_coding	leucine rich repeat containing 46 [Source:RGD Symbol;Acc:1303311]
ENSRNOG00000067464	14.5183	1.11436	0.440734	2.52842	0.0114577	0.0299121	17.0698	12.8739	4.99765	18.9924	7.0759	21.2183	11.4845	22.4338	Cysltr2	protein_coding	cysteinyl leukotriene receptor 2 [Source:RGD Symbol;Acc:619797]
ENSRNOG00000021447	126.248	1.11364	0.356189	3.12654	0.00176877	0.00596298	95.2314	78.3163	97.4542	134.064	80.6653	316.702	63.1647	144.382	Prr7	protein_coding	proline rich 7 (synaptic) [Source:RGD Symbol;Acc:1561898]
ENSRNOG00000064634	52.8094	1.11306	0.304306	3.6577	0.000254486	0.00108333	52.1078	39.6946	18.7412	71.501	32.5491	76.2285	42.4926	89.16	Sorl1	protein_coding	sortilin related receptor 1 [Source:RGD Symbol;Acc:619914]
ENSRNOG00000068476	16.8271	1.1121	0.450503	2.46858	0.0135649	0.0345651	28.7491	13.9467	14.993	20.1096	2.83036	21.2183	10.336	22.4338	RGD1560314	protein_coding	RGD1560314 [Source:RGD Symbol;Acc:1560314]
ENSRNOG00000059059	222.119	1.112	0.162324	6.85046	7.36149e-12	1.29994e-10	274.913	153.414	119.944	252.488	140.103	349.708	149.298	337.082	Skp2	protein_coding	S-phase kinase associated protein 2 [Source:RGD Symbol;Acc:1562456]
ENSRNOG00000027245	3282.54	1.11084	0.100631	11.0388	2.48379e-28	2.78266e-26	4763.37	2429.95	1876.62	4486.69	1948.7	4543.85	2052.28	4158.88	Tdrp	protein_coding	testis development related protein [Source:RGD Symbol;Acc:1559733]
ENSRNOG00000016420	447.399	1.11047	0.160303	6.92733	4.28871e-12	7.80129e-11	739.391	277.862	274.871	681.494	267.469	474.66	311.23	552.217	Serpinb6b	protein_coding	serine (or cysteine) peptidase inhibitor, clade B, member 6b [Source:RGD Symbol;Acc:1310452]
ENSRNOG00000033658	268.676	1.10922	0.148159	7.4867	7.0629e-14	1.62784e-12	352.177	178.089	143.683	365.325	176.898	317.488	182.604	433.145	Kntc1	protein_coding	kinetochore associated 1 [Source:RGD Symbol;Acc:1307905]
ENSRNOG00000016267	140.213	1.10773	0.431027	2.56998	0.0101706	0.0270315	84.4505	86.899	72.466	126.244	97.6474	412.577	98.7667	142.656	Chst15	protein_coding	carbohydrate sulfotransferase 15 [Source:RGD Symbol;Acc:628881]
ENSRNOG00000007367	1441.01	1.10748	0.131224	8.43961	3.18385e-17	1.09474e-15	1738.42	976.272	824.613	2203.12	1040.16	2183.12	813.103	1749.26	Septin4	protein_coding	septin 4 [Source:RGD Symbol;Acc:1308781]
ENSRNOG00000003384	18.1664	1.10725	0.466942	2.37129	0.0177261	0.0433844	17.9682	11.8011	16.2424	20.1096	11.3214	40.8648	6.8907	20.1329	Hs3st3b1	protein_coding	heparan sulfate-glucosamine 3-sulfotransferase 3B1 [Source:RGD Symbol;Acc:1307326]
ENSRNOG00000010883	411.908	1.10651	0.318712	3.47182	0.000516947	0.00202341	316.24	247.823	308.605	432.357	254.732	1031.84	234.284	469.384	Pard6b	protein_coding	par-6 family cell polarity regulator beta [Source:RGD Symbol;Acc:1308205]
ENSRNOG00000060879	436.063	1.10579	0.137923	8.0174	1.08007e-15	3.15027e-14	633.379	313.265	234.89	565.304	321.246	631.047	237.729	551.642	1500009L16Rik	protein_coding	uncharacterized LOC100910996 [Source:RGD Symbol;Acc:6495714]
ENSRNOG00000018167	75.5465	1.10495	0.250151	4.41713	1.0002e-05	5.89969e-05	129.371	38.6218	68.7177	92.7278	41.0402	89.5882	43.6411	100.665	Tmem221	protein_coding	transmembrane protein 221 [Source:RGD Symbol;Acc:2319149]
ENSRNOG00000059326	82.448	1.1032	0.269634	4.09145	4.28676e-05	0.000220557	92.5362	43.9859	51.226	120.658	77.8349	95.0892	37.8988	140.355	Abca9	protein_coding	ATP binding cassette subfamily A member 9 [Source:RGD Symbol;Acc:1305931]
ENSRNOG00000025370	16.576	1.1028	0.429948	2.56497	0.0103186	0.027369	28.7491	7.50979	11.2447	14.5236	9.90626	20.4324	13.7814	26.4604	Zfp385c	protein_coding	zinc finger protein 385C [Source:RGD Symbol;Acc:1563442]
ENSRNOG00000007690	268.052	1.10185	0.355246	3.10164	0.00192451	0.00641263	221.907	184.526	171.17	210.034	183.973	708.847	142.408	321.551	Cmpk2	protein_coding	cytidine/uridine monophosphate kinase 2 [Source:RGD Symbol;Acc:1305881]
ENSRNOG00000000165	236.416	1.10168	0.115137	9.56835	1.08629e-21	6.18747e-20	319.834	150.196	153.678	307.231	141.518	319.846	156.189	342.835	Pfkfb1	protein_coding	6-phosphofructo-2-kinase/fructose-2,6-biphosphatase 1 [Source:MGI Symbol;Acc:MGI:107816]
ENSRNOG00000019174	161.963	1.10049	0.176815	6.22398	4.84713e-10	6.27863e-09	228.196	126.594	81.2119	191.042	103.308	210.611	101.064	253.675	Chtf18	protein_coding	chromosome transmission fidelity factor 18 [Source:RGD Symbol;Acc:1310473]
ENSRNOG00000042781	30.1458	1.10034	0.330297	3.33136	0.000864234	0.00319547	48.5141	26.8207	17.4918	33.5161	19.8125	36.9355	12.6329	45.4429	Ropn1l	protein_coding	rhophilin associated tail protein 1-like [Source:RGD Symbol;Acc:1591367]
ENSRNOG00000000920	16.2464	1.10025	0.444574	2.47484	0.0133294	0.0340626	21.5618	12.8739	4.99765	29.0473	14.1518	15.7172	9.1876	22.4338	Phkg1	protein_coding	phosphorylase kinase catalytic subunit gamma 1 [Source:RGD Symbol;Acc:3325]
ENSRNOG00000027787	116.425	1.10008	0.275133	3.99838	6.3778e-05	0.000314374	135.66	84.7533	61.2213	98.3138	67.9287	227.114	82.6884	173.718	Cdc6	protein_coding	cell division cycle 6 [Source:RGD Symbol;Acc:1309157]
ENSRNOG00000013148	75.551	1.0999	0.226619	4.85353	1.21284e-06	8.67748e-06	110.504	46.1315	62.4707	80.4386	38.2099	104.52	45.938	116.196	Rad54l	protein_coding	RAD54 like [Source:RGD Symbol;Acc:1310600]
ENSRNOG00000022288	207.162	1.09755	0.192759	5.69388	1.24183e-08	1.29759e-07	246.164	125.521	101.202	248.019	151.424	360.71	150.447	273.808	Pafah2	protein_coding	platelet-activating factor acetylhydrolase 2 [Source:RGD Symbol;Acc:631399]
ENSRNOG00000015717	1455.07	1.09669	0.11648	9.4152	4.72199e-21	2.5473e-19	2264.89	983.782	903.326	2183.01	908.546	1707.68	910.721	1778.6	Ptpre	protein_coding	protein tyrosine phosphatase, receptor type, E [Source:RGD Symbol;Acc:620771]
ENSRNOG00000021118	11880.9	1.09667	0.0809367	13.5497	7.95417e-42	2.49186e-39	16475.9	7516.22	7755.11	17648.4	7899.54	14452.8	7112.35	16186.9	Nomo1	protein_coding	nodal modulator 1 [Source:RGD Symbol;Acc:1305240]
ENSRNOG00000022521	22.9522	1.09631	0.373972	2.93153	0.00337299	0.0105473	24.2571	17.1652	17.4918	25.6957	12.7366	32.2203	11.4845	42.5667	Ddias	protein_coding	DNA damage-induced apoptosis suppressor [Source:RGD Symbol;Acc:1559690]
ENSRNOG00000020029	67.8113	1.09625	0.218161	5.02495	5.0357e-07	3.90596e-06	97.9266	37.5489	41.2306	88.259	45.2858	77.0144	49.3833	105.842	Mcrip2	protein_coding	MAPK regulated co-repressor interacting protein 2 [Source:RGD Symbol;Acc:1592603]
ENSRNOG00000007405	257.848	1.09505	0.18707	5.85368	4.80815e-09	5.34424e-08	342.294	178.089	184.913	265.894	168.406	429.866	127.478	365.844	Krba1	protein_coding	KRAB-A domain containing 1 [Source:RGD Symbol;Acc:1306967]
ENSRNOG00000032813	624.136	1.09494	0.209571	5.22465	1.74487e-07	1.48183e-06	1015.2	380.853	297.36	846.839	584.469	774.859	330.754	762.75	Mdc1	protein_coding	mediator of DNA damage checkpoint 1 [Source:RGD Symbol;Acc:1559468]
ENSRNOG00000007713	393.633	1.0928	0.357448	3.05723	0.00223394	0.00731828	276.71	249.969	222.396	359.739	275.96	1066.41	257.253	440.623	Tmcc3	protein_coding	transmembrane and coiled-coil domain family 3 [Source:RGD Symbol;Acc:1307241]
ENSRNOG00000043113	180.115	1.09106	0.162603	6.70992	1.94731e-11	3.19211e-10	233.586	136.249	109.948	287.121	118.875	223.97	94.1729	236.993	Fam43b	protein_coding	family with sequence similarity 43, member B [Source:RGD Symbol;Acc:1560959]
ENSRNOG00000017893	371.3	1.08991	0.189438	5.75341	8.7459e-09	9.37013e-08	583.068	280.008	257.379	503.858	229.259	369.355	182.604	564.872	Baiap3	protein_coding	BAI1-associated protein 3 [Source:RGD Symbol;Acc:10059729]
ENSRNOG00000028981	65.1969	1.08921	0.293748	3.70798	0.00020892	0.000907858	59.295	54.7142	26.2377	103.9	38.2099	88.0165	47.0864	104.116	Myl10	protein_coding	myosin light chain 10 [Source:RGD Symbol;Acc:1561258]
ENSRNOG00000046984	111.259	1.08914	0.23066	4.72183	2.33728e-06	1.57907e-05	209.329	84.7533	64.9695	116.189	67.9287	142.241	66.6101	138.054	St6galnac6	protein_coding	ST6 N-acetylgalactosaminide alpha-2,6-sialyltransferase 6 [Source:RGD Symbol;Acc:1303196]
ENSRNOG00000020332	161.244	1.08771	0.173584	6.26618	3.7001e-10	4.87497e-09	220.11	110.501	118.694	191.042	94.8171	201.18	89.5791	264.029	Tnnt3	protein_coding	troponin T3, fast skeletal type [Source:RGD Symbol;Acc:3883]
ENSRNOG00000001618	192.776	1.0809	0.2384	4.53397	5.78847e-06	3.60013e-05	266.828	171.652	92.4566	205.565	94.8171	245.189	135.517	330.18	Ripk4	protein_coding	receptor-interacting serine-threonine kinase 4 [Source:RGD Symbol;Acc:1311691]
ENSRNOG00000057443	4742.89	1.08071	0.289531	3.73264	0.000189486	0.000832824	9373.11	4798.75	2192.72	4090.08	2496.38	5146.61	2691.97	7153.51	Nos2	protein_coding	nitric oxide synthase 2 [Source:RGD Symbol;Acc:3185]
ENSRNOG00000046791	63.4826	1.08027	0.316186	3.41656	0.000634176	0.00242339	65.5839	45.0587	51.226	68.1494	24.0581	127.31	42.4926	83.983	Sh3rf3	protein_coding	SH3 domain containing ring finger 3 [Source:RGD Symbol;Acc:1589772]
ENSRNOG00000025302	54.0726	1.08006	0.310286	3.48084	0.000499848	0.00196513	79.06	42.9131	22.4894	45.8053	31.134	77.8003	42.4926	90.8857	Cdca2	protein_coding	cell division cycle associated 2 [Source:RGD Symbol;Acc:1311003]
ENSRNOG00000029260	838.637	1.07971	0.271943	3.97036	7.17646e-05	0.000350474	813.061	613.657	482.274	779.807	568.902	1943.43	490.388	1017.57	Pitpnm2	protein_coding	phosphatidylinositol transfer protein, membrane-associated 2 [Source:RGD Symbol;Acc:1310867]
ENSRNOG00000012818	1676.91	1.07869	0.166512	6.47816	9.28457e-11	1.36818e-09	2711.4	1427.93	870.841	2061.24	1020.35	2265.64	989.964	2067.94	Ksr1	protein_coding	kinase suppressor of ras 1 [Source:RGD Symbol;Acc:1308105]
ENSRNOG00000002105	101.376	1.07866	0.213275	5.05761	4.24547e-07	3.33894e-06	136.558	83.6805	53.7248	108.369	62.2679	163.459	60.8678	142.081	Cdc7	protein_coding	cell division cycle 7 [Source:RGD Symbol;Acc:1308351]
ENSRNOG00000069314	33.2964	1.07829	0.372347	2.89594	0.00378029	0.0116233	30.5459	20.3837	17.4918	36.8677	16.9822	46.3658	31.0081	66.7262	Lrrc3c	protein_coding	leucine rich repeat containing 3C [Source:RGD Symbol;Acc:1563281]
ENSRNOG00000061358	42.9139	1.07766	0.276334	3.89983	9.62586e-05	0.00045652	65.5839	30.0391	17.4918	52.5085	28.3036	51.081	34.4535	63.8501	AC129365.1	protein_coding
ENSRNOG00000017944	14.6795	1.07724	0.454552	2.36989	0.0177934	0.0434988	17.0698	7.50979	11.2447	13.4064	12.7366	26.7193	6.8907	21.8586	Tbx10	protein_coding	T-box transcription factor 10 [Source:RGD Symbol;Acc:1584144]
ENSRNOG00000068017	1835.98	1.07684	0.299569	3.59464	0.000324845	0.00134034	3350.17	1851.7	1325.63	2719.27	836.372	2245.21	708.594	1650.9	Fam78b	protein_coding	family with sequence similarity 78, member B [Source:RGD Symbol;Acc:1564387]
ENSRNOG00000011475	186.874	1.07637	0.297159	3.62222	0.000292086	0.00122126	291.085	84.7533	136.186	344.098	162.746	143.813	97.6182	234.692	Srcin1	protein_coding	SRC kinase signaling inhibitor 1 [Source:RGD Symbol;Acc:708439]
ENSRNOG00000070694	266.232	1.0757	0.135767	7.9231	2.31665e-15	6.48854e-14	411.472	179.162	196.158	347.45	145.764	341.064	163.08	345.711		protein_coding
ENSRNOG00000029510	1649.1	1.0745	0.207881	5.16883	2.35565e-07	1.9525e-06	1693.5	1068.54	895.829	1777.47	1187.34	3288.04	1096.77	2185.28	Plxnb1	protein_coding	plexin B1 [Source:RGD Symbol;Acc:1310564]
ENSRNOG00000019942	29.8156	1.07349	0.337575	3.18002	0.00147267	0.00509473	39.53	21.4565	13.7435	35.7505	28.3036	50.2951	13.7814	35.664	Fbxo17	protein_coding	F-box protein 17 [Source:RGD Symbol;Acc:1308308]
ENSRNOG00000011203	804.411	1.07257	0.225913	4.74771	2.05728e-06	1.40221e-05	813.959	408.747	467.281	794.331	600.036	1393.33	599.491	1358.11	Farp1	protein_coding	FERM, ARH/RhoGEF and pleckstrin domain protein 1 [Source:RGD Symbol;Acc:1305346]
ENSRNOG00000022320	54.8755	1.06755	0.249714	4.27509	1.91061e-05	0.000105938	89.841	34.3305	33.7342	80.4386	43.8706	63.6548	29.8597	63.2749	Primpol	protein_coding	primase and DNA directed polymerase [Source:RGD Symbol;Acc:1562119]
ENSRNOG00000012912	15.1694	1.06515	0.4269	2.49508	0.012593	0.0324453	17.0698	5.36413	11.2447	20.1096	12.7366	24.3617	10.336	20.1329	Fgf17	protein_coding	fibroblast growth factor 17 [Source:RGD Symbol;Acc:2607]
ENSRNOG00000010629	78.746	1.06361	0.289462	3.67442	0.000238386	0.00102147	66.4823	41.8402	46.2283	99.431	56.6072	153.243	59.7194	106.417	Nod1	protein_coding	nucleotide-binding oligomerization domain containing 1 [Source:RGD Symbol;Acc:1562269]
ENSRNOG00000021380	43.5921	1.06302	0.341977	3.10845	0.0018807	0.0062815	64.6855	37.5489	26.2377	87.1418	22.6429	43.2224	25.2659	41.9915	Fads6	protein_coding	fatty acid desaturase 6 [Source:RGD Symbol;Acc:1311950]
ENSRNOG00000006689	1007.2	1.06201	0.110609	9.60146	7.88229e-22	4.53553e-20	1467.1	570.744	694.674	1272.49	706.175	1479.78	639.687	1226.96	Chd7	protein_coding	chromodomain helicase DNA binding protein 7 [Source:RGD Symbol;Acc:1311921]
ENSRNOG00000011927	305.347	1.06185	0.20445	5.19369	2.06166e-07	1.72318e-06	542.639	213.493	189.911	384.318	243.411	386.644	144.705	337.658	Sdc3	protein_coding	syndecan 3 [Source:RGD Symbol;Acc:621486]
ENSRNOG00000000632	319.963	1.06156	0.180062	5.8955	3.73545e-09	4.20164e-08	394.402	204.91	177.417	345.216	200.956	435.367	246.917	554.518	Cdk1	protein_coding	cyclin-dependent kinase 1 [Source:RGD Symbol;Acc:2319]
ENSRNOG00000005574	88.732	1.06146	0.280219	3.78798	0.000151875	0.000684045	97.9266	79.3892	33.7342	111.72	56.6072	160.316	59.7194	110.443	Adamts8	protein_coding	ADAM metallopeptidase with thrombospondin type 1 motif, 8 [Source:RGD Symbol;Acc:1308511]
ENSRNOG00000007805	145.976	1.06108	0.187429	5.66126	1.50268e-08	1.54722e-07	192.26	112.647	82.4613	158.643	83.4956	201.966	99.9151	236.418	Mybl2	protein_coding	MYB proto-oncogene like 2 [Source:RGD Symbol;Acc:1308474]
ENSRNOG00000013970	423.9	1.06078	0.166253	6.38054	1.7647e-10	2.46112e-09	635.176	331.503	274.871	655.798	251.902	441.654	238.878	561.421	Cdt1	protein_coding	chromatin licensing and DNA replication factor 1 [Source:RGD Symbol;Acc:1309211]
ENSRNOG00000019962	187.757	1.05805	0.138634	7.63196	2.3121e-14	5.66047e-13	232.688	116.938	118.694	264.777	127.366	233.401	125.181	283.011	Sars2	protein_coding	seryl-tRNA synthetase 2, mitochondrial [Source:RGD Symbol;Acc:1309456]
ENSRNOG00000018730	5239.17	1.05578	0.149881	7.04412	1.86633e-12	3.57562e-11	8355.21	4022.03	2696.23	7123.28	3576.16	5805.94	3317.87	7016.61	Nectin2	protein_coding	nectin cell adhesion molecule 2 [Source:RGD Symbol;Acc:1309505]
ENSRNOG00000052613	431.307	1.05524	0.178139	5.9237	3.14782e-09	3.59323e-08	657.636	287.518	302.358	697.134	298.603	423.579	231.987	551.642	Casp6	protein_coding	caspase 6 [Source:RGD Symbol;Acc:70967]
ENSRNOG00000006783	35.3538	1.05482	0.42074	2.50706	0.0121741	0.0315198	22.4602	17.1652	18.7412	40.2193	32.5491	74.6568	24.1174	52.9208	Neb	protein_coding	nebulin [Source:RGD Symbol;Acc:1311134]
ENSRNOG00000001194	1042.92	1.05473	0.114446	9.21591	3.0866e-20	1.49616e-18	1551.55	685.536	725.909	1329.47	686.362	1545	613.272	1206.25	Rrp1b	protein_coding	ribosomal RNA processing 1B [Source:RGD Symbol;Acc:1305633]
ENSRNOG00000055300	251.363	1.05443	0.169776	6.21069	5.2752e-10	6.79152e-09	291.085	160.924	141.184	283.769	185.389	411.005	167.674	369.87	Ncapd2	protein_coding	non-SMC condensin I complex, subunit D2 [Source:RGD Symbol;Acc:1562596]
ENSRNOG00000003254	66.3854	1.05388	0.321679	3.2762	0.00105215	0.00379351	121.285	37.5489	29.9859	109.486	49.5313	57.3679	55.1256	70.7528	Il23a	protein_coding	interleukin 23 subunit alpha [Source:RGD Symbol;Acc:620873]
ENSRNOG00000011332	133.861	1.04978	0.237388	4.42221	9.76946e-06	5.77867e-05	180.58	97.6272	53.7248	141.885	93.4019	173.675	104.509	225.489	Clspn	protein_coding	claspin [Source:RGD Symbol;Acc:1309083]
ENSRNOG00000060355	16.5953	1.04959	0.448723	2.33906	0.0193324	0.0467276	19.765	7.50979	11.2447	34.6333	12.7366	20.4324	11.4845	14.9559	H1f5	protein_coding	H1.5 linker histone, cluster member [Source:RGD Symbol;Acc:1590638]
ENSRNOG00000006859	20353.9	1.04677	0.161036	6.50023	8.01983e-11	1.19534e-09	29725.7	11853.7	13683.6	35140.5	13006.9	20859.9	14564.6	23996.1	Insig1	protein_coding	insulin induced gene 1 [Source:RGD Symbol;Acc:708457]
ENSRNOG00000031058	992.286	1.04656	0.171715	6.09479	1.09583e-09	1.34627e-08	1654.87	672.662	692.175	1554.03	653.813	1017.69	569.631	1123.42	Was	protein_coding	Wiskott-Aldrich syndrome [Source:MGI Symbol;Acc:MGI:105059]
ENSRNOG00000025946	8306.42	1.04642	0.0823646	12.7047	5.56704e-37	1.32645e-34	11984.8	5657.02	5569.89	11635.7	5360.7	11260.6	5087.63	9895.04	Igf2bp2	protein_coding	insulin-like growth factor 2 mRNA binding protein 2 [Source:RGD Symbol;Acc:1305614]
ENSRNOG00000007359	121.664	1.04599	0.211091	4.95515	7.22755e-07	5.42211e-06	125.777	70.8066	97.4542	182.104	80.6653	198.037	68.907	149.559	Gca	protein_coding	grancalcin [Source:RGD Symbol;Acc:1306589]
ENSRNOG00000014477	275.806	1.04476	0.176742	5.91121	3.39603e-09	3.85575e-08	347.685	186.672	226.144	336.278	142.933	457.371	164.228	345.136	Acvr2b	protein_coding	activin A receptor type 2B [Source:RGD Symbol;Acc:2028]
ENSRNOG00000024494	23.9501	1.04144	0.380034	2.7404	0.00613641	0.017568	22.4602	12.8739	12.4941	39.1021	24.0581	28.291	13.7814	38.5401	AABR07056633.1	protein_coding	similar to FLJ44112 protein [Source:RGD Symbol;Acc:1565866]
ENSRNOG00000028090	1107.8	1.04127	0.249181	4.1788	2.93056e-05	0.000156097	1101.45	828.222	682.18	1032.3	692.023	2424.38	695.961	1405.85	Arhgef18	protein_coding	Rho/Rac guanine nucleotide exchange factor 18 [Source:RGD Symbol;Acc:1311448]
ENSRNOG00000006048	864.389	1.04042	0.130596	7.96672	1.62946e-15	4.64851e-14	1345.82	565.38	494.768	1252.38	628.34	991.757	573.077	1063.59	Ezh2	protein_coding	enhancer of zeste 2 polycomb repressive complex 2 subunit [Source:RGD Symbol;Acc:1595860]
ENSRNOG00000012172	138.561	1.04027	0.195938	5.30917	1.10125e-07	9.82583e-07	243.469	94.4087	99.9531	169.815	87.7412	153.243	80.3915	179.471	Spi1	protein_coding	Spi-1 proto-oncogene [Source:RGD Symbol;Acc:1359607]
ENSRNOG00000016552	803.608	1.0399	0.151925	6.84484	7.65595e-12	1.34632e-10	984.657	453.806	508.511	1247.92	549.09	861.304	592.6	1230.98	Hmgcs1	protein_coding	3-hydroxy-3-methylglutaryl-CoA synthase 1 [Source:RGD Symbol;Acc:70970]
ENSRNOG00000007412	356.57	1.0392	0.175817	5.91071	3.40626e-09	3.86477e-08	557.014	267.134	184.913	445.764	280.206	400.003	202.127	515.403	Dok1	protein_coding	docking protein 1 [Source:RGD Symbol;Acc:1309499]
ENSRNOG00000027919	221.952	1.03865	0.220446	4.71159	2.45796e-06	1.64943e-05	223.704	124.448	127.44	330.692	171.237	396.86	158.486	242.745	Rdh13	protein_coding	retinol dehydrogenase 13 [Source:RGD Symbol;Acc:1304959]
ENSRNOG00000048636	1069.95	1.03746	0.165564	6.26623	3.69893e-10	4.87497e-09	1388.94	811.057	668.436	1917.12	690.608	1234.59	631.647	1217.18	Il2rb	protein_coding	interleukin 2 receptor subunit beta [Source:RGD Symbol;Acc:2896]
ENSRNOG00000006979	17.3303	1.03548	0.398105	2.60103	0.00929441	0.0250093	16.1714	12.8739	9.99531	23.4613	9.90626	28.291	12.6329	25.3099	Hpca	protein_coding	hippocalcin [Source:RGD Symbol;Acc:620060]
ENSRNOG00000000827	437.924	1.03538	0.236547	4.37705	1.20296e-05	6.98128e-05	814.858	244.604	264.876	671.439	325.491	366.997	313.527	501.597	Ier3	protein_coding	immediate early response 3 [Source:RGD Symbol;Acc:1303321]
ENSRNOG00000015480	376.09	1.03524	0.386091	2.68135	0.00733264	0.0203856	232.688	207.056	274.871	288.238	243.411	1014.55	261.847	486.066	Prkcz	protein_coding	protein kinase C, zeta [Source:RGD Symbol;Acc:3399]
ENSRNOG00000025823	53.5842	1.03434	0.22705	4.55556	5.22451e-06	3.28928e-05	76.3648	34.3305	29.9859	63.6805	42.4554	77.8003	34.4535	69.6024	Rbm46	protein_coding	RNA binding motif protein 46 [Source:RGD Symbol;Acc:1560205]
ENSRNOG00000045553	768.751	1.0339	0.167735	6.16387	7.09884e-10	8.95534e-09	1003.52	524.612	627.206	1033.41	403.326	1249.52	461.677	846.733	Proser2	protein_coding	proline and serine rich 2 [Source:RGD Symbol;Acc:1586830]
ENSRNOG00000007400	2012.91	1.03384	0.0973975	10.6147	2.54698e-26	2.47627e-24	2335.86	1287.39	1264.41	2723.74	1447.73	2817.31	1287.41	2939.41	Srebf2	protein_coding	sterol regulatory element binding transcription factor 2 [Source:RGD Symbol;Acc:1307751]
ENSRNOG00000002139	23.2306	1.03236	0.417861	2.47058	0.0134895	0.0343936	22.4602	13.9467	13.7435	18.9924	14.1518	47.9375	19.5236	35.0888	Cracd	protein_coding	capping protein inhibiting regulator of actin dynamics [Source:RGD Symbol;Acc:1311575]
ENSRNOG00000018338	103.661	1.03231	0.315985	3.26697	0.00108705	0.00389611	188.666	59.0055	41.2306	157.526	75.0046	123.38	96.4698	88.0096	Vwa1	protein_coding	von Willebrand factor A domain containing 1 [Source:RGD Symbol;Acc:1311476]
ENSRNOG00000064204	338.219	1.03138	0.208821	4.93904	7.85067e-07	5.8455e-06	367.45	183.453	248.633	637.923	260.393	409.434	196.385	402.083	Lpar3	protein_coding	lysophosphatidic acid receptor 3 [Source:RGD Symbol;Acc:620565]
ENSRNOG00000050946	187.327	1.03114	0.319426	3.2281	0.00124614	0.00439279	194.955	143.759	109.948	160.877	141.518	444.012	97.6182	205.931	Fam110a	protein_coding	family with sequence similarity 110, member A [Source:RGD Symbol;Acc:1308904]
ENSRNOG00000022248	23.5754	1.03063	0.373261	2.76114	0.00575992	0.0166338	43.1237	12.8739	13.7435	20.1096	19.8125	30.6486	16.0783	32.2127	Fbxl16	protein_coding	F-box and leucine-rich repeat protein 16 [Source:RGD Symbol;Acc:1309127]
ENSRNOG00000005376	147.079	1.03031	0.157975	6.52196	6.93935e-11	1.04442e-09	200.345	90.1174	109.948	205.565	89.1564	168.174	97.6182	215.71	Mad2l1	protein_coding	mitotic arrest deficient 2 like 1 [Source:RGD Symbol;Acc:1310889]
ENSRNOG00000019283	742.761	1.02904	0.184496	5.57757	2.43906e-08	2.43613e-07	1128.4	536.413	573.481	1176.41	482.576	913.957	360.613	770.228	P2ry2	protein_coding	purinergic receptor P2Y2 [Source:RGD Symbol;Acc:62088]
ENSRNOG00000061328	65.6831	1.0287	0.223807	4.5964	4.29863e-06	2.74415e-05	84.4505	38.6218	43.7295	74.8526	43.8706	110.021	47.0864	82.8326	Pag1	protein_coding	phosphoprotein membrane anchor with glycosphingolipid microdomains 1 [Source:RGD Symbol;Acc:620394]
ENSRNOG00000012622	7120.36	1.02843	0.255888	4.01908	5.84248e-05	0.000291151	10728.8	7428.25	3196	8151.11	4865.39	8200.46	3248.96	11143.9	Mmp15	protein_coding	matrix metallopeptidase 15 [Source:RGD Symbol;Acc:1308937]
ENSRNOG00000002948	336.711	1.02817	0.150638	6.82542	8.76692e-12	1.51957e-10	520.179	219.929	181.165	441.295	275.96	414.149	210.166	430.844	Abcc3	protein_coding	ATP binding cassette subfamily C member 3 [Source:RGD Symbol;Acc:71101]
ENSRNOG00000011794	147.742	1.0279	0.291633	3.52463	0.000424075	0.00170082	135.66	92.2631	89.9578	155.291	99.0626	333.205	107.954	168.541	Tcea3	protein_coding	transcription elongation factor A3 [Source:RGD Symbol;Acc:1311369]
ENSRNOG00000001555	525.877	1.02737	0.162614	6.31786	2.65205e-10	3.59493e-09	734.001	278.935	408.558	863.598	350.965	616.115	345.683	609.164	Btg3	protein_coding	BTG anti-proliferation factor 3 [Source:RGD Symbol;Acc:2226]
ENSRNOG00000007493	52.8643	1.02726	0.230151	4.4634	8.06687e-06	4.84786e-05	68.2791	36.4761	36.233	77.087	32.5491	78.5861	33.305	60.3987	Xrcc2	protein_coding	X-ray repair cross complementing 2 [Source:RGD Symbol;Acc:1564823]
ENSRNOG00000049028	384.602	1.02683	0.150051	6.8432	7.74422e-12	1.36042e-10	582.169	252.114	191.16	485.983	302.849	486.448	267.589	508.5	C5ar2	protein_coding	complement component 5a receptor 2 [Source:RGD Symbol;Acc:1303027]
ENSRNOG00000006469	339.086	1.02659	0.152355	6.73817	1.60397e-11	2.65243e-10	455.494	262.843	164.923	450.233	215.107	425.937	249.214	488.942	Cdk2	protein_coding	cyclin dependent kinase 2 [Source:RGD Symbol;Acc:70486]
ENSRNOG00000019549	389.631	1.02641	0.210636	4.87291	1.09969e-06	7.94e-06	434.83	255.333	324.847	510.562	157.085	601.97	288.261	544.164	Akap12	protein_coding	A-kinase anchoring protein 12 [Source:RGD Symbol;Acc:70988]
ENSRNOG00000014322	514.043	1.02611	0.355263	2.88831	0.00387323	0.0118659	374.637	396.946	323.598	440.178	304.264	1379.97	329.605	563.146	Kazn	protein_coding	kazrin, periplakin interacting protein [Source:RGD Symbol;Acc:1359147]
ENSRNOG00000017117	260.786	1.02469	0.187036	5.47859	4.28728e-08	4.11857e-07	300.069	154.487	193.659	298.293	202.371	440.082	138.962	358.366	Ybx2	protein_coding	Y box binding protein 2 [Source:RGD Symbol;Acc:1305068]
ENSRNOG00000027907	51.8571	1.023	0.227607	4.49458	6.97062e-06	4.25404e-05	75.4664	37.5489	28.7365	64.7977	31.134	66.7982	39.0473	71.328	AABR07039303.1	protein_coding	similar to Xlr-like [Source:NCBI gene (formerly Entrezgene);Acc:363507]
ENSRNOG00000043323	16.3193	1.02278	0.4191	2.44043	0.0146698	0.036919	23.3586	10.7283	11.2447	25.6957	5.66072	16.5031	14.9298	22.4338		protein_coding
ENSRNOG00000007300	5402.27	1.02264	0.129455	7.89958	2.79843e-15	7.72286e-14	7877.26	3950.15	3702.01	8348.85	3597.39	6420.49	3004.35	6317.71	C1qtnf6	protein_coding	C1q and TNF related 6 [Source:RGD Symbol;Acc:1307057]
ENSRNOG00000020952	1360.79	1.0208	0.176406	5.78667	7.17975e-09	7.77592e-08	1910.92	753.124	723.41	2012.08	951.001	1933.22	1165.68	1436.91	Cgn	protein_coding	cingulin [Source:RGD Symbol;Acc:1311992]
ENSRNOG00000014963	549.334	1.01971	0.269383	3.78537	0.000153478	0.000690894	742.985	474.189	226.144	437.943	424.554	925.745	327.308	835.803	Adgrg1	protein_coding	adhesion G protein-coupled receptor G1 [Source:RGD Symbol;Acc:628617]
ENSRNOG00000020369	55776.7	1.01931	0.113779	8.95864	3.28711e-19	1.41137e-17	68828.1	44464.4	34668.7	76423.4	33886.5	82511.5	34391.5	71039.3	Igf2	protein_coding	insulin-like growth factor 2 [Source:RGD Symbol;Acc:2870]
ENSRNOG00000022267	29.8319	1.01903	0.366682	2.77907	0.00545144	0.0158484	56.5998	21.4565	26.2377	29.0473	19.8125	40.0789	11.4845	33.9383	AABR07039334.1	protein_coding	poly(A) binding protein, cytoplasmic 1-like 2A [Source:RGD Symbol;Acc:1566367]
ENSRNOG00000036711	1393.61	1.01841	0.204292	4.98506	6.19417e-07	4.71376e-06	1850.72	698.41	893.331	2605.32	1041.57	1501	1050.83	1507.67	Spn	protein_coding	sialophorin [Source:RGD Symbol;Acc:3750]
ENSRNOG00000018553	419.696	1.01684	0.159592	6.37149	1.87195e-10	2.59571e-09	645.957	328.285	218.647	589.883	309.924	518.668	252.659	493.544	Pitpnm1	protein_coding	phosphatidylinositol transfer protein, membrane-associated 1 [Source:RGD Symbol;Acc:1306710]
ENSRNOG00000043286	281.72	1.01556	0.371098	2.73665	0.00620692	0.0177369	235.383	217.784	156.177	191.042	189.634	745.782	182.604	335.357	Cpne2	protein_coding	copine 2 [Source:RGD Symbol;Acc:1586036]
ENSRNOG00000003538	380.142	1.01461	0.158075	6.41857	1.3756e-10	1.96215e-09	568.693	286.445	201.156	425.654	292.942	502.165	227.393	536.686	Adamts4	protein_coding	ADAM metallopeptidase with thrombospondin type 1 motif, 4 [Source:RGD Symbol;Acc:621242]
ENSRNOG00000037091	58.1296	1.01421	0.301877	3.35967	0.000780364	0.00291615	101.52	32.1848	36.233	87.1418	38.2099	45.58	47.0864	77.0803	AABR07050222.1	protein_coding
ENSRNOG00000011863	29.746	1.01291	0.372658	2.71806	0.0065665	0.0186198	37.7332	22.5294	24.9883	22.344	15.567	55.0103	16.0783	43.7172	Gins3	protein_coding	GINS complex subunit 3 [Source:RGD Symbol;Acc:1308153]
ENSRNOG00000019189	354.577	1.01286	0.100031	10.1254	4.26188e-24	3.19019e-22	444.713	221.002	244.885	474.811	246.241	481.733	229.69	493.544	Acat2	protein_coding	acetyl-CoA acetyltransferase 2 [Source:RGD Symbol;Acc:1359366]
ENSRNOG00000020238	101.121	1.01233	0.382511	2.64655	0.00813169	0.0222739	82.6537	83.6805	46.2283	87.1418	83.4956	247.546	55.1256	123.098	Plekhh3	protein_coding	pleckstrin homology, MyTH4 and FERM domain containing H3 [Source:RGD Symbol;Acc:1304854]
ENSRNOG00000011566	1045.3	1.01125	0.129242	7.82448	5.09742e-15	1.36445e-13	1459.02	785.309	717.163	1312.71	646.737	1628.3	622.46	1190.72	Cecr2	protein_coding	CECR2, histone acetyl-lysine reader [Source:RGD Symbol;Acc:1564182]
ENSRNOG00000008005	592.876	1.00887	0.14516	6.95009	3.65055e-12	6.71265e-11	875.949	453.806	328.596	861.363	444.367	724.564	346.832	707.528	Akna	protein_coding	AT-hook transcription factor [Source:RGD Symbol;Acc:1308202]
ENSRNOG00000005810	32.0693	1.00798	0.351659	2.86635	0.00415229	0.0125931	25.1555	19.3109	19.9906	42.4537	26.8884	58.9396	19.5236	44.2924	Nlrc4	protein_coding	NLR family, CARD domain containing 4 [Source:RGD Symbol;Acc:1309831]
ENSRNOG00000023628	535.877	1.00766	0.130304	7.73312	1.04939e-14	2.67933e-13	817.553	359.397	293.612	716.127	387.759	702.56	382.434	627.572	Tmem106a	protein_coding	transmembrane protein 106A [Source:RGD Symbol;Acc:1309043]
ENSRNOG00000008061	733.813	1.00587	0.243292	4.13441	3.5587e-05	0.000185925	1163.44	678.026	348.586	842.371	557.581	733.209	367.504	1179.79	Nuak1	protein_coding	NUAK family kinase 1 [Source:RGD Symbol;Acc:1309956]
ENSRNOG00000017673	95.1502	1.00445	0.217512	4.61793	3.8758e-06	2.49969e-05	128.473	63.2968	52.4754	105.017	86.326	124.952	52.8287	147.833	Brsk1	protein_coding	BR serine/threonine kinase 1 [Source:RGD Symbol;Acc:1563268]
ENSRNOG00000051528	114.624	1.0043	0.183081	5.48555	4.12188e-08	3.96643e-07	147.339	90.1174	53.7248	154.174	86.326	161.102	74.6492	149.559	Ddx11	protein_coding	DEAD/H-box helicase 11 [Source:RGD Symbol;Acc:1306675]
ENSRNOG00000047734	277.168	1.00342	0.366067	2.74108	0.00612367	0.0175375	192.26	193.109	169.92	226.792	206.616	728.493	168.822	331.33	Chst2	protein_coding	carbohydrate sulfotransferase 2 [Source:RGD Symbol;Acc:1306988]
ENSRNOG00000003136	2304.63	1.00332	0.195885	5.12199	3.0232e-07	2.45292e-06	4372.56	1690.77	1772.92	2496.95	1269.42	2874.68	1402.26	2557.46	Fcrla	protein_coding	Fc receptor-like A [Source:RGD Symbol;Acc:1306176]
ENSRNOG00000010011	787.799	1.00329	0.116378	8.62097	6.6388e-18	2.47376e-16	1127.5	561.088	437.295	977.552	500.974	1015.33	597.194	1085.45	Osbpl3	protein_coding	oxysterol binding protein-like 3 [Source:RGD Symbol;Acc:1564287]
ENSRNOG00000009705	50.7149	1.00293	0.248994	4.02791	5.62753e-05	0.000281576	69.1775	31.112	29.9859	59.2117	32.5491	82.5154	41.3442	59.8235	Lck	protein_coding	LCK proto-oncogene, Src family tyrosine kinase [Source:RGD Symbol;Acc:2994]
ENSRNOG00000012965	590.369	1.00209	0.121191	8.26871	1.35412e-16	4.39687e-15	903.8	377.635	401.062	835.667	411.817	744.997	381.285	666.687	Themis2	protein_coding	thymocyte selection associated family member 2 [Source:RGD Symbol;Acc:1561016]
ENSRNOG00000068265	66.0264	0.999762	0.252803	3.95471	7.66278e-05	0.000371983	100.622	38.6218	31.2353	80.4386	46.701	73.0851	59.7194	97.7884		protein_coding	uncharacterized LOC102555902 [Source:RGD Symbol;Acc:7596718]
ENSRNOG00000008091	24.0991	0.99729	0.380981	2.61769	0.00885268	0.0239579	26.9523	13.9467	11.2447	33.5161	11.3214	31.4345	27.5628	36.8145	Gins1	protein_coding	GINS complex subunit 1 [Source:RGD Symbol;Acc:1562246]
ENSRNOG00000032989	317.916	0.99604	0.282447	3.52647	0.000421138	0.00169025	304.561	236.022	234.89	269.246	165.576	440.082	213.612	679.342	Lrrn4	protein_coding	leucine rich repeat neuronal 4 [Source:RGD Symbol;Acc:1305256]
ENSRNOG00000012318	30.9766	0.995756	0.413988	2.40528	0.0161602	0.0401147	28.7491	19.3109	11.2447	36.8677	38.2099	45.58	14.9298	52.9208	Aspm	protein_coding	assembly factor for spindle microtubules [Source:RGD Symbol;Acc:1307111]
ENSRNOG00000019677	233.911	0.995661	0.201705	4.93623	7.96471e-07	5.90702e-06	251.555	144.832	171.17	263.66	142.933	433.795	166.525	296.817	Arid3b	protein_coding	AT-rich interaction domain 3B [Source:RGD Symbol;Acc:1306335]
ENSRNOG00000016684	4257.17	0.994999	0.125048	7.95693	1.76362e-15	5.00591e-14	6402.97	3280.7	3081.05	5325.7	2425.62	5098.67	2589.75	5852.93	Wnk2	protein_coding	WNK lysine deficient protein kinase 2 [Source:RGD Symbol;Acc:1307284]
ENSRNOG00000049873	83.9917	0.993293	0.366892	2.70732	0.00678292	0.0191149	61.0919	50.4229	47.4777	78.2042	59.4376	198.823	67.7585	108.718	Ap1s3	protein_coding	adaptor related protein complex 1 subunit sigma 3 [Source:RGD Symbol;Acc:1311772]
ENSRNOG00000009970	37.8493	0.993272	0.330448	3.00584	0.0026485	0.00852448	63.7871	21.4565	19.9906	30.1645	26.8884	56.582	33.305	50.6199	Gsdme	protein_coding	gasdermin E [Source:RGD Symbol;Acc:727871]
ENSRNOG00000050457	1703.07	0.993128	0.11749	8.45287	2.84236e-17	9.87355e-16	2051.07	1192.98	1149.46	1979.68	1176.01	2684.5	1039.35	2351.52	Rhox9	protein_coding	reproductive homeobox 9-like [Source:RGD Symbol;Acc:2321855]
ENSRNOG00000006570	636.482	0.991198	0.208951	4.74368	2.09874e-06	1.42818e-05	816.654	588.982	309.855	710.541	471.255	976.826	334.199	883.547	Plekhg3	protein_coding	pleckstrin homology and RhoGEF domain containing G3 [Source:RGD Symbol;Acc:1308089]
ENSRNOG00000008346	2063.03	0.989813	0.103707	9.54435	1.36959e-21	7.69749e-20	3058.19	1379.66	1409.34	2990.75	1340.18	2590.2	1395.37	2340.59	Itgb6	protein_coding	integrin subunit beta 6 [Source:RGD Symbol;Acc:1303119]
ENSRNOG00000007541	518.234	0.989713	0.241105	4.1049	4.0449e-05	0.000209323	760.055	517.102	248.633	551.898	379.268	705.703	243.471	739.741	Fhl3	protein_coding	four and a half LIM domains 3 [Source:RGD Symbol;Acc:1307180]
ENSRNOG00000016846	283.948	0.987793	0.219266	4.505	6.63727e-06	4.06969e-05	433.932	122.302	237.389	441.295	193.88	321.417	207.869	313.498	Pik3cd	protein_coding	phosphatidylinositol-4,5-bisphosphate 3-kinase, catalytic subunit delta [Source:RGD Symbol;Acc:1310990]
ENSRNOG00000002012	444.937	0.987574	0.194204	5.08523	3.67178e-07	2.92997e-06	717.829	281.081	302.358	735.119	318.416	418.864	290.558	495.27	Donson	protein_coding	DNA replication fork stabilization factor DONSON [Source:RGD Symbol;Acc:1306823]
ENSRNOG00000013328	1089.96	0.987566	0.0954622	10.3451	4.40418e-25	3.72527e-23	1369.18	781.018	777.135	1444.54	700.514	1602.37	663.804	1381.12	Rbpms	protein_coding	RNA binding protein, mRNA processing factor [Source:RGD Symbol;Acc:1561067]
ENSRNOG00000050111	79.3382	0.985658	0.195067	5.05292	4.35112e-07	3.41251e-06	113.2	48.2772	54.9742	90.4934	48.1161	103.734	62.0163	113.895	Cenpo	protein_coding	centromere protein O [Source:RGD Symbol;Acc:1590328]
ENSRNOG00000019492	394.442	0.985116	0.172777	5.70167	1.1864e-08	1.2466e-07	486.938	320.775	246.134	414.482	247.657	661.695	244.62	533.235	Pomgnt2	protein_coding	protein O-linked mannose N-acetylglucosaminyltransferase 2 (beta 1,4-) [Source:RGD Symbol;Acc:1304827]
ENSRNOG00000062981	852.783	0.985	0.13003	7.5752	3.5857e-14	8.55562e-13	1185	669.444	574.73	1106.03	591.545	1213.37	453.638	1028.5	Smagp	protein_coding	small cell adhesion glycoprotein [Source:RGD Symbol;Acc:727777]
ENSRNOG00000018886	242.345	0.984524	0.135036	7.29081	3.0809e-13	6.51495e-12	342.294	168.434	146.181	334.044	191.049	287.625	145.853	323.277	Prxl2c	protein_coding	peroxiredoxin like 2C [Source:RGD Symbol;Acc:1589650]
ENSRNOG00000008519	110.359	0.982116	0.384581	2.55373	0.0106576	0.0281358	98.8251	82.6077	46.2283	96.0794	87.7412	280.552	80.3915	110.443	Dipk2a	protein_coding	divergent protein kinase domain 2A [Source:RGD Symbol;Acc:1309079]
ENSRNOG00000009336	326.188	0.981926	0.159744	6.14688	7.90226e-10	9.90975e-09	476.157	222.075	211.151	501.624	251.902	339.492	191.791	415.313	Mapk15	protein_coding	mitogen-activated protein kinase 15 [Source:RGD Symbol;Acc:628675]
ENSRNOG00000050766	30.1718	0.981345	0.333248	2.94478	0.0032318	0.0101565	26.9523	24.675	18.7412	48.0397	14.1518	45.58	22.969	40.2658	Rd3	protein_coding	RD3 regulator of GUCY2D [Source:RGD Symbol;Acc:1593897]
ENSRNOG00000010999	534.929	0.980637	0.15775	6.21639	5.08714e-10	6.56438e-09	723.22	306.828	284.866	727.299	399.081	634.976	449.044	754.121	Cep295	protein_coding	centrosomal protein 295 [Source:RGD Symbol;Acc:1311723]
ENSRNOG00000057451	15289.8	0.980192	0.079584	12.3164	7.38817e-35	1.47042e-32	21834.9	11045.8	9550.52	19925.3	9865.22	20634.4	10681.7	18780.6	Itga5	protein_coding	integrin subunit alpha 5 [Source:RGD Symbol;Acc:2925]
ENSRNOG00000029862	35.9737	0.979827	0.341542	2.86883	0.00411992	0.0125219	32.3427	30.0391	14.993	41.3365	26.8884	54.2244	25.2659	62.6996	Spc24	protein_coding	SPC24 component of NDC80 kinetochore complex [Source:RGD Symbol;Acc:1307631]
ENSRNOG00000027894	103.779	0.977774	0.364579	2.68193	0.00731995	0.0203618	88.9426	65.4424	56.2236	88.259	106.139	232.615	52.8287	139.78	Iqgap3	protein_coding	IQ motif containing GTPase activating protein 3 [Source:RGD Symbol;Acc:1305951]
ENSRNOG00000007427	162.315	0.977355	0.199856	4.8903	1.00681e-06	7.3288e-06	182.377	110.501	83.7107	192.159	123.121	278.981	120.587	207.081	Entpd6	protein_coding	ectonucleoside triphosphate diphosphohydrolase 6 [Source:RGD Symbol;Acc:619725]
ENSRNOG00000000479	110.967	0.97631	0.262398	3.72072	0.000198655	0.000867709	132.965	109.428	54.9742	110.603	69.3438	160.316	65.4616	184.648	Kifc1	protein_coding	kinesin family member C1 [Source:RGD Symbol;Acc:1359118]
ENSRNOG00000013064	195.389	0.975792	0.191819	5.08704	3.63703e-07	2.90636e-06	230.891	145.904	129.939	230.144	147.179	338.706	104.509	235.843	Lrp8	protein_coding	LDL receptor related protein 8 [Source:RGD Symbol;Acc:1305729]
ENSRNOG00000002979	107.831	0.975589	0.226642	4.30453	1.67337e-05	9.38918e-05	165.307	57.9326	61.2213	165.346	86.326	132.811	84.9853	108.718	Tbx19	protein_coding	T-box transcription factor 19 [Source:RGD Symbol;Acc:1310145]
ENSRNOG00000056756	10478.6	0.974027	0.164919	5.90611	3.5028e-09	3.96103e-08	16718.5	7724.35	6664.37	16686.5	7119.77	10258.6	6768.96	11887.6	Actn1	protein_coding	actinin, alpha 1 [Source:RGD Symbol;Acc:70907]
ENSRNOG00000003409	249.168	0.973325	0.178774	5.44444	5.19695e-08	4.9143e-07	336.005	190.963	151.179	253.605	186.804	403.933	144.705	326.153	NEWGENE_1565644	protein_coding	leucine zipper down-regulated in cancer 1 [Source:RGD Symbol;Acc:11505382]
ENSRNOG00000000439	71.0232	0.973087	0.33248	2.92675	0.00342526	0.010691	82.6537	43.9859	34.9836	50.2741	53.7769	137.526	59.7194	105.266	Ager	protein_coding	advanced glycosylation end product-specific receptor [Source:RGD Symbol;Acc:69258]
ENSRNOG00000004361	666.015	0.97221	0.0990566	9.81468	9.73427e-23	6.23768e-21	893.019	494.573	476.027	865.832	435.876	927.316	391.621	843.857	Parp10	protein_coding	poly (ADP-ribose) polymerase family, member 10 [Source:RGD Symbol;Acc:7744876]
ENSRNOG00000010092	67.7808	0.972039	0.209342	4.6433	3.42888e-06	2.2379e-05	76.3648	46.1315	38.7318	94.9622	55.192	91.1599	43.6411	96.0628	Magix	protein_coding	MAGI family member, X-linked [Source:RGD Symbol;Acc:1549729]
ENSRNOG00000005727	112.184	0.969595	0.338259	2.86643	0.00415133	0.0125924	111.403	70.8066	62.4707	97.1966	75.0046	265.621	95.3213	119.647	Galnt3	protein_coding	polypeptide N-acetylgalactosaminyltransferase 3 [Source:RGD Symbol;Acc:1306443]
ENSRNOG00000002215	321.391	0.968722	0.280312	3.45587	0.000548519	0.00212535	282.101	196.327	222.396	444.647	247.657	689.986	203.276	284.737	Mylk	protein_coding	myosin light chain kinase [Source:RGD Symbol;Acc:1310915]
ENSRNOG00000001129	583.736	0.968604	0.29137	3.32431	0.000886376	0.00326329	581.271	409.82	392.316	465.873	403.326	1374.47	374.395	668.413	Fbxo21	protein_coding	F-box protein 21 [Source:RGD Symbol;Acc:1307346]
ENSRNOG00000056786	1735.04	0.968346	0.0896079	10.8065	3.20748e-27	3.32889e-25	2329.58	1259.5	1253.16	2229.94	1156.2	2426.74	1025.57	2199.66	Piezo1	protein_coding	piezo-type mechanosensitive ion channel component 1 [Source:RGD Symbol;Acc:1308822]
ENSRNOG00000008767	410.344	0.968255	0.188455	5.13785	2.77903e-07	2.26896e-06	677.401	314.338	213.65	579.828	287.282	403.147	294.003	513.102	Atg4c	protein_coding	autophagy related 4C, cysteine peptidase [Source:RGD Symbol;Acc:1598323]
ENSRNOG00000009945	176.571	0.96712	0.321514	3.00802	0.00262958	0.00846842	283.897	111.574	139.934	359.739	131.612	167.388	94.1729	124.249	Pls1	protein_coding	plastin 1 [Source:RGD Symbol;Acc:1307142]
ENSRNOG00000049056	167.018	0.966099	0.281181	3.43586	0.000590675	0.00227256	188.666	139.467	114.946	174.284	125.951	338.706	72.3523	181.771	AABR07051450.1	protein_coding	adenylate kinase 1 [Source:RGD Symbol;Acc:2076]
ENSRNOG00000006062	677.685	0.964902	0.111262	8.67238	4.23194e-18	1.61243e-16	971.181	507.447	434.796	947.388	483.992	863.662	408.848	804.166	Hs1bp3	protein_coding	HCLS1 binding protein 3 [Source:RGD Symbol;Acc:1311331]
ENSRNOG00000046505	289.471	0.964	0.195837	4.92246	8.54609e-07	6.30503e-06	332.412	232.803	249.883	372.028	150.009	433.01	151.595	394.03	Bend3	protein_coding	BEN domain containing 3 [Source:RGD Symbol;Acc:1596570]
ENSRNOG00000069117	43.1521	0.963441	0.279556	3.44633	0.000568258	0.0021933	61.0919	31.112	19.9906	69.2666	36.7947	51.081	28.7112	47.1685	Mmgt2	protein_coding	membrane magnesium transporter 2 [Source:RGD Symbol;Acc:1311260]
ENSRNOG00000017981	96.627	0.962938	0.217123	4.43498	9.20805e-06	5.47339e-05	112.301	57.9326	64.9695	112.837	69.3438	114.736	71.2039	169.692	Mcm10	protein_coding	minichromosome maintenance 10 replication initiation factor [Source:RGD Symbol;Acc:1311330]
ENSRNOG00000005907	114.847	0.961215	0.167608	5.73489	9.75763e-09	1.03752e-07	153.628	63.2968	74.9648	158.643	90.5715	139.097	83.8368	154.736	Rad18	protein_coding	RAD18 E3 ubiquitin protein ligase [Source:RGD Symbol;Acc:1306993]
ENSRNOG00000009795	73.3018	0.959659	0.322469	2.97597	0.00292062	0.00930122	85.3489	69.7337	23.7389	75.9698	62.2679	121.023	43.6411	104.691	Nfib	protein_coding	nuclear factor I/B [Source:RGD Symbol;Acc:62015]
ENSRNOG00000014303	734.063	0.959037	0.116246	8.25007	1.58299e-16	5.09114e-15	788.804	506.374	513.509	1036.76	495.313	990.971	480.052	1060.72	Lrp11	protein_coding	LDL receptor related protein 11 [Source:RGD Symbol;Acc:1308602]
ENSRNOG00000062678	298043	0.958436	0.148251	6.46494	1.01337e-10	1.47914e-09	448495	266315	175636	378562	188924	361670	179242	385500	H19	protein_coding	H19, imprinted maternally expressed transcript (non-protein coding) [Source:RGD Symbol;Acc:2775]
ENSRNOG00000025212	144.837	0.958217	0.274087	3.49603	0.000472234	0.0018696	225.501	115.865	107.45	250.253	108.969	130.453	60.8678	159.338	RGD1565131	protein_coding	similar to ribosomal protein L15 [Source:RGD Symbol;Acc:1565131]
ENSRNOG00000061768	139.3	0.958048	0.169149	5.66393	1.47944e-08	1.52515e-07	185.971	97.6272	73.7154	160.877	97.6474	184.677	110.251	203.63	Slc43a3	protein_coding	solute carrier family 43, member 3 [Source:RGD Symbol;Acc:1312016]
ENSRNOG00000042258	212.596	0.95741	0.154892	6.18113	6.36447e-10	8.0771e-09	267.726	144.832	147.431	270.363	161.331	337.134	125.181	246.772	RGD1561157	protein_coding	RGD1561157 [Source:RGD Symbol;Acc:1561157]
ENSRNOG00000001275	249.728	0.957186	0.136214	7.02707	2.10921e-12	4.00466e-11	320.732	174.871	188.661	282.652	158.5	345.779	158.486	368.145	Tmem184a	protein_coding	transmembrane protein 184A [Source:RGD Symbol;Acc:1306702]
ENSRNOG00000019843	181.011	0.95644	0.145922	6.55444	5.58495e-11	8.52713e-10	279.405	126.594	124.941	212.268	128.781	235.758	112.548	227.79	St3gal3	protein_coding	ST3 beta-galactoside alpha-2,3-sialyltransferase 3 [Source:RGD Symbol;Acc:68414]
ENSRNOG00000023093	84.5045	0.956395	0.209578	4.56342	5.0326e-06	3.1835e-05	101.52	55.787	48.7271	136.299	67.9287	92.7316	57.4225	115.62	Mis18bp1	protein_coding	MIS18 binding protein 1 [Source:RGD Symbol;Acc:1594757]
ENSRNOG00000016924	2875.62	0.954837	0.102146	9.34777	8.95132e-21	4.67375e-19	4263.85	2044.81	1790.41	4021.93	1972.76	3310.83	2018.97	3581.36	Acly	protein_coding	ATP citrate lyase [Source:RGD Symbol;Acc:2018]
ENSRNOG00000045543	95.2513	0.95345	0.285573	3.33873	0.000841628	0.00312208	128.473	72.9522	69.9672	136.299	75.0046	160.316	41.3442	77.6555	Frat2	protein_coding	FRAT regulator of WNT signaling pathway 2 [Source:RGD Symbol;Acc:1591882]
ENSRNOG00000008862	62.7543	0.951461	0.265754	3.58023	0.000343293	0.00141027	88.9426	26.8207	47.4777	83.7902	56.6072	64.4406	41.3442	92.6114	Abcg4	protein_coding	ATP binding cassette subfamily G member 4 [Source:RGD Symbol;Acc:1305840]
ENSRNOG00000018824	13847	0.951265	0.119177	7.98195	1.4404e-15	4.13704e-14	18710.3	10293.8	10565	20858.2	8244.84	17241.8	8654.72	16207.6	Slc7a5	protein_coding	solute carrier family 7 member 5 [Source:RGD Symbol;Acc:620639]
ENSRNOG00000014104	458.065	0.950325	0.289214	3.28589	0.00101662	0.00368173	614.512	445.223	206.153	361.974	367.947	797.649	230.838	640.227	Myo5b	protein_coding	myosin Vb [Source:RGD Symbol;Acc:621347]
ENSRNOG00000014628	232.842	0.949955	0.160386	5.92294	3.1624e-09	3.60501e-08	277.609	172.725	122.443	280.418	182.558	354.423	158.486	314.073	Pomk	protein_coding	protein-O-mannose kinase [Source:RGD Symbol;Acc:1310810]
ENSRNOG00000010514	38.3294	0.949705	0.340925	2.78567	0.00534164	0.0155774	42.2253	16.0924	26.2377	40.2193	28.3036	73.0851	34.4535	46.0181	Cachd1	protein_coding	cache domain containing 1 [Source:RGD Symbol;Acc:1310770]
ENSRNOG00000047005	135.859	0.94946	0.30301	3.13343	0.00172777	0.00584573	135.66	87.9718	93.706	159.76	62.2679	283.696	126.329	137.479	Kcnk5	protein_coding	potassium two pore domain channel subfamily K member 5 [Source:RGD Symbol;Acc:1564985]
ENSRNOG00000011009	506.174	0.949356	0.130496	7.27498	3.4646e-13	7.28082e-12	659.433	380.853	349.836	633.454	321.246	796.863	328.457	579.253	Cmtm4	protein_coding	CKLF-like MARVEL transmembrane domain containing 4 [Source:RGD Symbol;Acc:1565098]
ENSRNOG00000061216	16626.7	0.947834	0.11995	7.9019	2.74674e-15	7.60502e-14	24131.3	12993	10772.4	24448.9	11329.9	18592.7	10315.4	20430.3	Tubb5	protein_coding	tubulin, beta 5 class I [Source:RGD Symbol;Acc:628596]
ENSRNOG00000047663	321.571	0.946078	0.385946	2.45132	0.0142334	0.0359811	278.507	116.938	403.561	528.437	247.657	511.596	111.4	374.472	Gata1	protein_coding	GATA binding protein 1 [Source:RGD Symbol;Acc:2663]
ENSRNOG00000047967	85.3978	0.94607	0.290517	3.25651	0.00112792	0.00402397	140.152	46.1315	64.9695	103.9	60.8528	63.6548	62.0163	141.506	Arhgef19	protein_coding	Rho guanine nucleotide exchange factor 19 [Source:RGD Symbol;Acc:1304766]
ENSRNOG00000011774	16326	0.945904	0.121702	7.77232	7.70606e-15	2.00559e-13	23695.6	12539.2	11670.8	23959.5	10701.6	18444.2	9717.03	19879.8	Fblim1	protein_coding	filamin binding LIM protein 1 [Source:RGD Symbol;Acc:1359551]
ENSRNOG00000047874	1923.6	0.945304	0.0928199	10.1843	2.33073e-24	1.80867e-22	2625.15	1205.86	1314.38	2432.15	1524.15	2554.84	1219.65	2512.59	Nelfcd	protein_coding	negative elongation factor complex member C/D [Source:RGD Symbol;Acc:1590753]
ENSRNOG00000020061	93.9474	0.945168	0.229158	4.12452	3.71513e-05	0.000193446	124.879	59.0055	69.9672	164.229	58.0224	90.374	68.907	116.196	Tmem198	protein_coding	transmembrane protein 198 [Source:RGD Symbol;Acc:2319152]
ENSRNOG00000015928	315.85	0.944498	0.126841	7.4463	9.59962e-14	2.16414e-12	406.081	219.929	217.398	356.388	234.92	457.371	194.088	440.623	Dhx35	protein_coding	DEAH-box helicase 35 [Source:RGD Symbol;Acc:1311165]
ENSRNOG00000002322	945.882	0.943753	0.258178	3.65543	0.00025675	0.00109132	922.667	679.099	509.761	931.747	793.916	2025.95	606.382	1097.53	RGD1310587	protein_coding	similar to hypothetical protein FLJ14146 [Source:RGD Symbol;Acc:1310587]
ENSRNOG00000015520	108.972	0.943658	0.199336	4.734	2.20134e-06	1.49378e-05	123.981	84.7533	63.7201	126.244	62.2679	161.887	87.2822	161.639	Ticrr	protein_coding	TOPBP1-interacting checkpoint and replication regulator [Source:MGI Symbol;Acc:MGI:1924261]
ENSRNOG00000052383	2279	0.942067	0.12034	7.82837	4.94254e-15	1.32719e-13	2860.54	1735.83	1499.3	2509.24	1575.1	3483.72	1432.12	3136.13	Rhox9	protein_coding	reproductive homeobox 9 [Source:RGD Symbol;Acc:1563844]
ENSRNOG00000009253	24.6733	0.941206	0.364583	2.5816	0.00983444	0.0262743	26.0539	22.5294	8.74589	39.1021	21.2277	31.4345	14.9298	33.3631	Igsf9b	protein_coding	immunoglobulin superfamily, member 9B [Source:RGD Symbol;Acc:1564717]
ENSRNOG00000066348	264.257	0.941069	0.144052	6.53283	6.45393e-11	9.78326e-10	304.561	161.997	202.405	413.365	182.558	321.417	176.861	350.888		protein_coding	zinc finger protein 709-like [Source:RGD Symbol;Acc:6487604]
ENSRNOG00000009550	1147.45	0.94097	0.0783681	12.0071	3.26273e-33	5.69027e-31	1433.86	773.508	753.396	1454.6	791.086	1634.59	826.884	1511.69	Sqle	protein_coding	squalene epoxidase [Source:RGD Symbol;Acc:3755]
ENSRNOG00000067262	879.139	0.938676	0.10287	9.12488	7.18171e-20	3.41272e-18	1259.57	617.948	553.49	1030.06	672.211	1186.65	569.631	1143.55	Aldh18a1	protein_coding	aldehyde dehydrogenase 18 family, member A1 [Source:RGD Symbol;Acc:1311431]
ENSRNOG00000007062	518.971	0.93836	0.148354	6.32513	2.53015e-10	3.44349e-09	667.518	382.999	372.325	574.242	328.322	862.876	339.941	623.545	Rin3	protein_coding	Ras and Rab interactor 3 [Source:RGD Symbol;Acc:1305849]
ENSRNOG00000020970	48.2733	0.937882	0.299134	3.13532	0.00171666	0.0058198	60.1934	16.0924	36.233	64.7977	46.701	64.4406	34.4535	63.2749	Rundc3a	protein_coding	RUN domain containing 3A [Source:RGD Symbol;Acc:735057]
ENSRNOG00000070518	131.693	0.937075	0.162064	5.78214	7.37546e-09	7.95731e-08	198.549	102.991	82.4613	175.401	86.326	157.172	88.4306	162.214	Gdf1	protein_coding	growth differentiation factor 1 [Source:RGD Symbol;Acc:1304678]
ENSRNOG00000039591	24.0296	0.936172	0.3325	2.81556	0.00486929	0.0143884	38.6316	18.2381	13.7435	26.8129	15.567	27.5051	18.3752	33.3631	Dydc2	protein_coding	DPY30 domain containing 2 [Source:RGD Symbol;Acc:1588866]
ENSRNOG00000007292	366.43	0.93571	0.148238	6.31221	2.75073e-10	3.71382e-09	538.147	284.299	203.654	499.39	287.282	417.292	230.838	470.535	Spdl1	protein_coding	spindle apparatus coiled-coil protein 1 [Source:RGD Symbol;Acc:1306908]
ENSRNOG00000070704	185.776	0.93458	0.188054	4.96973	6.70464e-07	5.05898e-06	266.828	124.448	153.678	289.355	133.027	215.326	98.7667	204.78	Ncr3lg1	protein_coding	natural killer cell cytotoxicity receptor 3 ligand 1 [Source:RGD Symbol;Acc:1588614]
ENSRNOG00000002141	407.487	0.934069	0.15554	6.00534	1.90936e-09	2.25721e-08	625.293	295.027	286.116	401.076	251.902	587.038	287.112	526.332	Cd200	protein_coding	Cd200 molecule [Source:RGD Symbol;Acc:3104]
ENSRNOG00000009049	404.793	0.932128	0.134555	6.9275	4.28354e-12	7.80029e-11	568.693	282.153	271.123	623.399	287.282	491.163	271.034	443.499	Usp11	protein_coding	ubiquitin specific peptidase 11 [Source:RGD Symbol;Acc:1303052]
ENSRNOG00000006306	63.7433	0.932102	0.384587	2.42364	0.0153657	0.0384187	38.6316	55.787	58.7224	94.9622	36.7947	95.0892	24.1174	105.842	Gip	protein_coding	gastric inhibitory polypeptide [Source:RGD Symbol;Acc:2709]
ENSRNOG00000025957	172.77	0.932073	0.208617	4.46787	7.90036e-06	4.75963e-05	230.891	130.885	131.188	168.698	87.7412	288.411	125.181	219.161	Ooep	protein_coding	oocyte expressed protein [Source:RGD Symbol;Acc:1311103]
ENSRNOG00000020776	604.346	0.931768	0.157861	5.90247	3.58108e-09	4.04143e-08	744.782	496.719	299.859	798.8	458.518	746.568	407.7	881.822	Dhcr7	protein_coding	7-dehydrocholesterol reductase [Source:RGD Symbol;Acc:621769]
ENSRNOG00000033262	196.61	0.931323	0.251924	3.69684	0.000218298	0.000944003	238.977	175.944	109.948	166.463	137.272	356.781	118.29	269.206	Reep6	protein_coding	receptor accessory protein 6 [Source:RGD Symbol;Acc:1309508]
ENSRNOG00000048411	420.725	0.929746	0.134781	6.89818	5.26729e-12	9.47945e-11	570.49	331.503	253.631	466.991	278.791	542.244	295.152	626.996	Uhrf1	protein_coding	ubiquitin-like with PHD and ring finger domains 1 [Source:RGD Symbol;Acc:1595855]
ENSRNOG00000004503	52.4868	0.929724	0.234314	3.96785	7.25249e-05	0.000353779	57.4982	42.9131	31.2353	73.7354	38.2099	69.9417	32.1566	74.2042	L3hypdh	protein_coding	trans-L-3-hydroxyproline dehydratase [Source:RGD Symbol;Acc:1305721]
ENSRNOG00000004571	349.853	0.929117	0.153965	6.03461	1.59345e-09	1.9118e-08	452.798	290.736	259.878	479.28	233.505	422.008	179.158	481.464	Cdin1	protein_coding	CDAN1 interacting nuclease 1 [Source:RGD Symbol;Acc:1563680]
ENSRNOG00000017434	397.492	0.928493	0.324803	2.85864	0.00425466	0.0128575	321.631	239.24	246.134	338.512	321.246	968.181	289.409	455.579	Mgat3	protein_coding	beta-1,4-mannosyl-glycoprotein 4-beta-N-acetylglucosaminyltransferase [Source:RGD Symbol;Acc:3084]
ENSRNOG00000003925	23.5818	0.928398	0.376471	2.46606	0.0136609	0.0347888	31.4443	11.8011	14.993	21.2268	24.0581	40.8648	14.9298	29.3365	Hhat	protein_coding	hedgehog acyltransferase [Source:RGD Symbol;Acc:1311746]
ENSRNOG00000057862	198.201	0.928328	0.149577	6.20635	5.42278e-10	6.96562e-09	292.882	144.832	132.438	271.48	145.764	215.326	122.884	260.002	Rsph1	protein_coding	radial spoke head component 1 [Source:RGD Symbol;Acc:1307712]
ENSRNOG00000066877	44.2046	0.926607	0.260063	3.563	0.000366636	0.00149419	55.7014	37.5489	19.9906	59.2117	36.7947	58.1537	27.5628	58.6731		protein_coding	zinc finger protein 844-like [Source:RGD Symbol;Acc:7616873]
ENSRNOG00000021669	64.1864	0.924649	0.230564	4.01038	6.06211e-05	0.000300565	83.5521	57.9326	36.233	77.087	35.3795	80.1579	47.0864	96.0628	Mybl1	protein_coding	MYB proto-oncogene like 1 [Source:RGD Symbol;Acc:1306940]
ENSRNOG00000006398	23.722	0.924262	0.369948	2.49836	0.0124769	0.0321903	24.2571	16.0924	14.993	23.4613	14.1518	33.0062	20.6721	43.142	Abcb5	protein_coding	ATP binding cassette subfamily B member 5 [Source:RGD Symbol;Acc:1566342]
ENSRNOG00000002474	119.529	0.923633	0.21307	4.33489	1.45833e-05	8.29821e-05	137.457	76.1707	76.2142	130.713	79.2501	209.825	98.7667	147.833	Tom1l1	protein_coding	target of myb1 like 1 membrane trafficking protein [Source:RGD Symbol;Acc:1562626]
ENSRNOG00000014650	30.6507	0.922916	0.340837	2.70779	0.00677329	0.0190909	35.038	22.5294	28.7365	34.6333	19.8125	55.0103	13.7814	35.664	Sema4g	protein_coding	semaphorin 4G [Source:RGD Symbol;Acc:1310436]
ENSRNOG00000003237	392.836	0.922809	0.215921	4.27383	1.9214e-05	0.000106502	429.44	322.921	233.64	379.849	285.866	726.922	243.471	520.58	Tp53bp2	protein_coding	tumor protein p53 binding protein, 2 [Source:RGD Symbol;Acc:1305461]
ENSRNOG00000027193	101.367	0.922804	0.276773	3.33416	0.000855579	0.00316783	126.676	52.5685	54.9742	98.3138	99.0626	183.892	74.6492	120.797	AABR07051376.1	protein_coding	protein phosphatase 1, regulatory subunit 26 [Source:RGD Symbol;Acc:1595050]
ENSRNOG00000017473	44.5958	0.922501	0.280107	3.29339	0.000989884	0.00359431	50.3109	37.5489	21.24	54.7429	32.5491	53.4386	32.1566	74.7794	Odad4	protein_coding	outer dynein arm docking complex subunit 4 [Source:RGD Symbol;Acc:1311859]
ENSRNOG00000004685	4765.53	0.922271	0.120904	7.6281	2.38244e-14	5.82424e-13	6883.61	3752.75	3011.09	6685.34	3397.85	5167.04	3005.49	6221.07	Mta3	protein_coding	metastasis associated 1 family, member 3 [Source:RGD Symbol;Acc:1306803]
ENSRNOG00000024904	88.6844	0.92205	0.342946	2.68862	0.00717482	0.0200225	92.5362	81.5348	39.9812	65.9149	66.5135	180.748	57.4225	124.824	Pla2g4e	protein_coding	phospholipase A2, group IVE [Source:RGD Symbol;Acc:1310595]
ENSRNOG00000000977	778.351	0.920816	0.0903417	10.1926	2.13986e-24	1.6682e-22	1055.63	588.982	474.777	1001.01	563.242	990.971	524.842	1027.35	Pnpla6	protein_coding	patatin-like phospholipase domain containing 6 [Source:RGD Symbol;Acc:1564611]
ENSRNOG00000016690	179.625	0.920808	0.161769	5.69211	1.25479e-08	1.31033e-07	208.431	116.938	127.44	252.488	123.121	200.395	129.775	278.409	Idi1	protein_coding	isopentenyl-diphosphate delta isomerase 1 [Source:RGD Symbol;Acc:621835]
ENSRNOG00000002653	127.395	0.919865	0.263769	3.48739	0.000487752	0.00192293	208.431	131.958	54.9742	156.408	80.6653	140.669	83.8368	162.214	Kcnk2	protein_coding	potassium two pore domain channel subfamily K member 2 [Source:RGD Symbol;Acc:621448]
ENSRNOG00000025889	58.462	0.919852	0.2652	3.46853	0.000523318	0.00204268	84.4505	31.112	42.4801	88.259	31.134	62.083	56.274	71.9033	Gnas	protein_coding	GNAS complex locus [Source:RGD Symbol;Acc:2716]
ENSRNOG00000039997	39.2981	0.919505	0.373121	2.46436	0.0137257	0.0349118	66.4823	20.3837	24.9883	72.6182	28.3036	33.792	34.4535	33.3631	AABR07055527.1	protein_coding
ENSRNOG00000043201	165.964	0.919486	0.184634	4.98004	6.35703e-07	4.82034e-06	199.447	137.322	109.948	232.378	121.706	253.833	89.5791	183.497	Coq8a	protein_coding	coenzyme Q8A [Source:RGD Symbol;Acc:1308245]
ENSRNOG00000057865	30.0567	0.919314	0.339817	2.70532	0.00682386	0.0192175	29.6475	17.1652	18.7412	34.6333	31.134	42.4365	17.2267	49.4694	Prss16	protein_coding	serine protease 16 [Source:RGD Symbol;Acc:1306652]
ENSRNOG00000020703	1309.26	0.917678	0.121481	7.5541	4.21757e-14	9.9928e-13	1769.87	1067.46	874.589	1488.11	867.506	1929.29	815.399	1661.83	Sipa1l3	protein_coding	signal-induced proliferation-associated 1 like 3 [Source:RGD Symbol;Acc:1311432]
ENSRNOG00000061862	2716.68	0.917314	0.0802457	11.4313	2.91646e-30	3.97885e-28	3409.46	2039.44	1749.18	3754.92	1977.01	3581.17	1757.13	3465.16	Zbtb10	protein_coding	zinc finger and BTB domain containing 10 [Source:RGD Symbol;Acc:708377]
ENSRNOG00000009074	98.3491	0.916944	0.222451	4.12201	3.75588e-05	0.000195502	139.253	72.9522	62.4707	166.463	59.4376	106.877	75.7977	103.541	AABR07017902.1	protein_coding
ENSRNOG00000030264	2522.84	0.916012	0.0899752	10.1807	2.41762e-24	1.85904e-22	3535.24	1817.37	1905.36	3271.17	1747.75	3218.1	1520.55	3167.19	Fam83h	protein_coding	family with sequence similarity 83, member H [Source:RGD Symbol;Acc:1305866]
ENSRNOG00000042496	32.1255	0.91588	0.358841	2.55233	0.0107006	0.0282231	43.1237	23.6022	13.7435	27.9301	28.3036	36.9355	24.1174	59.2483	Cyp4f5	protein_coding	cytochrome P450, family 4, subfamily f, polypeptide 5 [Source:RGD Symbol;Acc:708364]
ENSRNOG00000005957	1281.42	0.915102	0.171532	5.33488	9.5607e-08	8.63526e-07	1924.39	768.144	872.091	2082.47	1001.95	1311.6	909.572	1381.12	Slc4a7	protein_coding	solute carrier family 4 member 7 [Source:RGD Symbol;Acc:621208]
ENSRNOG00000001169	1304.09	0.914698	0.104194	8.77876	1.65284e-18	6.56364e-17	1932.48	978.418	899.578	1738.37	895.809	1488.42	840.665	1658.95	Slc37a1	protein_coding	solute carrier family 37 member 1 [Source:RGD Symbol;Acc:1308587]
ENSRNOG00000025327	68.5673	0.914542	0.209715	4.36087	1.29545e-05	7.44908e-05	104.216	54.7142	47.4777	75.9698	46.701	87.2306	41.3442	90.8857	Tert	protein_coding	telomerase reverse transcriptase [Source:RGD Symbol;Acc:70494]
ENSRNOG00000042320	394.345	0.914402	0.248038	3.68654	0.000227324	0.000978943	649.55	402.31	192.41	421.185	287.282	429.866	211.315	560.845	Slc41a1	protein_coding	solute carrier family 41 member 1 [Source:RGD Symbol;Acc:1311397]
ENSRNOG00000067865	61.5884	0.91392	0.270006	3.38481	0.000712284	0.00269027	84.4505	40.7674	48.7271	111.72	35.3795	61.2972	44.7895	65.5758		protein_coding
ENSRNOG00000008451	1087.68	0.913745	0.149945	6.09389	1.10201e-09	1.3519e-08	1243.4	782.091	695.923	1411.03	734.479	1840.49	803.915	1190.14	Fut8	protein_coding	fucosyltransferase 8 [Source:RGD Symbol;Acc:1303096]
ENSRNOG00000019180	470.175	0.91325	0.127868	7.14214	9.18875e-13	1.84178e-11	597.442	333.649	257.379	634.571	390.59	606.685	323.863	617.218	Acsl4	protein_coding	acyl-CoA synthetase long-chain family member 4 [Source:RGD Symbol;Acc:69401]
ENSRNOG00000003703	891.934	0.912809	0.125446	7.27648	3.42638e-13	7.21843e-12	1241.6	700.556	564.735	1152.95	597.206	961.108	612.124	1305.19	Mcm6	protein_coding	minichromosome maintenance complex component 6 [Source:RGD Symbol;Acc:61967]
ENSRNOG00000014703	92.5414	0.912365	0.234706	3.88726	0.000101382	0.000478139	114.996	77.2435	61.2213	87.1418	59.4376	121.808	59.7194	158.762	Tonsl	protein_coding	tonsoku-like, DNA repair protein [Source:RGD Symbol;Acc:1307483]
ENSRNOG00000008831	758.841	0.911369	0.172867	5.27208	1.34887e-07	1.17866e-06	867.864	600.783	624.707	887.059	435.876	1251.09	445.599	957.751	Hcn2	protein_coding	hyperpolarization activated cyclic nucleotide gated potassium and sodium channel 2 [Source:RGD Symbol;Acc:620689]
ENSRNOG00000002461	6087.36	0.911043	0.193616	4.7054	2.53366e-06	1.69549e-05	7762.26	5017.61	3016.08	5985.97	4776.23	10165.9	4097.67	7877.15	Nid1	protein_coding	nidogen 1 [Source:RGD Symbol;Acc:3178]
ENSRNOG00000022261	34.0762	0.909177	0.330893	2.74764	0.0060025	0.0172431	50.3109	15.0196	16.2424	43.5709	35.3795	38.5072	28.7112	44.8676	Cenpu	protein_coding	centromere protein U [Source:RGD Symbol;Acc:1562566]
ENSRNOG00000023262	47.2636	0.908057	0.299098	3.03599	0.00239749	0.00780304	56.5998	42.9131	17.4918	53.6257	36.7947	59.7255	34.4535	76.5051	Cenpm	protein_coding	centromere protein M [Source:RGD Symbol;Acc:1307309]
ENSRNOG00000001429	257.674	0.907873	0.136517	6.65025	2.92606e-11	4.66982e-10	382.722	155.56	196.158	336.278	183.973	293.912	181.455	331.33	Lrwd1	protein_coding	leucine-rich repeats and WD repeat domain containing 1 [Source:RGD Symbol;Acc:1359442]
ENSRNOG00000070046	108.684	0.906748	0.236219	3.83859	0.000123745	0.000570561	114.996	87.9718	59.9718	120.658	73.5894	135.168	81.5399	195.577	Cdc45	protein_coding	cell division cycle 45 [Source:RGD Symbol;Acc:1590928]
ENSRNOG00000019039	272.685	0.90468	0.143318	6.31242	2.74708e-10	3.71184e-09	381.824	180.235	193.659	414.482	193.88	293.126	190.643	333.631	Inpp5e	protein_coding	inositol polyphosphate-5-phosphatase E [Source:RGD Symbol;Acc:620478]
ENSRNOG00000003603	235.569	0.903761	0.251225	3.59742	0.000321385	0.00132866	235.383	192.036	207.403	267.011	118.875	442.44	137.814	283.586	Arhgap44	protein_coding	Rho GTPase activating protein 44 [Source:RGD Symbol;Acc:1305664]
ENSRNOG00000014443	210.401	0.903598	0.248464	3.63673	0.000276124	0.00116285	337.802	197.4	94.9554	275.949	181.143	232.615	112.548	250.799	Pde5a	protein_coding	phosphodiesterase 5A [Source:RGD Symbol;Acc:620995]
ENSRNOG00000020165	216.092	0.902882	0.254096	3.55331	0.000380412	0.0015429	265.031	95.4816	162.424	398.841	155.67	218.469	188.346	244.471	Ahsp	protein_coding	alpha hemoglobin stabilizing protein [Source:RGD Symbol;Acc:1306725]
ENSRNOG00000009785	30.0482	0.902276	0.283379	3.18399	0.0014526	0.00503248	38.6316	20.3837	18.7412	40.2193	24.0581	40.8648	20.6721	36.8145	Cdkn3	protein_coding	cyclin-dependent kinase inhibitor 3 [Source:RGD Symbol;Acc:1307781]
ENSRNOG00000045952	262.323	0.899285	0.356636	2.52158	0.011683	0.0304438	214.72	179.162	152.428	183.221	210.862	654.622	190.643	312.923	Ephb4	protein_coding	EPH receptor B4 [Source:RGD Symbol;Acc:1583193]
ENSRNOG00000065011	267.479	0.899037	0.171334	5.24728	1.54365e-07	1.3276e-06	385.418	181.308	192.41	356.388	198.125	250.69	175.713	399.782	St6galnac2	protein_coding	ST6 (alpha-N-acetyl-neuraminyl-2,3-beta-galactosyl-1,3)-N-acetylgalactosaminide alpha-2,6-sialyltransferase 2 [Source:MGI Symbol;Acc:MGI:107553]
ENSRNOG00000059947	4517.09	0.898612	0.13656	6.58034	4.69385e-11	7.23187e-10	5194.6	3091.89	3192.25	5379.33	2940.74	7605.57	3391.37	5340.97	Sdc1	protein_coding	syndecan 1 [Source:RGD Symbol;Acc:3648]
ENSRNOG00000012343	337.39	0.898216	0.110235	8.1482	3.69374e-16	1.15717e-14	404.284	229.585	234.89	479.28	230.674	411.005	246.917	462.482	Pdp2	protein_coding	pyruvate dehydrogenase phosphatase catalytic subunit 2 [Source:RGD Symbol;Acc:628812]
ENSRNOG00000019675	20.8226	0.89776	0.373301	2.40492	0.016176	0.0401423	31.4443	16.0924	14.993	18.9924	18.3973	29.8627	9.1876	27.6109	Pycard	protein_coding	PYD and CARD domain containing [Source:RGD Symbol;Acc:628637]
ENSRNOG00000018863	970.222	0.897552	0.135375	6.63011	3.35447e-11	5.3035e-10	1154.46	720.94	759.643	1531.68	659.474	1174.08	569.631	1191.87	Abcc10	protein_coding	ATP binding cassette subfamily C member 10 [Source:RGD Symbol;Acc:1306696]
ENSRNOG00000025111	30.4705	0.896982	0.322094	2.78485	0.00535532	0.0156092	41.3268	16.0924	13.7435	36.8677	28.3036	36.1496	27.5628	43.7172	Nfkbid	protein_coding	NFKB inhibitor delta [Source:RGD Symbol;Acc:1308055]
ENSRNOG00000006901	945.766	0.896723	0.298693	3.00216	0.00268071	0.0086183	788.804	659.788	627.206	862.48	675.041	2276.64	682.179	993.991	Ndufa7	protein_coding	CD320 molecule [Source:RGD Symbol;Acc:1305860]
ENSRNOG00000059801	3702.88	0.895629	0.142999	6.26318	3.77202e-10	4.95814e-09	5337.45	3308.6	2265.19	4360.44	2349.2	5194.54	2431.27	4376.32	Lima1	protein_coding	LIM domain and actin binding 1 [Source:RGD Symbol;Acc:1564050]
ENSRNOG00000038600	39.5848	0.89473	0.317733	2.81598	0.00486285	0.0143719	65.5839	37.5489	21.24	43.5709	32.5491	40.8648	19.5236	55.7969	Dnaaf3	protein_coding	dynein, axonemal, assembly factor 3 [Source:RGD Symbol;Acc:2323487]
ENSRNOG00000024008	125.906	0.894653	0.196322	4.55706	5.18744e-06	3.26837e-05	141.05	95.4816	63.7201	146.354	103.308	183.106	90.7275	183.497	Cdc25c	protein_coding	cell division cycle 25C [Source:RGD Symbol;Acc:1311875]
ENSRNOG00000006122	2036.11	0.892092	0.120166	7.4238	1.13803e-13	2.54656e-12	3157.91	1578.13	1410.59	2723.74	1358.57	2319.86	1354.02	2386.04	Igf2bp1	protein_coding	insulin-like growth factor 2 mRNA binding protein 1 [Source:RGD Symbol;Acc:708580]
ENSRNOG00000050223	302.245	0.891631	0.213454	4.17715	2.9518e-05	0.00015709	543.538	245.677	184.913	340.747	208.032	278.195	207.869	408.986	Rin1	protein_coding	Ras and Rab interactor 1 [Source:RGD Symbol;Acc:620006]
ENSRNOG00000011446	71.2606	0.891013	0.276528	3.22214	0.00127236	0.00447308	104.216	33.2576	56.2236	97.1966	42.4554	66.0123	67.7585	102.965	Vill	protein_coding	villin-like [Source:RGD Symbol;Acc:1304843]
ENSRNOG00000050482	66.2466	0.89085	0.214547	4.15224	3.29231e-05	0.000173184	76.3648	47.2044	48.7271	74.8526	39.625	94.3034	50.5318	98.3637	Dbf4	protein_coding	DBF4 zinc finger [Source:RGD Symbol;Acc:1305854]
ENSRNOG00000000967	645.18	0.89057	0.214716	4.14767	3.35878e-05	0.000176406	582.169	413.038	544.744	697.134	411.817	1170.15	439.856	902.53	Aacs	protein_coding	acetoacetyl-CoA synthetase [Source:RGD Symbol;Acc:708522]
ENSRNOG00000014840	1188.07	0.889112	0.203382	4.37164	1.23317e-05	7.13949e-05	1902.83	1121.1	692.175	1311.6	720.327	1180.36	798.173	1778.02	Gna14	protein_coding	G protein subunit alpha 14 [Source:RGD Symbol;Acc:1308122]
ENSRNOG00000069797	80.2781	0.889001	0.209655	4.2403	2.23224e-05	0.000121933	121.285	50.4229	54.9742	91.6106	69.3438	89.5882	51.6802	113.32		protein_coding
ENSRNOG00000005450	259.562	0.888755	0.175737	5.0573	4.25235e-07	3.3428e-06	380.926	198.473	182.414	407.779	169.822	253.047	175.713	308.321	Lsm11	protein_coding	LSM11, U7 small nuclear RNA associated [Source:RGD Symbol;Acc:1565523]
ENSRNOG00000013526	4996.66	0.887649	0.189693	4.67939	2.87725e-06	1.90731e-05	7062.4	3736.66	3183.51	8737.64	4017.7	4760.75	3085.88	5388.72	Rassf4	protein_coding	Ras association domain family member 4 [Source:RGD Symbol;Acc:1307785]
ENSRNOG00000013851	241.195	0.887493	0.244773	3.62578	0.000288087	0.00120693	318.935	198.473	104.951	233.495	226.429	376.428	148.15	322.702	Spry4	protein_coding	sprouty RTK signaling antagonist 4 [Source:RGD Symbol;Acc:1305324]
ENSRNOG00000018500	1894.12	0.887389	0.192988	4.59815	4.26251e-06	2.72542e-05	3191.15	1524.49	1354.36	2781.83	1328.85	1706.89	1108.25	2157.1	Frmd4a	protein_coding	FERM domain containing 4A [Source:RGD Symbol;Acc:1309050]
ENSRNOG00000011817	314.821	0.887142	0.167261	5.30394	1.1333e-07	1.00853e-06	456.392	186.672	232.391	489.335	225.014	326.918	238.878	362.968	Rpl22l1	protein_coding	ribosomal protein L22 like 1 [Source:RGD Symbol;Acc:1309517]
ENSRNOG00000059894	57.1842	0.887114	0.27587	3.2157	0.00130128	0.00456431	70.0759	52.5685	36.233	55.8601	35.3795	69.9417	36.7504	100.665	Hmmr	protein_coding	hyaluronan-mediated motility receptor [Source:RGD Symbol;Acc:2805]
ENSRNOG00000058430	85.2541	0.886435	0.237939	3.72546	0.000194957	0.00085406	134.761	61.1511	63.7201	98.3138	76.4197	95.8751	39.0473	112.744	Bcdin3d	protein_coding	BCDIN3 domain containing RNA methyltransferase [Source:RGD Symbol;Acc:1306433]
ENSRNOG00000017887	170.253	0.886153	0.165149	5.36577	8.06033e-08	7.3906e-07	197.65	116.938	129.939	249.136	140.103	222.399	91.876	213.984	Mutyh	protein_coding	mutY DNA glycosylase [Source:RGD Symbol;Acc:620045]
ENSRNOG00000036921	3950.31	0.886114	0.127433	6.95354	3.56226e-12	6.57889e-11	5577.33	2915.94	2758.7	6055.24	2806.3	4096.69	2612.72	4779.55	Tmsb10	protein_coding	thymosin, beta 10 [Source:RGD Symbol;Acc:62022]
ENSRNOG00000015149	105.749	0.883913	0.229513	3.85125	0.000117514	0.000545103	164.409	86.899	58.7224	165.346	72.1742	105.305	78.0946	115.045	Nrg4	protein_coding	neuregulin 4 [Source:RGD Symbol;Acc:1589860]
ENSRNOG00000001785	1533.21	0.883819	0.174158	5.07482	3.87873e-07	3.07481e-06	1993.57	1394.67	900.827	2343.89	1174.6	1819.27	839.517	1799.31	Etv5	protein_coding	ETS variant transcription factor 5 [Source:RGD Symbol;Acc:1309590]
ENSRNOG00000012405	1172.53	0.883606	0.195489	4.51999	6.18434e-06	3.82525e-05	1780.65	943.015	605.966	1683.62	1030.25	1154.43	717.781	1464.53	Tcf4	protein_coding	transcription factor 4 [Source:RGD Symbol;Acc:69271]
ENSRNOG00000047339	2481.67	0.883589	0.102276	8.63927	5.65748e-18	2.12684e-16	3491.22	1835.61	1513.04	2985.17	1771.81	2955.62	1858.19	3442.73	Pja1	protein_coding	praja ring finger ubiquitin ligase 1 [Source:RGD Symbol;Acc:1591532]
ENSRNOG00000021441	5711.24	0.883316	0.140227	6.29917	2.99251e-10	4.01144e-09	7278.02	3547.84	3424.64	7745.56	4259.69	6227.95	4830.38	8375.87	Reln	protein_coding	reelin [Source:RGD Symbol;Acc:3553]
ENSRNOG00000020749	36.543	0.882885	0.356881	2.47389	0.0133649	0.0341326	68.2791	38.6218	17.4918	35.7505	26.8884	43.2224	19.5236	42.5667	AC095278.1	protein_coding	similar to BAX protein, cytoplasmic isoform delta [Source:RGD Symbol;Acc:1596776]
ENSRNOG00000005749	35.7701	0.88257	0.262228	3.36566	0.000763607	0.00286556	45.8189	23.6022	29.9859	46.9225	25.4732	44.7941	21.8205	47.7438	Foxred2	protein_coding	FAD-dependent oxidoreductase domain containing 2 [Source:RGD Symbol;Acc:1306763]
ENSRNOG00000025793	165.495	0.879805	0.261574	3.36351	0.000769584	0.00288287	176.088	134.103	92.4566	140.768	116.045	316.702	124.033	223.763	Usp31	protein_coding	ubiquitin specific peptidase 31 [Source:RGD Symbol;Acc:1308183]
ENSRNOG00000022660	77.8919	0.878622	0.300815	2.9208	0.00349131	0.0108691	88.9426	24.675	59.9718	99.431	69.3438	95.0892	66.6101	119.072	Ccdc73	protein_coding	coiled-coil domain containing 73 [Source:RGD Symbol;Acc:1563448]
ENSRNOG00000016254	2308.59	0.878548	0.151254	5.80842	6.30655e-09	6.86537e-08	3309.74	2039.44	1393.1	2498.06	1692.56	2978.41	1381.59	3175.82	Sema4c	protein_coding	semaphorin 4C [Source:RGD Symbol;Acc:1562837]
ENSRNOG00000020505	43.3822	0.877584	0.322968	2.71725	0.00658272	0.0186564	70.9744	39.6946	31.2353	45.8053	35.3795	61.2972	16.0783	46.5933	Map4k1	protein_coding	mitogen activated protein kinase kinase kinase kinase 1 [Source:RGD Symbol;Acc:1305463]
ENSRNOG00000069507	857.543	0.877188	0.121705	7.2075	5.69879e-13	1.16998e-11	1230.82	723.085	533.5	1043.47	551.92	1127.71	607.53	1042.31	Prr5	protein_coding	proline rich 5 [Source:RGD Symbol;Acc:1307954]
ENSRNOG00000013515	421.629	0.875253	0.241662	3.62181	0.000292547	0.00122288	561.506	358.324	378.572	394.372	274.545	653.051	179.158	573.5	Ptpru	protein_coding	protein tyrosine phosphatase, receptor type, U [Source:RGD Symbol;Acc:620782]
ENSRNOG00000002229	158.182	0.875096	0.137573	6.36097	2.00486e-10	2.77094e-09	198.549	124.448	111.198	203.331	94.8171	210.611	114.845	207.657	Adcy5	protein_coding	adenylate cyclase 5 [Source:RGD Symbol;Acc:71014]
ENSRNOG00000001376	3255.43	0.875086	0.126217	6.93317	4.115e-12	7.51766e-11	4465.1	2671.34	2235.2	4687.78	1886.44	3861.72	2392.22	3843.66	Mettl7a	protein_coding	methyltransferase like 7A [Source:RGD Symbol;Acc:1308407]
ENSRNOG00000037509	62.8317	0.873648	0.221641	3.94173	8.08965e-05	0.00039097	87.1457	55.787	36.233	72.6182	45.2858	76.2285	40.1957	89.16	Chek2	protein_coding	checkpoint kinase 2 [Source:RGD Symbol;Acc:621543]
ENSRNOG00000013232	342.047	0.873468	0.171278	5.09971	3.40172e-07	2.73772e-06	380.027	236.022	231.141	365.325	239.165	586.253	260.698	437.747	Nr6a1	protein_coding	nuclear receptor subfamily 6, group A, member 1 [Source:RGD Symbol;Acc:1564740]
ENSRNOG00000043404	405.772	0.873357	0.125828	6.94088	3.89654e-12	7.1417e-11	577.677	327.212	282.367	527.32	277.375	451.084	258.401	544.739	Uroc1	protein_coding	urocanate hydratase 1 [Source:RGD Symbol;Acc:1587777]
ENSRNOG00000008922	66.7827	0.872952	0.252272	3.46036	0.000539444	0.00209451	104.216	64.3696	38.7318	65.9149	45.2858	84.0872	40.1957	91.4609	Trim14	protein_coding	tripartite motif-containing 14 [Source:RGD Symbol;Acc:1311514]
ENSRNOG00000018369	41.3116	0.871839	0.311068	2.80273	0.00506722	0.0149082	35.038	24.675	32.4847	53.6257	24.0581	71.5134	35.6019	53.496	Prx	protein_coding	periaxin [Source:RGD Symbol;Acc:619960]
ENSRNOG00000001149	7857.07	0.871402	0.125369	6.95069	3.63503e-12	6.69868e-11	11616.4	5985.3	5994.69	10864.8	5625.34	8917.95	4608.73	9243.31	Pxn	protein_coding	paxillin [Source:RGD Symbol;Acc:1305759]
ENSRNOG00000013598	53.6557	0.871378	0.285839	3.0485	0.0022999	0.007514	53.0062	28.9663	34.9836	59.2117	36.7947	75.4427	51.6802	89.16	Melk	protein_coding	maternal embryonic leucine zipper kinase [Source:RGD Symbol;Acc:1308974]
ENSRNOG00000067305	62.2122	0.871106	0.214403	4.06294	4.84576e-05	0.000246543	92.5362	46.1315	44.9789	74.8526	38.2099	84.873	45.938	70.1776	Znrf3	protein_coding	zinc and ring finger 3 [Source:RGD Symbol;Acc:1593771]
ENSRNOG00000017672	3682.21	0.870588	0.203796	4.27186	1.93846e-05	0.000107272	4069.8	2932.04	1670.47	4728	3361.05	5791.01	2451.94	4453.4	Akr1c14	protein_coding	aldo-keto reductase family 1, member C14 [Source:RGD Symbol;Acc:708361]
ENSRNOG00000016422	57.0611	0.868723	0.275959	3.14801	0.00164387	0.00560785	103.317	51.4957	33.7342	65.9149	35.3795	59.7255	40.1957	66.7262	Klhl36	protein_coding	kelch-like family member 36 [Source:RGD Symbol;Acc:1561366]
ENSRNOG00000051232	1735.56	0.868487	0.124367	6.98326	2.88408e-12	5.39713e-11	2158.88	1202.64	1215.68	2810.88	1228.38	1985.09	1264.44	2018.47	Gbe1	protein_coding	1,4-alpha-glucan branching enzyme 1 [Source:RGD Symbol;Acc:1309968]
ENSRNOG00000008062	162.616	0.868395	0.195638	4.43879	9.04659e-06	5.38688e-05	184.174	86.899	123.692	176.518	123.121	218.469	128.626	259.427	Dqx1	protein_coding	DEAQ box RNA-dependent ATPase 1 [Source:RGD Symbol;Acc:1591766]
ENSRNOG00000024509	56.7126	0.868011	0.311878	2.78318	0.00538293	0.0156789	77.2632	27.8935	58.7224	96.0794	36.7947	70.7275	36.7504	49.4694	Trim52	protein_coding	tripartite motif-containing 52 [Source:RGD Symbol;Acc:1565615]
ENSRNOG00000007821	1165.51	0.867923	0.138347	6.27352	3.52979e-10	4.67607e-09	1522.8	963.398	650.944	1400.97	949.586	1561.51	737.305	1537.58	Dyrk2	protein_coding	dual-specificity tyrosine-(Y)-phosphorylation regulated kinase 2 [Source:MGI Symbol;Acc:MGI:1330301]
ENSRNOG00000007827	67.6916	0.866716	0.33798	2.5644	0.0103354	0.0274006	74.568	59.0055	39.9812	49.1569	49.5313	142.241	43.6411	83.4078	Cox4i2	protein_coding	cytochrome c oxidase subunit 4i2 [Source:RGD Symbol;Acc:69422]
ENSRNOG00000008243	184.706	0.866227	0.152758	5.6706	1.42299e-08	1.47054e-07	248.859	143.759	136.186	216.737	108.969	216.112	134.369	272.657	Slc43a1	protein_coding	solute carrier family 43 member 1 [Source:RGD Symbol;Acc:1308229]
ENSRNOG00000070952	25.6666	0.865516	0.320473	2.70074	0.00691849	0.0194257	27.8507	17.1652	18.7412	32.3989	19.8125	41.6506	17.2267	30.487		protein_coding
ENSRNOG00000032238	1262.82	0.864168	0.0995748	8.67858	4.00738e-18	1.53031e-16	1753.7	890.446	827.112	1452.36	880.242	1755.61	984.222	1558.86	Plcd1	protein_coding	phospholipase C, delta 1 [Source:RGD Symbol;Acc:3346]
ENSRNOG00000007284	33959.9	0.863986	0.112775	7.66115	1.84278e-14	4.571e-13	43856.8	23920.8	25598	52935.3	23347.6	41003.9	23468.6	37547.9	Slc2a1	protein_coding	solute carrier family 2 member 1 [Source:RGD Symbol;Acc:3704]
ENSRNOG00000026065	7388.7	0.863651	0.164205	5.25959	1.44378e-07	1.25125e-06	11208.6	6088.29	5327.5	10560.9	4987.1	6758.41	4559.35	9619.51	Slit1	protein_coding	slit guidance ligand 1 [Source:RGD Symbol;Acc:69307]
ENSRNOG00000001187	786.303	0.862726	0.144089	5.98745	2.13151e-09	2.50235e-08	997.235	666.225	481.024	926.161	598.621	938.318	486.943	1195.9	Oasl	protein_coding	2'-5'-oligoadenylate synthetase-like [Source:RGD Symbol;Acc:1308586]
ENSRNOG00000013376	229.378	0.861964	0.134257	6.42023	1.36065e-10	1.94738e-09	281.202	164.142	169.92	310.582	162.746	257.763	155.041	333.631	Mvd	protein_coding	mevalonate diphosphate decarboxylase [Source:RGD Symbol;Acc:621292]
ENSRNOG00000055567	235.606	0.861063	0.319746	2.69296	0.00708206	0.0198192	332.412	251.041	71.2166	240.199	202.371	286.839	144.705	356.065	Fmnl2	protein_coding	formin-like 2 [Source:RGD Symbol;Acc:1560248]
ENSRNOG00000014008	574.736	0.860797	0.13803	6.2363	4.48037e-10	5.83932e-09	636.972	385.145	418.554	780.925	339.643	815.724	488.091	732.838	Mfsd2a	protein_coding	major facilitator superfamily domain containing 2A [Source:RGD Symbol;Acc:1310174]
ENSRNOG00000002121	630.283	0.86006	0.160348	5.36371	8.15319e-08	7.47169e-07	836.419	561.088	394.815	642.391	414.648	945.391	420.333	827.175	Lrrc8d	protein_coding	leucine rich repeat containing 8 VRAC subunit D [Source:RGD Symbol;Acc:1309601]
ENSRNOG00000042777	392.483	0.859415	0.133205	6.4518	1.10529e-10	1.60088e-09	518.382	254.26	267.374	593.235	302.849	428.294	290.558	484.916	Zfp78	protein_coding	zinc finger protein 28 [Source:RGD Symbol;Acc:7679103]
ENSRNOG00000055061	82.8736	0.858941	0.234432	3.66393	0.000248378	0.00106053	115.895	49.35	76.2142	94.9622	59.4376	84.873	51.6802	130.576	AABR07050391.1	protein_coding	zinc finger protein 53-like [Source:RGD Symbol;Acc:2319680]
ENSRNOG00000020743	363.626	0.858801	0.268663	3.19657	0.0013907	0.00484482	361.161	251.041	326.097	370.911	225.014	774.073	231.987	368.72	Cyp2s1	protein_coding	cytochrome P450, family 2, subfamily s, polypeptide 1 [Source:RGD Symbol;Acc:1306078]
ENSRNOG00000037658	135.743	0.858076	0.180622	4.75066	2.02749e-06	1.38526e-05	203.939	72.9522	102.452	160.877	111.799	175.247	99.9151	158.762	Gprasp2	protein_coding	G protein-coupled receptor associated sorting protein 2 [Source:MGI Symbol;Acc:MGI:2442071]
ENSRNOG00000068148	179.299	0.858057	0.370481	2.31606	0.020555	0.0493513	130.269	69.7337	164.923	386.552	99.0626	220.041	175.713	188.099		protein_coding	zinc finger protein 729-like [Source:RGD Symbol;Acc:7716029]
ENSRNOG00000007972	261.195	0.857546	0.126865	6.75954	1.38433e-11	2.32098e-10	367.45	160.924	211.151	322.872	196.71	324.561	175.713	330.18	Rbbp9	protein_coding	RB binding protein 9, serine hydrolase [Source:RGD Symbol;Acc:3542]
ENSRNOG00000019948	1644.74	0.857231	0.0752538	11.3912	4.62523e-30	6.0655e-28	2249.62	1273.45	1104.48	2069.06	1161.86	2112.4	1138.11	2048.96	Phf20	protein_coding	PHD finger protein 20 [Source:RGD Symbol;Acc:1305020]
ENSRNOG00000018615	45.6738	0.857218	0.291924	2.93644	0.00332001	0.0103989	44.0221	31.112	23.7389	52.5085	36.7947	60.5113	39.0473	77.6555	Cenph	protein_coding	centromere protein H [Source:RGD Symbol;Acc:1583506]
ENSRNOG00000058039	899.393	0.856973	0.146298	5.85772	4.69274e-09	5.22283e-08	1111.33	785.309	565.984	1168.59	658.059	1348.54	548.959	1008.37	Acta2	protein_coding	actin alpha 2, smooth muscle [Source:RGD Symbol;Acc:621676]
ENSRNOG00000019681	221.414	0.85667	0.166202	5.1544	2.54448e-07	2.09362e-06	318.935	165.215	136.186	304.996	178.313	219.255	150.447	297.967	Pold1	protein_coding	DNA polymerase delta 1, catalytic subunit [Source:RGD Symbol;Acc:621839]
ENSRNOG00000007817	138.085	0.856507	0.153592	5.57651	2.45395e-08	2.44772e-07	176.088	104.064	93.706	176.518	100.478	157.172	95.3213	201.329	Kctd6	protein_coding	potassium channel tetramerization domain containing 6 [Source:RGD Symbol;Acc:1308208]
ENSRNOG00000002408	1059.15	0.856329	0.123146	6.95376	3.55665e-12	6.57572e-11	1422.18	891.519	742.152	1240.09	731.648	1521.43	648.874	1275.28	Rbm47	protein_coding	RNA binding motif protein 47 [Source:RGD Symbol;Acc:1359713]
ENSRNOG00000007422	766.089	0.855528	0.210817	4.05815	4.94635e-05	0.000251284	825.638	584.691	516.008	694.9	483.992	1427.12	597.194	999.168	Vav2	protein_coding	vav guanine nucleotide exchange factor 2 [Source:RGD Symbol;Acc:1306285]
ENSRNOG00000013508	2039.93	0.85484	0.182064	4.69528	2.66245e-06	1.77485e-05	2929.71	1566.33	1684.21	3309.15	1283.57	1878.21	1274.78	2393.52	Rpl31	protein_coding	ribosomal protein L31 [Source:RGD Symbol;Acc:621202]
ENSRNOG00000063482	108.102	0.854724	0.330323	2.58754	0.00966634	0.0259112	132.965	95.4816	54.9742	182.104	117.46	105.305	40.1957	136.329	Mcpt9	protein_coding	mast cell protease 9 [Source:RGD Symbol;Acc:3068]
ENSRNOG00000019222	1665.3	0.854315	0.10018	8.52781	1.49148e-17	5.35699e-16	2458.95	1229.46	1068.25	2119.33	1226.96	2044.03	1218.51	1956.92	Tfdp1	protein_coding	transcription factor Dp-1 [Source:RGD Symbol;Acc:1560344]
ENSRNOG00000011523	6599.88	0.854171	0.135869	6.28673	3.24229e-10	4.31209e-09	9253.62	5083.05	4289.24	9891.71	5243.24	6935.23	4188.4	7914.54	Macroh2a1	protein_coding	macroH2A.1 histone [Source:RGD Symbol;Acc:621462]
ENSRNOG00000029173	74.4157	0.853243	0.302123	2.82416	0.00474051	0.0140628	100.622	32.1848	71.2166	132.947	58.0224	73.871	50.5318	75.9298	AABR07053716.1	protein_coding	ribosomal protein L22-like 2 [Source:RGD Symbol;Acc:1590585]
ENSRNOG00000054426	195.422	0.852668	0.314714	2.70934	0.00674167	0.0190208	154.526	141.613	129.939	193.276	172.652	438.511	113.697	219.161	Zfp704	protein_coding	zinc finger protein 704 [Source:RGD Symbol;Acc:1563869]
ENSRNOG00000037231	1653.63	0.851511	0.173644	4.90378	9.40098e-07	6.89365e-06	2245.13	1034.2	1057	2179.66	1611.89	1725.75	1016.38	2359	Pla2g4d	protein_coding	phospholipase A2 group IVD [Source:RGD Symbol;Acc:1593372]
ENSRNOG00000005042	70.6468	0.851205	0.345822	2.46139	0.0138399	0.0351493	138.355	65.4424	31.2353	81.5558	41.0402	55.7962	63.1647	88.5848	Ranbp17	protein_coding	RAN binding protein 17 [Source:RGD Symbol;Acc:1562576]
ENSRNOG00000008533	912.904	0.850469	0.1009	8.42879	3.4927e-17	1.19607e-15	1361.99	663.007	670.935	1149.6	632.586	1114.35	637.39	1073.37	Ago2	protein_coding	argonaute RISC catalytic component 2 [Source:RGD Symbol;Acc:621255]
ENSRNOG00000019550	1629.32	0.850006	0.101655	8.36171	6.18167e-17	2.07903e-15	2025.91	1095.36	1196.94	1923.82	1123.65	2444.03	1235.73	1989.13	Slc11a2	protein_coding	solute carrier family 11 member 2 [Source:RGD Symbol;Acc:3684]
ENSRNOG00000018906	211.692	0.849842	0.133649	6.35874	2.03418e-10	2.80687e-09	271.32	172.725	147.431	288.238	123.121	268.765	158.486	263.454	Ghdc	protein_coding	GH3 domain containing [Source:RGD Symbol;Acc:1308881]
ENSRNOG00000002074	3180.31	0.849833	0.0934064	9.09824	9.18088e-20	4.24352e-18	4157.84	2426.73	2437.61	4352.62	2173.72	4187.85	2038.5	3667.64	Rest	protein_coding	RE1-silencing transcription factor [Source:RGD Symbol;Acc:621069]
ENSRNOG00000012874	201.449	0.849708	0.297204	2.85901	0.00424967	0.0128447	176.987	170.579	144.932	183.221	135.857	442.44	124.033	233.542	Rgma	protein_coding	repulsive guidance molecule BMP co-receptor a [Source:RGD Symbol;Acc:1311983]
ENSRNOG00000000480	1016.73	0.847917	0.162245	5.22614	1.73086e-07	1.47141e-06	1437.46	717.721	793.378	1611.01	748.63	968.181	644.28	1213.15	Phf1	protein_coding	PHD finger protein 1 [Source:RGD Symbol;Acc:1303205]
ENSRNOG00000005731	276.809	0.847169	0.161619	5.24178	1.59035e-07	1.36429e-06	386.316	185.599	193.659	430.123	225.014	314.345	186.049	293.365	Birc3	protein_coding	baculoviral IAP repeat-containing 3 [Source:RGD Symbol;Acc:621282]
ENSRNOG00000039725	911.007	0.8466	0.140754	6.01474	1.80177e-09	2.14501e-08	1193.09	806.766	614.711	1160.77	519.371	1055.41	661.507	1276.43	Ces1a	protein_coding	carboxylesterase 1A [Source:RGD Symbol;Acc:1583671]
ENSRNOG00000001111	248.367	0.846402	0.139594	6.06331	1.33347e-09	1.62174e-08	277.609	193.109	182.414	298.293	172.652	331.633	163.08	368.145	Brca2	protein_coding	BRCA2, DNA repair associated [Source:RGD Symbol;Acc:2219]
ENSRNOG00000056012	24.7861	0.844746	0.349165	2.41933	0.0155491	0.0388028	26.9523	18.2381	26.2377	29.0473	12.7366	38.5072	13.7814	32.7879	Syt16	protein_coding	synaptotagmin 16 [Source:RGD Symbol;Acc:1564654]
ENSRNOG00000007610	191.139	0.843483	0.151642	5.56233	2.66199e-08	2.64123e-07	227.298	154.487	121.193	239.081	123.121	231.043	148.15	284.737	Gdf11	protein_coding	growth differentiation factor 11 [Source:RGD Symbol;Acc:2673]
ENSRNOG00000002471	35.3185	0.841292	0.316126	2.66125	0.00778512	0.0214706	36.8348	23.6022	22.4894	34.6333	29.7188	45.58	26.4143	63.2749	Polq	protein_coding	DNA polymerase theta [Source:RGD Symbol;Acc:1309795]
ENSRNOG00000016655	642.143	0.840816	0.0967025	8.69487	3.47223e-18	1.33499e-16	861.575	464.534	452.288	912.754	464.179	765.429	457.083	759.298	Pex6	protein_coding	peroxisomal biogenesis factor 6 [Source:RGD Symbol;Acc:621637]
ENSRNOG00000023465	107.068	0.840733	0.295287	2.84717	0.00441097	0.0132494	135.66	50.4229	66.2189	199.979	107.554	105.305	82.6884	108.718	Depp1	protein_coding	DEPP1, autophagy regulator [Source:RGD Symbol;Acc:1565700]
ENSRNOG00000014508	748.296	0.840618	0.318241	2.64145	0.00825515	0.0225719	575.881	567.525	492.269	563.07	508.05	1749.33	577.67	952.574	Mgll	protein_coding	monoglyceride lipase [Source:RGD Symbol;Acc:71039]
ENSRNOG00000070028	24.4402	0.840337	0.314672	2.67052	0.00757349	0.0209725	33.2412	20.3837	16.2424	32.3989	18.3973	28.291	14.9298	31.6374		protein_coding	60S ribosomal protein L27-like [Source:RGD Symbol;Acc:6489473]
ENSRNOG00000045532	356.77	0.840227	0.189336	4.43775	9.09046e-06	5.4111e-05	469.868	218.857	218.647	464.756	234.92	369.355	350.277	527.482	Gpr1	protein_coding	G protein-coupled receptor 1 [Source:RGD Symbol;Acc:2728]
ENSRNOG00000003653	657.801	0.839005	0.0975948	8.59682	8.19543e-18	3.02712e-16	823.842	436.64	467.281	912.754	536.353	828.298	447.895	809.343	Fh	protein_coding	fumarate hydratase [Source:RGD Symbol;Acc:2614]
ENSRNOG00000001833	346.08	0.838095	0.141389	5.92758	3.07429e-09	3.51491e-08	463.579	285.372	242.386	441.295	230.674	365.425	234.284	505.624	Mcm4	protein_coding	minichromosome maintenance complex component 4 [Source:RGD Symbol;Acc:3060]
ENSRNOG00000067567	27.9022	0.83687	0.30856	2.71218	0.00668422	0.0188902	43.1237	18.2381	24.9883	33.5161	19.8125	30.6486	17.2267	35.664		protein_coding
ENSRNOG00000015810	85.9241	0.836107	0.23067	3.62468	0.000289316	0.00121138	100.622	55.787	56.2236	82.673	79.2501	120.237	57.4225	135.178	Trip13	protein_coding	thyroid hormone receptor interactor 13 [Source:RGD Symbol;Acc:1308516]
ENSRNOG00000009629	1082.85	0.836049	0.262783	3.18152	0.00146505	0.00506938	1759.98	1006.31	456.036	957.443	1001.95	1452.27	646.577	1382.27	Car2	protein_coding	carbonic anhydrase 2 [Source:RGD Symbol;Acc:2240]
ENSRNOG00000047656	4483.86	0.835732	0.0774363	10.7925	3.73465e-27	3.85238e-25	5769.59	3297.87	3483.36	6053	3116.23	5323.42	2982.52	5844.87	Gaa	protein_coding	alpha glucosidase [Source:RGD Symbol;Acc:735227]
ENSRNOG00000037302	73.7387	0.834668	0.259856	3.21204	0.00131798	0.00461811	69.1775	46.1315	42.4801	93.845	62.2679	88.0165	62.0163	125.975	Rad51	protein_coding	RAD51 recombinase [Source:RGD Symbol;Acc:1563603]
ENSRNOG00000003076	6494.49	0.833427	0.126093	6.60964	3.85253e-11	6.0234e-10	9239.24	4657.14	4546.62	9805.69	4733.78	7506.55	4736.21	6730.72	Rbms2	protein_coding	RNA binding motif, single stranded interacting protein 2 [Source:RGD Symbol;Acc:1304813]
ENSRNOG00000012879	1312.33	0.832748	0.159168	5.23189	1.67788e-07	1.43212e-06	1636.9	845.387	972.044	1495.93	823.635	2139.9	1133.52	1451.3	Fabp3	protein_coding	fatty acid binding protein 3 [Source:RGD Symbol;Acc:69048]
ENSRNOG00000064090	14461	0.832088	0.127978	6.50179	7.93686e-11	1.18402e-09	20675.1	11823.6	10061.5	20860.4	10473.7	15248.9	9249.62	17295.3	Tmsb10	protein_coding	thymosin, beta 10 [Source:RGD Symbol;Acc:62022]
ENSRNOG00000007431	3573.6	0.831349	0.175942	4.72514	2.29957e-06	1.55669e-05	5538.7	2171.4	2747.46	4569.36	2050.6	3768.2	3315.57	4427.52	Shroom1	protein_coding	shroom family member 1 [Source:RGD Symbol;Acc:1308066]
ENSRNOG00000001387	398.822	0.831184	0.102235	8.13014	4.28804e-16	1.32859e-14	511.195	299.319	293.612	464.756	288.697	554.032	267.589	511.376	Mepce	protein_coding	methylphosphate capping enzyme [Source:RGD Symbol;Acc:1560550]
ENSRNOG00000022570	43.5427	0.830877	0.263113	3.15787	0.00158927	0.00544576	53.0062	32.1848	33.7342	53.6257	26.8884	70.7275	32.1566	46.0181	Pus7l	protein_coding	pseudouridine synthase 7 like [Source:RGD Symbol;Acc:1304692]
ENSRNOG00000036684	534.657	0.830789	0.14027	5.92278	3.16553e-09	3.60615e-08	712.439	354.033	404.81	792.097	404.742	531.242	375.543	702.351	Pcyt2	protein_coding	phosphate cytidylyltransferase 2, ethanolamine [Source:RGD Symbol;Acc:619970]
ENSRNOG00000048506	1747.63	0.830783	0.122094	6.80443	1.01449e-11	1.73705e-10	2564.96	1344.25	1144.46	1898.13	1399.61	2159.55	1145	2325.06	Inpp5b	protein_coding	inositol polyphosphate-5-phosphatase B [Source:RGD Symbol;Acc:1311511]
ENSRNOG00000066973	246.466	0.829981	0.268123	3.09553	0.00196463	0.00652961	361.161	212.42	99.9531	249.136	249.072	283.696	149.298	366.994	Kctd12	protein_coding	potassium channel tetramerization domain containing 12 [Source:RGD Symbol;Acc:1309421]
ENSRNOG00000055157	838.615	0.829939	0.175081	4.74031	2.13395e-06	1.44922e-05	904.698	571.817	673.434	983.138	585.885	1490.78	584.561	914.609	Pard6g	protein_coding	par-6 family cell polarity regulator gamma [Source:RGD Symbol;Acc:1305016]
ENSRNOG00000069023	431.604	0.829345	0.151397	5.47795	4.30278e-08	4.13111e-07	612.715	303.61	268.624	641.274	338.228	441.654	331.902	514.827		protein_coding	zinc finger protein 120-like [Source:RGD Symbol;Acc:7555854]
ENSRNOG00000014264	254.769	0.829343	0.220242	3.7656	0.000166153	0.000740855	332.412	255.333	131.188	245.785	172.652	378.785	174.564	347.437	Phactr1	protein_coding	phosphatase and actin regulator 1 [Source:RGD Symbol;Acc:1303187]
ENSRNOG00000006557	1249.93	0.828684	0.181538	4.56479	4.9999e-06	3.16436e-05	1981.89	800.329	958.3	1850.09	860.43	1102.56	981.925	1463.95	Cyfip2	protein_coding	cytoplasmic FMR1 interacting protein 2 [Source:RGD Symbol;Acc:1305048]
ENSRNOG00000004195	71.5279	0.828533	0.289365	2.86328	0.00419283	0.0127024	89.841	56.8598	36.233	62.5633	48.1161	84.873	65.4616	128.275	Dtl	protein_coding	denticleless E3 ubiquitin protein ligase homolog [Source:RGD Symbol;Acc:1310439]
ENSRNOG00000058423	133.804	0.827999	0.277477	2.98403	0.00284481	0.00908201	247.961	102.991	127.44	179.87	76.4197	117.879	78.0946	139.78	Pnma5	protein_coding	PNMA family member 5 [Source:RGD Symbol;Acc:1565857]
ENSRNOG00000024594	1753.27	0.824377	0.113503	7.26303	3.78507e-13	7.93458e-12	2051.07	1302.41	1338.12	2326.02	1248.19	2630.28	1172.57	1957.49	Fhdc1	protein_coding	FH2 domain containing 1 [Source:RGD Symbol;Acc:1311955]
ENSRNOG00000016849	3201.6	0.824274	0.121515	6.78328	1.17475e-11	1.98336e-10	4677.12	2633.79	2275.18	4414.07	2179.38	3454.65	2153.34	3825.25	Ppp2r5d	protein_coding	protein phosphatase 2, regulatory subunit B', delta [Source:RGD Symbol;Acc:1306666]
ENSRNOG00000056041	2149.3	0.824242	0.0798288	10.3251	5.42499e-25	4.54329e-23	2782.37	1734.76	1458.07	2687.99	1560.94	2684.5	1451.64	2834.14	AABR07062570.1	protein_coding	importin 8 [Source:RGD Symbol;Acc:1593688]
ENSRNOG00000033921	1384.42	0.823037	0.0965672	8.52295	1.55546e-17	5.56315e-16	1900.14	904.393	1062	1729.43	1041.57	1873.49	992.261	1572.09	Als2cl	protein_coding	ALS2 C-terminal like [Source:RGD Symbol;Acc:1305208]
ENSRNOG00000006759	209.419	0.822653	0.157149	5.23485	1.65121e-07	1.41007e-06	316.24	140.54	146.181	278.183	141.518	227.9	175.713	249.073	Ankrd24	protein_coding	ankyrin repeat domain 24 [Source:RGD Symbol;Acc:1311385]
ENSRNOG00000014314	124.703	0.822446	0.302866	2.71554	0.00661677	0.0187247	108.708	94.4087	108.699	106.134	82.0805	253.833	75.7977	167.966	Slc39a4	protein_coding	solute carrier family 39 member 4 [Source:RGD Symbol;Acc:1306701]
ENSRNOG00000001588	57.6998	0.822426	0.275386	2.98644	0.00282243	0.00901908	79.06	41.8402	46.2283	101.665	32.5491	57.3679	44.7895	58.0978	Hoxd13	protein_coding	homeo box D13 [Source:RGD Symbol;Acc:1308417]
ENSRNOG00000031431	95.1096	0.822298	0.167517	4.90873	9.16679e-07	6.73067e-06	128.473	68.6609	76.2142	110.603	63.6831	121.808	66.6101	124.824	Cdca8	protein_coding	cell division cycle associated 8 [Source:RGD Symbol;Acc:1566306]
ENSRNOG00000015206	988.667	0.821745	0.146774	5.5987	2.15963e-08	2.17986e-07	1229.02	849.679	652.194	1013.3	682.117	1517.5	674.14	1291.38	Alad	protein_coding	aminolevulinate dehydratase [Source:RGD Symbol;Acc:2083]
ENSRNOG00000024798	102.519	0.821367	0.224736	3.65481	0.000257368	0.00109339	131.168	53.6413	59.9718	145.236	101.893	132.811	81.5399	113.895	Bora	protein_coding	bora, aurora kinase A activator [Source:RGD Symbol;Acc:1309522]
ENSRNOG00000021166	4963.79	0.82108	0.163466	5.02294	5.08869e-07	3.94344e-06	7486.45	4111.07	3764.48	6456.31	3717.68	6596.52	2758.58	4819.24	Ecm1	protein_coding	extracellular matrix protein 1 [Source:RGD Symbol;Acc:620357]
ENSRNOG00000007126	133.433	0.820862	0.155522	5.2781	1.30532e-07	1.14474e-06	176.987	87.9718	97.4542	175.401	97.6474	183.106	102.212	146.683	Gpr19	protein_coding	G protein-coupled receptor 19 [Source:RGD Symbol;Acc:71045]
ENSRNOG00000004466	207.562	0.820408	0.283153	2.8974	0.00376273	0.0115798	372.84	227.439	153.678	215.62	117.46	212.968	101.064	259.427	Fam210b	protein_coding	family with sequence similarity 210, member B [Source:RGD Symbol;Acc:1311378]
ENSRNOG00000008841	38.7179	0.819534	0.287083	2.85469	0.00430783	0.0129857	39.53	28.9663	24.9883	43.5709	32.5491	48.7234	26.4143	65.0005	Orc1	protein_coding	origin recognition complex, subunit 1 [Source:RGD Symbol;Acc:631435]
ENSRNOG00000049442	475.209	0.819444	0.152476	5.37426	7.68971e-08	7.08149e-07	685.487	346.523	349.836	730.65	335.398	522.598	341.09	490.093	AABR07026317.1	protein_coding	ribosomal protein S28, pseudogene 1 [Source:RGD Symbol;Acc:2302583]
ENSRNOG00000038375	163.593	0.819233	0.152952	5.35613	8.50214e-08	7.75368e-07	235.383	127.666	109.948	192.159	110.384	183.106	125.181	224.913	AABR07026311.1	protein_coding
ENSRNOG00000063517	201.625	0.819067	0.202277	4.04925	5.13829e-05	0.000259528	295.577	203.837	141.184	235.73	127.366	237.33	110.251	261.728	Rflna	protein_coding	refilin A [Source:RGD Symbol;Acc:1588777]
ENSRNOG00000018910	234.499	0.818869	0.131461	6.22901	4.69403e-10	6.08964e-09	306.358	197.4	166.172	270.363	158.5	325.347	156.189	295.666	Abhd11	protein_coding	abhydrolase domain containing 11 [Source:RGD Symbol;Acc:1304681]
ENSRNOG00000003284	2918.73	0.818543	0.118042	6.93432	4.08174e-12	7.47303e-11	3994.33	2094.16	2450.1	3691.24	1743.5	3895.51	2159.09	3321.93	Epn3	protein_coding	epsin 3 [Source:RGD Symbol;Acc:1306416]
ENSRNOG00000007172	1247.29	0.817481	0.0984039	8.3074	9.78235e-17	3.21336e-15	1785.14	888.3	894.58	1674.69	925.528	1387.05	902.682	1520.32	Map4k3	protein_coding	mitogen-activated protein kinase kinase kinase kinase 3 [Source:RGD Symbol;Acc:621280]
ENSRNOG00000057347	8332.99	0.815846	0.136173	5.99123	2.08262e-09	2.44835e-08	10717.1	7332.77	6408.24	11717.2	5229.09	9193.79	5178.36	10887.3	Cebpb	protein_coding	CCAAT/enhancer binding protein beta [Source:RGD Symbol;Acc:2327]
ENSRNOG00000042886	200.026	0.814182	0.184303	4.41762	9.97932e-06	5.89213e-05	278.507	164.142	149.93	313.934	118.875	224.756	144.705	205.356	Rps28	protein_coding	ribosomal protein S28 [Source:RGD Symbol;Acc:621046]
ENSRNOG00000008244	364.762	0.814058	0.0994197	8.1881	2.65381e-16	8.42299e-15	462.681	266.061	241.137	436.826	280.206	474.66	272.183	484.34	2700049A03Rik	protein_coding	similar to Protein KIAA0586 [Source:RGD Symbol;Acc:1585176]
ENSRNOG00000016307	1815.04	0.812853	0.292006	2.78368	0.00537456	0.0156626	3346.58	1918.21	918.319	2369.59	1468.96	1338.32	961.253	2199.09	Prl5a1	protein_coding	prolactin family 5, subfamily a, member 1 [Source:RGD Symbol;Acc:620120]
ENSRNOG00000010267	553.739	0.811202	0.126309	6.42239	1.34155e-10	1.92494e-09	729.509	438.786	396.064	776.456	383.514	747.354	387.028	571.199	Klhdc10	protein_coding	kelch domain containing 10 [Source:RGD Symbol;Acc:1309792]
ENSRNOG00000037851	155.008	0.809574	0.184911	4.37819	1.19669e-05	6.94726e-05	249.758	93.3359	109.948	183.221	133.027	177.605	114.845	178.32	Spidr	protein_coding	scaffold protein involved in DNA repair [Source:RGD Symbol;Acc:1566036]
ENSRNOG00000004148	946.449	0.808387	0.179981	4.4915	7.07221e-06	4.30694e-05	1547.06	614.73	612.213	1295.95	714.666	895.882	809.657	1081.43	Cdk17	protein_coding	cyclin-dependent kinase 17 [Source:RGD Symbol;Acc:1565593]
ENSRNOG00000012697	62.7435	0.808135	0.304599	2.65311	0.00797541	0.0219133	84.4505	61.1511	52.4754	108.369	36.7947	55.7962	31.0081	71.9033	Spaca9	protein_coding	sperm acrosome associated 9 [Source:RGD Symbol;Acc:727909]
ENSRNOG00000012735	78.0484	0.807688	0.232981	3.46675	0.00052679	0.00205291	99.7235	71.8794	58.7224	78.2042	50.9465	95.8751	45.938	123.098	Kif24	protein_coding	kinesin family member 24 [Source:RGD Symbol;Acc:1307723]
ENSRNOG00000003673	327.72	0.807676	0.114094	7.07906	1.45139e-12	2.84509e-11	440.221	263.915	224.894	395.49	241.996	386.644	222.799	445.8	Nup85	protein_coding	nucleoporin 85 [Source:RGD Symbol;Acc:1311942]
ENSRNOG00000020706	111.508	0.807139	0.28347	2.84735	0.00440849	0.0132443	171.596	112.647	59.9718	186.573	79.2501	99.8044	71.2039	111.019	Kcnn3	protein_coding	potassium calcium-activated channel subfamily N member 3 [Source:RGD Symbol;Acc:2964]
ENSRNOG00000002097	343.764	0.806628	0.15432	5.22697	1.72309e-07	1.46554e-06	488.735	208.128	298.61	357.505	253.317	427.509	242.323	473.986	Rasl11b	protein_coding	RAS-like family 11 member B [Source:RGD Symbol;Acc:1303099]
ENSRNOG00000021017	72.0234	0.806476	0.323178	2.49545	0.0125796	0.0324157	76.3648	34.3305	56.2236	72.6182	35.3795	111.592	83.8368	105.842	Ca11	protein_coding	carbonic anhydrase 11 [Source:RGD Symbol;Acc:735155]
ENSRNOG00000018232	3749.55	0.806116	0.13307	6.05784	1.3796e-09	1.67183e-08	5453.35	2890.2	2838.67	5486.58	2680.35	3833.43	2502.47	4311.32	Srf	protein_coding	serum response factor [Source:RGD Symbol;Acc:1559787]
ENSRNOG00000004412	25.8832	0.805501	0.336086	2.39671	0.0165431	0.0409151	23.3586	22.5294	17.4918	31.2817	18.3973	35.3638	17.2267	41.4163	Mtbp	protein_coding	MDM2 binding protein [Source:RGD Symbol;Acc:1565672]
ENSRNOG00000017108	1538.08	0.805323	0.162392	4.95911	7.08155e-07	5.31965e-06	2374.5	1190.84	1019.52	2017.67	939.68	1507.28	1326.46	1928.73	Syngr1	protein_coding	synaptogyrin 1 [Source:RGD Symbol;Acc:3801]
ENSRNOG00000039249	3680.06	0.803876	0.199846	4.02248	5.75878e-05	0.000287301	5399.44	3052.19	3131.03	5872.02	2209.1	3204.74	2327.91	4244.02	Rpl31l4	protein_coding	ribosomal protein L31-like 4 [Source:RGD Symbol;Acc:2319106]
ENSRNOG00000024650	73.7845	0.803777	0.27316	2.94251	0.00325563	0.0102208	70.0759	62.2239	62.4707	124.009	56.6072	95.8751	33.305	85.7087	Ckap2	protein_coding	cytoskeleton associated protein 2 [Source:RGD Symbol;Acc:1311631]
ENSRNOG00000046036	628.552	0.80375	0.130643	6.15224	7.63958e-10	9.59456e-09	723.22	483.845	444.791	747.408	437.291	993.329	465.122	733.413	Itprip	protein_coding	inositol 1,4,5-trisphosphate receptor interacting protein [Source:RGD Symbol;Acc:6488464]
ENSRNOG00000056585	7368.45	0.803208	0.113796	7.05832	1.68531e-12	3.26205e-11	10202.3	6307.15	5317.5	9294.01	5306.93	8477.09	4542.12	9500.43	Fscn1	protein_coding	fascin actin-bundling protein 1 [Source:RGD Symbol;Acc:1583309]
ENSRNOG00000058663	1494.38	0.801796	0.090914	8.81928	1.15196e-18	4.66213e-17	2106.77	1194.06	1023.27	1845.62	1115.16	1809.05	1024.42	1836.7	Suz12	protein_coding	SUZ12 polycomb repressive complex 2 subunit [Source:RGD Symbol;Acc:1593621]
ENSRNOG00000001620	188.165	0.800909	0.151798	5.27616	1.31916e-07	1.15508e-06	261.437	135.176	108.699	223.44	161.331	223.185	144.705	247.347	Prdm15	protein_coding	PR/SET domain 15 [Source:RGD Symbol;Acc:1310055]
ENSRNOG00000018752	35.0574	0.800128	0.331211	2.41577	0.0157021	0.0391143	49.4125	22.5294	23.7389	48.0397	22.6429	26.7193	33.305	54.0713		protein_coding
ENSRNOG00000020875	79.6726	0.799853	0.268192	2.98239	0.00286008	0.0091248	88.9426	51.4957	62.4707	146.354	73.5894	81.7296	44.7895	88.0096	Celf3	protein_coding	CUGBP, Elav-like family member 3 [Source:RGD Symbol;Acc:1563168]
ENSRNOG00000061690	43.1025	0.799825	0.283916	2.81712	0.0048456	0.014331	52.1078	21.4565	23.7389	51.3913	42.4554	54.2244	39.0473	60.3987	Sycp2	protein_coding	synaptonemal complex protein 2 [Source:RGD Symbol;Acc:69429]
ENSRNOG00000015800	151.445	0.798325	0.232115	3.43935	0.000583119	0.00224656	221.009	64.3696	117.445	201.096	123.121	168.96	137.814	177.745	Elmo3	protein_coding	engulfment and cell motility 3 [Source:RGD Symbol;Acc:1304734]
ENSRNOG00000020695	468.284	0.797764	0.108022	7.38517	1.52258e-13	3.36259e-12	598.341	369.052	342.339	666.97	308.509	566.606	344.535	549.916	Tead2	protein_coding	TEA domain transcription factor 2 [Source:RGD Symbol;Acc:1593252]
ENSRNOG00000055917	2618.16	0.797696	0.0823514	9.68649	3.4414e-22	2.04274e-20	3653.83	1872.08	1981.57	3442.1	1831.24	3048.36	1961.55	3154.54	Trim27	protein_coding	tripartite motif-containing 27 [Source:RGD Symbol;Acc:1310105]
ENSRNOG00000037124	42.1679	0.797589	0.263221	3.03012	0.0024446	0.0079392	52.1078	25.7478	26.2377	56.9773	28.3036	56.582	42.4926	48.8942	Fam227b	protein_coding	family with sequence similarity 227, member B [Source:RGD Symbol;Acc:1359452]
ENSRNOG00000031997	180.397	0.797462	0.248365	3.21084	0.00132345	0.00463346	179.682	177.016	77.4636	245.785	154.255	231.829	118.29	258.852	Ttll7	protein_coding	tubulin tyrosine ligase like 7 [Source:RGD Symbol;Acc:1566117]
ENSRNOG00000010219	1973.7	0.797282	0.123071	6.47825	9.27924e-11	1.36818e-09	2695.23	1578.13	1393.1	2277.98	1526.98	2879.4	1269.04	2169.75	Ralgds	protein_coding	ral guanine nucleotide dissociation stimulator [Source:RGD Symbol;Acc:3533]
ENSRNOG00000042855	5084.72	0.797032	0.118822	6.70777	1.97624e-11	3.23327e-10	7026.46	4211.92	4088.08	6451.84	3445.96	5787.08	3112.3	6554.13	Ahdc1	protein_coding	AT hook, DNA binding motif, containing 1 [Source:RGD Symbol;Acc:1310031]
ENSRNOG00000004457	517.444	0.796876	0.165117	4.82612	1.39219e-06	9.84603e-06	762.75	373.344	349.836	784.276	421.724	503.737	366.356	577.527	AABR07058615.1	protein_coding	hypothetical gene supported by NM_053561; AF062594 [Source:RGD Symbol;Acc:1560617]
ENSRNOG00000065285	42.3293	0.796522	0.299175	2.6624	0.00775861	0.021415	41.3268	26.8207	32.4847	49.1569	43.8706	58.1537	21.8205	65.0005		protein_coding	zinc finger protein 729-like [Source:NCBI gene (formerly Entrezgene);Acc:102548633]
ENSRNOG00000032180	57.9623	0.795919	0.220571	3.60845	0.000308038	0.00128162	83.5521	37.5489	52.4754	71.501	36.7947	69.1558	42.4926	70.1776	Ccdc15	protein_coding	coiled-coil domain containing 15 [Source:RGD Symbol;Acc:1305591]
ENSRNOG00000023007	203.565	0.79579	0.166327	4.78449	1.71419e-06	1.18946e-05	287.491	157.706	143.683	208.917	118.875	264.049	174.564	273.232	Col6a6	protein_coding	collagen type VI alpha 6 chain [Source:RGD Symbol;Acc:1309172]
ENSRNOG00000017129	674.62	0.795457	0.125548	6.33588	2.35989e-10	3.22735e-09	927.159	452.733	540.996	756.346	417.478	854.231	561.592	886.423	Ttll4	protein_coding	tubulin tyrosine ligase like 4 [Source:RGD Symbol;Acc:1594742]
ENSRNOG00000026898	122.377	0.795071	0.253076	3.14163	0.00168007	0.00571753	135.66	79.3892	133.687	201.096	63.6831	143.027	80.3915	142.081	Zbtb8b	protein_coding	zinc finger and BTB domain containing 8b [Source:RGD Symbol;Acc:1562327]
ENSRNOG00000004585	43.0614	0.794602	0.288388	2.75532	0.00586349	0.0168839	47.6157	28.9663	26.2377	45.8053	46.701	65.2265	25.2659	58.6731	Tmtc2	protein_coding	transmembrane O-mannosyltransferase targeting cadherins 2 [Source:RGD Symbol;Acc:1309848]
ENSRNOG00000001621	807.639	0.792282	0.152243	5.20408	1.94963e-07	1.63601e-06	910.987	590.055	537.248	859.129	607.112	1334.39	631.647	990.539	C2cd2	protein_coding	C2 calcium-dependent domain containing 2 [Source:RGD Symbol;Acc:735112]
ENSRNOG00000012563	1762.08	0.78963	0.103884	7.60109	2.93647e-14	7.0966e-13	2316.1	1381.8	1164.45	2349.48	1375.56	2352.87	1242.62	1913.78	Arhgap29	protein_coding	Rho GTPase activating protein 29 [Source:RGD Symbol;Acc:1306185]
ENSRNOG00000009446	1676.64	0.789626	0.129699	6.08813	1.1424e-09	1.3984e-08	1901.03	1358.2	1203.19	2008.73	1262.34	2624.78	1092.18	1962.67	Rxra	protein_coding	retinoid X receptor alpha [Source:RGD Symbol;Acc:3610]
ENSRNOG00000070442	247.314	0.789141	0.196344	4.01918	5.84006e-05	0.000291151	353.075	185.599	187.412	408.896	164.161	245.975	186.049	247.347		protein_coding
ENSRNOG00000045846	49.7349	0.788107	0.278605	2.82876	0.00467287	0.0138881	80.8569	41.8402	32.4847	64.7977	36.7947	41.6506	34.4535	65.0005	Rfx2	protein_coding	regulatory factor X2 [Source:RGD Symbol;Acc:1588579]
ENSRNOG00000024257	88.6553	0.78708	0.224036	3.51319	0.000442768	0.00176409	123.981	67.5881	84.9601	118.423	65.0983	103.734	42.4926	102.965	Irgc	protein_coding	immunity related GTPase cinema [Source:RGD Symbol;Acc:1311107]
ENSRNOG00000004812	8866.96	0.785927	0.149253	5.26573	1.39634e-07	1.21637e-06	13529.2	6899.35	6651.88	12617.7	6883.44	8823.65	5603.29	9927.25	Sema6d	protein_coding	semaphorin 6D [Source:RGD Symbol;Acc:1310910]
ENSRNOG00000048725	287.297	0.784141	0.134616	5.825	5.71112e-09	6.2615e-08	397.097	230.658	201.156	410.013	209.447	318.274	200.979	330.755	Lsm2	protein_coding	LSM2 homolog, U6 small nuclear RNA and mRNA degradation associated [Source:RGD Symbol;Acc:1598536]
ENSRNOG00000020562	479.599	0.782853	0.309353	2.53061	0.0113864	0.0297811	415.964	350.814	331.095	398.841	307.094	1112.78	421.481	498.721	Slc22a18	protein_coding	solute carrier family 22, member 18 [Source:RGD Symbol;Acc:1303323]
ENSRNOG00000000599	3155.9	0.782489	0.185308	4.22263	2.41466e-05	0.000131136	2944.99	1744.42	2266.44	3649.9	2627.99	4772.54	2644.88	4596.06	Lama4	protein_coding	laminin subunit alpha 4 [Source:RGD Symbol;Acc:1560062]
ENSRNOG00000013729	1020	0.781696	0.154399	5.06282	4.13109e-07	3.25807e-06	1154.46	825.004	737.154	1065.81	733.063	1697.46	706.297	1240.76	RGD1306271	protein_coding	similar to KIAA1549 protein [Source:RGD Symbol;Acc:1306271]
ENSRNOG00000006198	42.5621	0.780536	0.30319	2.57441	0.010041	0.0267334	58.3966	47.2044	19.9906	45.8053	32.5491	58.9396	25.2659	52.3456	Prr11	protein_coding	proline rich 11 [Source:RGD Symbol;Acc:1561541]
ENSRNOG00000011459	160.01	0.779495	0.170414	4.57413	4.78198e-06	3.03617e-05	221.009	125.521	112.447	240.199	104.723	172.104	126.329	177.745	Rhbdf2	protein_coding	rhomboid 5 homolog 2 [Source:RGD Symbol;Acc:1309699]
ENSRNOG00000014684	805.966	0.779452	0.147373	5.28896	1.23013e-07	1.08726e-06	956.806	640.478	578.478	931.747	598.621	1319.46	555.85	866.29	Npr1	protein_coding	natriuretic peptide receptor 1 [Source:RGD Symbol;Acc:3195]
ENSRNOG00000003127	255.618	0.778977	0.264754	2.94227	0.00325817	0.0102227	247.961	179.162	191.16	207.8	188.219	517.883	195.236	317.525	Spryd4	protein_coding	SPRY domain containing 4 [Source:RGD Symbol;Acc:1306649]
ENSRNOG00000008245	755.166	0.778929	0.140843	5.53048	3.19356e-08	3.12286e-07	1011.61	544.996	564.735	1183.12	566.072	792.934	546.662	831.202	AABR07054614.1	protein_coding	prostaglandin I2 synthase [Source:RGD Symbol;Acc:3438]
ENSRNOG00000021355	202.161	0.778891	0.18755	4.15298	3.28179e-05	0.000172685	238.079	183.453	158.676	211.151	140.103	301.771	113.697	270.356	Ca6	protein_coding	carbonic anhydrase 6 [Source:RGD Symbol;Acc:70516]
ENSRNOG00000058960	84.0957	0.778481	0.246618	3.15663	0.00159603	0.0054656	88.0441	76.1707	64.9695	87.1418	46.701	143.027	59.7194	106.992	AC141334.4	protein_coding	putative uncharacterized protein MSANTD5 [Source:RGD Symbol;Acc:41282977]
ENSRNOG00000000185	341.104	0.778248	0.148341	5.24635	1.55145e-07	1.33295e-06	479.751	261.77	278.619	487.1	226.429	344.993	236.581	413.588	Mpst	protein_coding	mercaptopyruvate sulfurtransferase [Source:RGD Symbol;Acc:620065]
ENSRNOG00000018170	2664.18	0.778008	0.159151	4.88847	1.01622e-06	7.39053e-06	3755.35	2099.52	1822.89	4224.14	2016.63	2537.55	1909.87	2947.46	Slc27a1	protein_coding	solute carrier family 27 member 1 [Source:RGD Symbol;Acc:620927]
ENSRNOG00000005391	235.776	0.777556	0.225733	3.44458	0.000571941	0.002206	272.218	218.857	111.198	261.425	213.692	363.854	151.595	293.365	Prex2	protein_coding	phosphatidylinositol-3,4,5-trisphosphate-dependent Rac exchange factor 2 [Source:RGD Symbol;Acc:1307865]
ENSRNOG00000029408	161.995	0.776654	0.159079	4.88218	1.04921e-06	7.61454e-06	217.415	120.157	103.701	205.565	145.764	176.819	109.103	217.435		protein_coding	MAGE family member B16 [Source:MGI Symbol;Acc:MGI:1919217]
ENSRNOG00000052096	245.126	0.776098	0.13267	5.84985	4.92025e-09	5.46167e-08	309.951	181.308	178.666	351.919	157.085	292.34	203.276	286.463	Cox11	protein_coding	cytochrome c oxidase copper chaperone COX11 [Source:RGD Symbol;Acc:9174727]
ENSRNOG00000061587	32.3917	0.774388	0.300721	2.57511	0.0100209	0.0266842	30.5459	19.3109	22.4894	40.2193	26.8884	43.2224	27.5628	48.8942	Metap1d	protein_coding	methionyl aminopeptidase type 1D (mitochondrial) [Source:RGD Symbol;Acc:1307413]
ENSRNOG00000047198	199.548	0.774027	0.14671	5.27592	1.32095e-07	1.15605e-06	278.507	146.977	146.181	286.004	148.594	215.326	145.853	228.94	Tatdn1	protein_coding	TatD DNase domain containing 1 [Source:RGD Symbol;Acc:1585145]
ENSRNOG00000024578	1458.3	0.773927	0.213709	3.6214	0.000293014	0.00122453	2516.45	1404.33	902.077	1476.94	1183.09	1739.11	815.399	1629.04	Ttyh2	protein_coding	tweety family member 2 [Source:RGD Symbol;Acc:1562969]
ENSRNOG00000001501	231.634	0.77311	0.124946	6.18754	6.11111e-10	7.7789e-09	298.272	182.381	178.666	265.894	157.085	282.124	166.525	322.127	Snrpa	protein_coding	small nuclear ribonucleoprotein polypeptide A [Source:RGD Symbol;Acc:1307416]
ENSRNOG00000003028	112.129	0.772608	0.221101	3.49436	0.000475196	0.00188	118.59	71.8794	68.7177	167.58	114.63	123.38	76.9461	155.311	Dnah17	protein_coding	dynein, axonemal, heavy chain 17 [Source:RGD Symbol;Acc:1563805]
ENSRNOG00000014007	1317.2	0.772391	0.135828	5.68655	1.29632e-08	1.34953e-07	1902.83	927.995	1029.52	1903.71	1028.84	1349.32	903.83	1491.56	Gfod1	protein_coding	glucose-fructose oxidoreductase domain containing 1 [Source:RGD Symbol;Acc:1311507]
ENSRNOG00000029606	42.8018	0.772243	0.285551	2.7044	0.00684284	0.0192581	66.4823	24.675	39.9812	60.3289	26.8884	42.4365	34.4535	47.1685	AABR07024964.1	protein_coding	similar to RIKEN cDNA 2900016D05 [Source:RGD Symbol;Acc:1560857]
ENSRNOG00000049943	150.728	0.77201	0.166189	4.64537	3.39466e-06	2.21984e-05	211.126	123.375	91.2072	169.815	104.723	206.682	125.181	173.718	Sinhcaf	protein_coding	SIN3-HDAC complex associated factor [Source:RGD Symbol;Acc:1595037]
ENSRNOG00000060349	2744.84	0.77165	0.120162	6.42177	1.34699e-10	1.9311e-09	3496.61	2229.33	1925.35	3147.16	2223.25	3997.68	1734.16	3205.16	Fam3c	protein_coding	FAM3 metabolism regulating signaling molecule C [Source:RGD Symbol;Acc:735193]
ENSRNOG00000021660	556.698	0.771546	0.177564	4.34517	1.3917e-05	7.95922e-05	822.943	398.019	431.048	828.964	458.518	500.594	357.168	656.333	Nprl2	protein_coding	NPR2-like, GATOR1 complex subunit [Source:RGD Symbol;Acc:1308927]
ENSRNOG00000021817	1276.46	0.77108	0.0845062	9.12454	7.2041e-20	3.41377e-18	1714.17	900.102	1002.03	1705.97	914.206	1529.29	954.362	1491.56	Irak2	protein_coding	interleukin-1 receptor-associated kinase 2 [Source:RGD Symbol;Acc:1309584]
ENSRNOG00000028368	83.46	0.770899	0.275516	2.79802	0.00514176	0.0150908	92.5362	82.6077	54.9742	82.673	39.625	142.241	68.907	104.116	Etnk2	protein_coding	ethanolamine kinase 2 [Source:RGD Symbol;Acc:1305304]
ENSRNOG00000003890	5778.27	0.770669	0.153313	5.02677	4.98816e-07	3.87441e-06	8629.22	4239.81	4009.37	8688.48	4447.91	5579.62	4383.63	6248.11	Nap1l1	protein_coding	nucleosome assembly protein 1-like 1 [Source:RGD Symbol;Acc:71094]
ENSRNOG00000030449	134.45	0.770335	0.279703	2.75411	0.00588511	0.0169404	157.222	72.9522	87.4589	122.892	83.4956	223.97	153.892	173.718	Gsta4	protein_coding	glutathione S-transferase alpha 4 [Source:RGD Symbol;Acc:1309970]
ENSRNOG00000025818	3469.3	0.770005	0.118841	6.47928	9.21629e-11	1.36049e-09	4818.17	2589.8	2741.21	5031.88	2531.76	3669.97	2394.52	3977.11	Zxdc	protein_coding	ZXD family zinc finger C [Source:RGD Symbol;Acc:1561296]
ENSRNOG00000020797	260.14	0.768614	0.18071	4.25331	2.10632e-05	0.000115765	293.78	193.109	184.913	263.66	222.183	429.08	171.119	323.277	She	protein_coding	Src homology 2 domain containing E [Source:RGD Symbol;Acc:1583215]
ENSRNOG00000065918	240.186	0.767681	0.273073	2.81126	0.00493476	0.0145498	194.955	136.249	169.92	282.652	240.581	457.371	165.377	274.383	Tceanc	protein_coding	transcription elongation factor A N-terminal and central domain containing [Source:NCBI gene (formerly Entrezgene);Acc:367782]
ENSRNOG00000017525	466.175	0.767594	0.102102	7.51791	5.56585e-14	1.29337e-12	579.474	314.338	387.318	550.781	339.643	588.61	341.09	628.147	Epha1	protein_coding	Eph receptor A1 [Source:RGD Symbol;Acc:1304680]
ENSRNOG00000015157	716.233	0.766615	0.135957	5.63868	1.71361e-08	1.75161e-07	1005.32	598.637	613.462	824.495	455.688	910.027	452.489	869.742	Smtnl2	protein_coding	smoothelin-like 2 [Source:RGD Symbol;Acc:1585960]
ENSRNOG00000017259	82.5371	0.766533	0.215608	3.55522	0.000377663	0.00153396	96.1298	65.4424	48.7271	91.6106	69.3438	95.8751	62.0163	131.152	Tacc3	protein_coding	transforming, acidic coiled-coil containing protein 3 [Source:RGD Symbol;Acc:1302948]
ENSRNOG00000015242	146.114	0.766274	0.168836	4.53856	5.66389e-06	3.54087e-05	200.345	121.229	123.692	174.284	101.893	163.459	86.1337	197.878	Fbxl8	protein_coding	F-box and leucine-rich repeat protein 8 [Source:RGD Symbol;Acc:1566420]
ENSRNOG00000002073	71.0415	0.766252	0.225759	3.39412	0.0006885	0.00261386	96.1298	59.0055	34.9836	75.9698	59.4376	86.4447	57.4225	98.9389	Brdt	protein_coding	bromodomain, testis-specific [Source:MGI Symbol;Acc:MGI:1891374]
ENSRNOG00000019012	140.804	0.765734	0.179026	4.27723	1.89229e-05	0.000105294	172.495	110.501	119.944	168.698	70.759	194.894	114.845	174.294	D2hgdh	protein_coding	D-2-hydroxyglutarate dehydrogenase [Source:RGD Symbol;Acc:1307976]
ENSRNOG00000021010	144.1	0.765604	0.150721	5.07962	3.78199e-07	3.00516e-06	204.837	112.647	112.447	175.401	90.5715	166.603	110.251	180.046	Arl2	protein_coding	ADP-ribosylation factor like GTPase 2 [Source:RGD Symbol;Acc:69326]
ENSRNOG00000031313	496.2	0.765407	0.231278	3.30947	0.000934716	0.00342116	702.556	461.315	403.561	835.667	321.246	430.652	282.519	532.084	AC103024.1	protein_coding	ribosomal protein L31-like 2 [Source:RGD Symbol;Acc:2322499]
ENSRNOG00000013324	8497.23	0.764834	0.145743	5.24784	1.53896e-07	1.32424e-06	10279.6	7354.23	5133.84	9000.18	6917.4	12610.7	5780.15	10901.7	Cdh5	protein_coding	cadherin 5 [Source:RGD Symbol;Acc:1307370]
ENSRNOG00000020688	163.585	0.762777	0.189203	4.03152	5.5417e-05	0.000277775	168.003	100.846	131.188	216.737	111.799	253.047	141.259	185.798	Ccdc51	protein_coding	coiled-coil domain containing 51 [Source:RGD Symbol;Acc:1311466]
ENSRNOG00000004766	120.162	0.760463	0.188354	4.03742	5.40425e-05	0.000271448	148.238	94.4087	87.4589	125.127	97.6474	189.393	78.0946	140.93	Glis2	protein_coding	GLIS family zinc finger 2 [Source:RGD Symbol;Acc:1309177]
ENSRNOG00000053370	838.41	0.759951	0.101896	7.45811	8.77744e-14	1.99045e-12	1049.34	620.094	709.667	1160.77	591.545	1005.9	567.334	1002.62	Adnp2	protein_coding	ADNP homeobox 2 [Source:RGD Symbol;Acc:1308279]
ENSRNOG00000025126	79.7082	0.759302	0.213681	3.55344	0.000380235	0.00154255	102.419	68.6609	54.9742	84.9074	42.4554	112.378	70.0554	101.815	Palb2	protein_coding	partner and localizer of BRCA2 [Source:RGD Symbol;Acc:1304759]
ENSRNOG00000001010	4281	0.759025	0.0855849	8.86868	7.40154e-19	3.04652e-17	5532.41	3068.28	3369.67	5902.18	3177.08	4747.39	3104.26	5346.73	Tecpr1	protein_coding	tectonin beta-propeller repeat containing 1 [Source:RGD Symbol;Acc:1306873]
ENSRNOG00000010214	136.313	0.758965	0.14673	5.17251	2.30966e-07	1.9172e-06	161.714	92.2631	97.4542	178.752	118.875	168.96	97.6182	174.869	Scrn2	protein_coding	secernin 2 [Source:RGD Symbol;Acc:1307741]
ENSRNOG00000060348	125.019	0.758803	0.240274	3.15807	0.00158816	0.00544306	167.104	102.991	57.473	113.955	104.723	185.463	106.806	161.639	Zdhhc23	protein_coding	zinc finger DHHC-type palmitoyltransferase 23 [Source:RGD Symbol;Acc:1303254]
ENSRNOG00000011923	43.4534	0.757877	0.315321	2.40351	0.0162385	0.0402626	77.2632	32.1848	41.2306	44.6881	28.3036	37.7213	27.5628	58.6731	Mgarp	protein_coding	mitochondria-localized glutamic acid-rich protein [Source:RGD Symbol;Acc:1586369]
ENSRNOG00000024043	112.967	0.757841	0.165398	4.58193	4.60707e-06	2.93167e-05	133.863	71.8794	83.7107	158.643	83.4956	133.596	96.4698	142.081	Orc6	protein_coding	origin recognition complex, subunit 6 [Source:RGD Symbol;Acc:1311437]
ENSRNOG00000008135	490.111	0.757036	0.180754	4.18821	2.81161e-05	0.000150567	799.585	357.251	292.363	612.227	403.326	477.804	404.254	574.076	Pla2g4f	protein_coding	phospholipase A2, group IVF [Source:RGD Symbol;Acc:1593370]
ENSRNOG00000016468	102.455	0.756548	0.168212	4.49759	6.87273e-06	4.20036e-05	117.692	69.7337	74.9648	127.361	76.4197	145.384	83.8368	124.249	Tpmt	protein_coding	thiopurine S-methyltransferase [Source:RGD Symbol;Acc:1585162]
ENSRNOG00000020006	213.147	0.755667	0.167459	4.51255	6.40539e-06	3.94467e-05	303.662	153.414	152.428	246.902	147.179	212.968	181.455	307.171	Wdr90	protein_coding	WD repeat domain 90 [Source:RGD Symbol;Acc:7520481]
ENSRNOG00000049862	1767.74	0.75543	0.134279	5.62581	1.84642e-08	1.87941e-07	2338.56	1406.48	1350.62	2166.26	1283.57	1733.61	1220.8	2642.01	Rnf157	protein_coding	ring finger protein 157 [Source:RGD Symbol;Acc:1591154]
ENSRNOG00000020013	261.587	0.755362	0.129765	5.821	5.84976e-09	6.40106e-08	350.38	224.221	184.913	290.473	188.219	319.846	181.455	353.189	Psrc1	protein_coding	proline and serine rich coiled-coil 1 [Source:RGD Symbol;Acc:1585037]
ENSRNOG00000000991	6195.36	0.755118	0.100846	7.48783	7.0023e-14	1.61607e-12	8441.46	5071.25	4489.14	8456.11	4568.2	6726.19	4308.98	7501.52	Arpc1b	protein_coding	actin related protein 2/3 complex, subunit 1B [Source:RGD Symbol;Acc:2155]
ENSRNOG00000011964	108.484	0.754558	0.206147	3.6603	0.000251922	0.00107376	110.504	84.7533	84.9601	117.306	79.2501	178.391	74.6492	138.054	Abcd4	protein_coding	ATP binding cassette subfamily D member 4 [Source:RGD Symbol;Acc:1307273]
ENSRNOG00000017575	125.371	0.754524	0.165024	4.5722	4.82628e-06	3.06135e-05	161.714	106.21	93.706	149.705	93.4019	140.669	80.3915	177.17	Gins2	protein_coding	GINS complex subunit 2 [Source:RGD Symbol;Acc:1311055]
ENSRNOG00000018476	120.5	0.754315	0.16463	4.58189	4.60798e-06	2.93167e-05	155.425	84.7533	101.202	172.049	91.9867	134.382	80.3915	143.807	Fuom	protein_coding	fucose mutarotase [Source:RGD Symbol;Acc:1311186]
ENSRNOG00000047067	3080.56	0.753947	0.159667	4.72199	2.33547e-06	1.57847e-05	4509.12	2360.22	2548.8	4693.37	2192.11	3089.22	2070.66	3181		protein_coding	ribosomal protein L10a-like [Source:RGD Symbol;Acc:2322811]
ENSRNOG00000016827	408.947	0.753898	0.149489	5.04315	4.57925e-07	3.58382e-06	427.643	325.066	294.862	452.467	287.282	635.762	311.23	537.261	Slc38a3	protein_coding	solute carrier family 38, member 3 [Source:RGD Symbol;Acc:628620]
ENSRNOG00000065488	175.945	0.753132	0.270846	2.78066	0.00542485	0.0157793	143.746	137.322	128.69	193.276	127.366	357.567	130.923	188.674		protein_coding
ENSRNOG00000016566	1434.79	0.752744	0.129588	5.80876	6.29382e-09	6.85592e-08	2038.49	1161.87	1146.96	1948.4	1034.5	1470.35	930.244	1747.54	Arhgap39	protein_coding	Rho GTPase activating protein 39 [Source:RGD Symbol;Acc:1593158]
ENSRNOG00000063040	158.028	0.75244	0.14808	5.08129	3.74879e-07	2.98158e-06	183.276	104.064	114.946	179.87	127.366	216.112	126.329	212.258		protein_coding	zinc finger protein 431-like [Source:RGD Symbol;Acc:11443142]
ENSRNOG00000065000	887.393	0.752095	0.19301	3.89666	9.75299e-05	0.000462161	1091.57	976.272	597.22	1099.33	544.844	1173.29	524.842	1091.78	Lrrc8c	protein_coding	leucine rich repeat containing 8 VRAC subunit C [Source:RGD Symbol;Acc:1306585]
ENSRNOG00000016316	1667.84	0.75111	0.103317	7.26995	3.59627e-13	7.54815e-12	2203.8	1361.42	1256.91	2322.66	1218.47	1841.27	1133.52	2004.66	Mcm2	protein_coding	minichromosome maintenance complex component 2 [Source:RGD Symbol;Acc:1305577]
ENSRNOG00000008165	97.918	0.751039	0.308597	2.43372	0.0149445	0.0375209	103.317	75.0979	51.226	74.8526	100.478	135.168	66.6101	176.594	Tpx2	protein_coding	TPX2, microtubule nucleation factor [Source:RGD Symbol;Acc:1311894]
ENSRNOG00000013747	296.75	0.750362	0.200356	3.74515	0.000180285	0.000797469	468.071	225.294	199.906	386.552	268.884	374.07	190.643	260.577	Sh3bp2	protein_coding	SH3-domain binding protein 2 [Source:RGD Symbol;Acc:1310588]
ENSRNOG00000042530	155.972	0.75035	0.175453	4.27664	1.89737e-05	0.000105516	218.314	96.5544	106.2	220.089	128.781	169.746	133.22	174.869		protein_coding	similar to FAM48A protein [Source:RGD Symbol;Acc:1563909]
ENSRNOG00000053502	2147.31	0.749797	0.0990413	7.57055	3.7165e-14	8.83035e-13	2821.9	1658.59	1700.45	2843.28	1672.74	2686.86	1373.55	2421.13	Arhgef17	protein_coding	Rho guanine nucleotide exchange factor 17 [Source:RGD Symbol;Acc:1309890]
ENSRNOG00000052620	11957.2	0.749547	0.155209	4.82926	1.3704e-06	9.71224e-06	16714	9105.08	10076.5	18594.7	8400.51	11898.7	8091.98	12775.8	Rack1	protein_coding	receptor for activated C kinase 1 [Source:RGD Symbol;Acc:69229]
ENSRNOG00000005243	79.6546	0.749435	0.265563	2.82206	0.00477166	0.0141395	88.9426	63.2968	36.233	74.8526	73.5894	118.665	65.4616	116.196	Pop1	protein_coding	POP1 homolog, ribonuclease P/MRP subunit [Source:RGD Symbol;Acc:1308609]
ENSRNOG00000015997	63.6149	0.748884	0.298923	2.50528	0.0122355	0.0316448	73.6696	26.8207	43.7295	101.665	62.2679	60.5113	57.4225	82.8326	Ccdc106	protein_coding	coiled-coil domain containing 106 [Source:RGD Symbol;Acc:1566222]
ENSRNOG00000048187	819.404	0.748518	0.123556	6.05814	1.37707e-09	1.66996e-08	998.133	523.539	675.933	1197.64	648.153	913.171	598.342	1000.32	Epop	protein_coding	elongin BC and polycomb repressive complex 2 associated protein [Source:RGD Symbol;Acc:1587434]
ENSRNOG00000070349	157.609	0.74837	0.242771	3.08262	0.0020519	0.00679694	234.485	123.375	86.2095	198.862	169.822	150.885	91.876	205.356		protein_coding	thymosin beta-10 pseudogene [Source:RGD Symbol;Acc:11489695]
ENSRNOG00000001971	2348.92	0.748293	0.0975285	7.67256	1.68596e-14	4.2178e-13	2829.99	1788.4	1754.18	2986.28	1839.73	3355.63	1629.65	2607.5	Bbx	protein_coding	BBX high mobility group box domain containing [Source:RGD Symbol;Acc:1309769]
ENSRNOG00000006359	3985.66	0.748098	0.106553	7.02089	2.20457e-12	4.17634e-11	5412.92	3511.36	2903.64	5038.58	2793.57	4554.07	2688.52	4982.61	Galk1	protein_coding	galactokinase 1 [Source:RGD Symbol;Acc:1305375]
ENSRNOG00000025948	100.926	0.747944	0.235746	3.17266	0.00151047	0.00520904	97.9266	104.064	64.9695	120.658	67.9287	132.811	64.3132	154.736	Inava	protein_coding	innate immunity activator [Source:RGD Symbol;Acc:1311892]
ENSRNOG00000010887	613.315	0.747839	0.121392	6.16052	7.25073e-10	9.14014e-09	841.81	451.66	408.558	668.087	452.858	726.922	519.099	837.529	RGD1309534	protein_coding	similar to RIKEN cDNA 4931406C07 [Source:RGD Symbol;Acc:1309534]
ENSRNOG00000042029	234.183	0.747643	0.1511	4.94799	7.49843e-07	5.60543e-06	337.802	180.235	171.17	281.535	145.764	252.261	200.979	303.719	Efs	protein_coding	embryonal Fyn-associated substrate [Source:RGD Symbol;Acc:1308966]
ENSRNOG00000019578	11555.9	0.747017	0.143417	5.2087	1.90168e-07	1.60133e-06	16988	8922.7	8993.28	16818.4	8876.01	11486.1	7723.33	12639.4	Rps16	protein_coding	ribosomal protein S16 [Source:RGD Symbol;Acc:621031]
ENSRNOG00000022694	1155.82	0.746719	0.116825	6.39176	1.63983e-10	2.30026e-09	1459.92	925.849	823.363	1273.61	956.662	1636.95	748.789	1421.38	Plekhg5	protein_coding	pleckstrin homology and RhoGEF domain containing G5 [Source:RGD Symbol;Acc:1303132]
ENSRNOG00000011070	4082.38	0.744933	0.125717	5.92545	3.11438e-09	3.55745e-08	5656.39	3009.28	3169.76	6031.78	3109.15	4224.79	2914.77	4543.14	Gnb4	protein_coding	G protein subunit beta 4 [Source:RGD Symbol;Acc:1359321]
ENSRNOG00000043035	92.9133	0.744546	0.211518	3.52001	0.000431533	0.00172705	94.333	65.4424	76.2142	139.65	52.3617	121.023	82.6884	111.594	Fbxl13	protein_coding	F-box and leucine-rich repeat protein 13 [Source:RGD Symbol;Acc:1642425]
ENSRNOG00000032822	1565.46	0.743884	0.156401	4.75625	1.97224e-06	1.3497e-05	2170.56	1243.41	1240.67	2422.1	1191.58	1566.22	1004.89	1684.26	AABR07068694.1	protein_coding	60S ribosomal protein L29-like [Source:RGD Symbol;Acc:7626994]
ENSRNOG00000005707	89.4664	0.742907	0.19239	3.86147	0.000112708	0.000525691	129.371	60.0783	67.4683	90.4934	63.6831	115.522	76.9461	112.169	Bfsp1	protein_coding	beaded filament structural protein 1 [Source:RGD Symbol;Acc:2205]
ENSRNOG00000012811	465.587	0.742514	0.211704	3.50732	0.000452639	0.0017996	514.789	254.26	418.554	463.639	389.175	798.435	333.05	552.792	Spint1	protein_coding	serine peptidase inhibitor, Kunitz type 1 [Source:RGD Symbol;Acc:1303138]
ENSRNOG00000019270	42.2751	0.74241	0.263168	2.82104	0.00478675	0.0141718	45.8189	32.1848	22.4894	61.4461	39.625	55.0103	32.1566	49.4694	P2ry6	protein_coding	pyrimidinergic receptor P2Y6 [Source:RGD Symbol;Acc:620269]
ENSRNOG00000049681	1134.45	0.742259	0.155401	4.7764	1.78459e-06	1.23527e-05	1335.04	1084.63	638.45	1407.68	842.032	1578.8	829.181	1359.83	AABR07031491.2	protein_coding	microtubule-associated protein, RP/EB family, member 2 [Source:RGD Symbol;Acc:1590736]
ENSRNOG00000037225	286.896	0.742189	0.136031	5.45604	4.86863e-08	4.63232e-07	355.77	224.221	193.659	338.512	202.371	322.989	238.878	418.765	Tyms	protein_coding	thymidylate synthetase [Source:RGD Symbol;Acc:3921]
ENSRNOG00000031335	50.1418	0.74212	0.254091	2.92069	0.00349261	0.0108691	79.9585	36.4761	43.7295	60.3289	32.5491	61.2972	36.7504	50.0447	Ankrd37	protein_coding	ankyrin repeat domain 37 [Source:RGD Symbol;Acc:1565715]
ENSRNOG00000049426	112.234	0.741786	0.19251	3.85323	0.00011657	0.000541615	143.746	96.5544	93.706	122.892	56.6072	146.956	88.4306	148.984	Mmab	protein_coding	metabolism of cobalamin associated B [Source:RGD Symbol;Acc:1596242]
ENSRNOG00000007090	147.898	0.741467	0.165411	4.48258	7.37465e-06	4.47478e-05	207.533	102.991	138.685	163.112	101.893	181.534	99.9151	187.524	Cacna1c	protein_coding	calcium voltage-gated channel subunit alpha1 C [Source:RGD Symbol;Acc:2245]
ENSRNOG00000018358	617.746	0.741433	0.174496	4.24899	2.14734e-05	0.000117752	708.845	520.321	482.274	574.242	377.853	925.745	469.716	882.972	Nt5dc2	protein_coding	5'-nucleotidase domain containing 2 [Source:RGD Symbol;Acc:1305524]
ENSRNOG00000009789	648.651	0.741294	0.134933	5.49378	3.93416e-08	3.79876e-07	915.479	544.996	383.57	729.533	516.541	765.429	497.279	836.379	Topbp1	protein_coding	DNA topoisomerase II binding protein 1 [Source:RGD Symbol;Acc:1562949]
ENSRNOG00000004479	88.2547	0.741214	0.195178	3.79764	0.000146081	0.000661825	104.216	80.462	51.226	116.189	73.5894	117.093	58.5709	104.691	Aurka	protein_coding	aurora kinase A [Source:RGD Symbol;Acc:628895]
ENSRNOG00000023107	592.836	0.739822	0.105758	6.99542	2.64461e-12	4.98206e-11	793.296	466.68	383.57	709.424	499.559	747.354	427.223	715.581	Yeats2	protein_coding	YEATS domain containing 2 [Source:RGD Symbol;Acc:1566176]
ENSRNOG00000012151	89.3986	0.739342	0.223758	3.3042	0.000952471	0.00347782	99.7235	63.2968	62.4707	81.5558	72.1742	142.241	71.2039	122.523	Itpripl1	protein_coding	ITPRIP like 1 [Source:RGD Symbol;Acc:1564158]
ENSRNOG00000020205	6309.68	0.739323	0.250236	2.9545	0.00313171	0.00988556	7410.98	5954.19	3032.33	5367.04	6109.33	8757.64	3815.15	10030.8	Agrn	protein_coding	agrin [Source:RGD Symbol;Acc:2067]
ENSRNOG00000033906	363.013	0.738526	0.167106	4.41951	9.89266e-06	5.8495e-05	419.557	272.498	207.403	391.021	308.509	553.246	300.894	450.977	Zfp667	protein_coding	zinc finger protein 667 [Source:RGD Symbol;Acc:1359114]
ENSRNOG00000012683	549.784	0.737904	0.101421	7.27567	3.44695e-13	7.25275e-12	713.337	422.694	373.575	650.212	390.59	729.279	460.528	658.059	Abhd17c	protein_coding	abhydrolase domain containing 17C, depalmitoylase [Source:RGD Symbol;Acc:1308210]
ENSRNOG00000048431	4232.38	0.736884	0.106684	6.90718	4.94391e-12	8.93548e-11	5633.93	3445.92	3590.81	5356.99	2949.24	5020.08	2710.34	5151.72	Nynrin	protein_coding	NYN domain and retroviral integrase containing [Source:RGD Symbol;Acc:6486974]
ENSRNOG00000065366	166.734	0.73684	0.200349	3.67779	0.000235262	0.00100911	248.859	134.103	119.944	243.55	144.348	172.889	101.064	169.116		protein_coding
ENSRNOG00000013767	576.502	0.736568	0.103015	7.1501	8.67177e-13	1.7477e-11	676.502	446.296	449.789	727.299	396.25	669.554	437.559	808.768	Ccdc61	protein_coding	coiled-coil domain containing 61 [Source:RGD Symbol;Acc:1307390]
ENSRNOG00000053075	4103.12	0.735475	0.164237	4.47813	7.53008e-06	4.55928e-05	5218.86	4013.44	2788.69	4199.56	3038.39	5198.47	2477.21	5890.32	B4galnt4	protein_coding	beta-1,4-N-acetyl-galactosaminyl transferase 4 [Source:RGD Symbol;Acc:1310052]
ENSRNOG00000019453	3783.03	0.734985	0.141126	5.208	1.90891e-07	1.60616e-06	5289.84	2750.73	3053.57	5713.37	2783.66	3749.34	2768.91	4154.86	Rps5	protein_coding	ribosomal protein S5 [Source:RGD Symbol;Acc:3601]
ENSRNOG00000040242	38.7286	0.734916	0.285015	2.57851	0.00992262	0.0264723	54.803	35.4033	23.7389	37.9849	21.2277	48.7234	35.6019	52.3456	Epm2a	protein_coding	EPM2A glucan phosphatase, laforin [Source:RGD Symbol;Acc:71047]
ENSRNOG00000016896	9986.72	0.734761	0.144563	5.08263	3.72248e-07	2.96205e-06	13712.4	6869.31	8652.19	15111.3	7176.38	10176.1	7289.21	10906.9	Rpl3	protein_coding	ribosomal protein L3 [Source:RGD Symbol;Acc:735105]
ENSRNOG00000059344	1236.06	0.73353	0.195694	3.74836	0.000177995	0.000787846	1122.11	983.782	963.298	1299.31	875.997	2216.91	891.197	1535.85	Tpcn1	protein_coding	two pore segment channel 1 [Source:RGD Symbol;Acc:708494]
ENSRNOG00000019336	1868.02	0.73345	0.115531	6.3485	2.17418e-10	2.98301e-09	2485	1693.99	1368.11	2223.23	1340.18	2221.63	1209.32	2402.72	Gata3	protein_coding	GATA binding protein 3 [Source:RGD Symbol;Acc:621250]
ENSRNOG00000026435	5347.06	0.733052	0.0921987	7.95078	1.85335e-15	5.25177e-14	7015.68	4340.66	4390.44	6961.29	3658.24	6334.04	3676.19	6399.97	Arid3a	protein_coding	AT-rich interaction domain 3A [Source:RGD Symbol;Acc:1305299]
ENSRNOG00000003794	82.3888	0.732608	0.186439	3.92947	8.51329e-05	0.000409379	90.7394	61.1511	53.7248	113.955	63.6831	98.2327	68.907	108.718	Nmral1	protein_coding	NmrA like redox sensor 1 [Source:RGD Symbol;Acc:1311451]
ENSRNOG00000007655	61.8876	0.731216	0.242571	3.01445	0.00257449	0.00831	70.0759	57.9326	37.4824	77.087	45.2858	97.4468	44.7895	65.0005	Zfp174	protein_coding	zinc finger protein 174 [Source:RGD Symbol;Acc:7498198]
ENSRNOG00000017097	79.6262	0.730476	0.193452	3.77601	0.000159359	0.000714138	100.622	65.4424	69.9672	109.486	55.192	94.3034	48.2349	93.7619	Lhpp	protein_coding	phospholysine phosphohistidine inorganic pyrophosphate phosphatase [Source:RGD Symbol;Acc:1359187]
ENSRNOG00000005616	444.823	0.730452	0.29414	2.48335	0.0130153	0.0334163	368.348	320.775	341.09	357.505	275.96	943.034	400.809	551.067	Ncoa3	protein_coding	nuclear receptor coactivator 3 [Source:RGD Symbol;Acc:620109]
ENSRNOG00000060100	38.22	0.729104	0.303351	2.4035	0.0162388	0.0402626	49.4125	33.2576	16.2424	45.8053	31.134	38.5072	34.4535	56.9474	Knl1	protein_coding	kinetochore scaffold 1 [Source:RGD Symbol;Acc:1307498]
ENSRNOG00000015052	788.61	0.728898	0.136213	5.35115	8.73957e-08	7.96162e-07	1061.92	660.861	554.74	817.792	629.755	1142.64	529.435	911.733	Star	protein_coding	steroidogenic acute regulatory protein [Source:RGD Symbol;Acc:3770]
ENSRNOG00000028632	192.705	0.728294	0.210249	3.46395	0.000532297	0.00207151	247.063	144.832	128.69	274.832	196.71	254.619	110.251	184.648	Bcl2l14	protein_coding	BCL2 like 14 [Source:RGD Symbol;Acc:1562777]
ENSRNOG00000068767	2472.3	0.728173	0.117541	6.19504	5.82705e-10	7.4341e-09	3172.28	1873.16	1774.17	3678.95	2032.2	2704.15	1764.02	2779.49	Ppp1r3f	protein_coding	protein phosphatase 1 regulatory subunit 3F [Source:NCBI gene (formerly Entrezgene);Acc:363453]
ENSRNOG00000005275	269.821	0.727794	0.137777	5.2824	1.27501e-07	1.12341e-06	318.037	201.691	221.146	311.699	216.523	394.502	174.564	320.401	Shmt1	protein_coding	serine hydroxymethyltransferase 1 [Source:RGD Symbol;Acc:1312011]
ENSRNOG00000026108	1514.25	0.726712	0.0994978	7.3038	2.79749e-13	5.96035e-12	1980.99	1269.15	1121.97	2022.14	1154.79	1697.46	1015.23	1852.23	Tcof1	protein_coding	treacle ribosome biogenesis factor 1 [Source:RGD Symbol;Acc:1309850]
ENSRNOG00000045998	151.574	0.72602	0.13907	5.22053	1.78409e-07	1.51059e-06	201.244	112.647	103.701	183.221	116.045	195.679	124.033	176.019	Sema6b	protein_coding	semaphorin 6B [Source:RGD Symbol;Acc:69278]
ENSRNOG00000024264	1175.97	0.725825	0.0884989	8.20151	2.3739e-16	7.54874e-15	1558.74	948.379	833.359	1497.05	931.189	1334.39	831.478	1473.15	Amz1	protein_coding	archaelysin family metallopeptidase 1 [Source:RGD Symbol;Acc:1311314]
ENSRNOG00000011618	144.967	0.725195	0.211412	3.43024	0.000603037	0.00231276	188.666	104.064	72.466	193.276	120.29	149.314	140.111	191.55	Mmaa	protein_coding	metabolism of cobalamin associated A [Source:RGD Symbol;Acc:1305035]
ENSRNOG00000007057	43.8336	0.723063	0.284886	2.53808	0.0111463	0.0292435	58.3966	32.1848	22.4894	50.2741	50.9465	51.8668	27.5628	56.9474	Csmd2	protein_coding	CUB and Sushi multiple domains 2 [Source:RGD Symbol;Acc:1565728]
ENSRNOG00000014358	31.4487	0.722916	0.310666	2.32699	0.019966	0.0480804	37.7332	33.2576	19.9906	41.3365	25.4732	34.5779	16.0783	43.142	Zic5	protein_coding	Zic family member 5 [Source:RGD Symbol;Acc:1310160]
ENSRNOG00000046460	174.57	0.722881	0.237987	3.03748	0.00238565	0.00776865	251.555	184.526	139.934	252.488	96.2323	172.889	104.509	194.426	AABR07022144.1	protein_coding	TatD DNase domain containing 3 [Source:RGD Symbol;Acc:1589779]
ENSRNOG00000021106	1507.55	0.722807	0.14933	4.84034	1.29614e-06	9.22457e-06	2267.59	1143.63	1099.48	2021.02	1253.85	1405.12	1053.13	1816.56	Gramd1a	protein_coding	GRAM domain containing 1A [Source:RGD Symbol;Acc:1311022]
ENSRNOG00000009556	357.332	0.722447	0.174435	4.14165	3.44817e-05	0.00018082	415.964	337.94	238.638	489.335	260.393	522.598	240.026	353.764	Prokr1	protein_coding	prokineticin receptor 1 [Source:RGD Symbol;Acc:708443]
ENSRNOG00000015288	2275.7	0.722028	0.096825	7.45704	8.8485e-14	2.00388e-12	2973.74	1684.34	1767.92	2972.88	1654.35	2378.8	1764.02	3009.58	Dip2c	protein_coding	disco-interacting protein 2 homolog C [Source:RGD Symbol;Acc:1560155]
ENSRNOG00000028100	49.0636	0.721964	0.251764	2.86762	0.00413578	0.0125565	61.0919	34.3305	46.2283	46.9225	32.5491	73.0851	35.6019	62.6996	Pex11g	protein_coding	peroxisomal biogenesis factor 11 gamma [Source:RGD Symbol;Acc:1307070]
ENSRNOG00000000457	609.171	0.720696	0.183755	3.92205	8.77975e-05	0.00042028	770.835	579.326	358.582	889.293	529.277	730.851	372.098	643.103	Tap1	protein_coding	transporter 1, ATP binding cassette subfamily B member [Source:RGD Symbol;Acc:3817]
ENSRNOG00000015389	2075.81	0.720476	0.0699494	10.3	7.04886e-25	5.84537e-23	2581.13	1650.01	1485.55	2664.53	1644.44	2628.71	1490.69	2461.39	Stag1	protein_coding	stromal antigen 1 [Source:RGD Symbol;Acc:1310744]
ENSRNOG00000015894	1892.5	0.72045	0.101971	7.06525	1.60324e-12	3.11389e-11	2353.83	1453.68	1481.8	2239.99	1450.56	2736.37	1332.2	2091.52	Dock8	protein_coding	dedicator of cytokinesis 8 [Source:RGD Symbol;Acc:1561588]
ENSRNOG00000019955	124.503	0.719842	0.162235	4.43702	9.12124e-06	5.42751e-05	165.307	85.8261	84.9601	161.994	104.723	132.811	101.064	159.338	Ogdhl	protein_coding	oxoglutarate dehydrogenase L [Source:RGD Symbol;Acc:1310916]
ENSRNOG00000008056	473.466	0.719664	0.127036	5.66503	1.46996e-08	1.5163e-07	684.588	404.456	363.579	557.484	307.094	578.394	353.723	538.412	Ankrd9	protein_coding	ankyrin repeat domain 9 [Source:RGD Symbol;Acc:1307662]
ENSRNOG00000013223	266.776	0.719374	0.135212	5.32036	1.03562e-07	9.2893e-07	290.186	210.274	199.906	306.113	217.938	363.068	180.307	366.419	Fah	protein_coding	fumarylacetoacetate hydrolase [Source:RGD Symbol;Acc:61932]
ENSRNOG00000019508	146.652	0.718955	0.162549	4.423	9.73401e-06	5.76436e-05	199.447	102.991	128.69	154.174	110.384	202.752	102.212	172.568	Wars2	protein_coding	tryptophanyl tRNA synthetase 2 (mitochondrial) [Source:RGD Symbol;Acc:1593417]
ENSRNOG00000007605	226.028	0.718498	0.159456	4.50594	6.60788e-06	4.05902e-05	318.935	183.453	161.174	327.34	174.067	233.401	163.08	246.772	AABR07052430.1	protein_coding	similar to 40S ribosomal protein S3 [Source:RGD Symbol;Acc:1560831]
ENSRNOG00000036667	390.61	0.717741	0.140661	5.10263	3.34967e-07	2.70097e-06	544.436	261.77	289.864	387.669	333.983	494.307	298.597	514.252	Hexd	protein_coding	hexosaminidase D [Source:RGD Symbol;Acc:2302323]
ENSRNOG00000038074	1771.19	0.717549	0.152765	4.69708	2.6391e-06	1.76117e-05	2489.49	1310.99	1441.82	2695.81	1335.93	1691.96	1267.89	1935.64		protein_coding	similar to 60S acidic ribosomal protein P2 [Source:RGD Symbol;Acc:1590791]
ENSRNOG00000002181	100.021	0.71679	0.189747	3.77761	0.000158342	0.000710145	106.012	79.3892	63.7201	118.423	76.4197	123.38	83.8368	148.984	Helq	protein_coding	helicase, POLQ-like [Source:RGD Symbol;Acc:1560216]
ENSRNOG00000000505	1238.26	0.716498	0.165558	4.32778	1.50619e-05	8.53896e-05	1779.75	882.936	969.545	1913.77	918.452	1159.15	975.034	1307.49	Rpl10a	protein_coding	ribosomal protein L10A [Source:RGD Symbol;Acc:620497]
ENSRNOG00000020893	2761.82	0.715841	0.0626448	11.427	3.06605e-30	4.14947e-28	3433.72	2197.15	1935.34	3513.6	2149.66	3401.21	2077.55	3386.36	Snx27	protein_coding	sorting nexin 27 [Source:RGD Symbol;Acc:628705]
ENSRNOG00000034240	14901.6	0.715787	0.115941	6.1737	6.67115e-10	8.44097e-09	18556.7	12169.1	12333	21472.6	10981.8	16726.3	9629.75	17343.6	Bcor	protein_coding	BCL6 co-repressor [Source:RGD Symbol;Acc:1562735]
ENSRNOG00000033984	689.658	0.715783	0.174434	4.10346	4.07014e-05	0.000210371	769.039	604.001	565.984	765.284	515.126	1113.57	403.106	781.157	Ifnlr1	protein_coding	interferon, lambda receptor 1 [Source:RGD Symbol;Acc:1562689]
ENSRNOG00000047499	774.453	0.713105	0.103123	6.91508	4.676e-12	8.46937e-11	974.774	623.312	609.714	1027.83	621.264	923.387	492.685	922.663	Rbm15	protein_coding	RNA binding motif protein 15 [Source:RGD Symbol;Acc:1592713]
ENSRNOG00000022491	77.8593	0.713078	0.195156	3.65388	0.000258304	0.00109682	94.333	46.1315	59.9718	99.431	72.1742	101.376	58.5709	90.8857	Wdr76	protein_coding	WD repeat domain 76 [Source:RGD Symbol;Acc:1309616]
ENSRNOG00000016110	615.484	0.712103	0.211659	3.36439	0.000767122	0.00287492	902.003	555.724	514.758	984.255	384.929	561.891	408.848	611.465	Kcnk12	protein_coding	potassium two pore domain channel subfamily K member 12 [Source:RGD Symbol;Acc:68940]
ENSRNOG00000066638	734.097	0.710976	0.128104	5.54999	2.85693e-08	2.81812e-07	1047.55	636.186	548.493	964.146	486.822	833.013	552.404	804.166	Tmppe	protein_coding	transmembrane protein with metallophosphoesterase domain [Source:RGD Symbol;Acc:7696429]
ENSRNOG00000011292	1896.67	0.710834	0.227148	3.12939	0.00175171	0.00591373	1658.46	1381.8	1336.87	2091.4	1528.39	3726.55	1507.91	1941.96	Col1a2	protein_coding	collagen type I alpha 2 chain [Source:RGD Symbol;Acc:621351]
ENSRNOG00000004888	499.392	0.710788	0.133244	5.33449	9.58153e-08	8.64945e-07	545.335	446.296	362.33	646.86	352.38	713.562	352.574	575.801	Spred2	protein_coding	sprouty-related, EVH1 domain containing 2 [Source:RGD Symbol;Acc:1309304]
ENSRNOG00000003296	215.277	0.710693	0.190271	3.73516	0.000187598	0.000825595	207.533	170.579	142.433	226.792	178.313	341.85	163.08	291.64	Dck	protein_coding	deoxycytidine kinase [Source:RGD Symbol;Acc:620667]
ENSRNOG00000015346	11179.7	0.709262	0.0955788	7.42071	1.16498e-13	2.60001e-12	15402.3	8587.98	8839.6	14377.3	8442.97	11732.1	8071.31	13984.3	Obsl1	protein_coding	obscurin like cytoskeletal adaptor 1 [Source:RGD Symbol;Acc:1306073]
ENSRNOG00000014319	827.167	0.709117	0.124331	5.70344	1.17412e-08	1.23447e-07	1021.49	555.724	632.203	1093.74	670.795	1148.93	652.32	842.131	Smchd1	protein_coding	structural maintenance of chromosomes flexible hinge domain containing 1 [Source:RGD Symbol;Acc:1307234]
ENSRNOG00000009871	67.9066	0.708468	0.212955	3.32684	0.000878378	0.00323949	73.6696	59.0055	59.9718	90.4934	39.625	82.5154	47.0864	90.8857	Piwil2	protein_coding	piwi-like RNA-mediated gene silencing 2 [Source:RGD Symbol;Acc:1306964]
ENSRNOG00000067512	46.9589	0.708174	0.282777	2.50436	0.0122673	0.0317173	50.3109	34.3305	51.226	58.0945	22.6429	55.0103	34.4535	69.6024		protein_coding
ENSRNOG00000014347	1637.37	0.70711	0.246315	2.87075	0.00409499	0.0124573	1420.39	1268.08	1208.18	1562.97	1297.72	3378.42	1202.43	1760.77	Slc4a2	protein_coding	solute carrier family 4 member 2 [Source:RGD Symbol;Acc:3711]
ENSRNOG00000036980	87.6642	0.706811	0.253482	2.78841	0.00529678	0.0154626	82.6537	65.4424	57.473	99.431	65.0983	96.6609	79.243	155.311	Zgrf1	protein_coding	zinc finger, GRF-type containing 1 [Source:RGD Symbol;Acc:1305834]
ENSRNOG00000009198	450.239	0.706618	0.191361	3.6926	0.000221975	0.000958437	654.042	436.64	328.596	396.607	319.831	600.398	283.667	582.129	Rab6b	protein_coding	RAB6B, member RAS oncogene family [Source:RGD Symbol;Acc:1309958]
ENSRNOG00000067470	108.719	0.705874	0.187886	3.75693	0.000172009	0.000764552	147.339	59.0055	91.2072	131.83	97.6474	128.881	83.8368	130.001		protein_coding
ENSRNOG00000054274	497.384	0.703983	0.196361	3.58515	0.000336881	0.00138595	787.007	421.621	344.838	675.908	407.572	412.577	338.793	590.757	Cacnb3	protein_coding	calcium voltage-gated channel auxiliary subunit beta 3 [Source:RGD Symbol;Acc:2248]
ENSRNOG00000010068	211.054	0.703975	0.173322	4.06167	4.87233e-05	0.000247821	247.063	179.162	146.181	227.909	142.933	334.777	173.416	236.993	Plpp7	protein_coding	phospholipid phosphatase 7 (inactive) [Source:RGD Symbol;Acc:1305821]
ENSRNOG00000014011	140.031	0.702728	0.257622	2.72775	0.00637675	0.0181639	105.114	92.2631	104.951	180.987	114.63	247.546	114.845	159.913	Dll4	protein_coding	delta like canonical Notch ligand 4 [Source:RGD Symbol;Acc:1309740]
ENSRNOG00000013503	172.015	0.702563	0.17916	3.92142	8.80284e-05	0.000421266	210.228	139.467	102.452	188.807	169.822	219.255	113.697	232.391	Cdh24	protein_coding	cadherin 24 [Source:RGD Symbol;Acc:1560161]
ENSRNOG00000018755	676.652	0.702187	0.173486	4.04752	5.17625e-05	0.000261046	948.721	607.22	401.062	799.917	614.188	696.273	438.708	907.132	Acss2	protein_coding	acyl-CoA synthetase short-chain family member 2 [Source:RGD Symbol;Acc:1305489]
ENSRNOG00000019419	388.506	0.700831	0.105938	6.61547	3.70365e-11	5.81751e-10	448.306	323.994	301.109	483.749	294.358	515.525	264.143	476.862	Taf6l	protein_coding	TATA-box binding protein associated factor 6 like [Source:RGD Symbol;Acc:1310123]
ENSRNOG00000010516	4513.45	0.700365	0.276745	2.53072	0.0113827	0.029776	7535.86	2614.48	3039.82	7580.22	3884.67	3183.52	4215.96	4053.04	Plau	protein_coding	plasminogen activator, urokinase [Source:RGD Symbol;Acc:3343]
ENSRNOG00000042729	76.8574	0.700359	0.212231	3.29998	0.000966915	0.00351997	82.6537	70.8066	57.473	110.603	42.4554	95.0892	62.0163	93.7619	Efhc1	protein_coding	EF-hand domain containing 1 [Source:RGD Symbol;Acc:1587365]
ENSRNOG00000000414	130.907	0.700108	0.189648	3.69162	0.000222828	0.000961874	184.174	116.938	82.4613	140.768	99.0626	187.035	99.9151	136.904	Cep85l	protein_coding	centrosomal protein 85-like [Source:RGD Symbol;Acc:2319745]
ENSRNOG00000047019	56.9689	0.699849	0.244786	2.85902	0.00424952	0.0128447	94.333	46.1315	47.4777	60.3289	39.625	62.083	40.1957	65.5758	Bbip1	protein_coding	BBSome interacting protein 1 [Source:RGD Symbol;Acc:6498801]
ENSRNOG00000027722	417.015	0.699813	0.162184	4.31494	1.59646e-05	9.00844e-05	606.426	331.503	388.568	548.546	264.639	473.874	284.816	437.747	H1f10	protein_coding	H1.10 linker histone [Source:RGD Symbol;Acc:1565596]
ENSRNOG00000050233	761.952	0.699016	0.157715	4.43213	9.33046e-06	5.53836e-05	984.657	525.685	535.998	843.488	636.831	755.213	627.054	1186.69	Cchcr1	protein_coding	coiled-coil alpha-helical rod protein 1 [Source:RGD Symbol;Acc:1302992]
ENSRNOG00000042983	741.371	0.69858	0.130814	5.34023	9.28269e-08	8.4111e-07	1038.56	558.943	523.504	1028.94	631.17	774.859	546.662	828.326	Nudt21	protein_coding	nudix hydrolase 21 [Source:RGD Symbol;Acc:1305766]
ENSRNOG00000016112	72.5874	0.697403	0.245724	2.83815	0.00453753	0.0135525	102.419	77.2435	39.9812	94.9622	55.192	74.6568	48.2349	88.0096	Cd274	protein_coding	CD274 molecule [Source:RGD Symbol;Acc:1566211]
ENSRNOG00000001825	2521.4	0.696752	0.0914335	7.62031	2.53061e-14	6.17753e-13	3316.03	2054.46	2030.3	3359.43	1776.05	2913.19	1831.78	2889.94	Pkp2	protein_coding	plakophilin 2 [Source:RGD Symbol;Acc:1306533]
ENSRNOG00000013774	459.117	0.696362	0.141665	4.91557	8.85247e-07	6.51685e-06	645.058	400.164	316.102	484.866	382.099	535.172	304.339	605.138	Lmnb1	protein_coding	lamin B1 [Source:RGD Symbol;Acc:620522]
ENSRNOG00000007455	923.134	0.695463	0.283896	2.44971	0.0142972	0.0360995	1048.44	1081.41	416.055	864.715	825.05	1218.08	497.279	1434.04	Tmem132e	protein_coding	transmembrane protein 132E [Source:RGD Symbol;Acc:1565522]
ENSRNOG00000020344	168.234	0.69528	0.233951	2.9719	0.00295964	0.00940957	277.609	144.832	92.4566	217.854	120.29	157.172	155.041	180.621	Sntb2	protein_coding	syntrophin, beta 2 [Source:RGD Symbol;Acc:1592340]
ENSRNOG00000052376	1948.89	0.695198	0.140793	4.93773	7.90373e-07	5.87466e-06	2642.22	1674.68	1543.03	2658.94	1546.79	1968.58	1187.5	2369.36	Bend6	protein_coding	BEN domain containing 6 [Source:RGD Symbol;Acc:1310392]
ENSRNOG00000000804	654.032	0.695187	0.110138	6.31196	2.75531e-10	3.71704e-09	880.441	481.699	492.269	836.785	526.447	840.872	496.13	677.616	Mrps18b	protein_coding	mitochondrial ribosomal protein S18B [Source:RGD Symbol;Acc:1302998]
ENSRNOG00000067771	79.1047	0.694995	0.258019	2.69358	0.00706883	0.0197953	96.1298	79.3892	44.9789	116.189	69.3438	106.091	47.0864	73.6289		protein_coding
ENSRNOG00000016829	259.85	0.693673	0.137897	5.03036	4.8957e-07	3.81134e-06	366.551	212.42	171.17	272.597	206.616	326.918	204.424	318.1	Isoc2b	protein_coding	isochorismatase domain containing 2b [Source:RGD Symbol;Acc:1309062]
ENSRNOG00000000231	650.042	0.692439	0.184159	3.76001	0.000169909	0.000757007	951.416	640.478	373.575	830.081	517.956	642.835	454.786	789.21	Kctd17	protein_coding	potassium channel tetramerization domain containing 17 [Source:RGD Symbol;Acc:1311154]
ENSRNOG00000064986	225.474	0.692117	0.163992	4.22044	2.43831e-05	0.000132293	315.342	208.128	152.428	311.699	162.746	234.973	164.228	254.25		protein_coding
ENSRNOG00000020876	709.9	0.691045	0.110053	6.27919	3.40335e-10	4.52275e-09	1015.2	594.346	519.756	833.433	512.295	792.934	544.365	866.866	Bax	protein_coding	BCL2 associated X, apoptosis regulator [Source:RGD Symbol;Acc:2192]
ENSRNOG00000012872	192.671	0.690731	0.246989	2.7966	0.00516429	0.0151464	176.088	173.798	147.431	205.565	131.612	365.425	136.666	204.78	Carnmt1	protein_coding	carnosine N-methyltransferase 1 [Source:RGD Symbol;Acc:1311863]
ENSRNOG00000017641	1693.72	0.690568	0.122727	5.62686	1.83518e-08	1.8691e-07	2173.25	1536.29	1348.12	1931.64	1241.11	2216.13	1057.72	2045.5	Rnf44	protein_coding	ring finger protein 44 [Source:RGD Symbol;Acc:1307212]
ENSRNOG00000048166	85.9559	0.690391	0.178475	3.86828	0.000109606	0.000512352	106.911	76.1707	63.7201	108.369	65.0983	111.592	57.4225	98.3637	Arhgap19	protein_coding	Rho GTPase activating protein 19 [Source:RGD Symbol;Acc:1593044]
ENSRNOG00000015162	4659.96	0.690241	0.0720801	9.57603	1.00844e-21	5.76345e-20	6165.79	3657.27	3275.96	5626.23	3765.79	5704.57	3564.79	5519.29	Lonp2	protein_coding	lon peptidase 2, peroxisomal [Source:RGD Symbol;Acc:1305466]
ENSRNOG00000065944	667.727	0.689945	0.0963556	7.16041	8.04387e-13	1.62384e-11	877.746	533.195	486.022	881.473	509.465	730.065	513.357	810.494	Sc5d	protein_coding	sterol-C5-desaturase [Source:RGD Symbol;Acc:620775]
ENSRNOG00000006462	11863.4	0.68979	0.121682	5.66878	1.43819e-08	1.48464e-07	16416.6	9653.29	8186.16	16599.4	9702.48	12493.6	8776.45	13078.9	Ero1a	protein_coding	endoplasmic reticulum oxidoreductase 1 alpha [Source:RGD Symbol;Acc:621713]
ENSRNOG00000062564	157.512	0.689254	0.212281	3.24689	0.00116674	0.00414485	176.088	121.229	102.452	251.371	125.951	137.526	132.072	213.409		protein_coding	histocompatibility antigen 60b-like [Source:RGD Symbol;Acc:41176714]
ENSRNOG00000033824	381.752	0.688935	0.21752	3.16722	0.00153904	0.00528971	364.754	261.77	291.113	395.49	312.755	709.633	304.339	414.163	Gpd2	protein_coding	glycerol-3-phosphate dehydrogenase 2 [Source:RGD Symbol;Acc:2726]
ENSRNOG00000009303	172.708	0.688664	0.158796	4.33679	1.44581e-05	8.24085e-05	198.549	113.72	138.685	188.807	130.197	212.183	148.15	251.374	Zwilch	protein_coding	zwilch kinetochore protein [Source:RGD Symbol;Acc:1583880]
ENSRNOG00000062659	34.1229	0.68862	0.266505	2.58389	0.00976936	0.0261335	43.1237	22.5294	27.4871	40.2193	28.3036	46.3658	26.4143	38.5401	RGD1565987	protein_coding	similar to F-box and leucine-rich repeat protein 18 [Source:RGD Symbol;Acc:1565987]
ENSRNOG00000021370	152.741	0.688595	0.282702	2.43576	0.0148605	0.0373377	159.019	82.6077	84.9601	192.159	199.54	212.183	102.212	189.249	Ccdc69	protein_coding	coiled-coil domain containing 69 [Source:RGD Symbol;Acc:1562251]
ENSRNOG00000015886	1079.87	0.688345	0.110105	6.2517	4.05996e-10	5.32835e-09	1409.6	875.427	845.853	1502.64	802.407	1123.78	782.094	1297.13	Cnnm4	protein_coding	cyclin and CBS domain divalent metal cation transport mediator 4 [Source:RGD Symbol;Acc:1305571]
ENSRNOG00000025979	273.691	0.687973	0.165242	4.16343	3.13496e-05	0.000165783	364.754	241.386	226.144	355.27	178.313	370.141	190.643	262.878	Gramd2a	protein_coding	GRAM domain containing 2A [Source:RGD Symbol;Acc:1564007]
ENSRNOG00000024879	435.778	0.687567	0.0981204	7.00738	2.42826e-12	4.58469e-11	581.271	352.96	341.09	538.492	333.983	503.737	306.636	528.058	Polrmt	protein_coding	RNA polymerase mitochondrial [Source:RGD Symbol;Acc:1304599]
ENSRNOG00000012420	2704.23	0.687349	0.123858	5.54948	2.86525e-08	2.82303e-07	3520.87	2496.47	2100.26	3211.96	1934.55	3596.1	1754.83	3018.79	Bcl9l	protein_coding	BCL9 like [Source:RGD Symbol;Acc:1309096]
ENSRNOG00000031517	1257.02	0.687078	0.166124	4.13593	3.53514e-05	0.000184865	1897.44	1019.19	1093.24	1768.53	895.809	1218.87	842.962	1320.14	AABR07039133.2	protein_coding	ribosomal protein L27-like 1 [Source:RGD Symbol;Acc:1585224]
ENSRNOG00000013624	452.688	0.686536	0.0976364	7.03156	2.0424e-12	3.88652e-11	540.843	326.139	317.351	550.781	365.117	585.467	380.137	555.668	Uevld	protein_coding	UEV and lactate/malate dehyrogenase domains [Source:RGD Symbol;Acc:1587416]
ENSRNOG00000020465	521.217	0.6865	0.160861	4.26766	1.97532e-05	0.000109133	807.67	407.674	373.575	670.321	417.478	480.161	398.512	614.341	Ripk3	protein_coding	receptor-interacting serine-threonine kinase 3 [Source:RGD Symbol;Acc:628899]
ENSRNOG00000015701	3933.69	0.685313	0.0799709	8.56953	1.03906e-17	3.77207e-16	4943.05	3245.3	3223.49	4876.59	2813.38	4985.5	2781.55	4600.66	Rreb1	protein_coding	ras responsive element binding protein 1 [Source:RGD Symbol;Acc:1310904]
ENSRNOG00000004598	229.807	0.684962	0.171029	4.00494	6.2034e-05	0.00030703	236.282	164.142	174.918	258.074	185.389	370.141	181.455	268.055	Tsen54	protein_coding	tRNA splicing endonuclease subunit 54 [Source:RGD Symbol;Acc:1597379]
ENSRNOG00000028569	2099.32	0.683854	0.0798341	8.56593	1.07203e-17	3.87512e-16	2848.86	1634.99	1712.95	2513.71	1539.72	2426.74	1555	2562.63	Arhgap27	protein_coding	Rho GTPase activating protein 27 [Source:RGD Symbol;Acc:735202]
ENSRNOG00000019474	43.0008	0.683844	0.276149	2.47636	0.0132731	0.0339341	53.9046	38.6218	32.4847	65.9149	25.4732	38.5072	34.4535	54.6465	Rsph9	protein_coding	radial spoke head component 9 [Source:RGD Symbol;Acc:1310693]
ENSRNOG00000031213	583.385	0.68361	0.100872	6.77699	1.22706e-11	2.0655e-10	674.706	467.752	477.276	773.104	457.103	730.065	388.176	698.9	Slc39a11	protein_coding	solute carrier family 39, member 11 [Source:RGD Symbol;Acc:1311981]
ENSRNOG00000025484	67.6671	0.68326	0.216953	3.14935	0.00163634	0.00559072	72.7712	63.2968	48.7271	97.1966	43.8706	89.5882	50.5318	75.3546	Tmem177	protein_coding	transmembrane protein 177 [Source:RGD Symbol;Acc:1310320]
ENSRNOG00000020482	726.069	0.683065	0.147852	4.61993	3.8386e-06	2.48233e-05	989.149	689.828	484.772	813.323	568.902	793.72	485.794	983.061	Nfatc4	protein_coding	nuclear factor of activated T-cells 4 [Source:RGD Symbol;Acc:1310749]
ENSRNOG00000006615	328.049	0.682675	0.106937	6.38391	1.7262e-10	2.4114e-09	433.033	244.604	247.384	417.834	258.978	361.496	256.104	404.959	Mtap	protein_coding	methylthioadenosine phosphorylase [Source:RGD Symbol;Acc:1310114]
ENSRNOG00000017012	87.9997	0.682542	0.204775	3.33313	0.000858734	0.00317813	110.504	70.8066	68.7177	92.7278	58.0224	135.954	72.3523	94.9123	Coq7	protein_coding	coenzyme Q7, hydroxylase [Source:RGD Symbol;Acc:2381]
ENSRNOG00000048487	697.969	0.682418	0.0862591	7.91125	2.54811e-15	7.11327e-14	846.302	586.836	545.994	881.473	479.746	844.801	528.287	870.317	Slc12a9	protein_coding	solute carrier family 12, member 9 [Source:RGD Symbol;Acc:620747]
ENSRNOG00000007104	318.026	0.682384	0.263079	2.59384	0.0094911	0.0254859	314.443	249.969	206.153	271.48	312.755	614.544	209.018	365.844	Itpr1	protein_coding	inositol 1,4,5-trisphosphate receptor, type 1 [Source:RGD Symbol;Acc:2933]
ENSRNOG00000068445	1317.52	0.682041	0.130245	5.2366	1.6356e-07	1.3992e-06	1830.06	995.583	1110.73	1871.31	980.72	1414.55	957.807	1379.39	Rplp2	protein_coding	ribosomal protein lateral stalk subunit P2 [Source:RGD Symbol;Acc:621775]
ENSRNOG00000004242	57.4593	0.681887	0.281368	2.42347	0.0153729	0.0384254	63.7871	56.8598	32.4847	60.3289	58.0224	77.8003	29.8597	80.5317	Pole2	protein_coding	DNA polymerase epsilon 2, accessory subunit [Source:RGD Symbol;Acc:1311962]
ENSRNOG00000003654	536.736	0.68124	0.179973	3.78524	0.000153563	0.000691093	449.205	391.582	372.325	664.735	424.554	769.358	461.677	760.449	Cldn6	protein_coding	claudin 9 [Source:RGD Symbol;Acc:1308999]
ENSRNOG00000002129	259.44	0.680901	0.181872	3.74385	0.000181219	0.000801068	306.358	257.478	202.405	300.527	162.746	389.001	173.416	283.586	Lrrc8b	protein_coding	leucine rich repeat containing 8 VRAC subunit B [Source:RGD Symbol;Acc:1563429]
ENSRNOG00000067284	666.021	0.680189	0.0965645	7.04388	1.86956e-12	3.57775e-11	883.137	528.904	459.784	854.66	516.541	786.647	539.771	758.723	Spin1	protein_coding	spindlin 1 [Source:RGD Symbol;Acc:1306210]
ENSRNOG00000013005	277.875	0.679979	0.10453	6.50513	7.76247e-11	1.16108e-09	333.31	213.493	219.897	327.34	200.956	349.708	220.502	357.791	Rpa2	protein_coding	replication protein A2 [Source:RGD Symbol;Acc:619714]
ENSRNOG00000004711	1417.41	0.678905	0.138072	4.91704	8.78612e-07	6.47083e-06	2052.87	1132.9	1116.98	1909.3	1166.11	1414.55	942.877	1603.73	Mta1	protein_coding	metastasis associated 1 [Source:RGD Symbol;Acc:621018]
ENSRNOG00000049937	312.193	0.678738	0.127697	5.31524	1.06514e-07	9.52884e-07	412.37	269.279	263.626	391.021	226.429	368.569	199.83	366.419	Pdxk	protein_coding	pyridoxal kinase [Source:RGD Symbol;Acc:621324]
ENSRNOG00000003367	83.425	0.678354	0.189453	3.58059	0.000342823	0.00140902	92.5362	66.5153	62.4707	119.541	62.2679	110.021	64.3132	89.7353	Tmem220	protein_coding	transmembrane protein 220 [Source:RGD Symbol;Acc:1309576]
ENSRNOG00000024808	546.753	0.677386	0.213563	3.17183	0.00151483	0.00521922	665.722	556.797	349.836	456.936	416.063	836.942	360.613	731.112	Stk39	protein_coding	serine threonine kinase 39 [Source:RGD Symbol;Acc:621643]
ENSRNOG00000028910	1389.16	0.677343	0.10154	6.67073	2.54527e-11	4.09299e-10	1675.53	900.102	1115.73	1855.67	1116.58	1609.44	1143.86	1696.34	Ccdc9b	protein_coding	coiled-coil domain containing 9B [Source:RGD Symbol;Acc:1565536]
ENSRNOG00000050794	3537.29	0.677179	0.119335	5.67459	1.39022e-08	1.44196e-07	4529.78	2646.66	2822.42	5121.26	2990.28	3825.57	2427.82	3934.55	Pdlim4	protein_coding	PDZ and LIM domain 4 [Source:RGD Symbol;Acc:3575]
ENSRNOG00000021931	1017.57	0.676571	0.217366	3.11259	0.00185456	0.00621135	891.222	697.337	693.424	1046.82	864.675	1853.06	878.564	1215.45	Uba6	protein_coding	ubiquitin-like modifier activating enzyme 6 [Source:RGD Symbol;Acc:1308324]
ENSRNOG00000002241	644.074	0.676455	0.0832233	8.12819	4.35746e-16	1.34763e-14	831.927	501.01	476.027	813.323	526.447	774.859	478.904	750.095	Hspbap1	protein_coding	HSPB1 associated protein 1 [Source:RGD Symbol;Acc:620870]
ENSRNOG00000025140	424.403	0.676405	0.151597	4.46187	8.12468e-06	4.87914e-05	555.217	428.058	296.111	496.038	305.679	535.172	275.628	503.323	Zfat	protein_coding	zinc finger and AT hook domain containing [Source:RGD Symbol;Acc:1310886]
ENSRNOG00000021314	1153.84	0.676294	0.13571	4.98337	6.2485e-07	4.74656e-06	1397.03	775.654	929.564	1716.02	870.336	1167	976.182	1398.95	Fdft1	protein_coding	farnesyl diphosphate farnesyl transferase 1 [Source:RGD Symbol;Acc:61834]
ENSRNOG00000026643	378.802	0.675103	0.162314	4.15924	3.19315e-05	0.00016865	514.789	303.61	206.153	418.951	326.907	449.513	330.754	479.739	Chordc1	protein_coding	cysteine and histidine rich domain containing 1 [Source:RGD Symbol;Acc:1304679]
ENSRNOG00000018198	803.073	0.674909	0.15509	4.35174	1.35062e-05	7.74525e-05	1031.37	679.099	577.229	759.698	694.854	1164.65	524.842	992.84	Dapk1	protein_coding	death associated protein kinase 1 [Source:RGD Symbol;Acc:1311629]
ENSRNOG00000024428	63.5112	0.674909	0.249556	2.70444	0.00684195	0.0192581	71.8728	51.4957	44.9789	55.8601	56.6072	101.376	43.6411	82.2573	Kif20a	protein_coding	kinesin family member 20A [Source:RGD Symbol;Acc:1307695]
ENSRNOG00000071217	386.126	0.674538	0.127745	5.28034	1.28947e-07	1.13319e-06	504.008	313.265	277.37	536.257	285.866	394.502	311.23	466.508	Chek1	protein_coding	checkpoint kinase 1 [Source:RGD Symbol;Acc:620545]
ENSRNOG00000036592	504.187	0.674487	0.107135	6.29565	3.06122e-10	4.09057e-09	658.534	346.523	416.055	653.563	403.326	550.103	388.176	617.218	Zfp518a	protein_coding	zinc finger protein 518A [Source:RGD Symbol;Acc:1305314]
ENSRNOG00000013907	919.822	0.673621	0.114041	5.90682	3.4878e-09	3.94933e-08	1326.95	650.133	678.431	1100.44	724.572	1029.48	782.094	1066.47	Sall1	protein_coding	spalt-like transcription factor 1 [Source:RGD Symbol;Acc:1309916]
ENSRNOG00000011156	242.919	0.673541	0.20223	3.33057	0.000866689	0.00320196	350.38	205.983	147.431	217.854	234.92	309.629	161.931	315.224	Clstn3	protein_coding	calsyntenin 3 [Source:RGD Symbol;Acc:621153]
ENSRNOG00000031439	1356.26	0.672726	0.141422	4.75687	1.96618e-06	1.34609e-05	1962.13	1130.76	1042.01	1872.43	1026.01	1296.67	981.925	1538.15	AC117869.1	protein_coding	similar to 40S ribosomal protein S16 [Source:RGD Symbol;Acc:1563834]
ENSRNOG00000021903	129.58	0.672673	0.17733	3.79333	0.000148639	0.000671547	149.136	97.6272	81.2119	136.299	118.875	183.892	103.36	166.24	Atad5	protein_coding	ATPase family, AAA domain containing 5 [Source:RGD Symbol;Acc:1561464]
ENSRNOG00000022260	980.742	0.672243	0.126899	5.29745	1.17428e-07	1.04116e-06	1375.47	731.668	629.704	1099.33	877.412	1128.5	787.837	1216.03	Senp1	protein_coding	SUMO specific peptidase 1 [Source:RGD Symbol;Acc:1310275]
ENSRNOG00000023257	22314	0.671976	0.0846164	7.94144	1.99851e-15	5.61609e-14	28876.7	18064.3	16301.1	29562.3	17835.5	24244.6	16634.1	26993.1	Adamts9	protein_coding	ADAM metallopeptidase with thrombospondin type 1 motif, 9 [Source:RGD Symbol;Acc:1306889]
ENSRNOG00000036942	1141.89	0.671171	0.140128	4.78969	1.67041e-06	1.16241e-05	1504.84	1093.21	827.112	1318.3	689.193	1419.27	911.869	1371.34	Tnfrsf9	protein_coding	TNF receptor superfamily member 9 [Source:RGD Symbol;Acc:1598208]
ENSRNOG00000013135	2558.34	0.670248	0.135837	4.93422	8.04705e-07	5.96286e-06	3594.54	1819.51	1849.13	3628.67	2117.11	2646.78	2110.85	2700.11	Ptpn12	protein_coding	protein tyrosine phosphatase, non-receptor type 12 [Source:RGD Symbol;Acc:620894]
ENSRNOG00000014365	1890.04	0.670004	0.111436	6.01247	1.82718e-09	2.16915e-08	2514.65	1472.99	1561.77	2500.3	1488.77	1922.22	1311.53	2348.07	Gne	protein_coding	glucosamine (UDP-N-acetyl)-2-epimerase/N-acetylmannosamine kinase [Source:RGD Symbol;Acc:69239]
ENSRNOG00000010697	324.339	0.669827	0.207607	3.22642	0.00125351	0.00441598	354.872	286.445	214.899	310.582	247.657	572.107	252.659	355.49	Hadh	protein_coding	hydroxyacyl-CoA dehydrogenase [Source:RGD Symbol;Acc:69321]
ENSRNOG00000009068	117.301	0.669816	0.270667	2.47469	0.0133352	0.0340721	116.793	112.647	99.9531	118.423	73.5894	219.255	75.7977	121.948	Phlda3	protein_coding	pleckstrin homology-like domain, family A, member 3 [Source:RGD Symbol;Acc:1310502]
ENSRNOG00000004016	1190.15	0.669478	0.0833452	8.03259	9.54328e-16	2.80284e-14	1565.03	900.102	959.55	1479.18	967.983	1351.68	848.705	1448.99	Msl3	protein_coding	MSL complex subunit 3 [Source:MGI Symbol;Acc:MGI:1341851]
ENSRNOG00000059276	147.162	0.669134	0.153291	4.36512	1.27055e-05	7.3158e-05	172.495	112.647	102.452	180.987	124.536	161.102	115.993	207.081	BC055324	protein_coding	cDNA sequence BC055324 [Source:MGI Symbol;Acc:MGI:3590554]
ENSRNOG00000033570	2326.15	0.669078	0.0985613	6.78845	1.13348e-11	1.92135e-10	3046.51	1975.07	1712.95	2890.2	1893.51	2545.4	1603.24	2942.28	Arhgap8	protein_coding	Rho GTPase activating protein 8 [Source:RGD Symbol;Acc:1303143]
ENSRNOG00000058288	334.478	0.669008	0.269229	2.4849	0.0129587	0.0332861	424.049	281.081	219.897	263.66	251.902	300.985	281.37	652.882	Tcf19	protein_coding	transcription factor 19 [Source:RGD Symbol;Acc:1302974]
ENSRNOG00000009736	532.02	0.668029	0.246613	2.70881	0.0067524	0.0190447	563.303	565.38	311.104	481.514	435.876	932.031	331.902	635.05	A4galt	protein_coding	alpha 1,4-galactosyltransferase (P blood group) [Source:RGD Symbol;Acc:621583]
ENSRNOG00000017065	294.375	0.667935	0.155744	4.28866	1.79752e-05	0.000100491	353.075	230.658	244.885	338.512	232.09	451.084	202.127	302.569	Arhgap28	protein_coding	Rho GTPase activating protein 28 [Source:RGD Symbol;Acc:1559882]
ENSRNOG00000064614	66.5189	0.667792	0.271601	2.45873	0.0139431	0.0353433	119.488	53.6413	52.4754	74.8526	50.9465	56.582	48.2349	75.9298		protein_coding	similar to developmental pluripotency-associated 2 [Source:NCBI gene (formerly Entrezgene);Acc:683282]
ENSRNOG00000039949	38.4006	0.667692	0.270999	2.46381	0.0137467	0.0349494	45.8189	30.0391	23.7389	36.8677	29.7188	54.2244	35.6019	51.1951	Rad54b	protein_coding	RAD54 homolog B [Source:RGD Symbol;Acc:1306507]
ENSRNOG00000019240	212.983	0.667073	0.195392	3.41403	0.000640098	0.00244492	249.758	190.963	118.694	206.682	158.5	286.054	190.643	302.569	Ampd2	protein_coding	adenosine monophosphate deaminase 2 [Source:RGD Symbol;Acc:2110]
ENSRNOG00000003224	300.707	0.666722	0.124372	5.3607	8.29003e-08	7.58477e-07	370.145	192.036	243.636	393.255	253.317	373.284	241.174	338.808	Nudt16l1	protein_coding	nudix hydrolase 16 like 1 [Source:RGD Symbol;Acc:1561451]
ENSRNOG00000000987	254.044	0.666259	0.11905	5.59645	2.18786e-08	2.20179e-07	323.427	213.493	211.151	289.355	183.973	326.918	176.861	307.171	Ptcd1	protein_coding	pentatricopeptide repeat domain 1 [Source:RGD Symbol;Acc:1311473]
ENSRNOG00000016980	112.909	0.665778	0.26869	2.47787	0.013217	0.0338213	132.965	80.462	81.2119	208.917	87.7412	87.2306	98.7667	125.975	Qprt	protein_coding	quinolinate phosphoribosyltransferase [Source:RGD Symbol;Acc:1310309]
ENSRNOG00000016258	4550.47	0.665567	0.106757	6.23441	4.53488e-10	5.90582e-09	5904.35	3872.9	3961.89	5713.37	3068.11	5369	3170.87	5343.28	Zfp516	protein_coding	zinc finger protein 516 [Source:RGD Symbol;Acc:1306817]
ENSRNOG00000014997	4020.69	0.665549	0.217539	3.05944	0.00221751	0.0072743	3556.8	2999.62	3102.29	3786.2	3208.21	7622.85	3128.38	4761.15	Igf2r	protein_coding	insulin-like growth factor 2 receptor [Source:RGD Symbol;Acc:2871]
ENSRNOG00000011484	83.5264	0.664716	0.26258	2.53148	0.0113582	0.0297211	111.403	67.5881	67.4683	135.182	79.2501	84.873	43.6411	78.806		protein_coding	similar to ribosomal protein L10a [Source:RGD Symbol;Acc:1588266]
ENSRNOG00000021056	54.2004	0.664583	0.229299	2.89833	0.00375162	0.0115511	73.6696	50.4229	47.4777	62.5633	32.5491	62.8689	36.7504	67.3015	Kcnj14	protein_coding	potassium inwardly-rectifying channel, subfamily J, member 14 [Source:RGD Symbol;Acc:628872]
ENSRNOG00000039203	279.676	0.664382	0.192576	3.44998	0.000560627	0.00216632	408.776	226.366	271.123	391.021	191.049	289.197	175.713	284.162	AABR07040892.1	protein_coding	similar to 40S ribosomal protein S9 [Source:RGD Symbol;Acc:1566136]
ENSRNOG00000010735	1201.47	0.661771	0.0693131	9.54756	1.32783e-21	7.5127e-20	1503.94	955.889	993.284	1456.83	892.979	1464.06	879.713	1465.1	Nfyc	protein_coding	nuclear transcription factor Y subunit gamma [Source:RGD Symbol;Acc:3173]
ENSRNOG00000038102	86.4794	0.660883	0.196041	3.37115	0.000748561	0.00281472	109.606	84.7533	59.9718	90.4934	62.2679	116.307	60.8678	107.567	Elmod3	protein_coding	ELMO domain containing 3 [Source:RGD Symbol;Acc:1306408]
ENSRNOG00000033024	1546.97	0.659942	0.202678	3.25611	0.00112951	0.00402782	2193.92	1484.79	1273.15	2340.54	1089.69	1308.46	947.471	1737.76	AC099453.1	protein_coding	60S ribosomal protein L31-like [Source:RGD Symbol;Acc:6500827]
ENSRNOG00000012356	208.557	0.65954	0.1868	3.53073	0.000414418	0.00166604	309.053	207.056	172.419	240.199	131.612	237.33	134.369	236.418	Slc36a1	protein_coding	solute carrier family 36 member 1 [Source:RGD Symbol;Acc:619801]
ENSRNOG00000009910	305.982	0.659201	0.172285	3.82622	0.000130124	0.000596239	393.503	281.081	162.424	353.036	275.96	381.143	229.69	371.021	Swap70	protein_coding	switching B-cell complex subunit SWAP70 [Source:RGD Symbol;Acc:1305579]
ENSRNOG00000028493	3643.82	0.659074	0.146539	4.4976	6.87252e-06	4.20036e-05	4990.67	2633.79	2832.42	5488.82	2847.34	3573.31	2987.12	3797.07	Ppp1r15b	protein_coding	protein phosphatase 1, regulatory subunit 15B [Source:RGD Symbol;Acc:1307944]
ENSRNOG00000000440	1613.91	0.658539	0.0867969	7.58712	3.271e-14	7.83789e-13	2105.87	1303.48	1173.2	1902.6	1365.65	2038.52	1165.68	1856.25	Pbx2	protein_coding	PBX homeobox 2 [Source:RGD Symbol;Acc:1303084]
ENSRNOG00000010111	854.975	0.658001	0.27487	2.39386	0.0166721	0.0411741	715.134	758.488	673.434	748.526	650.983	1806.7	570.78	915.76	Exoc3l4	protein_coding	exocyst complex component 3-like 4 [Source:RGD Symbol;Acc:1307749]
ENSRNOG00000011007	1984.72	0.656744	0.0710273	9.24636	2.32259e-20	1.14552e-18	2631.44	1465.48	1608	2365.12	1562.36	2367.01	1527.44	2350.95	Ube2o	protein_coding	ubiquitin-conjugating enzyme E2O [Source:RGD Symbol;Acc:1310297]
ENSRNOG00000015585	38.7462	0.656359	0.264097	2.48529	0.0129444	0.0332545	38.6316	31.112	31.2353	46.9225	26.8884	58.1537	31.0081	46.0181	Suv39h2	protein_coding	suppressor of variegation 3-9 homolog 2 [Source:RGD Symbol;Acc:1306969]
ENSRNOG00000016892	1333.28	0.656323	0.175276	3.74452	0.00018074	0.000799159	1510.23	1344.25	893.331	1345.11	1055.72	1972.51	847.556	1697.49	Nr2f6	protein_coding	nuclear receptor subfamily 2, group F, member 6 [Source:RGD Symbol;Acc:621685]
ENSRNOG00000055525	2747.91	0.655619	0.0920492	7.12248	1.05999e-12	2.11212e-11	3837.11	2254.01	2080.27	3182.91	2173.72	3067.22	2028.16	3359.9	Kmt2b	protein_coding	lysine methyltransferase 2B [Source:RGD Symbol;Acc:7678027]
ENSRNOG00000003129	1834.89	0.655527	0.112275	5.83859	5.26457e-09	5.82477e-08	2313.4	1405.4	1523.03	2538.28	1548.21	2036.17	1223.1	2091.52	Zfp496	protein_coding	zinc finger protein 496 [Source:RGD Symbol;Acc:1304611]
ENSRNOG00000024972	371.636	0.65536	0.196945	3.32763	0.000875886	0.0032315	344.989	303.61	283.617	404.427	288.697	649.907	279.073	418.765	Cox10	protein_coding	cytochrome c oxidase assembly factor heme A:farnesyltransferase COX10 [Source:RGD Symbol;Acc:1594623]
ENSRNOG00000010161	5680.5	0.655101	0.12482	5.24835	1.53467e-07	1.3219e-06	8134.2	5190.34	3959.39	7116.58	4149.31	6416.56	4348.03	6129.61	Myo10	protein_coding	myosin X [Source:RGD Symbol;Acc:1307193]
ENSRNOG00000027099	407.472	0.654241	0.123695	5.28916	1.22879e-07	1.08664e-06	545.335	354.033	321.099	539.609	275.96	447.155	312.378	464.207	Fbxl2	protein_coding	F-box and leucine-rich repeat protein 2 [Source:RGD Symbol;Acc:1562243]
ENSRNOG00000020025	71.6978	0.654208	0.194257	3.36774	0.000757868	0.00284617	88.0441	50.4229	57.473	82.673	66.5135	95.0892	49.3833	83.983	Slc29a2	protein_coding	solute carrier family 29 member 2 [Source:RGD Symbol;Acc:69296]
ENSRNOG00000053991	1017.21	0.654108	0.14846	4.40597	1.05313e-05	6.17531e-05	1090.67	816.421	813.368	997.662	755.706	1310.82	778.649	1574.39	P3h1	protein_coding	prolyl 3-hydroxylase 1 [Source:RGD Symbol;Acc:628823]
ENSRNOG00000021395	3421.53	0.653876	0.141542	4.61965	3.84384e-06	2.48476e-05	4765.16	2776.48	2854.91	4904.52	2487.89	3252.68	2515.11	3815.47		protein_coding	ribosomal protein S8-like [Source:RGD Symbol;Acc:2322993]
ENSRNOG00000025742	449.337	0.653089	0.0934069	6.99187	2.71244e-12	5.09283e-11	583.966	348.669	363.579	560.836	355.21	509.238	329.605	543.589	Lmnb2	protein_coding	lamin B2 [Source:RGD Symbol;Acc:1563803]
ENSRNOG00000049099	143.112	0.651672	0.187775	3.47051	0.000519479	0.00203004	210.228	127.666	123.692	182.104	89.1564	143.027	103.36	165.665	AABR07017250.1	protein_coding	ribosomal protein S10-like [Source:RGD Symbol;Acc:2320523]
ENSRNOG00000018962	267.601	0.651478	0.170298	3.82552	0.000130497	0.000597785	355.77	249.969	233.64	281.535	183.973	304.128	165.377	366.419	Ctf1	protein_coding	cardiotrophin 1 [Source:RGD Symbol;Acc:2442]
ENSRNOG00000018477	2854.46	0.650953	0.0721656	9.02026	1.87649e-19	8.37586e-18	3508.29	2357	2186.47	3739.28	2085.98	3414.57	2249.81	3294.32	Otud4	protein_coding	OTU deubiquitinase 4 [Source:RGD Symbol;Acc:1305606]
ENSRNOG00000054902	226.872	0.650702	0.147097	4.42362	9.70605e-06	5.75121e-05	327.021	185.599	188.661	290.473	161.331	251.476	168.822	241.595	Trpc1	protein_coding	transient receptor potential cation channel, subfamily C, member 1 [Source:RGD Symbol;Acc:619783]
ENSRNOG00000018645	11278.5	0.650507	0.149553	4.34967	1.36344e-05	7.81082e-05	16248.6	9299.26	9396.84	16217.3	8317.01	10893.6	8096.57	11758.8	Rpsa	protein_coding	ribosomal protein SA [Source:RGD Symbol;Acc:71026]
ENSRNOG00000000303	252.043	0.650152	0.128293	5.0677	4.02646e-07	3.18285e-06	279.405	205.983	194.908	278.183	182.558	341.85	202.127	331.33	Cep57l1	protein_coding	centrosomal protein 57-like 1 [Source:RGD Symbol;Acc:1311358]
ENSRNOG00000026919	46.8857	0.650017	0.275945	2.3556	0.0184928	0.0449681	53.9046	24.675	36.233	46.9225	41.0402	72.2992	44.7895	55.2217	RGD1565367	protein_coding	similar to Solute carrier family 23, member 2 (Sodium-dependent vitamin C transporter 2) [Source:RGD Symbol;Acc:1565367]
ENSRNOG00000052129	349.426	0.648852	0.261321	2.48297	0.0130293	0.0334464	279.405	275.716	237.389	327.34	246.241	664.839	329.605	434.871	Nwd1	protein_coding	NACHT and WD repeat domain containing 1 [Source:RGD Symbol;Acc:2321209]
ENSRNOG00000064527	393.2	0.648333	0.136509	4.74938	2.04044e-06	1.39299e-05	512.093	311.12	292.363	511.679	339.643	381.929	282.519	514.252		protein_coding	similar to nidogen 2 protein [Source:RGD Symbol;Acc:1593261]
ENSRNOG00000020812	4914.47	0.64815	0.0987971	6.56041	5.36591e-11	8.20009e-10	6721.9	4176.51	3836.95	6143.5	3560.59	5206.33	3738.2	5931.73	Gys1	protein_coding	glycogen synthase 1 [Source:RGD Symbol;Acc:1589798]
ENSRNOG00000024312	322.324	0.64676	0.127231	5.08335	3.70827e-07	2.95352e-06	457.29	260.697	272.372	383.2	229.259	384.286	241.174	350.313	Xkr8	protein_coding	XK related 8 [Source:RGD Symbol;Acc:1305649]
ENSRNOG00000018297	845.859	0.646483	0.153582	4.20937	2.56085e-05	0.000138276	849.895	590.055	708.417	923.926	584.469	1253.45	755.68	1100.98	Marveld2	protein_coding	occludin [Source:RGD Symbol;Acc:620089]
ENSRNOG00000010721	162.792	0.64644	0.135465	4.77202	1.82389e-06	1.25989e-05	206.634	126.594	134.937	180.987	131.612	193.322	115.993	212.258	Dlgap5	protein_coding	DLG associated protein 5 [Source:RGD Symbol;Acc:1311247]
ENSRNOG00000009192	111.304	0.646313	0.156518	4.12933	3.63824e-05	0.000189788	137.457	92.2631	74.9648	140.768	83.4956	136.74	95.3213	129.426	Rnaseh2b	protein_coding	ribonuclease H2, subunit B [Source:RGD Symbol;Acc:1359710]
ENSRNOG00000015440	917.519	0.645234	0.132554	4.8677	1.12902e-06	8.12059e-06	1230.82	593.273	677.182	1144.02	800.992	946.963	792.43	1154.48	Wrn	protein_coding	WRN RecQ like helicase [Source:RGD Symbol;Acc:1564788]
ENSRNOG00000066683	53.0269	0.644739	0.236978	2.72067	0.00651488	0.018492	61.9903	33.2576	42.4801	71.501	53.7769	56.582	36.7504	67.8767	Mettl15	protein_coding	methyltransferase like 15 [Source:RGD Symbol;Acc:1304978]
ENSRNOG00000012486	252.746	0.644693	0.143365	4.49687	6.89615e-06	4.21315e-05	309.053	240.313	167.421	292.707	192.465	289.983	188.346	341.684	Prim2	protein_coding	DNA primase subunit 2 [Source:RGD Symbol;Acc:631433]
ENSRNOG00000019463	265.829	0.64436	0.140872	4.57409	4.78299e-06	3.03617e-05	318.037	200.619	214.899	358.622	246.241	297.841	168.822	321.551	Mad2l1bp	protein_coding	MAD2L1 binding protein [Source:RGD Symbol;Acc:1309175]
ENSRNOG00000000455	563.474	0.644073	0.209751	3.07066	0.0021359	0.00703935	792.397	595.419	329.845	742.94	500.974	598.826	331.902	615.492	Tap2	protein_coding	transporter 2, ATP binding cassette subfamily B member [Source:RGD Symbol;Acc:3818]
ENSRNOG00000011138	5205.37	0.643654	0.156314	4.11771	3.8265e-05	0.000198933	7520.59	4322.42	4360.45	7499.78	3870.52	4836.98	3696.86	5535.4	Rpl29	protein_coding	ribosomal protein L29 [Source:RGD Symbol;Acc:62069]
ENSRNOG00000013692	348.859	0.643472	0.119327	5.39249	6.94885e-08	6.43425e-07	427.643	239.24	301.109	464.756	292.942	419.65	256.104	389.428	Abhd18	protein_coding	abhydrolase domain containing 18 [Source:RGD Symbol;Acc:1563987]
ENSRNOG00000014343	88.7494	0.642366	0.198694	3.23294	0.00122522	0.00432805	97.0282	74.025	61.2213	126.244	59.4376	94.3034	81.5399	116.196	Anln	protein_coding	anillin, actin binding protein [Source:RGD Symbol;Acc:1561367]
ENSRNOG00000016816	4809.99	0.64224	0.120928	5.31091	1.09077e-07	9.74776e-07	6393.98	3973.75	4063.09	6499.88	3539.37	4716.74	3448.8	5844.3	Phf2	protein_coding	PHD finger protein 2 [Source:RGD Symbol;Acc:1305228]
ENSRNOG00000025100	559.581	0.641929	0.159356	4.02827	5.619e-05	0.000281232	619.004	358.324	393.565	758.58	574.563	634.976	423.778	713.856	Ikbke	protein_coding	inhibitor of nuclear factor kappa B kinase subunit epsilon [Source:RGD Symbol;Acc:1308352]
ENSRNOG00000031579	4199.76	0.641885	0.141438	4.53829	5.6713e-06	3.54289e-05	5800.13	3251.74	3243.48	6169.19	3182.74	4050.33	3441.9	4458.58		protein_coding	ribosomal protein S24-like [Source:RGD Symbol;Acc:2322976]
ENSRNOG00000001432	581.86	0.64132	0.133603	4.8002	1.58504e-06	1.11078e-05	653.144	511.738	448.539	681.494	457.103	858.946	400.809	643.103	Dtx2	protein_coding	deltex E3 ubiquitin ligase 2 [Source:RGD Symbol;Acc:1561790]
ENSRNOG00000022325	308.102	0.641172	0.166154	3.8589	0.000113897	0.000530946	387.215	255.333	182.414	328.458	284.451	343.421	242.323	441.198	Smc2	protein_coding	structural maintenance of chromosomes 2 [Source:RGD Symbol;Acc:1305227]
ENSRNOG00000018363	1831.22	0.641102	0.0956759	6.70077	2.07329e-11	3.38224e-10	2448.17	1465.48	1476.81	2016.55	1259.51	2277.43	1520.55	2185.28	Hectd3	protein_coding	HECT domain E3 ubiquitin protein ligase 3 [Source:RGD Symbol;Acc:1309823]
ENSRNOG00000013076	1563.81	0.641093	0.106571	6.01565	1.79164e-09	2.13445e-08	2158.88	1365.71	1105.73	1713.79	1234.04	1942.65	1181.75	1807.94	Csnk1e	protein_coding	casein kinase 1, epsilon [Source:RGD Symbol;Acc:62045]
ENSRNOG00000059322	162.537	0.640729	0.264109	2.42601	0.015266	0.0382034	189.564	112.647	164.923	294.941	134.442	157.172	95.3213	151.284	N4bp2l1	protein_coding	NEDD4 binding protein 2-like 1 [Source:RGD Symbol;Acc:1595713]
ENSRNOG00000017915	2141.73	0.639319	0.129465	4.93814	7.88704e-07	5.86484e-06	2740.15	1737.98	1852.88	2963.94	1555.28	2052.67	1551.56	2679.4	Dvl2	protein_coding	dishevelled segment polarity protein 2 [Source:RGD Symbol;Acc:1309725]
ENSRNOG00000031816	306.356	0.639102	0.121694	5.25171	1.50691e-07	1.3013e-06	405.183	233.876	268.624	335.161	226.429	401.575	229.69	350.313	Nckipsd	protein_coding	NCK interacting protein with SH3 domain [Source:RGD Symbol;Acc:1311323]
ENSRNOG00000014964	53.5294	0.639015	0.23565	2.71171	0.00669376	0.0189109	57.4982	39.6946	34.9836	58.0945	53.7769	71.5134	40.1957	72.4785	Hp	protein_coding	haptoglobin [Source:RGD Symbol;Acc:2825]
ENSRNOG00000047247	216.155	0.638805	0.157099	4.06625	4.77754e-05	0.000243292	275.812	123.375	193.659	270.363	179.728	254.619	180.307	251.374	Ptprs	protein_coding	protein tyrosine phosphatase, receptor type, S [Source:RGD Symbol;Acc:3452]
ENSRNOG00000015217	434.322	0.638588	0.181189	3.52443	0.000424401	0.00170154	414.167	410.893	319.85	487.1	302.849	694.701	325.011	520.004	Ltv1	protein_coding	LTV1 ribosome biogenesis factor [Source:RGD Symbol;Acc:1311264]
ENSRNOG00000068243	535.921	0.638576	0.125286	5.09695	3.45169e-07	2.77398e-06	632.48	468.825	413.556	693.783	331.152	616.901	460.528	670.138	Cdk5r1	protein_coding	cyclin-dependent kinase 5 regulatory subunit 1 [Source:RGD Symbol;Acc:629472]
ENSRNOG00000011216	606.895	0.638131	0.093546	6.82157	9.00478e-12	1.55761e-10	706.15	473.117	446.041	812.206	516.541	734.78	462.825	703.501	Tbl1xr1	protein_coding	TBL1X receptor 1 [Source:RGD Symbol;Acc:1560053]
ENSRNOG00000022882	704.088	0.638065	0.152385	4.18718	2.82439e-05	0.00015106	1007.12	556.797	590.973	1002.13	520.786	680.556	532.881	741.466		protein_coding	40S ribosomal protein SA-like [Source:RGD Symbol;Acc:6486723]
ENSRNOG00000054962	56.0702	0.636667	0.23706	2.68568	0.00723815	0.0201759	58.3966	46.1315	43.7295	58.0945	35.3795	80.9437	50.5318	75.3546	Dao	protein_coding	D-amino-acid oxidase [Source:RGD Symbol;Acc:621138]
ENSRNOG00000004730	1980.52	0.636647	0.0961709	6.61996	3.59302e-11	5.65425e-10	2449.96	1603.88	1558.02	2722.62	1630.29	2191.77	1408	2279.62	Meis2	protein_coding	Meis homeobox 2 [Source:RGD Symbol;Acc:1305198]
ENSRNOG00000002152	511.371	0.634782	0.117147	5.41869	6.00363e-08	5.60317e-07	601.934	439.859	338.591	642.391	403.326	563.463	420.333	681.068	Dcun1d4	protein_coding	defective in cullin neddylation 1 domain containing 4 [Source:RGD Symbol;Acc:1310422]
ENSRNOG00000005879	1163.29	0.634743	0.182128	3.48514	0.000491877	0.00193739	1725.84	1057.81	1045.76	1584.19	837.787	1139.5	702.851	1212.58	Maml2	protein_coding	mastermind-like transcriptional coactivator 2 [Source:RGD Symbol;Acc:1587536]
ENSRNOG00000056678	1761.34	0.634041	0.144483	4.38836	1.14211e-05	6.64867e-05	2437.39	1745.49	1168.2	2014.32	1408.1	2003.16	1198.98	2115.11	Nckap5l	protein_coding	NCK-associated protein 5-like [Source:RGD Symbol;Acc:1561571]
ENSRNOG00000003848	1559.48	0.633224	0.0749019	8.45404	2.81386e-17	9.81485e-16	1997.16	1202.64	1294.39	1819.92	1176.01	1781.55	1218.51	1985.68	Med12	protein_coding	mediator complex subunit 12 [Source:RGD Symbol;Acc:1585896]
ENSRNOG00000011854	179.913	0.632626	0.159278	3.97183	7.13217e-05	0.000348512	212.923	178.089	139.934	215.62	111.799	215.326	133.22	232.391	Dennd11	protein_coding	DENN domain containing 11 [Source:RGD Symbol;Acc:1563986]
ENSRNOG00000029996	9352.82	0.632372	0.164379	3.84705	0.000119549	0.000553326	13014.4	6635.43	8012.49	14253.3	7387.24	8577.68	7304.14	9637.91	AABR07054368.1	protein_coding
ENSRNOG00000013123	361.754	0.631763	0.195045	3.23906	0.00119924	0.00424566	450.103	254.26	337.342	557.484	324.076	341.85	219.354	409.561	Scube2	protein_coding	signal peptide, CUB domain and EGF like domain containing 2 [Source:RGD Symbol;Acc:1563998]
ENSRNOG00000008704	1144	0.631756	0.119732	5.27642	1.31733e-07	1.15408e-06	1285.62	784.236	1008.28	1550.68	999.117	1383.9	799.321	1340.85	Tmem97	protein_coding	nemo like kinase [Source:RGD Symbol;Acc:1561602]
ENSRNOG00000060550	1419.54	0.63101	0.22585	2.79394	0.00520702	0.0152347	2371.8	1195.13	1240.67	1548.44	692.023	1572.51	1326.46	1409.3	Epn2	protein_coding	epsin 2 [Source:RGD Symbol;Acc:619773]
ENSRNOG00000021781	1440.74	0.630768	0.0820498	7.68762	1.49892e-14	3.77901e-13	1828.26	1078.19	1210.68	1832.21	1139.22	1756.4	1093.32	1587.62	Camk1	protein_coding	calcium/calmodulin-dependent protein kinase I [Source:RGD Symbol;Acc:629473]
ENSRNOG00000022771	2319.21	0.630602	0.101557	6.20932	5.32152e-10	6.84595e-09	2971.94	1911.78	1576.76	2572.92	2046.35	2925.76	1747.94	2800.2	Arhgap23	protein_coding	Rho GTPase activating protein 23 [Source:RGD Symbol;Acc:1309742]
ENSRNOG00000009481	588.447	0.630581	0.114858	5.49011	4.01693e-08	3.86984e-07	746.578	464.534	448.539	813.323	476.916	598.826	455.935	702.926	Ddhd1	protein_coding	DDHD domain containing 1 [Source:RGD Symbol;Acc:1308576]
ENSRNOG00000017418	7441.53	0.630476	0.141139	4.46706	7.93033e-06	4.77518e-05	10258.9	6286.76	6142.12	10727.4	5428.63	7209.49	5503.37	7975.51	Rps3	protein_coding	ribosomal protein S3 [Source:RGD Symbol;Acc:619888]
ENSRNOG00000000341	2882.36	0.630267	0.187857	3.35503	0.000793557	0.00296058	3325.91	2525.43	2431.36	2574.03	2088.81	4909.28	2005.19	3198.83	Nid2	protein_coding	nidogen 2 [Source:RGD Symbol;Acc:1311685]
ENSRNOG00000014969	2110.02	0.630098	0.119466	5.27429	1.33272e-07	1.16575e-06	2439.18	1816.3	1756.68	2513.71	1637.36	3005.13	1414.89	2296.88	Lzts2	protein_coding	leucine zipper tumor suppressor 2 [Source:RGD Symbol;Acc:1359249]
ENSRNOG00000012721	307.534	0.629573	0.164307	3.83169	0.000127264	0.000585035	415.964	272.498	192.41	429.006	267.469	333.991	231.987	316.95	Ednra	protein_coding	endothelin receptor type A [Source:RGD Symbol;Acc:2535]
ENSRNOG00000002425	277.27	0.628979	0.128505	4.8946	9.85074e-07	7.18917e-06	362.059	190.963	213.65	331.809	257.563	344.207	210.166	307.746	Pctp	protein_coding	phosphatidylcholine transfer protein [Source:RGD Symbol;Acc:3276]
ENSRNOG00000015796	361.252	0.628926	0.107666	5.84144	5.17529e-09	5.73349e-08	457.29	316.484	249.883	449.115	274.545	432.224	291.706	418.765	Msh2	protein_coding	mutS homolog 2 [Source:RGD Symbol;Acc:620786]
ENSRNOG00000001389	1772.76	0.628725	0.131919	4.766	1.8792e-06	1.29335e-05	2321.49	1608.17	1121.97	2066.82	1522.73	1911.21	1317.27	2312.41	Irs3	protein_coding	insulin receptor substrate 3 [Source:RGD Symbol;Acc:69317]
ENSRNOG00000015285	61.2139	0.628701	0.229437	2.74019	0.00614038	0.0175764	82.6537	54.7142	46.2283	60.3289	55.192	82.5154	36.7504	71.328	Lrp4	protein_coding	LDL receptor related protein 4 [Source:RGD Symbol;Acc:619731]
ENSRNOG00000033663	6231.39	0.628232	0.0953777	6.58678	4.49473e-11	6.94405e-10	7082.16	4982.21	5378.72	7299.8	4732.36	7264.5	4491.59	8619.76	P4ha2	protein_coding	prolyl 4-hydroxylase subunit alpha 2 [Source:RGD Symbol;Acc:1309673]
ENSRNOG00000042411	282.624	0.62785	0.14443	4.34707	1.37967e-05	7.89479e-05	318.935	226.366	193.659	311.699	263.224	401.575	206.721	338.808	Rps6ka1	protein_coding	ribosomal protein S6 kinase A1 [Source:RGD Symbol;Acc:620675]
ENSRNOG00000016987	78.557	0.627767	0.22156	2.8334	0.00460564	0.0137172	94.333	77.2435	63.7201	118.423	55.192	83.3013	49.3833	86.8591	Pstpip2	protein_coding	proline-serine-threonine phosphatase-interacting protein 2 [Source:RGD Symbol;Acc:1563090]
ENSRNOG00000010099	612.774	0.627163	0.0917038	6.83902	7.97389e-12	1.39642e-10	741.188	488.136	526.003	780.925	462.764	763.857	447.895	691.422	Asb8	protein_coding	ankyrin repeat and SOCS box-containing 8 [Source:RGD Symbol;Acc:1309246]
ENSRNOG00000013596	403.655	0.626968	0.12654	4.9547	7.24436e-07	5.4323e-06	503.109	349.741	287.365	558.601	314.17	414.935	315.824	485.491	Dimt1	protein_coding	DIMT1 rRNA methyltransferase and ribosome maturation factor [Source:RGD Symbol;Acc:1311752]
ENSRNOG00000006753	124.855	0.626258	0.165537	3.78319	0.00015483	0.000696339	133.863	107.283	98.7037	165.346	80.6653	165.817	104.509	142.656	Tgm3	protein_coding	transglutaminase 3 [Source:RGD Symbol;Acc:1561831]
ENSRNOG00000029205	390.954	0.626233	0.176205	3.55401	0.000379408	0.00153994	509.398	280.008	313.603	516.148	406.157	455.014	230.838	416.464	Zfp354c	protein_coding	zinc finger protein 354C [Source:RGD Symbol;Acc:69405]
ENSRNOG00000025244	4924.09	0.626195	0.0596484	10.4981	8.81434e-26	8.09862e-24	6040.01	4033.83	4015.61	6074.23	3830.89	5824.02	3606.13	5967.97	Trrap	protein_coding	transformation/transcription domain-associated protein [Source:RGD Symbol;Acc:1305446]
ENSRNOG00000013791	2783.32	0.625438	0.122671	5.09849	3.42377e-07	2.75285e-06	3637.66	2119.91	2017.8	3763.86	2577.04	3238.53	2041.94	2869.8	Enpp3	protein_coding	ectonucleotide pyrophosphatase/phosphodiesterase 3 [Source:RGD Symbol;Acc:708511]
ENSRNOG00000050067	711.559	0.624599	0.143962	4.33863	1.43376e-05	8.18044e-05	936.143	495.646	658.441	986.49	595.791	783.504	489.24	747.219		protein_coding	ribosomal protein S9-like [Source:RGD Symbol;Acc:2320851]
ENSRNOG00000001210	502.617	0.624111	0.0830956	7.51076	5.87861e-14	1.36418e-12	607.325	399.092	388.568	645.743	400.496	584.681	392.77	602.262	Pwp2	protein_coding	PWP2, small subunit processome component [Source:RGD Symbol;Acc:1582817]
ENSRNOG00000015063	130.49	0.624029	0.185271	3.3682	0.000756609	0.00284245	149.136	130.885	111.198	151.94	89.1564	162.673	79.243	169.692	Dhodh	protein_coding	dihydroorotate dehydrogenase (quinone) [Source:RGD Symbol;Acc:68352]
ENSRNOG00000001349	859.277	0.623971	0.112594	5.54176	2.99441e-08	2.94172e-07	1070.9	704.847	615.961	1042.35	767.028	916.314	619.015	1137.8	Mcm7	protein_coding	minichromosome maintenance complex component 7 [Source:RGD Symbol;Acc:1303018]
ENSRNOG00000001088	196.37	0.623853	0.157713	3.95563	7.63321e-05	0.000370853	225.501	169.507	146.181	242.433	158.5	198.823	144.705	285.312	Rfc3	protein_coding	replication factor C subunit 3 [Source:RGD Symbol;Acc:1306832]
ENSRNOG00000010636	316.631	0.623806	0.111233	5.60813	2.04525e-08	2.07059e-07	426.745	264.988	241.137	386.552	244.826	349.708	244.62	374.472	Coa7	protein_coding	cytochrome c oxidase assembly factor 7 [Source:RGD Symbol;Acc:1305274]
ENSRNOG00000002106	516.908	0.623596	0.113193	5.50912	3.60632e-08	3.5042e-07	565.998	418.402	388.568	582.063	410.402	733.994	411.145	624.696	Usp46	protein_coding	ubiquitin specific peptidase 46 [Source:RGD Symbol;Acc:1564808]
ENSRNOG00000001299	3976.72	0.623294	0.0924734	6.74025	1.58109e-11	2.62486e-10	5180.23	3301.09	3288.46	5153.66	2868.57	4263.3	3061.77	4696.72	Sun1	protein_coding	Sad1 and UNC84 domain containing 1 [Source:RGD Symbol;Acc:1359142]
ENSRNOG00000018795	13589.2	0.623242	0.155776	4.00088	6.31076e-05	0.000311615	18630.3	11730.3	11986.9	19771.1	9906.26	13171.8	9169.22	14347.3	Rpl18a	protein_coding	ribosomal protein L18A [Source:RGD Symbol;Acc:1302976]
ENSRNOG00000020598	2226.78	0.623139	0.115896	5.37668	7.58708e-08	6.99459e-07	3031.23	2006.19	1578.01	2336.07	1630.29	2808.67	1797.32	2626.48	Kcnk6	protein_coding	potassium two pore domain channel subfamily K member 6 [Source:RGD Symbol;Acc:621450]
ENSRNOG00000048109	4649.22	0.622587	0.129946	4.79113	1.65842e-06	1.15454e-05	6076.84	3701.25	3793.22	6776.95	3795.51	4598.86	3353.47	5097.65		protein_coding	40S ribosomal protein S3a-like [Source:RGD Symbol;Acc:2318248]
ENSRNOG00000014786	93.5122	0.621897	0.204884	3.03536	0.00240251	0.00781602	111.403	76.1707	66.2189	82.673	76.4197	135.168	76.9461	123.098	Ccne1	protein_coding	cyclin E1 [Source:RGD Symbol;Acc:2294]
ENSRNOG00000020783	91.7101	0.621605	0.218962	2.83887	0.00452731	0.0135292	121.285	98.7001	63.7201	99.431	73.5894	110.806	52.8287	113.32	Ntf4	protein_coding	neurotrophin 4 [Source:RGD Symbol;Acc:3212]
ENSRNOG00000056878	324.741	0.621516	0.182366	3.40807	0.000654235	0.00249441	445.611	237.095	256.13	490.452	285.866	288.411	243.471	350.888	AABR07055492.1	protein_coding
ENSRNOG00000001283	510.134	0.621443	0.116368	5.34034	9.2773e-08	8.41073e-07	689.08	400.164	364.829	668.087	414.648	564.248	426.075	553.943	Anapc7	protein_coding	anaphase promoting complex subunit 7 [Source:RGD Symbol;Acc:1311927]
ENSRNOG00000009950	484.208	0.620607	0.114473	5.42145	5.91186e-08	5.53464e-07	597.442	358.324	324.847	613.344	431.63	546.174	412.294	589.607	Msantd2	protein_coding	Myb/SANT-like DNA-binding domain containing 2 [Source:MGI Symbol;Acc:MGI:2384579]
ENSRNOG00000014838	3362.76	0.620123	0.12338	5.02613	5.00464e-07	3.88365e-06	4514.51	2521.14	2758.7	4748.11	2725.64	3358.77	2596.65	3678.57	Glipr2	protein_coding	GLI pathogenesis-related 2 [Source:RGD Symbol;Acc:1583669]
ENSRNOG00000017669	246.686	0.620122	0.115995	5.34609	8.9874e-08	8.16979e-07	280.304	186.672	192.41	331.809	205.201	299.413	192.94	284.737	Chd1l	protein_coding	chromodomain helicase DNA binding protein 1-like [Source:RGD Symbol;Acc:1311935]
ENSRNOG00000054626	1947.06	0.619672	0.131403	4.71583	2.40732e-06	1.62379e-05	2643.12	1497.67	1619.24	2776.25	1531.23	1919.86	1490.69	2098.42	Rps8	protein_coding	ribosomal protein S8 [Source:RGD Symbol;Acc:61910]
ENSRNOG00000022893	2468.87	0.619652	0.177087	3.49914	0.000466761	0.00185009	2969.24	2220.75	2115.26	3772.79	2063.33	2557.19	1386.18	2666.17	Rimbp2	protein_coding	RIMS binding protein 2 [Source:RGD Symbol;Acc:708533]
ENSRNOG00000059219	49.9875	0.618827	0.261871	2.3631	0.0181228	0.0441953	61.0919	27.8935	49.9765	46.9225	39.625	62.8689	41.3442	70.1776	Myo15a	protein_coding	myosin XVA [Source:RGD Symbol;Acc:1561873]
ENSRNOG00000068437	228.913	0.618551	0.161914	3.82025	0.000133319	0.000609392	306.358	188.817	174.918	335.161	172.652	226.328	183.752	243.321		protein_coding
ENSRNOG00000032995	108.075	0.61808	0.217102	2.84696	0.00441387	0.0132557	148.238	95.4816	97.4542	160.877	77.8349	107.663	68.907	108.143	AABR07025089.1	protein_coding
ENSRNOG00000010473	1214.63	0.616933	0.116903	5.27731	1.31097e-07	1.1491e-06	1741.12	1002.02	993.284	1492.58	951.001	1252.66	887.752	1396.65	Cand2	protein_coding	cullin-associated and neddylation-dissociated 2 (putative) [Source:RGD Symbol;Acc:620480]
ENSRNOG00000054854	126.039	0.616597	0.186397	3.30798	0.000939725	0.00343726	164.409	107.283	103.701	186.573	94.8171	121.023	90.7275	139.78		protein_coding	similar to ribosomal protein S15a [Source:RGD Symbol;Acc:1596000]
ENSRNOG00000018729	223.411	0.615797	0.122837	5.01313	5.35522e-07	4.12918e-06	287.491	178.089	172.419	250.253	193.88	256.191	163.08	285.887	Rad9a	protein_coding	RAD9 checkpoint clamp component A [Source:RGD Symbol;Acc:2319938]
ENSRNOG00000049783	5193.96	0.614437	0.0868294	7.07637	1.47977e-12	2.89068e-11	6420.93	4599.21	4106.82	6410.51	3897.41	6566.66	3810.56	5739.61	Rcor1	protein_coding	REST corepressor 1 [Source:RGD Symbol;Acc:7505493]
ENSRNOG00000010650	3515.77	0.613753	0.107894	5.68846	1.28191e-08	1.33535e-07	4643.88	2417.08	2864.91	4315.75	2779.41	4392.96	3053.73	3658.44	Plekhh1	protein_coding	pleckstrin homology, MyTH4 and FERM domain containing H1 [Source:RGD Symbol;Acc:1308362]
ENSRNOG00000000635	4224.97	0.613726	0.128094	4.79121	1.65778e-06	1.15454e-05	5178.43	3498.49	3785.72	6132.32	3100.66	4539.92	2971.04	4593.18	Arid5b	protein_coding	AT-rich interaction domain 5B [Source:RGD Symbol;Acc:1311735]
ENSRNOG00000015825	125.462	0.613527	0.234292	2.61865	0.00882794	0.0239062	170.698	96.5544	69.9672	117.306	96.2323	139.097	134.369	179.471	Aurkc	protein_coding	aurora kinase C [Source:RGD Symbol;Acc:1309573]
ENSRNOG00000012410	134.308	0.613457	0.247248	2.48114	0.0130964	0.0335938	132.965	106.21	101.202	122.892	121.706	245.189	96.4698	147.833	S100a1	protein_coding	S100 calcium binding protein A1 [Source:RGD Symbol;Acc:3614]
ENSRNOG00000024036	256.873	0.613384	0.163227	3.75786	0.00017137	0.000762311	366.551	251.041	206.153	274.832	178.313	315.916	175.713	286.463	Fam98c	protein_coding	family with sequence similarity 98, member C [Source:RGD Symbol;Acc:1303117]
ENSRNOG00000070974	2469.65	0.612886	0.158129	3.87586	0.00010625	0.000499286	3512.78	1904.27	2094.02	3600.74	1910.49	2242.85	1900.68	2591.39	Rpl7a	protein_coding	ribosomal protein L7a [Source:RGD Symbol;Acc:1307586]
ENSRNOG00000043348	286.551	0.612416	0.156219	3.92025	8.8457e-05	0.0004226	374.637	261.77	222.396	412.248	217.938	294.698	202.127	306.595	Rpl39	protein_coding	ribosomal protein L39 [Source:RGD Symbol;Acc:3593]
ENSRNOG00000005246	10361.6	0.612328	0.132795	4.61109	4.00569e-06	2.57561e-05	13695.4	8589.05	8954.55	14665.5	7991.52	10081.8	7243.27	11671.3	Tfap2c	protein_coding	transcription factor AP-2 gamma [Source:RGD Symbol;Acc:1303185]
ENSRNOG00000020075	14124.2	0.61149	0.145158	4.21258	2.52473e-05	0.000136583	18798.3	11290.4	12762.8	20565.5	10687.4	13648.1	9957.06	15283.8	Eef1g	protein_coding	eukaryotic translation elongation factor 1 gamma [Source:RGD Symbol;Acc:1302939]
ENSRNOG00000043099	879.592	0.611459	0.0895743	6.82628	8.71448e-12	1.5129e-10	1123.01	731.668	698.422	1100.44	686.362	940.676	666.101	1090.05	Ddx21	protein_coding	DExD-box helicase 21 [Source:RGD Symbol;Acc:1307306]
ENSRNOG00000011970	1386.45	0.610757	0.1083	5.63948	1.70569e-08	1.74456e-07	1777.95	939.796	1078.24	1718.26	1287.81	1597.66	1085.29	1606.61	Tmem82	protein_coding	transmembrane protein 82 [Source:RGD Symbol;Acc:1566169]
ENSRNOG00000023850	2542.58	0.610487	0.111556	5.47249	4.43763e-08	4.25574e-07	2909.95	1934.31	2353.89	3480.09	1783.13	3031.85	1976.48	2870.95	Tbrg1	protein_coding	transforming growth factor beta regulator 1 [Source:RGD Symbol;Acc:1305123]
ENSRNOG00000019368	53.2108	0.609625	0.214855	2.83738	0.00454851	0.0135805	57.4982	42.9131	44.9789	65.9149	36.7947	68.3699	43.6411	65.5758	Scnn1a	protein_coding	sodium channel epithelial 1 subunit alpha [Source:RGD Symbol;Acc:3639]
ENSRNOG00000015621	501.574	0.609539	0.131033	4.65181	3.29037e-06	2.15916e-05	646.855	345.45	403.561	693.783	437.291	517.097	401.957	566.598	Nsd3	protein_coding	nuclear receptor binding SET domain protein 3 [Source:RGD Symbol;Acc:1308980]
ENSRNOG00000069005	167.452	0.609187	0.138871	4.38671	1.15078e-05	6.69457e-05	184.174	134.103	117.445	211.151	150.009	197.251	129.775	215.71	Haus3	protein_coding	DNA polymerase nu [Source:RGD Symbol;Acc:7675413]
ENSRNOG00000011582	377.846	0.60907	0.194354	3.13382	0.00172547	0.00584145	421.354	393.727	242.386	356.388	270.299	557.962	290.558	490.093	Rab3d	protein_coding	RAB3D, member RAS oncogene family [Source:RGD Symbol;Acc:620924]
ENSRNOG00000007867	603.359	0.608989	0.12443	4.89424	9.86876e-07	7.19611e-06	821.146	503.156	456.036	797.683	465.594	595.683	484.646	702.926	Rngtt	protein_coding	RNA guanylyltransferase and 5'-phosphatase [Source:RGD Symbol;Acc:1311410]
ENSRNOG00000025936	3036.33	0.608792	0.136928	4.44608	8.74527e-06	5.224e-05	4149.75	2613.41	2628.77	4128.06	2262.87	2937.55	2113.15	3457.11	Rpl6	protein_coding	ribosomal protein L6 [Source:RGD Symbol;Acc:619826]
ENSRNOG00000000974	476.464	0.608659	0.175797	3.46229	0.000535598	0.00208197	650.449	470.971	349.836	649.095	365.117	572.107	321.566	432.57	Zfp358	protein_coding	zinc finger protein 358 [Source:RGD Symbol;Acc:1310416]
ENSRNOG00000022039	257.059	0.608573	0.123367	4.93304	8.09598e-07	5.98862e-06	335.107	183.453	217.398	288.238	203.786	285.268	211.315	331.905	Zbtb40	protein_coding	zinc finger and BTB domain containing 40 [Source:RGD Symbol;Acc:1309866]
ENSRNOG00000010888	255.59	0.608202	0.212711	2.85929	0.00424592	0.0128379	303.662	258.551	182.414	224.558	220.768	352.852	149.298	352.614	Ankrd33b	protein_coding	ankyrin repeat domain 33B [Source:RGD Symbol;Acc:1564227]
ENSRNOG00000020506	3443	0.607853	0.134907	4.50573	6.61459e-06	4.06167e-05	4589.97	2432.1	2847.41	4866.53	2828.95	3267.61	2803.37	3908.09	Khnyn	protein_coding	KH and NYN domain containing [Source:RGD Symbol;Acc:1565688]
ENSRNOG00000063278	107.514	0.607311	0.186829	3.25063	0.0011515	0.00409845	135.66	85.8261	79.9625	155.291	77.8349	124.952	95.3213	105.266		protein_coding	similar to ribosomal protein L10a [Source:NCBI gene (formerly Entrezgene);Acc:302497]
ENSRNOG00000024019	7426.03	0.607227	0.130144	4.66582	3.07388e-06	2.02999e-05	9560.88	6279.25	6643.13	10518.5	5330.98	7785.53	5287.46	8002.55	Ccdc6	protein_coding	coiled-coil domain containing 6 [Source:RGD Symbol;Acc:1587433]
ENSRNOG00000018704	2138.73	0.606659	0.0955236	6.35088	2.14082e-10	2.94202e-09	2795.85	1907.49	1714.2	2644.42	1569.43	2350.51	1588.31	2539.62	Nolc1	protein_coding	nucleolar and coiled-body phosphoprotein 1 [Source:RGD Symbol;Acc:621578]
ENSRNOG00000019482	75.682	0.606034	0.257573	2.35286	0.0186296	0.0452422	114.996	62.2239	49.9765	63.6805	63.6831	112.378	64.3132	74.2042	Gnao1	protein_coding	G protein subunit alpha o1 [Source:RGD Symbol;Acc:628732]
ENSRNOG00000042888	139.236	0.605665	0.19797	3.05938	0.00221794	0.00727432	163.511	126.594	94.9554	147.471	137.272	198.037	83.8368	162.214	Cdyl2	protein_coding	chromodomain Y-like 2 [Source:RGD Symbol;Acc:1309548]
ENSRNOG00000037897	1070.55	0.605658	0.105111	5.76208	8.30844e-09	8.91839e-08	1332.34	867.917	878.338	1485.88	825.05	1119.85	822.29	1232.71	Rps19	protein_coding	ribosomal protein S19-like2 [Source:RGD Symbol;Acc:68440]
ENSRNOG00000021137	818.363	0.604426	0.120025	5.03584	4.75769e-07	3.70902e-06	1065.51	660.861	639.7	1061.34	683.532	789.005	613.272	1033.68	Kctd15	protein_coding	potassium channel tetramerization domain containing 15 [Source:RGD Symbol;Acc:1583737]
ENSRNOG00000020239	3354.09	0.604422	0.121387	4.97931	6.381e-07	4.83635e-06	4543.26	2948.13	2545.06	3985.06	2878.48	3441.29	2275.08	4216.41	Capn15	protein_coding	calpain 15 [Source:RGD Symbol;Acc:1306514]
ENSRNOG00000064008	155.879	0.604048	0.171447	3.52324	0.000426297	0.00170812	168.901	134.103	118.694	163.112	140.103	223.185	103.36	195.577	Ankrd39	protein_coding	ankyrin repeat domain 39 [Source:RGD Symbol;Acc:1559504]
ENSRNOG00000033152	3022.46	0.603924	0.150311	4.01784	5.87346e-05	0.000292411	4047.34	2282.98	2792.44	4439.76	2274.19	3061.72	2244.07	3037.19	Rps18l1	protein_coding	ribosomal protein S18 [Source:RGD Symbol;Acc:3595]
ENSRNOG00000023352	477.904	0.603792	0.172351	3.50327	0.000459586	0.00182539	561.506	437.713	373.575	439.061	387.759	730.851	319.269	573.5	Fam78a	protein_coding	family with sequence similarity 78, member A [Source:RGD Symbol;Acc:1566351]
ENSRNOG00000021602	94.355	0.603692	0.199566	3.02502	0.00248614	0.00805864	108.708	75.0979	86.2095	99.431	60.8528	106.091	78.0946	140.355	Zmynd10	protein_coding	zinc finger, MYND-type containing 10 [Source:RGD Symbol;Acc:1303250]
ENSRNOG00000026040	92.0279	0.603461	0.189338	3.18722	0.00143649	0.00498773	120.387	81.5348	78.713	116.189	52.3617	101.376	78.0946	107.567	Prss53	protein_coding	serine protease 53 [Source:RGD Symbol;Acc:1566127]
ENSRNOG00000033844	648.942	0.60334	0.164009	3.67869	0.000234431	0.00100657	772.632	557.87	448.539	712.775	580.224	1006.69	474.31	638.501	Bex1	protein_coding	protein BEX1-like [Source:RGD Symbol;Acc:6488322]
ENSRNOG00000000275	90.2786	0.602934	0.213899	2.81878	0.0048206	0.014262	93.4346	76.1707	67.4683	89.3762	66.5135	143.027	76.9461	109.293	Fam13c	protein_coding	family with sequence similarity 13, member C [Source:RGD Symbol;Acc:1310149]
ENSRNOG00000000471	1999.63	0.602883	0.144369	4.17598	2.96703e-05	0.000157791	2740.15	1643.57	1655.47	2900.26	1519.9	1911.21	1529.74	2096.7	Rps18	protein_coding	Beta-1,3-galactosyltransferase 4 [Source:RGD Symbol;Acc:620328]
ENSRNOG00000064754	455.964	0.602581	0.166171	3.62626	0.000287554	0.00120499	615.411	367.98	366.078	679.259	349.55	405.504	362.91	501.022		protein_coding
ENSRNOG00000010017	1286.96	0.602329	0.123633	4.8719	1.10529e-06	7.96683e-06	1690.81	1078.19	1081.99	1707.09	895.809	1257.38	1030.16	1554.26	Wee1	protein_coding	WEE1 G2 checkpoint kinase [Source:RGD Symbol;Acc:1307895]
ENSRNOG00000018081	576.496	0.602029	0.0829256	7.25988	3.87438e-13	8.10171e-12	658.534	476.335	439.794	684.845	457.103	702.56	459.38	733.413	Lactb	protein_coding	lactamase, beta [Source:RGD Symbol;Acc:1304788]
ENSRNOG00000055942	832.341	0.601946	0.133155	4.52064	6.1653e-06	3.81626e-05	1193.09	701.629	657.191	1095.98	650.983	831.441	632.796	895.627	AC120310.1	protein_coding	60S ribosomal protein L6-like [Source:RGD Symbol;Acc:6495217]
ENSRNOG00000063964	1440.09	0.601836	0.108356	5.55424	2.78821e-08	2.75354e-07	1935.17	1312.07	1098.23	1634.47	1164.69	1720.25	1000.3	1655.5	Jdp2	protein_coding	Jun dimerization protein 2 [Source:RGD Symbol;Acc:621611]
ENSRNOG00000019108	1533.12	0.601726	0.0994115	6.05288	1.42282e-09	1.72297e-08	2042.98	1253.06	1083.24	1916	1251.02	1644.02	1282.82	1791.83	Rmi1	protein_coding	RecQ mediated genome instability 1 [Source:RGD Symbol;Acc:1310671]
ENSRNOG00000003268	1989.21	0.601235	0.113731	5.28646	1.24705e-07	1.10048e-06	2686.24	1748.71	1660.47	2550.57	1507.17	2256.99	1403.41	2100.15	Maml1	protein_coding	mastermind-like transcriptional coactivator 1 [Source:RGD Symbol;Acc:1308631]
ENSRNOG00000031960	91.9164	0.600944	0.230412	2.60813	0.00910382	0.024559	138.355	87.9718	59.9718	115.072	86.326	95.8751	57.4225	94.3371	AABR07019341.1	protein_coding	40S ribosomal protein S16-like [Source:RGD Symbol;Acc:7517571]
ENSRNOG00000018406	3233.38	0.600815	0.143305	4.19257	2.75815e-05	0.000147938	4686.1	3037.17	2456.35	4216.32	2421.37	3284.9	2361.21	3403.61	Wipf1	protein_coding	WAS/WASL interacting protein family, member 1 [Source:RGD Symbol;Acc:620887]
ENSRNOG00000070951	4137.54	0.600461	0.0910795	6.59271	4.3187e-11	6.69656e-10	5268.27	3462.01	3250.97	5477.64	3407.75	4491.2	3031.91	4710.53	Arf6	protein_coding	ADP-ribosylation factor 6 [Source:RGD Symbol;Acc:621279]
ENSRNOG00000054563	511.92	0.600265	0.153732	3.90461	9.43775e-05	0.000448227	659.433	375.489	519.756	698.252	377.853	554.032	353.723	556.819	Selenoh	protein_coding	selenoprotein H [Source:RGD Symbol;Acc:1563348]
ENSRNOG00000011058	4656.61	0.599211	0.0802059	7.47092	7.96385e-14	1.81569e-12	4990.67	3832.14	3710.76	5775.94	3699.28	6122.65	3570.53	5550.93	Utrn	protein_coding	utrophin [Source:RGD Symbol;Acc:3947]
ENSRNOG00000061857	475.436	0.598772	0.175838	3.40525	0.000661044	0.00251697	645.058	400.164	357.332	689.314	444.367	446.369	310.081	510.801	Mgst2	protein_coding	microsomal glutathione S-transferase 2 [Source:RGD Symbol;Acc:1311218]
ENSRNOG00000048397	328.08	0.598532	0.160242	3.73517	0.000187591	0.000825595	381.824	212.42	231.141	403.31	278.791	448.727	321.566	346.861	Sephs2	protein_coding	selenophosphate synthetase 2 [Source:RGD Symbol;Acc:1308827]
ENSRNOG00000015631	439.922	0.598275	0.207924	2.87738	0.00400992	0.0122249	432.135	321.848	323.598	392.138	359.456	754.427	396.215	539.562	Ippk	protein_coding	inositol-pentakisphosphate 2-kinase [Source:RGD Symbol;Acc:1311271]
ENSRNOG00000001224	1191.63	0.598084	0.154595	3.86873	0.000109405	0.000511696	1680.03	939.796	935.811	1542.86	1048.65	1031.84	868.228	1485.81	Itgb2	protein_coding	integrin subunit beta 2 [Source:RGD Symbol;Acc:1305581]
ENSRNOG00000020024	2542.44	0.597854	0.126318	4.73291	2.21319e-06	1.50122e-05	3267.52	2010.48	2158.99	3678.95	2052.01	2633.42	1868.53	2669.62	Taf7	protein_coding	TATA-box binding protein associated factor 7 [Source:RGD Symbol;Acc:1309935]
ENSRNOG00000018986	101.123	0.597469	0.220199	2.71331	0.00666147	0.0188385	119.488	95.4816	72.466	86.0246	69.3438	147.742	84.9853	133.452	Fbxl19	protein_coding	F-box and leucine-rich repeat protein 19 [Source:RGD Symbol;Acc:1310989]
ENSRNOG00000018040	159.86	0.596366	0.150216	3.97006	7.18536e-05	0.000350807	202.142	150.196	102.452	194.393	123.121	184.677	132.072	189.825	Gins4	protein_coding	GINS complex subunit 4 [Source:RGD Symbol;Acc:1307397]
ENSRNOG00000012430	57.0629	0.596117	0.252658	2.35939	0.0183051	0.0445669	87.1457	43.9859	48.7271	65.9149	38.2099	49.5093	50.5318	72.4785	Cxcr5	protein_coding	C-X-C motif chemokine receptor 5 [Source:RGD Symbol;Acc:62010]
ENSRNOG00000020274	196.564	0.596073	0.140015	4.25722	2.06981e-05	0.000113802	234.485	149.123	162.424	278.183	154.255	227.9	158.486	207.657	Taf5	protein_coding	TATA-box binding protein associated factor 5 [Source:RGD Symbol;Acc:1311332]
ENSRNOG00000014336	449.328	0.595699	0.160132	3.72006	0.000199178	0.000869549	569.592	448.442	322.349	472.577	331.152	477.804	329.605	643.103	Mcm5	protein_coding	minichromosome maintenance complex component 5 [Source:RGD Symbol;Acc:1306616]
ENSRNOG00000022164	218.612	0.595397	0.184224	3.23192	0.00122963	0.00434001	287.491	231.731	144.932	249.136	182.558	271.908	136.666	244.471	Zscan2	protein_coding	zinc finger and SCAN domain containing 2 [Source:RGD Symbol;Acc:1584548]
ENSRNOG00000026853	438.552	0.594946	0.097726	6.0879	1.14401e-09	1.39936e-08	495.024	384.072	348.586	559.718	322.661	534.386	339.941	524.031	Urb2	protein_coding	URB2 ribosome biogenesis homolog [Source:RGD Symbol;Acc:1307980]
[truncated: 2,420 more rows]
