# Supplementary material for: Fundamental and unique roles of PLAC1 in the regulation of rat and human trophoblast cell development
Source: Development. 2026 May 12;153(9):dev205290. doi: 10.1242/dev.205290 (PMC13245914; doi:10.1242/dev.205290)
Supplement: Table S3. Differentially regulated transcripts identified by RNA-seq analysis in rat TS cells following Plac1 knockdown and 15 days of differentiation. [file develop-153-205290-TableS3.xlsx]

## Sheet: Dataset3_rTS
Gene	baseMean	log2FoldChange	lfcSE	stat	pvalue	padj	shPLAC1_1	shPLAC1_2	shPLAC1_3	shCTRL_1	shCTRL_2	shCTRL_3	external_gene_name	gene_biotype	description
ENSRNOG00000026941	25.3183	8.08317	1.26112	6.40951	1.4599e-10	2.28901e-09	27.7681	73.8379	50.3039	0	0	0	Tril	protein_coding	TLR4 interactor with leucine-rich repeats [Source:RGD Symbol;Acc:1310827]
ENSRNOG00000065530	13.1432	6.15108	1.34471	4.57427	4.77873e-06	3.26883e-05	42.7201	7.77241	27.3583	0	0	1.00851	Sult1c2	protein_coding	sulfotransferase family 1C member 2 [Source:RGD Symbol;Acc:621064]
ENSRNOG00000018039	29.6638	5.83968	0.912222	6.4016	1.53761e-10	2.402e-09	57.6721	75.781	41.4787	1.00577	1.03676	1.00851	Sncb	protein_coding	synuclein, beta [Source:RGD Symbol;Acc:70992]
ENSRNOG00000028743	8.85489	5.58053	1.3315	4.19116	2.77529e-05	0.000160317	11.748	16.5164	23.8282	0	1.03676	0	Gal3st3	protein_coding	galactose-3-O-sulfotransferase 3 [Source:RGD Symbol;Acc:1564991]
ENSRNOG00000051360	63.5485	5.52476	0.626175	8.82302	1.11412e-18	5.19271e-17	84.3722	89.3827	199.451	4.02309	1.03676	3.02552	RGD1563270	protein_coding	similar to synaptonemal complex protein 3 [Source:RGD Symbol;Acc:1563270]
ENSRNOG00000028179	67.8398	5.14361	0.523394	9.82741	8.58004e-23	5.88563e-21	176.22	95.212	124.436	3.01731	3.11029	5.04254	AABR07038552.1	protein_coding	MAGE family member B2 [Source:RGD Symbol;Acc:1560904]
ENSRNOG00000014644	3.16803	5.08711	1.57093	3.23828	0.00120251	0.00450598	3.20401	8.74396	7.0602	0	0	0	Zic1	protein_coding	Zic family member 1 [Source:RGD Symbol;Acc:620110]
ENSRNOG00000037610	3.02218	5.01808	1.5665	3.20338	0.00135825	0.00500862	4.27201	6.80086	7.0602	0	0	0		protein_coding
ENSRNOG00000047663	163.229	5.0097	0.354654	14.1256	2.64139e-45	8.98707e-43	334.285	381.82	233.869	15.0866	7.25734	7.05956	Gata1	protein_coding	GATA binding protein 1 [Source:RGD Symbol;Acc:2663]
ENSRNOG00000029089	2.50301	4.74966	1.71499	2.76949	0.00561443	0.0173281	1.068	7.77241	6.17767	0	0	0	Foxr1	protein_coding	forkhead box R1 [Source:RGD Symbol;Acc:1309739]
ENSRNOG00000037799	2.48082	4.72291	1.65349	2.85632	0.0042858	0.0137514	6.40802	5.82931	2.64757	0	0	0	Hdx	protein_coding	highly divergent homeobox [Source:RGD Symbol;Acc:1563666]
ENSRNOG00000021316	8.53125	4.60354	1.20816	3.81037	0.000138757	0.000672326	10.68	15.5448	22.9456	0	0	2.01702	Tmem98	protein_coding	transmembrane protein 98 [Source:RGD Symbol;Acc:1359736]
ENSRNOG00000068620	2.22739	4.57742	1.6898	2.70886	0.00675147	0.0202251	4.27201	2.91465	6.17767	0	0	0	Tex13c3	protein_coding	CDNA sequence BC049702-like [Source:NCBI gene (formerly Entrezgene);Acc:100360128]
ENSRNOG00000016496	4.49516	4.5623	1.47222	3.09892	0.00194226	0.00687225	11.748	10.6871	3.5301	1.00577	0	0	Ctsc	protein_coding	cathepsin C [Source:RGD Symbol;Acc:2445]
ENSRNOG00000064154	4.40882	4.53651	1.43857	3.15349	0.00161332	0.00581234	9.61202	8.74396	7.0602	0	1.03676	0	Rassf10	protein_coding	Ras association domain family member 10 [Source:RGD Symbol;Acc:1309847]
ENSRNOG00000009288	2.10626	4.49315	1.89924	2.36576	0.0179932	0.0467901	1.068	10.6871	0.882525	0	0	0	Fgf14	protein_coding	fibroblast growth factor 14 [Source:RGD Symbol;Acc:620165]
ENSRNOG00000066963	2.09514	4.48581	1.70021	2.63838	0.00833023	0.0242495	4.27201	3.8862	4.41262	0	0	0		protein_coding	L antigen family member 3-like [Source:NCBI gene (formerly Entrezgene);Acc:102552182]
ENSRNOG00000032300	114.149	4.4724	0.376092	11.8918	1.30594e-32	2.31424e-30	294.769	199.168	161.502	7.0404	8.2941	14.1191	Rpl39l	protein_coding	ribosomal protein L39-like [Source:RGD Symbol;Acc:1561345]
ENSRNOG00000022210	2.01724	4.44058	1.79037	2.48025	0.0131289	0.0357758	1.068	4.85775	6.17767	0	0	0	Alox12b	protein_coding	arachidonate 12-lipoxygenase, 12R type [Source:RGD Symbol;Acc:1305330]
ENSRNOG00000018290	22.5466	4.40585	0.712064	6.18744	6.11484e-10	8.65438e-09	30.9721	50.5206	47.6563	2.01154	3.11029	1.00851	Alx3	protein_coding	ALX homeobox 3 [Source:RGD Symbol;Acc:1359270]
ENSRNOG00000017748	20.7329	4.27876	0.747857	5.72137	1.0567e-08	1.21218e-07	37.3801	55.3784	25.5932	2.01154	0	4.03403	Nkx6-2	protein_coding	NK6 homeobox 2 [Source:RGD Symbol;Acc:1307280]
ENSRNOG00000024509	13.3226	4.22294	0.880574	4.79567	1.62135e-06	1.22046e-05	30.9721	18.4595	26.4757	2.01154	0	2.01702	Trim52	protein_coding	tripartite motif-containing 52 [Source:RGD Symbol;Acc:1565615]
ENSRNOG00000010835	55.5676	4.1865	0.988773	4.23404	2.29529e-05	0.000135487	79.0322	159.334	77.6622	8.04617	9.33087	0	Dmbx1	protein_coding	diencephalon/mesencephalon homeobox 1 [Source:RGD Symbol;Acc:1308265]
ENSRNOG00000000008	22.0023	4.13242	0.66987	6.16899	6.87283e-10	9.65488e-09	37.3801	49.5491	37.9486	3.01731	3.11029	1.00851	Alx4	protein_coding	ALX homeobox 4 [Source:RGD Symbol;Acc:1310201]
ENSRNOG00000037661	5.97421	4.0596	1.28075	3.1697	0.00152598	0.00552926	13.884	5.82931	14.1204	2.01154	0	0		protein_coding
ENSRNOG00000017002	20.7745	4.05444	0.723035	5.60753	2.05239e-08	2.22816e-07	22.4281	46.6344	48.5389	5.02886	0	2.01702	Adrb1	protein_coding	adrenoceptor beta 1 [Source:RGD Symbol;Acc:2059]
ENSRNOG00000001392	8.92114	4.04546	1.04906	3.85626	0.000115134	0.000568552	11.748	17.4879	21.1806	0	3.11029	0	Lhx5	protein_coding	LIM homeobox 5 [Source:RGD Symbol;Acc:71079]
ENSRNOG00000013452	35.4118	4.03757	0.600617	6.72238	1.78783e-11	3.1881e-10	28.8361	88.4111	82.9573	2.01154	6.22058	4.03403	Rcn1	protein_coding	reticulocalbin 1 [Source:RGD Symbol;Acc:1311292]
ENSRNOG00000012852	372.909	3.98291	0.298911	13.3247	1.66235e-40	4.63606e-38	393.025	1022.07	689.252	50.2886	41.4705	41.3488	Bin1	protein_coding	bridging integrator 1 [Source:RGD Symbol;Acc:621786]
ENSRNOG00000062466	11.0251	3.94229	0.986441	3.99648	6.42915e-05	0.00033757	6.40802	30.1181	25.5932	1.00577	0	3.02552		protein_coding
ENSRNOG00000021380	34.3234	3.86264	0.689912	5.59874	2.15919e-08	2.32924e-07	30.9721	136.989	24.7107	4.02309	6.22058	3.02552	Fads6	protein_coding	fatty acid desaturase 6 [Source:RGD Symbol;Acc:1311950]
ENSRNOG00000017856	10.5123	3.86048	0.921667	4.18859	2.80694e-05	0.000161925	16.02	26.2319	16.768	3.01731	1.03676	0	Fev	protein_coding	FEV transcription factor, ETS family member [Source:RGD Symbol;Acc:628860]
ENSRNOG00000027328	7.92644	3.857	1.05349	3.66116	0.000251071	0.00114021	19.224	15.5448	9.70777	0	2.07353	1.00851	Pramef27	protein_coding	PRAME family member 27 [Source:RGD Symbol;Acc:1588644]
ENSRNOG00000046864	5.20977	3.84122	1.26647	3.03302	0.00242123	0.00836175	9.61202	11.6586	7.94272	0	1.03676	1.00851	Acot4	protein_coding	acyl-CoA thioesterase 4 [Source:RGD Symbol;Acc:1596753]
ENSRNOG00000027357	5.17617	3.83852	1.26781	3.02766	0.00246452	0.00849227	10.68	7.77241	10.5903	1.00577	0	1.00851	Sox17	protein_coding	SRY-box transcription factor 17 [Source:RGD Symbol;Acc:1305371]
ENSRNOG00000002381	5.15018	3.82105	1.32089	2.89278	0.00381846	0.012442	5.34001	15.5448	7.94272	0	2.07353	0	Bmp3	protein_coding	bone morphogenetic protein 3 [Source:RGD Symbol;Acc:2212]
ENSRNOG00000071032	61.0485	3.8108	0.387685	9.82962	8.39324e-23	5.7808e-21	96.1202	120.472	125.319	8.04617	7.25734	9.07657	Mmp25	protein_coding	matrix metallopeptidase 25 [Source:RGD Symbol;Acc:1308298]
ENSRNOG00000043249	4.97073	3.77416	1.27563	2.95867	0.00308967	0.0103386	7.47602	9.71551	10.5903	1.00577	1.03676	0	Pde4c	protein_coding	phosphodiesterase 4C [Source:RGD Symbol;Acc:727918]
ENSRNOG00000050564	7.33281	3.75176	1.05537	3.55492	0.000378099	0.00164171	8.54402	16.5164	15.8854	1.00577	1.03676	1.00851	AABR07073021.1	protein_coding	HOXA11 antisense RNA [Source:RGD Symbol;Acc:1564419]
ENSRNOG00000013720	180.243	3.68006	0.340989	10.7923	3.74145e-27	3.83431e-25	261.661	532.41	209.158	28.1616	23.8455	26.2212	Aebp1	protein_coding	AE binding protein 1 [Source:RGD Symbol;Acc:1306922]
ENSRNOG00000042265	9.25823	3.65045	1.01551	3.59471	0.00032475	0.00143497	28.8361	5.82931	16.768	1.00577	3.11029	0	BC053393	protein_coding	similar to kidney injury molecule 1 [Source:RGD Symbol;Acc:1586332]
ENSRNOG00000011846	6.77306	3.62564	1.12791	3.21446	0.00130689	0.00484059	4.27201	16.5164	16.768	0	2.07353	1.00851	Krt28	protein_coding	keratin 28 [Source:RGD Symbol;Acc:1309530]
ENSRNOG00000024259	97.2891	3.62551	0.363606	9.97098	2.04202e-23	1.52363e-21	163.404	257.461	119.141	12.0693	14.5147	17.1446	Tmem54	protein_coding	transmembrane protein 54 [Source:RGD Symbol;Acc:1304886]
ENSRNOG00000001162	6.81988	3.62424	1.09334	3.31484	0.000916954	0.00355903	13.884	10.6871	13.2379	0	3.11029	0	Tff2	protein_coding	trefoil factor 2 [Source:RGD Symbol;Acc:620709]
ENSRNOG00000054391	58.3387	3.61104	0.393121	9.18558	4.09322e-20	2.22472e-18	123.888	118.529	81.1923	9.05194	8.2941	9.07657	Snrpn	protein_coding	SNRPN upstream reading frame [Source:RGD Symbol;Acc:69269]
ENSRNOG00000027229	73.1003	3.59622	0.351705	10.2251	1.53057e-24	1.29542e-22	132.432	115.615	157.089	15.0866	8.2941	10.0851	Slc35d2	protein_coding	solute carrier family 35 member D2 [Source:RGD Symbol;Acc:1309518]
ENSRNOG00000028658	13.1457	3.57896	0.809137	4.42318	9.72605e-06	6.26504e-05	12.816	37.8905	22.0631	1.00577	2.07353	3.02552	Olig2	protein_coding	oligodendrocyte transcription factor 2 [Source:RGD Symbol;Acc:1307098]
ENSRNOG00000016957	316.292	3.52676	0.227935	15.4727	5.30387e-54	3.22248e-51	531.865	722.834	491.566	40.2309	48.7279	62.5275	Igfbp2	protein_coding	insulin-like growth factor binding protein 2 [Source:RGD Symbol;Acc:2873]
ENSRNOG00000018087	16.9511	3.52511	0.681549	5.1722	2.31349e-07	2.0552e-06	26.7001	26.2319	40.5961	1.00577	4.14705	3.02552	Vim	protein_coding	vimentin [Source:RGD Symbol;Acc:621646]
ENSRNOG00000016120	39.9775	3.51579	0.46662	7.5346	4.89851e-14	1.28403e-12	69.4202	90.3542	60.8942	8.04617	2.07353	9.07657	Tlx1	protein_coding	T-cell leukemia, homeobox 1 [Source:RGD Symbol;Acc:1563655]
ENSRNOG00000011136	6.29006	3.50852	1.08504	3.23353	0.00122271	0.0045706	9.61202	13.6017	11.4728	0	1.03676	2.01702	Osr2	protein_coding	odd-skipped related transciption factor 2 [Source:RGD Symbol;Acc:1305812]
ENSRNOG00000061818	18.7289	3.49272	0.656223	5.32246	1.02373e-07	9.75123e-07	29.9041	48.5775	24.7107	3.01731	4.14705	2.01702	Wnt1	protein_coding	Wnt family member 1 [Source:RGD Symbol;Acc:1597195]
ENSRNOG00000002042	14.5389	3.49053	0.731077	4.7745	1.8015e-06	1.34594e-05	26.7001	34.0043	19.4155	1.00577	2.07353	4.03403	Gfi1	protein_coding	growth factor independent 1 transcriptional repressor [Source:RGD Symbol;Acc:2680]
ENSRNOG00000071060	4.06696	3.46346	1.36304	2.54098	0.0110544	0.0308897	6.40802	10.6871	5.29515	2.01154	0	0		protein_coding
ENSRNOG00000013862	22.3732	3.46188	0.58991	5.86849	4.39775e-09	5.38235e-08	36.3121	51.4922	35.301	6.03463	2.07353	3.02552	Dusp2	protein_coding	dual specificity phosphatase 2 [Source:RGD Symbol;Acc:1305804]
ENSRNOG00000015850	1015.42	3.44157	0.626348	5.49466	3.91474e-08	4.03133e-07	2790.69	939.49	1848.89	104.6	126.485	282.382	Rbp7	protein_coding	retinol binding protein 7 [Source:RGD Symbol;Acc:1562168]
ENSRNOG00000025051	29.7046	3.4195	0.505154	6.76923	1.29465e-11	2.3581e-10	45.9241	64.1224	52.9515	4.02309	4.14705	7.05956	Tal1	protein_coding	TAL bHLH transcription factor 1, erythroid differentiation factor [Source:RGD Symbol;Acc:1306748]
ENSRNOG00000065655	3.95326	3.41448	1.36488	2.50167	0.0123607	0.0339674	9.61202	6.80086	5.29515	2.01154	0	0		protein_coding
ENSRNOG00000057315	91.3777	3.38683	0.308855	10.9658	5.58334e-28	6.04992e-26	181.56	176.822	142.086	20.1154	16.5882	11.0936	Kcnh3	protein_coding	potassium voltage-gated channel subfamily H member 3 [Source:RGD Symbol;Acc:71070]
ENSRNOG00000012438	13.456	3.37097	0.742813	4.53811	5.67609e-06	3.83141e-05	20.292	33.0327	20.2981	1.00577	2.07353	4.03403	Larp6	protein_coding	La ribonucleoprotein 6, translational regulator [Source:RGD Symbol;Acc:1308414]
ENSRNOG00000021220	341.116	3.36612	0.214937	15.661	2.79547e-55	1.90226e-52	498.757	759.753	607.177	52.3001	60.1323	68.5785	Cpxm1	protein_coding	carboxypeptidase X (M14 family), member 1 [Source:RGD Symbol;Acc:1306937]
ENSRNOG00000037455	43.9337	3.36525	0.541032	6.22006	4.96962e-10	7.17075e-09	48.0601	45.6629	146.499	5.02886	7.25734	11.0936	AABR07039303.2	protein_coding	family with sequence similarity 9, member B [Source:NCBI gene (formerly Entrezgene);Acc:100360496]
ENSRNOG00000019479	28.3049	3.34449	0.503798	6.63855	3.16782e-11	5.46688e-10	45.9241	49.5491	59.1292	5.02886	4.14705	6.05105	Klf17	protein_coding	Kruppel-like factor 17 [Source:RGD Symbol;Acc:1307711]
ENSRNOG00000018938	457.985	3.33433	0.203386	16.3941	2.10756e-60	1.70732e-57	1006.06	694.659	799.567	85.4906	65.3161	96.8168	Mkx	protein_coding	mohawk homeobox [Source:RGD Symbol;Acc:1305652]
ENSRNOG00000031391	9.31374	3.32571	0.96896	3.43224	0.000598609	0.00245209	5.34001	34.0043	11.4728	2.01154	1.03676	2.01702	Ceacam16	protein_coding	CEA cell adhesion molecule 16, tectorial membrane component [Source:RGD Symbol;Acc:1306386]
ENSRNOG00000002238	37.2522	3.32324	0.467096	7.11467	1.12182e-12	2.42495e-11	55.5361	90.3542	57.3641	9.05194	4.14705	7.05956	Sema5b	protein_coding	semaphorin 5B [Source:RGD Symbol;Acc:1308914]
ENSRNOG00000038267	9.17937	3.30951	0.953163	3.47214	0.000516327	0.00215183	5.34001	15.5448	29.1233	1.00577	1.03676	3.02552	AABR07038554.1	protein_coding
ENSRNOG00000015518	3.65083	3.30059	1.37404	2.40211	0.0163009	0.0430541	3.20401	8.74396	7.94272	1.00577	0	1.00851	Rbp4	protein_coding	retinol binding protein 4 [Source:RGD Symbol;Acc:3546]
ENSRNOG00000009620	16.4456	3.29332	0.655421	5.02474	5.0412e-07	4.22467e-06	24.5641	34.9758	30.0058	2.01154	2.07353	5.04254	Cybrd1	protein_coding	cytochrome b reductase 1 [Source:RGD Symbol;Acc:1305740]
ENSRNOG00000000638	21.9265	3.29221	0.572983	5.74574	9.15223e-09	1.06133e-07	39.5161	43.7198	36.1835	7.0404	2.07353	3.02552	Zfp365	protein_coding	zinc finger protein 365 [Source:RGD Symbol;Acc:1565986]
ENSRNOG00000048088	10775.7	3.29163	0.181232	18.1625	1.02221e-73	1.58089e-70	25519.9	16179.2	16964.8	2138.27	1731.39	2120.89	Mest	protein_coding	mesoderm specific transcript [Source:RGD Symbol;Acc:1594589]
ENSRNOG00000027582	5.47457	3.29088	1.15611	2.84651	0.00442015	0.0141106	5.34001	16.5164	7.94272	2.01154	1.03676	0	Dpysl4	protein_coding	dihydropyrimidinase-like 4 [Source:RGD Symbol;Acc:2409]
ENSRNOG00000033280	5433.93	3.28014	0.393392	8.33808	7.55056e-17	2.89849e-15	12504.2	9360.89	7695.62	738.236	821.116	1483.52	Pam	protein_coding	peptidylglycine alpha-amidating monooxygenase [Source:RGD Symbol;Acc:3252]
ENSRNOG00000033673	16.3053	3.27773	0.654632	5.00698	5.52911e-07	4.58835e-06	34.1761	27.2034	27.3583	4.02309	1.03676	4.03403	AABR07061532.1	protein_coding	macrophage migration inhibitory factor-like [Source:RGD Symbol;Acc:41233243]
ENSRNOG00000023474	14.4335	3.26865	0.693941	4.71026	2.47397e-06	1.7987e-05	28.8361	21.3741	28.2408	1.00577	3.11029	4.03403	Dazl	protein_coding	deleted in azoospermia-like [Source:RGD Symbol;Acc:1591714]
ENSRNOG00000021750	867.502	3.26548	0.247575	13.1899	1.00364e-39	2.53806e-37	2210.77	1035.67	1468.52	185.062	126.485	178.506	Id1	protein_coding	inhibitor of DNA binding 1, HLH protein [Source:RGD Symbol;Acc:2858]
ENSRNOG00000020638	3.55589	3.24507	1.3569	2.39154	0.0167779	0.044122	5.34001	7.77241	6.17767	0	1.03676	1.00851	Hmx2	protein_coding	H6 family homeobox 2 [Source:RGD Symbol;Acc:1565366]
ENSRNOG00000016491	61.3655	3.22582	0.372938	8.64973	5.16233e-18	2.25762e-16	100.392	136.989	95.3127	9.05194	8.2941	18.1531	Fam110d	protein_coding	family with sequence similarity 110, member D [Source:RGD Symbol;Acc:1564994]
ENSRNOG00000008680	12.2758	3.22557	0.778846	4.14147	3.45083e-05	0.000194196	11.748	29.1465	25.5932	2.01154	4.14705	1.00851	Loxl1	protein_coding	lysyl oxidase-like 1 [Source:RGD Symbol;Acc:1308752]
ENSRNOG00000007455	50.6541	3.21913	0.446493	7.20982	5.6027e-13	1.26746e-11	50.1961	125.33	98.8428	11.0635	12.4412	6.05105	Tmem132e	protein_coding	transmembrane protein 132E [Source:RGD Symbol;Acc:1565522]
ENSRNOG00000049075	45.5428	3.15796	0.426298	7.40787	1.28345e-13	3.21088e-12	108.936	77.7241	59.1292	6.03463	9.33087	12.1021		protein_coding
ENSRNOG00000005177	157.577	3.1528	0.250281	12.597	2.19195e-36	4.97193e-34	333.217	237.058	279.76	39.2251	26.9558	29.2467	Tp53i3	protein_coding	tumor protein p53 inducible protein 3 [Source:RGD Symbol;Acc:1304982]
ENSRNOG00000016116	5.02094	3.15084	1.14053	2.76262	0.00573396	0.0176235	7.47602	11.6586	7.94272	2.01154	1.03676	0	Hoxc12	protein_coding	homeo box C12 [Source:RGD Symbol;Acc:1310539]
ENSRNOG00000045658	11.5135	3.12373	0.816286	3.82676	0.000129843	0.000633853	27.7681	17.4879	16.768	1.00577	0	6.05105	AABR07044301.1	protein_coding	von Hippel-Lindau tumor suppressor-like [Source:RGD Symbol;Acc:1593748]
ENSRNOG00000047132	14.7328	3.11492	0.740975	4.20382	2.62451e-05	0.000152591	22.4281	12.6302	44.1262	2.01154	5.18382	2.01702	Zfp182	protein_coding	zinc finger protein 182 [Source:RGD Symbol;Acc:6490591]
ENSRNOG00000019584	61.8821	3.10611	0.447337	6.94357	3.82306e-12	7.66054e-11	69.4202	185.566	77.6622	17.0981	13.4779	8.06806	Dlk1	protein_coding	delta like non-canonical Notch ligand 1 [Source:RGD Symbol;Acc:619931]
ENSRNOG00000058938	21.0477	3.09343	0.590374	5.23979	1.60763e-07	1.47753e-06	40.5841	49.5491	22.9456	6.03463	4.14705	3.02552	Camkv	protein_coding	CaM kinase-like vesicle-associated [Source:RGD Symbol;Acc:621488]
ENSRNOG00000024526	227.384	3.08975	0.212026	14.5725	4.20214e-48	1.833e-45	469.921	396.393	354.775	52.3001	42.5073	48.4084	Ttc34	protein_coding	tetratricopeptide repeat domain 34 [Source:RGD Symbol;Acc:1304840]
ENSRNOG00000063630	6.43317	3.08563	0.99741	3.09364	0.00197718	0.00698127	9.61202	11.6586	13.2379	0	2.07353	2.01702	Dlx6	protein_coding	distal-less homeobox 6 [Source:RGD Symbol;Acc:1561539]
ENSRNOG00000026295	6.4157	3.07845	1.02965	2.98981	0.00279152	0.00944496	10.68	18.4595	5.29515	1.00577	1.03676	2.01702	Rbpjl	protein_coding	recombination signal binding protein for immunoglobulin kappa J region-like [Source:RGD Symbol;Acc:1304786]
ENSRNOG00000030410	55.978	3.07332	0.377467	8.14195	3.88974e-16	1.37287e-14	131.364	80.6387	88.2525	9.05194	12.4412	14.1191	Zfp958	protein_coding	zinc finger protein 958 [Source:RGD Symbol;Acc:2311392]
ENSRNOG00000032708	44.7029	3.07307	0.394575	7.7883	6.79184e-15	2.04501e-13	87.5762	81.6103	70.602	13.075	8.2941	7.05956	RT1-Bb	protein_coding	RT1 class II, locus Bb [Source:RGD Symbol;Acc:3469]
ENSRNOG00000002343	108.159	3.07126	0.301959	10.1711	2.66788e-24	2.16124e-22	134.568	217.627	227.691	27.1558	20.7353	21.1787	Uchl1	protein_coding	ubiquitin C-terminal hydrolase L1 [Source:RGD Symbol;Acc:3928]
ENSRNOG00000013681	15.9082	3.07008	0.637826	4.81336	1.48415e-06	1.12918e-05	25.6321	34.9758	24.7107	4.02309	2.07353	4.03403	Kcns1	protein_coding	potassium voltage-gated channel, modifier subfamily S, member 1 [Source:RGD Symbol;Acc:621524]
ENSRNOG00000019922	47.6308	3.06101	0.385392	7.94258	1.98013e-15	6.45326e-14	95.0522	91.3258	68.8369	9.05194	12.4412	9.07657	Ntpcr	protein_coding	nucleoside-triphosphatase, cancer-related [Source:RGD Symbol;Acc:1306192]
ENSRNOG00000021962	42.6216	3.05763	0.452932	6.75074	1.47091e-11	2.66487e-10	54.4681	115.615	58.2466	10.0577	7.25734	10.0851	Fzd2	protein_coding	frizzled class receptor 2 [Source:RGD Symbol;Acc:71012]
ENSRNOG00000021103	1828.34	3.05613	0.250227	12.2134	2.63564e-34	5.21367e-32	4715.23	1988.76	3088.84	366.101	342.132	468.956	Nrxn2	protein_coding	neurexin 2 [Source:RGD Symbol;Acc:620211]
ENSRNOG00000005281	483.518	3.04158	0.154824	19.6454	6.33281e-86	1.79556e-82	872.558	804.444	909.883	106.612	105.75	101.859	Stx16	protein_coding	syntaxin 16 [Source:RGD Symbol;Acc:1309423]
ENSRNOG00000007243	78.2193	3.04108	0.304757	9.97871	1.88902e-23	1.42826e-21	130.296	159.334	128.849	15.0866	16.5882	19.1617	Havcr1	protein_coding	hepatitis A virus cellular receptor 1 [Source:RGD Symbol;Acc:708425]
ENSRNOG00000022806	115.038	3.03011	0.261202	11.6006	4.09022e-31	6.56442e-29	226.417	175.851	212.688	23.1327	25.9191	26.2212		protein_coding
ENSRNOG00000002041	46.252	3.02419	0.412334	7.33433	2.2284e-13	5.38489e-12	59.8081	89.3827	97.9603	13.075	5.18382	12.1021	Boc	protein_coding	BOC cell adhesion associated, oncogene regulated [Source:RGD Symbol;Acc:1304550]
ENSRNOG00000030243	13.8402	3.0174	0.694445	4.34505	1.39245e-05	8.63591e-05	18.156	20.4026	35.301	3.01731	4.14705	2.01702	Lrp1b	protein_coding	LDL receptor related protein 1B [Source:RGD Symbol;Acc:1306160]
ENSRNOG00000054086	6.169	3.01533	1.00345	3.00496	0.00265615	0.00904635	10.68	11.6586	10.5903	2.01154	2.07353	0	Sp5	protein_coding	Sp5 transcription factor [Source:RGD Symbol;Acc:1308499]
ENSRNOG00000005705	81.4718	3.01239	0.308102	9.77725	1.40991e-22	9.36932e-21	133.5	138.932	162.385	11.0635	21.772	21.1787	Qpct	protein_coding	glutaminyl-peptide cyclotransferase [Source:RGD Symbol;Acc:1562284]
ENSRNOG00000016907	886.497	3.00847	0.162707	18.4902	2.47826e-76	4.21602e-73	1846.58	1479.67	1404.98	216.241	199.059	172.455	Ppp5c	protein_coding	protein phosphatase 5, catalytic subunit [Source:RGD Symbol;Acc:68415]
ENSRNOG00000012762	1907.46	3.00334	0.172119	17.4492	3.49004e-68	3.49251e-65	3672.86	3744.36	2758.77	511.938	386.713	370.122	Zfp64	protein_coding	zinc finger protein 64 [Source:RGD Symbol;Acc:1307948]
ENSRNOG00000070971	39.471	2.9975	0.421109	7.11812	1.09408e-12	2.37404e-11	53.4001	76.7525	80.3098	10.0577	6.22058	10.0851		protein_coding
ENSRNOG00000053402	15.2489	2.99617	0.653005	4.58828	4.46916e-06	3.07687e-05	35.2441	21.3741	24.7107	2.01154	3.11029	5.04254	Gabrq	protein_coding	gamma-aminobutyric acid type A receptor subunit theta [Source:RGD Symbol;Acc:68331]
ENSRNOG00000023633	18.17	2.99584	0.677173	4.42404	9.68739e-06	6.24486e-05	12.816	50.5206	33.5359	4.02309	2.07353	6.05105	Crabp1	protein_coding	cellular retinoic acid binding protein 1 [Source:RGD Symbol;Acc:2400]
ENSRNOG00000016326	9.10903	2.99447	0.860179	3.48121	0.000499146	0.0020915	12.816	24.2888	11.4728	1.00577	1.03676	4.03403	Cx3cl1	protein_coding	C-X3-C motif chemokine ligand 1 [Source:RGD Symbol;Acc:620458]
ENSRNOG00000002461	2120.33	2.9836	0.198724	15.0138	5.96555e-51	3.17143e-48	2722.34	5015.15	3556.58	509.926	454.102	463.914	Nid1	protein_coding	nidogen 1 [Source:RGD Symbol;Acc:3178]
ENSRNOG00000067242	11.9906	2.97137	0.721861	4.11627	3.8506e-05	0.000214424	17.088	28.175	18.533	2.01154	3.11029	3.02552		protein_coding
ENSRNOG00000051986	765.072	2.97061	0.151764	19.5739	2.58307e-85	6.2776e-82	1492	1258.16	1321.14	197.131	158.625	163.378	Plcg2	protein_coding	phospholipase C, gamma 2 [Source:RGD Symbol;Acc:3348]
ENSRNOG00000007816	88.0422	2.96365	0.357561	8.2885	1.14685e-16	4.29741e-15	215.737	88.4111	164.15	20.1154	18.6617	21.1787	AC131483.1	protein_coding
ENSRNOG00000046309	590.667	2.96006	0.179111	16.5264	2.36759e-61	2.01387e-58	1234.61	999.726	906.353	157.906	123.375	122.029	Gpr68	protein_coding	G protein-coupled receptor 68 [Source:RGD Symbol;Acc:1309559]
ENSRNOG00000049407	517.026	2.95726	0.248744	11.8888	1.35383e-32	2.37437e-30	1152.37	929.774	666.306	82.4733	108.86	162.37	Shisa8	protein_coding	shisa family member 8 [Source:RGD Symbol;Acc:1563996]
ENSRNOG00000015393	31.1047	2.95208	0.450203	6.55721	5.48241e-11	9.1798e-10	51.2641	59.2646	54.7165	8.04617	8.2941	5.04254	Slc32a1	protein_coding	solute carrier family 32 member 1 [Source:RGD Symbol;Acc:621402]
ENSRNOG00000012819	4.43474	2.94426	1.17708	2.50133	0.0123728	0.0339822	8.54402	9.71551	5.29515	0	1.03676	2.01702	Gdnf	protein_coding	glial cell derived neurotrophic factor [Source:RGD Symbol;Acc:2677]
ENSRNOG00000036671	940.471	2.9408	0.167111	17.5979	2.55716e-69	2.7189e-66	1578.51	1952.82	1461.46	252.449	193.875	203.719	Tex19.2	protein_coding	testis expressed gene 19.2 [Source:RGD Symbol;Acc:1588608]
ENSRNOG00000016141	5.8681	2.93653	1.02291	2.87076	0.00409484	0.0132185	8.54402	15.5448	7.0602	1.00577	1.03676	2.01702	Hoxc11	protein_coding	homeobox C11 [Source:RGD Symbol;Acc:6489991]
ENSRNOG00000050848	90.8153	2.93401	0.397593	7.37943	1.58969e-13	3.91371e-12	108.936	265.233	107.668	14.0808	20.7353	28.2382	Dtx1	protein_coding	deltex E3 ubiquitin ligase 1 [Source:RGD Symbol;Acc:1585380]
ENSRNOG00000013262	17.5191	2.92637	0.710043	4.12139	3.76592e-05	0.000209983	52.3321	9.71551	30.8884	3.01731	3.11029	6.05105	Myl1	protein_coding	myosin, light chain 1 [Source:RGD Symbol;Acc:1598796]
ENSRNOG00000006802	19.9856	2.89874	0.570516	5.08091	3.75624e-07	3.2192e-06	27.7681	32.0612	45.8913	4.02309	3.11029	7.05956	Lrrn1	protein_coding	leucine rich repeat neuronal 1 [Source:RGD Symbol;Acc:1564145]
ENSRNOG00000011305	28.5885	2.89654	0.47295	6.12442	9.10163e-10	1.24667e-08	40.5841	61.2077	49.4214	8.04617	6.22058	6.05105	Sox10	protein_coding	SRY-box transcription factor 10 [Source:RGD Symbol;Acc:3735]
ENSRNOG00000016890	8.57927	2.88973	0.841826	3.4327	0.000597613	0.00244917	13.884	15.5448	15.8854	1.00577	4.14705	1.00851	Tppp3	protein_coding	tubulin polymerization-promoting protein family member 3 [Source:RGD Symbol;Acc:1305061]
ENSRNOG00000016281	384.512	2.88858	0.285602	10.114	4.78872e-24	3.7891e-22	473.125	856.908	702.49	128.739	95.3822	50.4254	Col4a1	protein_coding	collagen type IV alpha 1 chain [Source:RGD Symbol;Acc:1307148]
ENSRNOG00000012942	4420.34	2.88685	0.631345	4.57254	4.81842e-06	3.29465e-05	12062	3262.47	8038.92	718.121	774.462	1666.06	Satb1	protein_coding	SATB homeobox 1 [Source:RGD Symbol;Acc:1305561]
ENSRNOG00000020151	69.7117	2.8831	0.321753	8.96061	3.22878e-19	1.61553e-17	133.5	136.017	98.8428	16.0923	19.6985	14.1191	Cdh1	protein_coding	cadherin 1 [Source:RGD Symbol;Acc:69279]
ENSRNOG00000011335	12.7499	2.87592	0.732797	3.92458	8.68821e-05	0.000442261	23.4961	15.5448	28.2408	0	5.18382	4.03403	Gpr50	protein_coding	G protein-coupled receptor 50 [Source:RGD Symbol;Acc:619863]
ENSRNOG00000021586	8.40003	2.85579	0.852084	3.35154	0.00080363	0.0031698	11.748	17.4879	15.0029	1.00577	4.14705	1.00851	Gpr39	protein_coding	G protein-coupled receptor 39 [Source:RGD Symbol;Acc:1306745]
ENSRNOG00000017676	86.4375	2.85179	0.353632	8.06429	7.36654e-16	2.50139e-14	118.548	229.286	107.668	20.1154	23.8455	19.1617	Plvap	protein_coding	plasmalemma vesicle associated protein [Source:RGD Symbol;Acc:619971]
ENSRNOG00000043098	144.276	2.84696	0.3077	9.2524	2.19504e-20	1.23241e-18	153.792	276.892	329.182	42.2424	37.3235	26.2212	Mt2A	protein_coding	metallothionein 2A [Source:RGD Symbol;Acc:1592345]
ENSRNOG00000007837	17.8648	2.8328	0.579579	4.88769	1.02027e-06	8.03393e-06	26.7001	31.0896	36.1835	3.01731	4.14705	6.05105	Acot11	protein_coding	acyl-CoA thioesterase 11 [Source:RGD Symbol;Acc:2324815]
ENSRNOG00000003515	21.9462	2.8265	0.550816	5.13147	2.87489e-07	2.51195e-06	28.8361	48.5775	37.9486	7.0404	7.25734	2.01702	Ephx1	protein_coding	epoxide hydrolase 1 [Source:RGD Symbol;Acc:2557]
ENSRNOG00000061073	722.726	2.81747	0.158992	17.7209	2.8938e-70	3.28195e-67	1358.5	1126.03	1313.2	209.2	172.103	157.327	Zfp275	protein_coding	zinc finger protein 275 [Source:RGD Symbol;Acc:1564630]
ENSRNOG00000008038	12.2583	2.81734	0.702179	4.01228	6.01348e-05	0.000318696	14.952	29.1465	20.2981	3.01731	3.11029	3.02552	Wbp2nl	protein_coding	WBP2 N-terminal like [Source:RGD Symbol;Acc:1586458]
ENSRNOG00000011518	27.2695	2.81733	0.499398	5.64145	1.68624e-08	1.86154e-07	50.1961	53.4353	39.7136	4.02309	4.14705	12.1021	Dusp26	protein_coding	dual specificity phosphatase 26 [Source:RGD Symbol;Acc:1310090]
ENSRNOG00000017209	765.794	2.81647	0.222772	12.6428	1.2259e-36	2.81824e-34	1131.01	1855.66	1036.97	223.281	181.434	166.404	Tubb3	protein_coding	tubulin, beta 3 class III [Source:RGD Symbol;Acc:628595]
ENSRNOG00000054203	191.178	2.8073	0.24668	11.3804	5.23864e-30	7.36526e-28	262.729	438.169	302.706	44.2539	50.8014	48.4084	Sim2	protein_coding	SIM bHLH transcription factor 2 [Source:RGD Symbol;Acc:1308016]
ENSRNOG00000064052	31.1706	2.80615	0.440376	6.37216	1.86384e-10	2.8617e-09	58.7401	46.6344	58.2466	7.0404	8.2941	8.06806	Kcna1	protein_coding	potassium voltage-gated channel subfamily A member 1 [Source:RGD Symbol;Acc:2949]
ENSRNOG00000050868	37.7826	2.80447	0.43398	6.46222	1.03179e-10	1.66062e-09	53.4001	59.2646	85.6049	14.0808	8.2941	6.05105	Ddx43	protein_coding	DEAD-box helicase 43 [Source:RGD Symbol;Acc:1586947]
ENSRNOG00000068848	45.8291	2.79884	0.393984	7.10395	1.21241e-12	2.61413e-11	75.8282	102.013	62.6593	15.0866	8.2941	11.0936	Onecut3	protein_coding	one cut domain, family member 3 [Source:MGI Symbol;Acc:MGI:1891409]
ENSRNOG00000014573	200.781	2.79746	0.285281	9.80597	1.0612e-22	7.16394e-21	488.077	236.087	329.182	42.2424	43.544	65.553	Ckmt1	protein_coding	creatine kinase, mitochondrial 1 [Source:RGD Symbol;Acc:61976]
ENSRNOG00000003563	296.394	2.79068	0.209794	13.302	2.2535e-40	6.18331e-38	510.505	561.556	481.859	100.577	67.3896	56.4764	Blmh	protein_coding	bleomycin hydrolase [Source:RGD Symbol;Acc:1304668]
ENSRNOG00000021474	7.99528	2.78651	0.930137	2.99581	0.00273719	0.00928703	5.34001	23.3172	13.2379	1.00577	1.03676	4.03403	Siglec5	protein_coding	sialic acid binding Ig-like lectin 5 [Source:RGD Symbol;Acc:1305432]
ENSRNOG00000037911	39.7162	2.77554	0.563041	4.92956	8.24161e-07	6.60416e-06	75.8282	35.9474	96.1952	5.02886	3.11029	22.1872		protein_coding	LRRGT00193 [Source:RGD Symbol;Acc:1594204]
ENSRNOG00000015318	22.4858	2.77274	0.574057	4.83008	1.36479e-06	1.04821e-05	26.7001	59.2646	31.7709	8.04617	2.07353	7.05956	Heyl	protein_coding	hes-related family bHLH transcription factor with YRPW motif-like [Source:RGD Symbol;Acc:1305022]
ENSRNOG00000025615	19.8755	2.75952	0.60735	4.54354	5.53176e-06	3.7418e-05	41.6521	43.7198	18.533	2.01154	8.2941	5.04254	Rnase1l1	protein_coding	ribonuclease, RNase A family, 1-like 1 (pancreatic) [Source:RGD Symbol;Acc:1310106]
ENSRNOG00000020144	6.56588	2.75863	1.04221	2.6469	0.00812335	0.0237529	2.13601	13.6017	18.533	1.00577	3.11029	1.00851	Rusf1	protein_coding	RUS family member 1 [Source:RGD Symbol;Acc:1310127]
ENSRNOG00000011541	68.5643	2.75707	0.355339	7.75898	8.56142e-15	2.52859e-13	113.208	151.562	93.5476	9.05194	23.8455	20.1702	Cygb	protein_coding	cytoglobin [Source:RGD Symbol;Acc:69415]
ENSRNOG00000011076	1242.85	2.7545	0.239725	11.4902	1.47739e-30	2.26427e-28	2979.73	1455.38	2059.81	303.743	255.044	403.403	Ank2	protein_coding	ankyrin 2 [Source:RGD Symbol;Acc:620156]
ENSRNOG00000001195	84.9812	2.74975	0.30543	9.00287	2.19897e-19	1.12677e-17	119.616	187.509	136.791	23.1327	17.625	25.2127	Trpv4	protein_coding	transient receptor potential cation channel, subfamily V, member 4 [Source:RGD Symbol;Acc:69337]
ENSRNOG00000000043	54.6727	2.74616	0.369058	7.44101	9.99195e-14	2.53328e-12	72.6242	98.1266	114.728	20.1154	9.33087	13.1106	Idua	protein_coding	alpha-L-iduronidase [Source:RGD Symbol;Acc:1310943]
ENSRNOG00000025235	53.3783	2.74167	0.433391	6.32609	2.51444e-10	3.77211e-09	59.8081	153.505	65.3068	14.0808	12.4412	15.1276	Tmem130	protein_coding	transmembrane protein 130 [Source:RGD Symbol;Acc:1563248]
ENSRNOG00000046005	5642.38	2.73721	0.202431	13.5217	1.16502e-41	3.53917e-39	12110.1	10248.9	7080.5	1284.37	1296.99	1833.47	Scd2	protein_coding	stearoyl-Coenzyme A desaturase 2 [Source:RGD Symbol;Acc:621177]
ENSRNOG00000008785	1188.33	2.73534	0.262879	10.4053	2.34524e-25	2.12219e-23	2911.38	1199.87	2088.05	298.714	246.75	385.25	Klf5	protein_coding	Kruppel-like factor 5 [Source:RGD Symbol;Acc:621446]
ENSRNOG00000006984	12.9206	2.73415	0.723724	3.7779	0.000158157	0.000755779	11.748	29.1465	26.4757	6.03463	3.11029	1.00851	Mapk11	protein_coding	mitogen-activated protein kinase 11 [Source:RGD Symbol;Acc:1309340]
ENSRNOG00000068476	19.4218	2.73028	0.54602	5.00034	5.72303e-07	4.73772e-06	37.3801	33.0327	30.8884	4.02309	4.14705	7.05956	RGD1560314	protein_coding	RGD1560314 [Source:RGD Symbol;Acc:1560314]
ENSRNOG00000007864	90.2928	2.72426	0.311119	8.75635	2.01679e-18	9.19831e-17	198.648	117.558	154.442	19.1097	20.7353	31.2637	Vrk2	protein_coding	VRK serine/threonine kinase 2 [Source:RGD Symbol;Acc:1311585]
ENSRNOG00000053769	27.1704	2.72143	0.535732	5.07983	3.77769e-07	3.23433e-06	55.5361	52.4638	33.5359	1.00577	11.4044	9.07657	Soat2	protein_coding	sterol O-acyltransferase 2 [Source:RGD Symbol;Acc:628865]
ENSRNOG00000023972	667.607	2.71976	0.239347	11.3632	6.37437e-30	8.74523e-28	803.138	1487.44	1187	212.218	191.801	124.046	Col4a2	protein_coding	collagen type IV alpha 2 chain [Source:RGD Symbol;Acc:1308085]
ENSRNOG00000003259	1459.48	2.71594	0.183187	14.8261	9.93459e-50	4.9708e-47	3176.24	2505.63	1918.61	379.176	358.72	418.531	C1qtnf1	protein_coding	C1q and TNF related 1 [Source:RGD Symbol;Acc:1359204]
ENSRNOG00000008045	15.3868	2.71591	0.608382	4.46415	8.0386e-06	5.2577e-05	27.7681	22.3457	30.0058	5.02886	4.14705	3.02552	Slamf9	protein_coding	SLAM family member 9 [Source:RGD Symbol;Acc:1305945]
ENSRNOG00000004269	157.676	2.71576	0.239641	11.3326	9.04376e-30	1.20197e-27	301.177	233.172	286.821	54.3117	36.2867	34.2893	Myt1l	protein_coding	myelin transcription factor 1-like [Source:RGD Symbol;Acc:620550]
ENSRNOG00000032261	289.514	2.71567	0.229919	11.8114	3.40726e-32	5.79643e-30	430.405	651.911	425.377	93.5367	63.2425	72.6126	Cyp2d4	protein_coding	cytochrome P450, family 2, subfamily d, polypeptide 4 [Source:RGD Symbol;Acc:620640]
ENSRNOG00000001911	25.4476	2.70045	0.492904	5.47865	4.28588e-08	4.38433e-07	50.1961	49.5491	32.6534	9.05194	5.18382	6.05105	Map6d1	protein_coding	MAP6 domain containing 1 [Source:RGD Symbol;Acc:1560102]
ENSRNOG00000060464	138.164	2.69686	0.242389	11.1262	9.3543e-29	1.14486e-26	246.709	254.546	217.101	33.1905	29.0294	48.4084	Plxna3	protein_coding	plexin A3 [Source:RGD Symbol;Acc:1584973]
ENSRNOG00000026745	37.9882	2.69487	0.396708	6.79309	1.09756e-11	2.03372e-10	64.0802	58.2931	75.0146	9.05194	11.4044	10.0851	Acsl6	protein_coding	acyl-CoA synthetase long-chain family member 6 [Source:RGD Symbol;Acc:69403]
ENSRNOG00000052486	30.2611	2.68434	0.498731	5.38235	7.35207e-08	7.20054e-07	38.4481	61.2077	57.3641	9.05194	13.4779	2.01702	Kcna6	protein_coding	potassium voltage-gated channel subfamily A member 6 [Source:RGD Symbol;Acc:62083]
ENSRNOG00000049392	5.06541	2.68408	1.11092	2.41608	0.0156885	0.0417084	6.40802	14.5733	5.29515	1.00577	3.11029	0	Sowahd	protein_coding	sosondowah ankyrin repeat domain family member D [Source:RGD Symbol;Acc:1563086]
ENSRNOG00000053640	8.79167	2.68336	0.802782	3.34258	0.000830045	0.00326114	13.884	19.431	12.3553	3.01731	1.03676	3.02552	Kcng2	protein_coding	potassium voltage-gated channel modifier subfamily G member 2 [Source:RGD Symbol;Acc:1309521]
ENSRNOG00000007137	91.4825	2.65585	0.305487	8.69381	3.50476e-18	1.57317e-16	192.24	116.586	165.032	27.1558	17.625	30.2552	Ly6i	protein_coding	lymphocyte antigen 6 complex, locus I [Source:RGD Symbol;Acc:628818]
ENSRNOG00000025520	39.4356	2.65025	0.432166	6.13248	8.65213e-10	1.19182e-08	42.7201	94.2404	67.0719	11.0635	12.4412	9.07657	Lbx1	protein_coding	ladybird homeobox 1 [Source:RGD Symbol;Acc:1564197]
ENSRNOG00000002746	121.952	2.65009	0.278914	9.50148	2.06926e-21	1.24831e-19	154.86	266.205	210.041	40.2309	32.1397	28.2382	Fstl1	protein_coding	follistatin-like 1 [Source:RGD Symbol;Acc:68955]
ENSRNOG00000018827	6.16404	2.64815	0.988693	2.67843	0.00739675	0.0218955	13.884	3.8862	14.1204	2.01154	2.07353	1.00851	Htr7	protein_coding	5-hydroxytryptamine receptor 7 [Source:RGD Symbol;Acc:71034]
ENSRNOG00000050794	15.956	2.64646	0.628614	4.21	2.55373e-05	0.000148934	14.952	34.0043	33.5359	3.01731	5.18382	5.04254	Pdlim4	protein_coding	PDZ and LIM domain 4 [Source:RGD Symbol;Acc:3575]
ENSRNOG00000010447	6.12516	2.64392	0.945432	2.79652	0.00516566	0.0161008	9.61202	9.71551	12.3553	1.00577	1.03676	3.02552	Tmod2	protein_coding	tropomodulin 2 [Source:RGD Symbol;Acc:61948]
ENSRNOG00000029317	4.93564	2.63833	1.09563	2.40805	0.016038	0.0424718	8.54402	11.6586	5.29515	1.00577	3.11029	0	AABR07043659.1	protein_coding	ribosomal protein S27a, pseudogene 6 [Source:RGD Symbol;Acc:1588826]
ENSRNOG00000013416	47.7476	2.63773	0.377267	6.99167	2.71638e-12	5.60133e-11	70.4882	103.956	72.367	9.05194	13.4779	17.1446	Arid3c	protein_coding	AT-rich interaction domain 3C [Source:RGD Symbol;Acc:1560943]
ENSRNOG00000029637	12.2235	2.63644	0.670985	3.92921	8.52239e-05	0.000434081	21.3601	23.3172	18.533	4.02309	2.07353	4.03403	Acot6	protein_coding	acyl-CoA thioesterase 6 [Source:RGD Symbol;Acc:1309669]
ENSRNOG00000040201	9.73237	2.62974	0.76381	3.44292	0.00057546	0.00236524	17.088	15.5448	17.6505	5.02886	2.07353	1.00851	Atp6ap1l	protein_coding	ATPase H+ transporting accessory protein 1 like [Source:RGD Symbol;Acc:1564936]
ENSRNOG00000015133	2001.77	2.62932	0.177475	14.8152	1.16874e-49	5.68072e-47	3373.82	2801.95	4163.75	667.832	511.124	492.152	Kmt2a	protein_coding	lysine methyltransferase 2A [Source:RGD Symbol;Acc:1586165]
ENSRNOG00000011446	193.096	2.62546	0.2705	9.70595	2.84423e-22	1.81902e-20	338.557	436.226	222.396	53.3059	43.544	64.5445	Vill	protein_coding	villin-like [Source:RGD Symbol;Acc:1304843]
ENSRNOG00000014118	6.05398	2.62506	0.964497	2.72169	0.00649493	0.0195803	8.54402	6.80086	15.8854	2.01154	2.07353	1.00851	Klkb1	protein_coding	kallikrein B1 [Source:RGD Symbol;Acc:67382]
ENSRNOG00000019549	4993.87	2.62194	0.119343	21.9698	5.59983e-107	2.38161e-103	9565.03	8013.35	8197.77	1442.28	1392.37	1352.41	Akap12	protein_coding	A-kinase anchoring protein 12 [Source:RGD Symbol;Acc:70988]
ENSRNOG00000025211	21.7472	2.62111	0.584894	4.48134	7.41757e-06	4.89859e-05	30.9721	19.431	61.7767	7.0404	6.22058	5.04254		protein_coding	rCG64283-like [Source:RGD Symbol;Acc:2320498]
ENSRNOG00000018798	20.6438	2.61833	0.549535	4.76463	1.89201e-06	1.40615e-05	35.2441	45.6629	25.5932	3.01731	8.2941	6.05105	Bcan	protein_coding	brevican [Source:RGD Symbol;Acc:2194]
ENSRNOG00000020747	14.4656	2.61175	0.642174	4.06705	4.76128e-05	0.000258865	19.224	35.9474	19.4155	3.01731	4.14705	5.04254	Nkx2-5	protein_coding	NK2 homeobox 5 [Source:RGD Symbol;Acc:620520]
ENSRNOG00000033613	44.4232	2.60501	0.379572	6.86302	6.74185e-12	1.29596e-10	90.7802	73.8379	64.4243	16.0923	8.2941	13.1106	AABR07030647.1	protein_coding	similar to ribosomal protein L10a [Source:RGD Symbol;Acc:1565459]
ENSRNOG00000062776	15.5195	2.60091	0.61984	4.19609	2.71564e-05	0.000157244	23.4961	18.4595	37.9486	4.02309	4.14705	5.04254	Zfp563	protein_coding	zinc finger protein 563 [Source:RGD Symbol;Acc:1308729]
ENSRNOG00000021097	49.0136	2.59731	0.385792	6.73241	1.6688e-11	2.99469e-10	70.4882	116.586	65.3068	16.0923	14.5147	11.0936	Hpn	protein_coding	hepsin [Source:RGD Symbol;Acc:61982]
ENSRNOG00000020138	51.199	2.59647	0.374635	6.93067	4.18865e-12	8.30505e-11	68.3522	78.6956	116.493	19.1097	12.4412	12.1021	Slc4a3	protein_coding	solute carrier family 4 member 3 [Source:RGD Symbol;Acc:3712]
ENSRNOG00000019147	418.557	2.5875	0.288084	8.98175	2.66494e-19	1.35331e-17	578.857	1134.77	439.497	103.594	128.559	126.063	Stom	protein_coding	stomatin [Source:RGD Symbol;Acc:1305109]
ENSRNOG00000069830	70.0465	2.5866	0.298135	8.67593	4.10168e-18	1.80771e-16	131.364	110.757	118.258	20.1154	16.5882	23.1957		protein_coding
ENSRNOG00000047867	52.2658	2.58629	0.342324	7.55511	4.18522e-14	1.11422e-12	80.1002	103.956	84.7224	14.0808	17.625	13.1106	Klhdc8b	protein_coding	kelch domain containing 8B [Source:RGD Symbol;Acc:1359445]
ENSRNOG00000016763	42.2398	2.57295	0.471925	5.45203	4.97984e-08	5.02474e-07	40.5841	114.643	61.7767	15.0866	6.22058	15.1276	Fgfr4	protein_coding	fibroblast growth factor receptor 4 [Source:RGD Symbol;Acc:2612]
ENSRNOG00000003176	14.1216	2.56743	0.626353	4.09901	4.14925e-05	0.000229104	26.7001	28.175	17.6505	4.02309	4.14705	4.03403	NEWGENE_1310011	protein_coding	Mix paired-like homeobox 1 [Source:RGD Symbol;Acc:1310011]
ENSRNOG00000051015	23.2596	2.54711	0.497297	5.1219	3.02466e-07	2.62528e-06	41.6521	46.6344	30.8884	5.02886	8.2941	7.05956	Cd70	protein_coding	Cd70 molecule [Source:RGD Symbol;Acc:1588573]
ENSRNOG00000028456	9.28898	2.54688	0.845363	3.01276	0.0025888	0.00885418	9.61202	29.1465	8.82525	1.00577	3.11029	4.03403	Ush1g	protein_coding	USH1 protein network component sans [Source:RGD Symbol;Acc:1304551]
ENSRNOG00000005113	8.13513	2.54599	0.913012	2.78856	0.00529431	0.0164416	13.884	24.2888	3.5301	3.01731	2.07353	2.01702	Nkx1-1	protein_coding	NK1 homeobox 1 [Source:RGD Symbol;Acc:1564874]
ENSRNOG00000003039	19.7106	2.54473	0.565116	4.50302	6.69939e-06	4.46942e-05	46.9921	21.3741	32.6534	5.02886	4.14705	8.06806	Wnt3a	protein_coding	Wnt family member 3A [Source:RGD Symbol;Acc:1308057]
ENSRNOG00000016863	28.9583	2.54365	0.489866	5.19255	2.0743e-07	1.86512e-06	44.8561	69.9517	33.5359	12.0693	8.2941	5.04254	Pnma8b	protein_coding	PNMA family member 8B [Source:RGD Symbol;Acc:1560435]
ENSRNOG00000001851	46.5017	2.54221	0.534423	4.75693	1.96556e-06	1.45573e-05	155.928	50.5206	31.7709	11.0635	17.625	12.1021	Far2	protein_coding	fatty acyl CoA reductase 2 [Source:RGD Symbol;Acc:1565966]
ENSRNOG00000008034	841.239	2.54083	0.234956	10.8141	2.95292e-27	3.04455e-25	2052.7	1039.56	1215.24	215.235	232.235	292.467	Tmeff1	protein_coding	transmembrane protein with EGF-like and two follistatin-like domains 1 [Source:RGD Symbol;Acc:62005]
ENSRNOG00000025200	17.3019	2.53994	0.680468	3.73263	0.00018949	0.000886579	18.156	26.2319	44.1262	0	6.22058	9.07657		protein_coding	uncharacterized LOC102553785 [Source:RGD Symbol;Acc:7751972]
ENSRNOG00000063517	21.8572	2.53718	0.583805	4.34593	1.38684e-05	8.60432e-05	27.7681	61.2077	22.9456	9.05194	3.11029	7.05956	Rflna	protein_coding	refilin A [Source:RGD Symbol;Acc:1588777]
ENSRNOG00000021201	6530.68	2.52436	0.21183	11.9169	9.66243e-33	1.7675e-30	8862.29	11906.4	12613	2630.09	1758.35	1413.93	Txnip	protein_coding	thioredoxin interacting protein [Source:RGD Symbol;Acc:620886]
ENSRNOG00000012424	287.819	2.52197	0.256673	9.82563	8.73284e-23	5.96639e-21	667.502	351.701	451.853	75.4329	70.4999	109.927	Adam23	protein_coding	ADAM metallopeptidase domain 23 [Source:RGD Symbol;Acc:1305739]
ENSRNOG00000033389	52.5517	2.51864	0.463445	5.43461	5.49169e-08	5.51178e-07	69.4202	149.619	49.4214	8.04617	17.625	21.1787	Susd2	protein_coding	sushi domain containing 2 [Source:RGD Symbol;Acc:1308595]
ENSRNOG00000036816	551.316	2.51767	0.191171	13.1697	1.3107e-39	3.23155e-37	1171.6	787.928	856.932	170.981	138.926	181.531	Wls	protein_coding	Wnt ligand secretion mediator [Source:RGD Symbol;Acc:735139]
ENSRNOG00000026432	55.7015	2.51251	0.367708	6.8329	8.32168e-12	1.57473e-10	128.16	68.9801	87.37	21.1212	12.4412	16.1361	Syt7	protein_coding	synaptotagmin 7 [Source:RGD Symbol;Acc:62013]
ENSRNOG00000026840	171.322	2.51155	0.253076	9.9241	3.27051e-23	2.37769e-21	223.213	385.706	265.64	56.3232	45.6176	51.4339	Thap3	protein_coding	THAP domain containing 3 [Source:RGD Symbol;Acc:1308109]
ENSRNOG00000067437	5.69331	2.50992	0.959988	2.61453	0.0089349	0.0257541	9.61202	9.71551	9.70777	1.00577	3.11029	1.00851		protein_coding	similar to small nuclear ribonucleoparticle-associated protein [Source:RGD Symbol;Acc:1586418]
ENSRNOG00000018488	55.5099	2.5078	0.373909	6.70698	1.98693e-11	3.51003e-10	89.7122	129.216	64.4243	18.1039	12.4412	19.1617	Cd40	protein_coding	CD40 molecule [Source:RGD Symbol;Acc:619830]
ENSRNOG00000016043	8.9921	2.50165	0.846537	2.95515	0.00312515	0.0104409	10.68	7.77241	27.3583	4.02309	3.11029	1.00851	Aqp4	protein_coding	aquaporin 4 [Source:RGD Symbol;Acc:2143]
ENSRNOG00000001519	100.006	2.49556	0.27897	8.94564	3.69787e-19	1.83942e-17	129.228	202.083	178.27	35.202	29.0294	26.2212	Dlx2	protein_coding	distal-less homeobox 2 [Source:RGD Symbol;Acc:1304853]
ENSRNOG00000014589	17.9136	2.49145	0.551641	4.51643	6.28906e-06	4.21716e-05	28.8361	26.2319	36.1835	7.0404	4.14705	5.04254	Arpin	protein_coding	actin-related protein 2/3 complex inhibitor [Source:RGD Symbol;Acc:1311021]
ENSRNOG00000015303	5.6171	2.49122	0.994287	2.50554	0.0122266	0.0336567	7.47602	8.74396	12.3553	0	3.11029	2.01702	Fbll1	protein_coding	fibrillarin-like 1 [Source:RGD Symbol;Acc:1562841]
ENSRNOG00000015903	858.559	2.48792	0.221717	11.2212	3.21036e-29	4.01579e-27	1552.88	1613.75	1205.53	187.073	227.051	365.08	Add2	protein_coding	adducin 2 [Source:RGD Symbol;Acc:2042]
ENSRNOG00000011729	29.0448	2.48642	0.4722	5.26561	1.39724e-07	1.30032e-06	41.6521	51.4922	54.7165	4.02309	7.25734	15.1276	Nxf2	protein_coding	nuclear RNA export factor 2 [Source:RGD Symbol;Acc:1559530]
ENSRNOG00000010635	59.1826	2.4825	0.327918	7.5705	3.71786e-14	9.94511e-13	86.5082	117.558	97.0777	13.075	19.6985	21.1787	Igfbp4	protein_coding	insulin-like growth factor binding protein 4 [Source:RGD Symbol;Acc:2875]
ENSRNOG00000033653	46.7467	2.47624	0.375372	6.59676	4.20245e-11	7.14207e-10	82.2362	89.3827	66.1894	9.05194	12.4412	21.1787	Mpp3	protein_coding	membrane palmitoylated protein 3 [Source:RGD Symbol;Acc:620015]
ENSRNOG00000002812	8.87387	2.47531	0.78956	3.13505	0.00171825	0.00614997	11.748	17.4879	15.8854	1.00577	2.07353	5.04254	Lhx1	protein_coding	LIM homeobox 1 [Source:RGD Symbol;Acc:71074]
ENSRNOG00000000456	14.4297	2.47216	0.903163	2.73723	0.00619594	0.0187955	6.40802	56.35	10.5903	8.04617	5.18382	0	Psmb8	protein_coding	proteasome 20S subunit beta 8 [Source:RGD Symbol;Acc:3426]
ENSRNOG00000018952	27.6469	2.46825	0.465665	5.30049	1.15495e-07	1.08553e-06	39.5161	62.1793	38.8311	10.0577	6.22058	9.07657	Sema3g	protein_coding	semaphorin 3G [Source:RGD Symbol;Acc:1306079]
ENSRNOG00000027606	35.4221	2.46709	0.448293	5.50331	3.72725e-08	3.8499e-07	45.9241	85.4965	48.5389	14.0808	12.4412	6.05105	Neurl1b	protein_coding	neuralized E3 ubiquitin protein ligase 1B [Source:RGD Symbol;Acc:1564984]
ENSRNOG00000002664	17.7351	2.466	0.606039	4.06905	4.72059e-05	0.000256981	22.4281	44.6913	22.9456	6.03463	8.2941	2.01702	Emp2	protein_coding	epithelial membrane protein 2 [Source:RGD Symbol;Acc:1359629]
ENSRNOG00000008847	6.62428	2.46498	0.894429	2.75593	0.00585255	0.0179491	11.748	7.77241	14.1204	1.00577	2.07353	3.02552	Gja3	protein_coding	gap junction protein, alpha 3 [Source:RGD Symbol;Acc:621820]
ENSRNOG00000023587	63.0882	2.46482	0.341698	7.21344	5.45572e-13	1.2375e-11	139.908	103.956	76.7797	19.1097	16.5882	22.1872	Dhtkd1	protein_coding	dehydrogenase E1 and transketolase domain containing 1 [Source:RGD Symbol;Acc:1308092]
ENSRNOG00000067844	11.0361	2.45978	0.725578	3.3901	0.000698673	0.00280194	13.884	26.2319	15.8854	4.02309	5.18382	1.00851		protein_coding	trophinin [Source:NCBI gene (formerly Entrezgene);Acc:100912141]
ENSRNOG00000064081	17.6954	2.45817	0.627317	3.91855	8.90838e-05	0.000451308	28.8361	29.1465	31.7709	0	10.3676	6.05105		protein_coding
ENSRNOG00000018764	114.394	2.45735	0.282983	8.68374	3.82976e-18	1.70109e-16	155.928	262.319	162.385	32.1847	34.2132	39.3318	B3gnt3	protein_coding	UDP-GlcNAc:betaGal beta-1,3-N-acetylglucosaminyltransferase 3 [Source:RGD Symbol;Acc:1305151]
ENSRNOG00000019447	39.4788	2.45319	0.425595	5.76414	8.2075e-09	9.60289e-08	55.5361	97.1551	47.6563	13.075	9.33087	14.1191	Ecel1	protein_coding	endothelin converting enzyme-like 1 [Source:RGD Symbol;Acc:61806]
ENSRNOG00000021256	29.6068	2.45067	0.46154	5.30977	1.09766e-07	1.03683e-06	39.5161	70.9232	39.7136	9.05194	10.3676	8.06806	Adra1d	protein_coding	adrenoceptor alpha 1D [Source:RGD Symbol;Acc:62064]
ENSRNOG00000021345	470.529	2.44853	0.162082	15.1067	1.4619e-51	8.02255e-49	794.594	881.197	710.432	139.802	134.779	162.37	Timd2	protein_coding	T-cell immunoglobulin and mucin domain containing 2 [Source:RGD Symbol;Acc:1359571]
ENSRNOG00000065043	9.77796	2.44498	0.796213	3.07076	0.00213513	0.00746114	17.088	7.77241	24.7107	3.01731	1.03676	5.04254	RGD1562462	protein_coding	similar to Ifi204 protein [Source:RGD Symbol;Acc:1562462]
ENSRNOG00000005370	27.2961	2.44484	0.446918	5.47045	4.489e-08	4.5674e-07	46.9921	43.7198	47.6563	11.0635	8.2941	6.05105	S1pr4	protein_coding	sphingosine-1-phosphate receptor 4 [Source:RGD Symbol;Acc:1304801]
ENSRNOG00000019495	1329.75	2.44343	0.189002	12.9281	3.12628e-38	7.59775e-36	2619.81	2227.77	1892.13	331.905	378.419	528.458	Gbx2	protein_coding	gastrulation brain homeobox 2 [Source:RGD Symbol;Acc:621866]
ENSRNOG00000032364	26.1487	2.44309	0.483836	5.04942	4.43164e-07	3.74893e-06	49.1281	34.0043	49.4214	13.075	6.22058	5.04254	Tbcel	protein_coding	tubulin folding cofactor E-like [Source:RGD Symbol;Acc:1308880]
ENSRNOG00000014652	159.055	2.43245	0.300821	8.08602	6.16445e-16	2.11431e-14	257.389	189.452	358.305	72.4155	41.4705	35.2978	Aqp8	protein_coding	aquaporin 8 [Source:RGD Symbol;Acc:2146]
ENSRNOG00000071186	11.8857	2.43226	0.712443	3.41397	0.000640247	0.00259826	22.4281	17.4879	20.2981	8.04617	1.03676	2.01702		protein_coding	similar to Protein CXorf48 (Tumor antigen BJ-HCC-20) [Source:NCBI gene (formerly Entrezgene);Acc:685790]
ENSRNOG00000050023	22.7444	2.43	0.529471	4.58949	4.4434e-06	3.06037e-05	33.1081	57.3215	24.7107	8.04617	6.22058	7.05956	Crybb2	protein_coding	crystallin, beta B2 [Source:RGD Symbol;Acc:2417]
ENSRNOG00000055962	786.507	2.42879	0.220935	10.9932	4.11927e-28	4.5802e-26	1517.63	1495.22	967.247	188.079	230.161	320.706	Bgn	protein_coding	biglycan [Source:RGD Symbol;Acc:2207]
ENSRNOG00000010929	12.9339	2.4262	0.715212	3.39228	0.000693134	0.00278169	10.68	38.862	15.8854	4.02309	3.11029	5.04254	Tcam1	protein_coding	testicular cell adhesion molecule 1 [Source:RGD Symbol;Acc:69435]
ENSRNOG00000024689	25.9401	2.42487	0.566611	4.27961	1.87223e-05	0.000112546	34.1761	76.7525	20.2981	6.03463	8.2941	10.0851	Hopx	protein_coding	HOP homeobox [Source:RGD Symbol;Acc:621841]
ENSRNOG00000010947	92.6799	2.42048	0.287602	8.41608	3.89297e-17	1.54736e-15	137.772	200.139	130.614	30.1731	33.1764	24.2042	Mmp14	protein_coding	matrix metallopeptidase 14 [Source:RGD Symbol;Acc:620198]
ENSRNOG00000009797	96.8589	2.41722	0.35254	6.85658	7.05303e-12	1.35425e-10	111.072	257.461	120.906	25.1443	37.3235	29.2467	Aqp3	protein_coding	aquaporin 3 (Gill blood group) [Source:RGD Symbol;Acc:68428]
ENSRNOG00000006604	5.39621	2.41693	1.02212	2.36463	0.018048	0.046911	7.47602	13.6017	6.17767	2.01154	3.11029	0	Thy1	protein_coding	Thy-1 cell surface antigen [Source:RGD Symbol;Acc:3860]
ENSRNOG00000002072	9.61117	2.41475	0.76225	3.16792	0.00153531	0.00556073	9.61202	20.4026	18.533	5.02886	2.07353	2.01702	Eva1c	protein_coding	eva-1 homolog C [Source:RGD Symbol;Acc:1307569]
ENSRNOG00000019330	946.609	2.41222	0.180302	13.3788	8.04336e-41	2.31921e-38	1437.53	2004.31	1339.67	338.945	276.816	282.382	Procr	protein_coding	protein C receptor [Source:RGD Symbol;Acc:1305991]
ENSRNOG00000013835	24.639	2.41147	0.537765	4.48425	7.31713e-06	4.83789e-05	64.0802	24.2888	36.1835	10.0577	4.14705	9.07657	Timm8a2	protein_coding	translocase of inner mitochondrial membrane 8A2 [Source:RGD Symbol;Acc:1588172]
ENSRNOG00000047606	25.6393	2.40694	0.465479	5.17088	2.32993e-07	2.06657e-06	51.2641	34.9758	43.2437	8.04617	6.22058	10.0851	Bcl2a1	protein_coding	BCL2-related protein A1 [Source:RGD Symbol;Acc:620621]
ENSRNOG00000003280	112.881	2.40138	0.339004	7.08364	1.40418e-12	3.00855e-11	155.928	295.351	118.258	31.1789	34.2132	42.3573	Grin2c	protein_coding	glutamate ionotropic receptor NMDA type subunit 2C [Source:RGD Symbol;Acc:2739]
ENSRNOG00000063755	47.811	2.39519	0.400158	5.98561	2.15574e-09	2.79311e-08	116.412	51.4922	73.2496	14.0808	13.4779	18.1531	Gas2l3	protein_coding	growth arrest-specific 2 like 3 [Source:RGD Symbol;Acc:1594151]
ENSRNOG00000051056	157.758	2.3921	0.281476	8.49841	1.92213e-17	7.84155e-16	207.193	367.246	220.631	63.3636	50.8014	37.3148	AABR07063279.1	protein_coding	fibronectin type III domain containing 4 [Source:RGD Symbol;Acc:6496095]
ENSRNOG00000007799	17.9929	2.39051	0.536186	4.45835	8.25937e-06	5.39173e-05	27.7681	31.0896	31.7709	5.02886	7.25734	5.04254	Fam151a	protein_coding	family with sequence similarity 151, member A [Source:RGD Symbol;Acc:1359194]
ENSRNOG00000013552	510.505	2.38388	0.277702	8.5843	9.13944e-18	3.85807e-16	1123.54	904.514	542.753	128.739	126.485	236.999	Scd	protein_coding	stearoyl-CoA desaturase [Source:RGD Symbol;Acc:621176]
ENSRNOG00000015418	7.26929	2.36976	0.886618	2.67281	0.00752184	0.022231	6.40802	10.6871	19.4155	4.02309	2.07353	1.00851	Klhl14	protein_coding	kelch-like family member 14 [Source:RGD Symbol;Acc:1566178]
ENSRNOG00000010183	130.751	2.36918	0.238416	9.93718	2.86838e-23	2.10332e-21	232.825	191.396	232.987	45.2597	49.7646	32.2723	Gask1b	protein_coding	golgi associated kinase 1B [Source:RGD Symbol;Acc:735075]
ENSRNOG00000067370	13.4935	2.35991	0.66183	3.56574	0.000362836	0.00158393	25.6321	27.2034	15.0029	6.03463	1.03676	6.05105		protein_coding	uncharacterized LOC100911661 [Source:RGD Symbol;Acc:6491687]
ENSRNOG00000033733	36.1513	2.35492	0.420363	5.60211	2.11757e-08	2.2867e-07	48.0601	48.5775	84.7224	12.0693	10.3676	13.1106	Ccdc81	protein_coding	coiled-coil domain containing 81 [Source:RGD Symbol;Acc:1306766]
ENSRNOG00000008133	10.3686	2.35311	0.777526	3.0264	0.00247483	0.0085209	9.61202	29.1465	13.2379	4.02309	5.18382	1.00851	Mfng	protein_coding	MFNG O-fucosylpeptide 3-beta-N-acetylglucosaminyltransferase [Source:RGD Symbol;Acc:735126]
ENSRNOG00000059010	8.21811	2.35154	0.849543	2.768	0.00564011	0.0173853	7.47602	11.6586	22.0631	5.02886	2.07353	1.00851	Rnf212	protein_coding	ring finger protein 212 [Source:RGD Symbol;Acc:1588767]
ENSRNOG00000033695	5.14774	2.35134	1.00495	2.33976	0.0192959	0.0497367	5.34001	11.6586	8.82525	3.01731	1.03676	1.00851	AC095825.1	protein_coding	60S ribosomal protein L29 pseudogene [Source:RGD Symbol;Acc:11435887]
ENSRNOG00000025764	173.348	2.34927	0.337572	6.95931	3.4195e-12	6.90885e-11	174.084	276.892	418.317	80.4617	58.0587	32.2723	AC128848.1	protein_coding	metallothionein 1 [Source:RGD Symbol;Acc:3117]
ENSRNOG00000067356	21.6359	2.34903	0.526072	4.46523	7.99812e-06	5.23323e-05	42.7201	25.2603	40.5961	9.05194	3.11029	9.07657	Zfp42	protein_coding	zinc finger protein 42 [Source:RGD Symbol;Acc:2319133]
ENSRNOG00000047781	254.631	2.34741	0.235711	9.95884	2.30739e-23	1.71412e-21	419.725	544.069	313.296	88.5079	67.3896	94.7997	Slc25a23	protein_coding	solute carrier family 25 member 23 [Source:RGD Symbol;Acc:1588586]
ENSRNOG00000012682	113.325	2.34197	0.319791	7.32343	2.41709e-13	5.78335e-12	130.296	276.892	160.62	35.202	47.6911	29.2467	Nr5a1	protein_coding	nuclear receptor subfamily 5, group A, member 1 [Source:RGD Symbol;Acc:68350]
ENSRNOG00000017933	10.2839	2.34047	0.701109	3.33824	0.000843107	0.0033033	20.292	13.6017	17.6505	4.02309	3.11029	3.02552	Ccdc3	protein_coding	coiled-coil domain containing 3 [Source:RGD Symbol;Acc:1559473]
ENSRNOG00000001892	213.79	2.33482	0.552601	4.22515	2.38785e-05	0.000140318	199.716	594.589	276.23	99.5714	62.2058	50.4254	Tbx1	protein_coding	T-box transcription factor 1 [Source:RGD Symbol;Acc:1307734]
ENSRNOG00000009022	31.7069	2.33335	0.424444	5.49742	3.85389e-08	3.97348e-07	44.8561	68.0086	45.8913	12.0693	9.33087	10.0851	Rtkn	protein_coding	rhotekin [Source:RGD Symbol;Acc:727874]
ENSRNOG00000025059	45.9771	2.33295	0.417388	5.58939	2.27866e-08	2.44571e-07	60.8761	114.643	54.7165	14.0808	10.3676	21.1787	Nxph4	protein_coding	neurexophilin 4 [Source:RGD Symbol;Acc:628723]
ENSRNOG00000019577	39.9463	2.33266	0.390573	5.9724	2.33786e-09	3.00618e-08	72.6242	70.9232	56.4816	8.04617	12.4412	19.1617	Adamts19	protein_coding	ADAM metallopeptidase with thrombospondin type 1 motif, 19 [Source:RGD Symbol;Acc:1308359]
ENSRNOG00000019387	1093.62	2.3289	0.130935	17.7867	8.95904e-71	1.08865e-67	1958.72	1866.35	1647.67	351.014	360.794	377.182	Ifi30	protein_coding	IFI30, lysosomal thiol reductase [Source:RGD Symbol;Acc:1310758]
ENSRNOG00000017197	13.2305	2.3248	0.674143	3.44853	0.000563637	0.00232507	11.748	34.9758	19.4155	3.01731	5.18382	5.04254	Pdgfb	protein_coding	platelet derived growth factor subunit B [Source:RGD Symbol;Acc:3283]
ENSRNOG00000009503	49.8177	2.32215	0.483459	4.80321	1.56144e-06	1.18059e-05	107.868	29.1465	112.081	11.0635	15.5514	23.1957	Depdc1	protein_coding	DEP domain containing 1 [Source:RGD Symbol;Acc:1306987]
ENSRNOG00000010549	344.754	2.32101	0.228698	10.1488	3.35489e-24	2.69486e-22	534.001	770.44	419.199	101.583	120.265	123.038	Tspo	protein_coding	translocator protein [Source:RGD Symbol;Acc:2228]
ENSRNOG00000064322	27.3225	2.32058	0.511441	4.53734	5.69685e-06	3.84125e-05	43.7881	50.5206	42.3612	18.1039	3.11029	6.05105	Hoxa9	protein_coding	homeobox A9 [Source:RGD Symbol;Acc:1310001]
ENSRNOG00000064734	21.2272	2.31985	0.562691	4.12278	3.74334e-05	0.000208929	23.4961	24.2888	58.2466	6.03463	6.22058	9.07657		protein_coding
ENSRNOG00000009656	20.3327	2.31701	0.576769	4.01722	5.88884e-05	0.000312772	35.2441	50.5206	15.8854	8.04617	7.25734	5.04254	Rspo1	protein_coding	R-spondin 1 [Source:RGD Symbol;Acc:1565558]
ENSRNOG00000051970	47.6382	2.31337	0.359002	6.4439	1.16442e-10	1.8635e-09	81.1682	93.2689	63.5418	11.0635	17.625	19.1617	Aqp5	protein_coding	aquaporin 5 [Source:RGD Symbol;Acc:2144]
ENSRNOG00000029522	34.3378	2.31282	0.47584	4.8605	1.17092e-06	9.10823e-06	72.6242	39.8336	59.1292	7.0404	6.22058	21.1787	Defa6	protein_coding	defensin alpha 6 [Source:RGD Symbol;Acc:1562293]
ENSRNOG00000008010	6.04089	2.31065	0.944126	2.4474	0.0143892	0.0387141	11.748	8.74396	9.70777	2.01154	0	4.03403	Hoxb5	protein_coding	homeo box B5 [Source:RGD Symbol;Acc:1562292]
ENSRNOG00000004392	18.1375	2.30642	0.563903	4.09011	4.31176e-05	0.000237231	20.292	43.7198	26.4757	5.02886	7.25734	6.05105	Aatk	protein_coding	apoptosis-associated tyrosine kinase [Source:RGD Symbol;Acc:1590980]
ENSRNOG00000025143	78.5333	2.30357	0.317241	7.26124	3.83556e-13	8.86556e-12	164.472	123.387	104.138	20.1154	21.772	37.3148	Icam2	protein_coding	intercellular adhesion molecule 2 [Source:RGD Symbol;Acc:1359660]
ENSRNOG00000029399	207.057	2.30336	0.260135	8.8545	8.40612e-19	3.96135e-17	401.569	393.478	238.282	65.3751	52.8749	90.7657	Bcam	protein_coding	basal cell adhesion molecule (Lutheran blood group) [Source:RGD Symbol;Acc:68378]
ENSRNOG00000038251	7.04116	2.30188	0.852262	2.70091	0.00691497	0.0206382	10.68	16.5164	7.94272	3.01731	2.07353	2.01702	AABR07002623.1	protein_coding	paired box protein Pax-7-like [Source:RGD Symbol;Acc:7574103]
ENSRNOG00000008146	24.9572	2.30175	0.563154	4.08726	4.36506e-05	0.000239466	28.8361	52.4638	43.2437	15.0866	1.03676	9.07657	Tox2	protein_coding	TOX high mobility group box family member 2 [Source:RGD Symbol;Acc:735184]
ENSRNOG00000052296	425.735	2.30032	0.173804	13.2352	5.49735e-40	1.43878e-37	645.074	838.448	639.83	134.773	139.963	156.319	Shank3	protein_coding	SH3 and multiple ankyrin repeat domains 3 [Source:RGD Symbol;Acc:69264]
ENSRNOG00000059870	18.0125	2.29685	0.558128	4.11528	3.86711e-05	0.000215132	23.4961	39.8336	26.4757	9.05194	5.18382	4.03403	Hoxa11	protein_coding	homeobox A11 [Source:RGD Symbol;Acc:1564605]
ENSRNOG00000002969	51.0445	2.29629	0.328164	6.9974	2.60757e-12	5.39659e-11	74.7602	92.2973	87.37	17.0981	16.5882	18.1531	Itpkb	protein_coding	inositol-trisphosphate 3-kinase B [Source:RGD Symbol;Acc:2932]
ENSRNOG00000069600	73.8823	2.2961	0.358251	6.40919	1.46294e-10	2.29095e-09	142.044	121.444	105.02	36.2078	9.33087	29.2467	Rac3	protein_coding	Rac family small GTPase 3 [Source:RGD Symbol;Acc:1590052]
ENSRNOG00000012674	18.9958	2.29481	0.531006	4.32163	1.54881e-05	9.49493e-05	26.7001	38.862	29.1233	5.02886	5.18382	9.07657	Adrb3	protein_coding	adrenoceptor beta 3 [Source:RGD Symbol;Acc:2061]
ENSRNOG00000001399	5.96724	2.2909	0.908235	2.52236	0.0116569	0.0323146	8.54402	9.71551	11.4728	3.01731	1.03676	2.01702	Tbx5	protein_coding	T-box transcription factor 5 [Source:RGD Symbol;Acc:1305702]
ENSRNOG00000008332	109.674	2.28963	0.266597	8.58836	8.82219e-18	3.73341e-16	145.248	225.4	175.622	44.2539	35.2499	32.2723	Smo	protein_coding	smoothened, frizzled class receptor [Source:RGD Symbol;Acc:3726]
ENSRNOG00000008880	193.112	2.28859	0.58964	3.88133	0.000103888	0.000518281	221.077	262.319	478.328	77.4444	92.2719	27.2297	Nrk	protein_coding	Nik related kinase [Source:RGD Symbol;Acc:1566163]
ENSRNOG00000003517	241.225	2.28561	0.299914	7.6209	2.51918e-14	6.99123e-13	253.117	625.679	322.122	83.479	95.3822	67.57	Tbx2	protein_coding	T-box transcription factor 2 [Source:RGD Symbol;Acc:1311014]
ENSRNOG00000008182	23.8419	2.28273	0.530637	4.30187	1.69362e-05	0.000102716	20.292	51.4922	46.7738	8.04617	11.4044	5.04254	Htra3	protein_coding	HtrA serine peptidase 3 [Source:RGD Symbol;Acc:1308120]
ENSRNOG00000016343	21.8483	2.2827	0.53911	4.23421	2.29359e-05	0.000135434	19.224	51.4922	37.9486	6.03463	9.33087	7.05956	Dkk3	protein_coding	dickkopf WNT signaling pathway inhibitor 3 [Source:RGD Symbol;Acc:621846]
ENSRNOG00000002208	808.041	2.28018	0.183355	12.4359	1.66892e-35	3.63996e-33	1679.97	1189.18	1151.69	246.414	262.301	318.689	Shroom3	protein_coding	shroom family member 3 [Source:RGD Symbol;Acc:1310470]
ENSRNOG00000068695	14.7849	2.26866	0.587947	3.85861	0.000114035	0.000563289	22.4281	27.2034	23.8282	7.0404	5.18382	3.02552	Diras3	protein_coding	DIRAS family GTPase 3 [Source:RGD Symbol;Acc:1565168]
ENSRNOG00000057832	79.0533	2.26779	0.297834	7.61428	2.65168e-14	7.33503e-13	133.5	151.562	107.668	19.1097	35.2499	27.2297	Rnf125	protein_coding	ring finger protein 125 [Source:RGD Symbol;Acc:1306757]
ENSRNOG00000028417	8.88792	2.26767	0.79101	2.86681	0.00414638	0.013362	14.952	20.4026	8.82525	5.02886	3.11029	1.00851	Neurod2	protein_coding	neuronal differentiation 2 [Source:RGD Symbol;Acc:3166]
ENSRNOG00000042056	15.6295	2.25746	0.625733	3.6077	0.000308922	0.00137288	20.292	37.8905	19.4155	5.02886	2.07353	9.07657	Syce3	protein_coding	synaptonemal complex central element protein 3 [Source:RGD Symbol;Acc:1586367]
ENSRNOG00000020057	29.4819	2.25714	0.48183	4.6845	2.80642e-06	2.0131e-05	68.3522	52.4638	25.5932	10.0577	9.33087	11.0936	Tex101	protein_coding	testis expressed 101 [Source:RGD Symbol;Acc:621373]
ENSRNOG00000003802	87.9655	2.2525	0.361522	6.23061	4.64627e-10	6.72701e-09	205.057	87.4396	143.852	20.1154	26.9558	44.3744	Pttg1	protein_coding	PTTG1 regulator of sister chromatid separation, securin [Source:RGD Symbol;Acc:68359]
ENSRNOG00000057322	162.129	2.25248	0.240653	9.35986	7.98394e-21	4.60416e-19	228.553	347.815	227.691	60.3463	53.9117	54.4594	Efna3	protein_coding	ephrin A3 [Source:RGD Symbol;Acc:620390]
ENSRNOG00000012531	183.396	2.25171	0.235956	9.54291	1.38875e-21	8.43762e-20	302.245	358.502	248.872	82.4733	50.8014	57.485	Ephb2	protein_coding	Eph receptor B2 [Source:RGD Symbol;Acc:1564232]
ENSRNOG00000007338	44.8099	2.25028	0.379109	5.93571	2.92579e-09	3.70891e-08	54.4681	96.1835	71.4845	13.075	13.4779	20.1702	Fbln2	protein_coding	fibulin 2 [Source:RGD Symbol;Acc:628685]
ENSRNOG00000009736	2478.83	2.2451	0.152265	14.7447	3.33008e-49	1.57365e-46	4290.17	4074.68	3917.53	1058.07	798.308	734.194	A4galt	protein_coding	alpha 1,4-galactosyltransferase (P blood group) [Source:RGD Symbol;Acc:621583]
ENSRNOG00000050670	11.656	2.24439	0.690958	3.24824	0.00116122	0.00437052	13.884	15.5448	28.2408	2.01154	6.22058	4.03403	L1td1	protein_coding	LINE-1 type transposase domain containing 1 [Source:RGD Symbol;Acc:1595093]
ENSRNOG00000020583	204.175	2.24372	0.266899	8.4066	4.22073e-17	1.66597e-15	347.101	452.743	211.806	71.4098	66.3528	75.6381	Fcgrt	protein_coding	Fc fragment of IgG receptor and transporter [Source:RGD Symbol;Acc:61811]
ENSRNOG00000037456	38.7749	2.24075	0.381889	5.86754	4.42298e-09	5.40187e-08	52.3321	79.6672	60.0117	15.0866	12.4412	13.1106	P2rx2	protein_coding	purinergic receptor P2X 2 [Source:RGD Symbol;Acc:620251]
ENSRNOG00000047491	19.4644	2.2385	0.579306	3.86411	0.000111496	0.000551388	27.7681	34.9758	33.5359	1.00577	12.4412	7.05956	AABR07037520.1	protein_coding
ENSRNOG00000015336	19.3531	2.23785	0.559354	4.00078	6.3134e-05	0.000332622	32.0401	41.7767	22.0631	6.03463	3.11029	11.0936	Isl2	protein_coding	ISL LIM homeobox 2 [Source:RGD Symbol;Acc:621849]
ENSRNOG00000007744	8.6655	2.23746	0.780961	2.86501	0.00416994	0.0134202	9.61202	16.5164	16.768	3.01731	1.03676	5.04254	Ehd3	protein_coding	EH-domain containing 3 [Source:RGD Symbol;Acc:621762]
ENSRNOG00000038047	201.619	2.23704	0.632297	3.53797	0.000403221	0.00173551	154.86	340.043	503.039	95.5483	82.941	33.2808	Mt1	protein_coding	metallothionein 1 [Source:RGD Symbol;Acc:3117]
ENSRNOG00000016997	142.41	2.23681	0.284977	7.84909	4.19067e-15	1.29386e-13	175.152	339.071	190.625	50.2886	54.9484	44.3744	Bnip5	protein_coding	BCL2 interacting protein 5 [Source:RGD Symbol;Acc:1591066]
ENSRNOG00000021800	61.1034	2.21636	0.313325	7.07367	1.50892e-12	3.22484e-11	82.2362	102.013	117.376	21.1212	18.6617	25.2127	Zfp541	protein_coding	zinc finger protein 541 [Source:RGD Symbol;Acc:1310756]
ENSRNOG00000038055	17.1931	2.21544	0.534246	4.14686	3.37069e-05	0.00019019	26.7001	28.175	30.0058	6.03463	5.18382	7.05956	Slc47a2	protein_coding	solute carrier family 47 member 2 [Source:RGD Symbol;Acc:1562382]
ENSRNOG00000004290	832.217	2.21486	0.151114	14.6569	1.21679e-48	5.59458e-46	1435.4	1416.52	1256.72	347.997	264.375	272.297	Grb10	protein_coding	growth factor receptor bound protein 10 [Source:RGD Symbol;Acc:1566234]
ENSRNOG00000004555	287.734	2.21316	0.174054	12.7154	4.85906e-37	1.13236e-34	521.185	479.946	419.199	104.6	102.64	98.8338	Sec14l4	protein_coding	SEC14-like lipid binding 3 [Source:RGD Symbol;Acc:620812]
ENSRNOG00000012840	102.093	2.20949	0.302596	7.30178	2.83993e-13	6.71945e-12	120.684	229.286	153.559	36.2078	44.5808	28.2382	Sparc	protein_coding	secreted protein acidic and cysteine rich [Source:RGD Symbol;Acc:3742]
ENSRNOG00000013069	276.433	2.19869	0.229138	9.59549	8.3519e-22	5.18549e-20	567.109	413.881	381.251	89.5136	77.7572	129.089	Sapcd2	protein_coding	suppressor APC domain containing 2 [Source:RGD Symbol;Acc:1590629]
ENSRNOG00000008027	26.4798	2.19714	0.561025	3.91629	8.99203e-05	0.000454733	57.6721	34.0043	38.8311	3.01731	5.18382	20.1702	Cavin4	protein_coding	caveolae associated protein 4 [Source:RGD Symbol;Acc:1310395]
ENSRNOG00000031233	32.0349	2.19314	0.420698	5.21309	1.85725e-07	1.6896e-06	40.5841	54.4069	62.6593	15.0866	11.4044	8.06806	Mapk12	protein_coding	mitogen-activated protein kinase 12 [Source:RGD Symbol;Acc:70975]
ENSRNOG00000007585	29.3538	2.19256	0.50641	4.32961	1.49374e-05	9.21338e-05	33.1081	78.6956	32.6534	8.04617	15.5514	8.06806	Hoxb8	protein_coding	homeo box B8 [Source:RGD Symbol;Acc:1586211]
ENSRNOG00000005390	252.006	2.19251	0.204347	10.7294	7.40883e-27	7.54725e-25	504.097	365.303	371.543	98.5656	76.7205	95.8083	Nup210	protein_coding	nucleoporin 210 [Source:RGD Symbol;Acc:69339]
ENSRNOG00000007062	158.557	2.18464	0.310938	7.02598	2.12568e-12	4.4755e-11	146.316	382.791	250.637	62.3578	48.7279	60.5105	Rin3	protein_coding	Ras and Rab interactor 3 [Source:RGD Symbol;Acc:1305849]
ENSRNOG00000047860	23.4557	2.18281	0.558749	3.9066	9.36032e-05	0.000471955	24.5641	66.0655	24.7107	6.03463	7.25734	12.1021	Plin5	protein_coding	perilipin 5 [Source:RGD Symbol;Acc:1589602]
ENSRNOG00000022777	139.136	2.18206	0.221481	9.85215	6.70904e-23	4.69688e-21	232.825	233.172	217.984	43.2482	62.2058	45.3829	Six1	protein_coding	SIX homeobox 1 [Source:RGD Symbol;Acc:620906]
ENSRNOG00000014960	143.542	2.18187	0.282878	7.71312	1.22778e-14	3.53419e-13	319.333	164.192	222.396	47.2713	42.5073	65.553	Bard1	protein_coding	BRCA1 associated RING domain 1 [Source:RGD Symbol;Acc:621072]
ENSRNOG00000009433	29.9098	2.17937	0.416298	5.23513	1.64872e-07	1.5112e-06	43.7881	47.606	55.5991	12.0693	8.2941	12.1021	Mcub	protein_coding	mitochondrial calcium uniporter dominant negative subunit beta [Source:RGD Symbol;Acc:1305326]
ENSRNOG00000000012	23.4282	2.17821	0.513197	4.24439	2.19193e-05	0.000129882	43.7881	47.606	23.8282	13.075	6.22058	6.05105	Tcf15	protein_coding	transcription factor 15 [Source:RGD Symbol;Acc:1308464]
ENSRNOG00000012375	104.716	2.17412	0.260912	8.33278	7.89686e-17	3.01214e-15	210.397	160.306	143.852	43.2482	33.1764	37.3148	Inpp1	protein_coding	inositol polyphosphate-1-phosphatase [Source:RGD Symbol;Acc:1306071]
ENSRNOG00000007611	14.9412	2.17304	0.627773	3.46151	0.000537152	0.00222933	12.816	34.0043	26.4757	4.02309	8.2941	4.03403	Hoxb7	protein_coding	homeo box B7 [Source:RGD Symbol;Acc:1559918]
ENSRNOG00000024365	448.054	2.17177	0.275345	7.88747	3.0837e-15	9.66113e-14	977.222	460.515	762.501	136.785	123.375	227.923	Ect2	protein_coding	epithelial cell transforming 2 [Source:RGD Symbol;Acc:1308524]
ENSRNOG00000020590	1007.35	2.16725	0.17568	12.3364	5.77018e-35	1.21188e-32	1757.93	1934.36	1251.42	339.951	370.124	390.293	Adam15	protein_coding	ADAM metallopeptidase domain 15 [Source:RGD Symbol;Acc:620402]
ENSRNOG00000057404	11.1423	2.16564	0.724166	2.99053	0.00278495	0.00943026	9.61202	29.1465	15.8854	2.01154	4.14705	6.05105	Slc47a1	protein_coding	solute carrier family 47 member 1 [Source:RGD Symbol;Acc:1311123]
ENSRNOG00000037793	23.1508	2.16399	0.540221	4.00575	6.18211e-05	0.000326636	20.292	54.4069	38.8311	13.075	7.25734	5.04254	Cdk5r2	protein_coding	cyclin-dependent kinase 5 regulatory subunit 2 [Source:RGD Symbol;Acc:1562530]
ENSRNOG00000004281	32.5267	2.16232	0.416771	5.18827	2.12255e-07	1.90247e-06	44.8561	66.0655	48.5389	8.04617	15.5514	12.1021	Cobl	protein_coding	cordon-bleu WH2 repeat protein [Source:RGD Symbol;Acc:1312002]
ENSRNOG00000007281	1334.08	2.16154	0.211478	10.2211	1.59523e-24	1.34347e-22	1602	2808.75	2131.3	577.313	505.94	379.199	Flnc	protein_coding	filamin C [Source:RGD Symbol;Acc:1308807]
ENSRNOG00000048850	52.8771	2.16088	0.368386	5.86579	4.46993e-09	5.44716e-08	58.7401	116.586	83.8399	14.0808	23.8455	20.1702	AABR07058441.1	protein_coding	similar to Ly6-B antigen gene [Source:RGD Symbol;Acc:1586182]
ENSRNOG00000014358	38.0582	2.1608	0.379054	5.7005	1.1946e-08	1.35311e-07	54.4681	73.8379	58.2466	12.0693	17.625	12.1021	Zic5	protein_coding	Zic family member 5 [Source:RGD Symbol;Acc:1310160]
ENSRNOG00000007906	445.221	2.15923	0.243488	8.8679	7.45382e-19	3.54202e-17	982.562	473.145	727.2	158.912	137.889	191.617	Bub1b	protein_coding	BUB1 mitotic checkpoint serine/threonine kinase B [Source:RGD Symbol;Acc:619791]
ENSRNOG00000061782	8.26808	2.15446	0.810215	2.65912	0.00783458	0.0230273	13.884	11.6586	15.0029	5.02886	0	4.03403	Tspyl2	protein_coding	TSPY-like 2 [Source:RGD Symbol;Acc:1563283]
ENSRNOG00000007100	941.849	2.15234	0.149359	14.4105	4.44505e-47	1.71862e-44	1496.27	1744.91	1372.33	387.222	328.654	321.714	Ccdc136	protein_coding	coiled-coil domain containing 136 [Source:RGD Symbol;Acc:1564459]
ENSRNOG00000036680	71.8603	2.15023	0.290862	7.39259	1.43991e-13	3.57082e-12	104.664	136.017	111.198	32.1847	25.9191	21.1787	Notum	protein_coding	NOTUM, palmitoleoyl-protein carboxylesterase [Source:RGD Symbol;Acc:1307119]
ENSRNOG00000020679	11.9848	2.1477	0.762724	2.81583	0.00486514	0.0153213	17.088	30.1181	11.4728	8.04617	5.18382	0	Icam1	protein_coding	intercellular adhesion molecule 1 [Source:RGD Symbol;Acc:2857]
ENSRNOG00000014672	39.6845	2.14523	0.494428	4.33882	1.43251e-05	8.86178e-05	57.6721	102.984	33.5359	6.03463	20.7353	17.1446	Hs3st6	protein_coding	heparan sulfate-glucosamine 3-sulfotransferase 6 [Source:RGD Symbol;Acc:1584381]
ENSRNOG00000013953	105.464	2.14415	0.262607	8.16484	3.21859e-16	1.14072e-14	143.112	207.912	165.032	47.2713	32.1397	37.3148	Ntrk1	protein_coding	neurotrophic receptor tyrosine kinase 1 [Source:RGD Symbol;Acc:620144]
ENSRNOG00000009902	94.5982	2.14345	0.259194	8.26968	1.34324e-16	4.98936e-15	155.928	171.965	135.026	30.1731	32.1397	42.3573	Lrrc46	protein_coding	leucine rich repeat containing 46 [Source:RGD Symbol;Acc:1303311]
ENSRNOG00000004763	44.0758	2.14311	0.392845	5.45536	4.88728e-08	4.94013e-07	65.1482	102.013	48.5389	18.1039	14.5147	16.1361	Sirpa	protein_coding	signal-regulatory protein alpha [Source:RGD Symbol;Acc:3449]
ENSRNOG00000018874	814.217	2.14305	0.189451	11.3119	1.14573e-29	1.4766e-27	1697.06	1089.11	1197.59	271.558	284.073	345.918	Phf19	protein_coding	PHD finger protein 19 [Source:RGD Symbol;Acc:1310390]
ENSRNOG00000000572	29.4037	2.14282	0.413857	5.17768	2.24657e-07	2.00203e-06	49.1281	51.4922	43.2437	9.05194	11.4044	12.1021	Chst3	protein_coding	carbohydrate sulfotransferase 3 [Source:RGD Symbol;Acc:620355]
ENSRNOG00000003442	70.6814	2.14188	0.429114	4.9914	5.99422e-07	4.94538e-06	68.3522	195.282	82.0748	14.0808	27.9926	36.3063	Adora1	protein_coding	adenosine A1 receptor [Source:RGD Symbol;Acc:2048]
ENSRNOG00000022335	26.5103	2.13797	0.435776	4.90613	9.28911e-07	7.37751e-06	38.4481	40.8051	50.3039	9.05194	10.3676	10.0851	Rad21l1	protein_coding	RAD21 cohesin complex component like 1 [Source:RGD Symbol;Acc:1587557]
ENSRNOG00000012991	124.292	2.13655	0.31078	6.87481	6.20718e-12	1.1986e-10	209.329	254.546	143.852	33.1905	35.2499	69.587	Adgra2	protein_coding	adhesion G protein-coupled receptor A2 [Source:RGD Symbol;Acc:2323365]
ENSRNOG00000021104	994.418	2.12937	0.149351	14.2575	4.02589e-46	1.42684e-43	1810.26	1677.87	1368.8	391.245	343.169	375.165	Emp3	protein_coding	epithelial membrane protein 3 [Source:RGD Symbol;Acc:621094]
ENSRNOG00000014372	2835.77	2.12671	0.205546	10.3466	4.33576e-25	3.86178e-23	6340.73	3708.41	3795.74	985.656	948.638	1235.42	Gjb3	protein_coding	gap junction protein, beta 3 [Source:RGD Symbol;Acc:2695]
ENSRNOG00000033609	374.816	2.12659	0.29042	7.32248	2.43423e-13	5.81617e-12	819.158	457.601	553.343	107.618	94.3454	216.829	Irx1	protein_coding	iroquois homeobox 1 [Source:RGD Symbol;Acc:1309060]
ENSRNOG00000005151	18.0262	2.11937	0.557212	3.80353	0.000142649	0.000689022	20.292	34.9758	32.6534	7.0404	3.11029	10.0851	Dync2li1	protein_coding	dynein cytoplasmic 2 light intermediate chain 1 [Source:RGD Symbol;Acc:1310286]
ENSRNOG00000014010	15.2798	2.10614	0.628349	3.35186	0.000802704	0.00316762	16.02	39.8336	18.533	8.04617	6.22058	3.02552	Gfra2	protein_coding	GDNF family receptor alpha 2 [Source:RGD Symbol;Acc:61809]
ENSRNOG00000034075	48.5869	2.10598	0.333821	6.30871	2.81364e-10	4.19138e-09	91.8482	68.0086	76.7797	20.1154	17.625	17.1446	Ube2ql1	protein_coding	ubiquitin-conjugating enzyme E2Q family-like 1 [Source:RGD Symbol;Acc:1598121]
ENSRNOG00000009872	106.931	2.10413	0.256703	8.19675	2.46973e-16	8.86392e-15	161.268	212.77	146.499	35.202	41.4705	44.3744	Kcnh2	protein_coding	potassium voltage-gated channel subfamily H member 2 [Source:RGD Symbol;Acc:621414]
ENSRNOG00000016484	49.4792	2.10383	0.411687	5.11025	3.21734e-07	2.78542e-06	119.616	72.8663	48.5389	14.0808	15.5514	26.2212	Gstk1	protein_coding	glutathione S-transferase kappa 1 [Source:RGD Symbol;Acc:735188]
ENSRNOG00000016831	615.038	2.10274	0.223613	9.40346	5.27965e-21	3.11866e-19	688.862	1368.92	935.476	250.437	213.573	232.965	Serpinh1	protein_coding	serpin family H member 1 [Source:RGD Symbol;Acc:69302]
ENSRNOG00000016358	94.4196	2.10273	0.278393	7.55308	4.25068e-14	1.12812e-12	180.492	167.107	112.081	37.2135	38.3602	31.2637	Apba2	protein_coding	amyloid beta precursor protein binding family A member 2 [Source:RGD Symbol;Acc:620845]
ENSRNOG00000011227	143.299	2.09914	0.259019	8.10418	5.31042e-16	1.83247e-14	207.193	309.925	180.035	49.2828	51.8382	61.519	Atp1b2	protein_coding	ATPase Na+/K+ transporting subunit beta 2 [Source:RGD Symbol;Acc:2171]
ENSRNOG00000004936	6.2453	2.0973	0.876647	2.39241	0.0167383	0.0440385	6.40802	10.6871	13.2379	2.01154	3.11029	2.01702	Sdc2	protein_coding	syndecan 2 [Source:RGD Symbol;Acc:3649]
ENSRNOG00000067971	55.4541	2.09619	0.329965	6.35276	2.11482e-10	3.21514e-09	79.0322	115.615	75.0146	21.1212	21.772	20.1702	Sprn	protein_coding	shadow of prion protein [Source:RGD Symbol;Acc:1561845]
ENSRNOG00000009694	169.722	2.0957	0.269335	7.781	7.19556e-15	2.15515e-13	334.285	216.656	274.465	47.2713	52.8749	92.7827	Bmp4	protein_coding	bone morphogenetic protein 4 [Source:RGD Symbol;Acc:2213]
ENSRNOG00000023492	178.507	2.09348	0.226371	9.24804	2.28657e-20	1.27538e-18	350.305	226.371	291.233	75.4329	60.1323	67.57	Greb1l	protein_coding	GREB1 like retinoic acid receptor coactivator [Source:RGD Symbol;Acc:1562371]
ENSRNOG00000015690	232.977	2.09255	0.180328	11.6042	3.92507e-31	6.35937e-29	394.093	351.701	386.546	77.4444	92.2719	95.8083	Adad2	protein_coding	adenosine deaminase domain containing 2 [Source:RGD Symbol;Acc:1586236]
ENSRNOG00000034198	775.313	2.09115	0.170776	12.2449	1.78802e-34	3.62117e-32	1268.79	1074.54	1424.4	347.997	245.713	290.45	Tceal9	protein_coding	transcription elongation factor A like 9 [Source:MGI Symbol;Acc:MGI:109567]
ENSRNOG00000014516	430.437	2.09056	0.204759	10.2099	1.79089e-24	1.48617e-22	860.81	517.837	713.08	186.068	157.588	147.242	Hs6st1	protein_coding	heparan sulfate 6-O-sulfotransferase 1 [Source:RGD Symbol;Acc:1309218]
ENSRNOG00000027331	12.4425	2.08996	0.617232	3.38602	0.000709151	0.00283727	17.088	20.4026	22.9456	5.02886	4.14705	5.04254	Ppef1	protein_coding	protein phosphatase with EF-hand domain 1 [Source:RGD Symbol;Acc:1562772]
ENSRNOG00000009265	11.6629	2.08941	0.793438	2.63336	0.00845452	0.0245734	9.61202	31.0896	15.8854	1.00577	10.3676	2.01702	Kcnk9	protein_coding	potassium two pore domain channel subfamily K member 9 [Source:RGD Symbol;Acc:621451]
ENSRNOG00000007740	6.23963	2.08414	0.877795	2.37429	0.0175825	0.0459397	12.816	7.77241	9.70777	1.00577	3.11029	3.02552	Tacstd2	protein_coding	tumor-associated calcium signal transducer 2 [Source:RGD Symbol;Acc:1359498]
ENSRNOG00000000167	22.2483	2.08366	0.510042	4.08528	4.40238e-05	0.000241202	52.3321	31.0896	24.7107	9.05194	6.22058	10.0851	Alas2	protein_coding	aminolevulinic acid synthase 2, erythroid [Source:MGI Symbol;Acc:MGI:87990]
ENSRNOG00000018126	23.7732	2.07729	0.527758	3.93608	8.28244e-05	0.000423507	22.4281	30.1181	62.6593	8.04617	8.2941	11.0936	Abca1	protein_coding	ATP binding cassette subfamily A member 1 [Source:RGD Symbol;Acc:631344]
ENSRNOG00000004461	18.596	2.07562	0.564213	3.67879	0.000234342	0.00107139	22.4281	45.6629	22.0631	4.02309	9.33087	8.06806	NEWGENE_6497122	protein_coding	FLYWCH family member 2 [Source:RGD Symbol;Acc:11436072]
ENSRNOG00000025406	339.177	2.07158	0.232484	8.91064	5.07405e-19	2.4876e-17	679.25	437.198	527.75	108.623	105.75	176.489	Iqgap2	protein_coding	IQ motif containing GTPase activating protein 2 [Source:RGD Symbol;Acc:2321734]
ENSRNOG00000008184	368.117	2.07144	0.196553	10.5388	5.72101e-26	5.56147e-24	759.35	515.894	509.217	137.791	149.294	137.157	Esrp1	protein_coding	epithelial splicing regulatory protein 1 [Source:RGD Symbol;Acc:1560481]
ENSRNOG00000061004	34.3193	2.0633	0.403334	5.11561	3.12729e-07	2.71021e-06	57.6721	67.037	41.4787	10.0577	15.5514	14.1191	Asphd2	protein_coding	aspartate beta-hydroxylase domain containing 2 [Source:RGD Symbol;Acc:1306020]
ENSRNOG00000054757	207.825	2.06136	0.221136	9.32169	1.14507e-20	6.51503e-19	397.297	346.844	262.11	76.4386	69.4631	94.7997	Adcy6	protein_coding	adenylate cyclase 6 [Source:RGD Symbol;Acc:2035]
ENSRNOG00000001618	20.0675	2.05832	0.565563	3.63941	0.000273259	0.00122851	18.156	52.4638	26.4757	10.0577	5.18382	8.06806	Ripk4	protein_coding	receptor-interacting serine-threonine kinase 4 [Source:RGD Symbol;Acc:1311691]
ENSRNOG00000042944	53.469	2.05809	0.352281	5.84219	5.15202e-09	6.18534e-08	115.344	63.1508	80.3098	17.0981	19.6985	25.2127	Cenpw	protein_coding	centromere protein W [Source:RGD Symbol;Acc:1593465]
ENSRNOG00000007726	30.5627	2.05617	0.441635	4.65582	3.22694e-06	2.29214e-05	36.3121	70.9232	40.5961	13.075	10.3676	12.1021	Mcam	protein_coding	melanoma cell adhesion molecule [Source:RGD Symbol;Acc:620463]
ENSRNOG00000018709	241.376	2.05565	0.21326	9.6392	5.46142e-22	3.4284e-20	428.269	431.369	308.001	110.635	94.3454	75.6381	Patz1	protein_coding	POZ (BTB) and AT hook containing zinc finger 1 [Source:RGD Symbol;Acc:1308337]
ENSRNOG00000025371	240.538	2.05392	0.259489	7.91528	2.46703e-15	7.90378e-14	503.029	272.034	388.311	100.577	65.3161	113.961	Spry1	protein_coding	sprouty RTK signaling antagonist 1 [Source:RGD Symbol;Acc:1309293]
ENSRNOG00000010701	28.829	2.05378	0.418682	4.90535	9.32613e-07	7.40346e-06	51.2641	47.606	40.5961	10.0577	9.33087	14.1191	Depdc1b	protein_coding	DEP domain containing 1B [Source:RGD Symbol;Acc:1305799]
ENSRNOG00000005700	20.0353	2.0515	0.50095	4.09522	4.21773e-05	0.000232433	24.5641	36.9189	35.301	8.04617	9.33087	6.05105	Nsg1	protein_coding	neuronal vesicle trafficking associated 1 [Source:RGD Symbol;Acc:2222]
ENSRNOG00000006114	9.55971	2.051	0.724953	2.82915	0.00466715	0.0147799	17.088	9.71551	19.4155	4.02309	2.07353	5.04254	Cfap69	protein_coding	cilia and flagella associated protein 69 [Source:RGD Symbol;Acc:6496360]
ENSRNOG00000018520	93.2299	2.05066	0.245474	8.35386	6.60684e-17	2.57198e-15	153.792	137.96	158.854	36.2078	35.2499	37.3148	Nsun6	protein_coding	NOP2/Sun RNA methyltransferase 6 [Source:RGD Symbol;Acc:1309535]
ENSRNOG00000061238	9.60125	2.04812	0.744431	2.75125	0.00593687	0.0181619	10.68	23.3172	12.3553	3.01731	6.22058	2.01702	Wnt10b	protein_coding	Wnt family member 10B [Source:RGD Symbol;Acc:1304988]
ENSRNOG00000016995	8.7462	2.04694	0.746186	2.74321	0.00608426	0.0185162	18.156	12.6302	11.4728	3.01731	5.18382	2.01702	Zap70	protein_coding	zeta chain of T cell receptor associated protein kinase 70 [Source:RGD Symbol;Acc:3983]
ENSRNOG00000015750	1724.13	2.04616	0.185933	11.0048	3.62334e-28	4.10935e-26	3176.24	3170.17	1982.15	601.451	697.742	717.049	Wnt7b	protein_coding	Wnt family member 7B [Source:RGD Symbol;Acc:1311441]
ENSRNOG00000057416	22.5175	2.03972	0.52394	3.89305	9.89917e-05	0.000496476	40.5841	20.4026	47.6563	5.02886	9.33087	12.1021	Zfp763	protein_coding	zinc finger protein 763 [Source:RGD Symbol;Acc:1306264]
ENSRNOG00000047446	99.5973	2.03923	0.266898	7.64051	2.16366e-14	6.07397e-13	177.288	172.936	130.614	50.2886	33.1764	33.2808	Foxc2	protein_coding	forkhead box C2 [Source:RGD Symbol;Acc:621703]
ENSRNOG00000026091	18.2738	2.03879	0.575412	3.54318	0.000395336	0.00170654	27.7681	42.7482	17.6505	5.02886	11.4044	5.04254	Slc10a4	protein_coding	solute carrier family 10, member 4 [Source:RGD Symbol;Acc:1309536]
ENSRNOG00000010708	123.535	2.03848	0.296423	6.87695	6.1149e-12	1.18347e-10	154.86	270.091	171.21	67.3867	37.3235	40.3403	Gata4	protein_coding	GATA binding protein 4 [Source:RGD Symbol;Acc:2665]
ENSRNOG00000057031	104.353	2.03467	0.270244	7.52902	5.11214e-14	1.33182e-12	122.82	202.083	178.27	47.2713	38.3602	37.3148	Six3	protein_coding	SIX homeobox 3 [Source:RGD Symbol;Acc:620909]
ENSRNOG00000007918	19.8367	2.02871	0.496216	4.08837	4.34409e-05	0.00023847	33.1081	36.9189	25.5932	8.04617	8.2941	7.05956	Tbxas1	protein_coding	thromboxane A synthase 1 [Source:RGD Symbol;Acc:3826]
ENSRNOG00000005229	33.4789	2.02746	0.475331	4.26536	1.99584e-05	0.000119134	48.0601	31.0896	82.0748	8.04617	12.4412	19.1617	Sec16b	protein_coding	SEC16 homolog B, endoplasmic reticulum export factor [Source:RGD Symbol;Acc:621658]
ENSRNOG00000015529	416.664	2.02738	0.211477	9.58676	9.08918e-22	5.62273e-20	880.034	528.524	599.234	142.82	163.809	185.565	Cdca3	protein_coding	cell division cycle associated 3 [Source:RGD Symbol;Acc:1359093]
ENSRNOG00000039976	1591.35	2.02383	0.199427	10.1482	3.37412e-24	2.69486e-22	2460.68	3386.83	1816.24	593.405	631.389	659.564	Ptk7	protein_coding	protein tyrosine kinase 7 [Source:RGD Symbol;Acc:1310472]
ENSRNOG00000020899	18.9412	2.02316	0.523036	3.86811	0.000109684	0.000543213	27.7681	36.9189	26.4757	5.02886	11.4044	6.05105	Fgf19	protein_coding	fibroblast growth factor 19 [Source:RGD Symbol;Acc:620166]
ENSRNOG00000032778	443.241	2.02097	0.570193	3.54436	0.000393572	0.00170064	996.446	334.214	803.098	123.71	132.706	269.272	Bub1	protein_coding	BUB1 mitotic checkpoint serine/threonine kinase [Source:RGD Symbol;Acc:1311707]
ENSRNOG00000039902	17.0859	2.01514	0.564632	3.56894	0.00035843	0.0015671	27.7681	35.9474	18.533	6.03463	4.14705	10.0851	Lbh	protein_coding	LBH regulator of WNT signaling pathway [Source:RGD Symbol;Acc:1584525]
ENSRNOG00000023008	57.1466	2.01338	0.367878	5.47295	4.42605e-08	4.51144e-07	76.8962	128.245	69.7195	32.1847	19.6985	16.1361	Fam131c	protein_coding	family with sequence similarity 131, member C [Source:RGD Symbol;Acc:1590955]
ENSRNOG00000020948	41.7357	2.01216	0.458116	4.39226	1.12181e-05	7.13695e-05	39.5161	111.728	49.4214	13.075	13.4779	23.1957	Pth1r	protein_coding	parathyroid hormone 1 receptor [Source:RGD Symbol;Acc:3442]
ENSRNOG00000060193	97.3383	2.01193	0.258586	7.78048	7.22488e-15	2.1601e-13	189.036	147.676	131.496	40.2309	35.2499	40.3403	Prr29	protein_coding	proline rich 29 [Source:RGD Symbol;Acc:1307288]
ENSRNOG00000002318	81.8281	2.01189	0.345835	5.81748	5.97407e-09	7.10208e-08	168.744	73.8379	150.912	28.1616	26.9558	42.3573	Limch1	protein_coding	LIM and calponin homology domains 1 [Source:RGD Symbol;Acc:1305269]
ENSRNOG00000053397	167.834	2.01052	0.202742	9.91664	3.52413e-23	2.55117e-21	290.497	262.319	254.167	76.4386	57.022	66.5615	Fmr1nb	protein_coding	FMR1 neighbor [Source:RGD Symbol;Acc:1564059]
ENSRNOG00000005270	98.783	2.00924	0.294145	6.83077	8.44586e-12	1.59468e-10	117.48	149.619	207.393	40.2309	48.7279	29.2467	Sycp3	protein_coding	synaptonemal complex protein 3 [Source:RGD Symbol;Acc:3795]
ENSRNOG00000062276	9.35548	2.00696	0.774902	2.58995	0.009599	0.0273852	6.40802	25.2603	13.2379	3.01731	5.18382	3.02552	AABR07044631.2	protein_coding	gamma-glutamyltransferase 5 [Source:RGD Symbol;Acc:2684]
ENSRNOG00000056996	2201.55	2.00578	0.182649	10.9816	4.68487e-28	5.14187e-26	3834.13	3317.85	3424.2	769.415	702.925	1160.79	Cfap65	protein_coding	cilia and flagella associated protein 65 [Source:RGD Symbol;Acc:1563002]
ENSRNOG00000055188	13.534	1.99681	0.688786	2.89903	0.00374324	0.0122156	8.54402	36.9189	19.4155	3.01731	7.25734	6.05105	Tlx2	protein_coding	T-cell leukemia homeobox 2 [Source:RGD Symbol;Acc:1595506]
ENSRNOG00000049951	48.1194	1.9954	0.389418	5.12405	2.99036e-07	2.59816e-06	68.3522	107.842	54.7165	17.0981	13.4779	27.2297	NEWGENE_1310680	protein_coding	transmembrane protein 151A [Source:RGD Symbol;Acc:1310680]
ENSRNOG00000053047	1703.59	1.99456	0.472051	4.22532	2.38604e-05	0.000140309	3921.71	1541.85	2707.59	482.77	607.543	960.1	Top2a	protein_coding	DNA topoisomerase II alpha [Source:RGD Symbol;Acc:62048]
ENSRNOG00000049943	549.114	1.99429	0.183472	10.8697	1.60755e-27	1.66753e-25	1096.84	797.643	739.556	207.189	208.389	245.067	Sinhcaf	protein_coding	SIN3-HDAC complex associated factor [Source:RGD Symbol;Acc:1595037]
ENSRNOG00000019328	431.01	1.99409	0.173166	11.5155	1.10265e-30	1.7053e-28	774.302	724.777	568.346	186.068	176.25	156.319	Phgdh	protein_coding	phosphoglycerate dehydrogenase [Source:RGD Symbol;Acc:61987]
ENSRNOG00000066008	4472.33	1.9924	0.146702	13.5813	5.17171e-42	1.59966e-39	8568.59	6253.87	6622.47	1931.08	1769.75	1688.24	Pecam1	protein_coding	platelet and endothelial cell adhesion molecule 1 [Source:RGD Symbol;Acc:61927]
ENSRNOG00000001254	54.0011	1.99218	0.379858	5.24454	1.56669e-07	1.44693e-06	85.4402	122.415	51.1864	22.127	17.625	25.2127	Col6a2	protein_coding	collagen type VI alpha 2 chain [Source:RGD Symbol;Acc:1305585]
ENSRNOG00000060435	129.22	1.99195	0.260091	7.65864	1.87917e-14	5.3192e-13	181.56	262.319	175.622	56.3232	61.169	38.3233	Kcnq4	protein_coding	potassium voltage-gated channel subfamily Q member 4 [Source:RGD Symbol;Acc:61799]
ENSRNOG00000019609	90.0771	1.98984	0.310238	6.41393	1.41817e-10	2.22975e-09	116.412	205.969	109.433	40.2309	31.1029	37.3148	B4galt2	protein_coding	beta-1,4-galactosyltransferase 2 [Source:RGD Symbol;Acc:1305358]
ENSRNOG00000050258	9219.54	1.98838	0.161956	12.2773	1.19976e-34	2.45907e-32	17929.6	13798.9	12454.2	3335.14	3536.4	4262.96	Ccnd3	protein_coding	cyclin D3 [Source:RGD Symbol;Acc:2293]
ENSRNOG00000049446	7.60347	1.9876	0.828942	2.39776	0.0164957	0.0434471	11.748	8.74396	15.8854	1.00577	6.22058	2.01702		protein_coding	rCG37858-like [Source:RGD Symbol;Acc:2324613]
ENSRNOG00000019779	9.26433	1.98119	0.71548	2.76904	0.00562215	0.0173457	19.224	14.5733	10.5903	3.01731	4.14705	4.03403	Disc1	protein_coding	DISC1 scaffold protein [Source:RGD Symbol;Acc:631359]
ENSRNOG00000033983	20.9032	1.98091	0.494894	4.00268	6.26286e-05	0.000330266	26.7001	39.8336	33.5359	12.0693	6.22058	7.05956	Sohlh1	protein_coding	spermatogenesis and oogenesis specific basic helix-loop-helix 1 [Source:RGD Symbol;Acc:1564440]
ENSRNOG00000019207	30.1555	1.98001	0.456961	4.33299	1.47095e-05	9.08308e-05	29.9041	63.1508	51.1864	14.0808	15.5514	7.05956	Shank1	protein_coding	SH3 and multiple ankyrin repeat domains 1 [Source:RGD Symbol;Acc:621011]
ENSRNOG00000033844	4177.08	1.97946	0.218383	9.06415	1.25583e-19	6.55342e-18	8702.09	4910.22	6380.65	1469.43	1396.52	2203.59	Bex1	protein_coding	protein BEX1-like [Source:RGD Symbol;Acc:6488322]
ENSRNOG00000031232	4259.02	1.97945	0.135338	14.626	1.91731e-48	8.5835e-46	7887.2	6305.37	6192.68	1702.77	1622.53	1843.55	Nrp2	protein_coding	neuropilin 2 [Source:RGD Symbol;Acc:621442]
ENSRNOG00000004351	29.3068	1.97921	0.422082	4.68916	2.7433e-06	1.97248e-05	39.5161	59.2646	41.4787	10.0577	11.4044	14.1191	Slc25a29	protein_coding	solute carrier family 25 member 29 [Source:RGD Symbol;Acc:1308104]
ENSRNOG00000011688	18.4727	1.97844	0.581026	3.40508	0.000661439	0.00267024	49.1281	15.5448	23.8282	8.04617	6.22058	8.06806	Neil3	protein_coding	nei-like DNA glycosylase 3 [Source:RGD Symbol;Acc:1310562]
ENSRNOG00000010841	117.896	1.97666	0.305969	6.46034	1.04471e-10	1.67984e-09	190.104	259.404	114.728	49.2828	39.397	54.4594	Col8a2	protein_coding	collagen type VIII alpha 2 chain [Source:RGD Symbol;Acc:1305182]
ENSRNOG00000018241	1265	1.97495	0.126079	15.6644	2.64903e-55	1.87772e-52	1966.19	2140.33	1944.2	529.036	545.337	464.922	Ank1	protein_coding	ankyrin 1 [Source:RGD Symbol;Acc:1309620]
ENSRNOG00000016608	39.1905	1.97378	0.368834	5.3514	8.72769e-08	8.41697e-07	50.1961	61.2077	75.8971	14.0808	17.625	16.1361	Zfp579	protein_coding	zinc finger protein 579 [Source:RGD Symbol;Acc:1308475]
ENSRNOG00000048114	10.0762	1.97141	0.741342	2.65924	0.00783169	0.0230228	16.02	23.3172	8.82525	2.01154	7.25734	3.02552	Echdc3	protein_coding	enoyl CoA hydratase domain containing 3 [Source:RGD Symbol;Acc:1589147]
ENSRNOG00000029814	8.34668	1.96392	0.774225	2.53663	0.0111926	0.03123	12.816	15.5448	11.4728	3.01731	6.22058	1.00851	Prtn3	protein_coding	proteinase 3 [Source:RGD Symbol;Acc:1304898]
ENSRNOG00000013959	21.5054	1.96386	0.518557	3.78716	0.000152381	0.000730637	26.7001	39.8336	36.1835	7.0404	4.14705	15.1276	Skor1	protein_coding	SKI family transcriptional corepressor 1 [Source:RGD Symbol;Acc:1307687]
ENSRNOG00000013969	617	1.96367	0.485694	4.04302	5.27682e-05	0.000283631	1621.23	528.524	796.92	273.57	247.786	233.974	Ahi1	protein_coding	Abelson helper integration site 1 [Source:RGD Symbol;Acc:1303040]
ENSRNOG00000022176	16.5125	1.96126	0.621533	3.15552	0.00160213	0.00577842	17.088	28.175	33.5359	13.075	5.18382	2.01702	Gpr75	protein_coding	G protein-coupled receptor 75 [Source:RGD Symbol;Acc:1566385]
ENSRNOG00000014021	8.30349	1.95955	0.780578	2.51038	0.0120601	0.0333008	17.088	15.5448	7.0602	5.02886	2.07353	3.02552	Matn4	protein_coding	matrilin 4 [Source:RGD Symbol;Acc:1309732]
ENSRNOG00000001284	62.9527	1.95669	0.390251	5.01392	5.33331e-07	4.44415e-06	59.8081	158.363	82.0748	19.1097	32.1397	26.2212	Uncx	protein_coding	UNC homeobox [Source:RGD Symbol;Acc:69361]
ENSRNOG00000016915	237.643	1.95648	0.251762	7.77114	7.77811e-15	2.31331e-13	338.557	530.467	264.757	91.5252	105.75	94.7997	Barx1	protein_coding	BARX homeobox 1 [Source:RGD Symbol;Acc:1310884]
ENSRNOG00000017409	352.165	1.94364	0.21425	9.07182	1.17046e-19	6.14563e-18	595.945	648.024	433.32	125.721	124.412	185.565	Wnt6	protein_coding	Wnt family member 6 [Source:RGD Symbol;Acc:1304559]
ENSRNOG00000015493	14.8368	1.94335	0.646591	3.00554	0.00265111	0.0090364	18.156	33.0327	19.4155	7.0404	10.3676	1.00851	Emx1	protein_coding	empty spiracles homeobox 1 [Source:RGD Symbol;Acc:1564002]
ENSRNOG00000064634	141.03	1.94061	0.315946	6.14223	8.13715e-10	1.12727e-08	336.421	141.846	193.273	75.4329	50.8014	48.4084	Sorl1	protein_coding	sortilin related receptor 1 [Source:RGD Symbol;Acc:619914]
ENSRNOG00000013971	859.519	1.9387	0.189704	10.2196	1.62039e-24	1.35794e-22	1572.1	1412.64	1105.8	306.76	311.029	448.786	Psat1	protein_coding	phosphoserine aminotransferase 1 [Source:RGD Symbol;Acc:735170]
ENSRNOG00000006204	230.797	1.9373	0.206787	9.36856	7.35301e-21	4.26926e-19	306.517	441.084	350.362	106.612	99.5293	80.6806	Slc30a3	protein_coding	solute carrier family 30 member 3 [Source:RGD Symbol;Acc:1359689]
ENSRNOG00000018784	125.968	1.93612	0.22287	8.68721	3.71456e-18	1.65645e-16	207.193	215.684	176.505	57.329	46.6543	52.4424	Jph3	protein_coding	junctophilin 3 [Source:RGD Symbol;Acc:1308416]
ENSRNOG00000058337	473.944	1.93471	0.197385	9.80169	1.10716e-22	7.44465e-21	676.046	923.945	653.951	153.883	228.088	207.753	Plcb2	protein_coding	phospholipase C, beta 2 [Source:RGD Symbol;Acc:621004]
ENSRNOG00000025522	187.199	1.93384	0.240405	8.04411	8.68776e-16	2.93829e-14	348.169	213.741	328.299	62.3578	80.8675	89.7572	Atf7ip2	protein_coding	activating transcription factor 7 interacting protein 2 [Source:RGD Symbol;Acc:1583744]
ENSRNOG00000029740	97.9857	1.93087	0.268826	7.1826	6.83981e-13	1.52702e-11	197.58	136.017	132.379	47.2713	38.3602	36.3063	Slc35g1	protein_coding	solute carrier family 35, member G1 [Source:RGD Symbol;Acc:1595908]
ENSRNOG00000000516	26.9378	1.93086	0.44069	4.38144	1.17898e-05	7.43115e-05	44.8561	51.4922	31.7709	10.0577	9.33087	14.1191	Pxt1	protein_coding	peroxisomal testis enriched protein 1 [Source:RGD Symbol;Acc:2321717]
ENSRNOG00000014080	348.22	1.92998	0.29314	6.58384	4.58454e-11	7.7527e-10	734.786	344.901	575.406	90.5194	141	202.71	Kif23	protein_coding	kinesin family member 23 [Source:RGD Symbol;Acc:1308596]
ENSRNOG00000022686	14.6125	1.92974	0.590241	3.26941	0.00107772	0.00410161	22.4281	22.3457	24.7107	7.0404	2.07353	9.07657	Zdhhc2	protein_coding	zinc finger DHHC-type palmitoyltransferase 2 [Source:RGD Symbol;Acc:628681]
ENSRNOG00000008837	13844.4	1.92915	0.184152	10.4758	1.11538e-25	1.04833e-23	25556.2	23701	16534.1	4843.79	5501.06	6930.47	Ass1	protein_coding	argininosuccinate synthase 1 [Source:RGD Symbol;Acc:2163]
ENSRNOG00000036682	209.646	1.92245	0.251162	7.65424	1.94453e-14	5.48597e-13	356.713	392.507	246.224	61.3521	88.1249	112.953	Pycr1	protein_coding	pyrroline-5-carboxylate reductase 1 [Source:RGD Symbol;Acc:1307863]
ENSRNOG00000025730	253.135	1.92004	0.283046	6.78351	1.17287e-11	2.15707e-10	250.981	362.389	587.762	130.75	87.0881	99.8423	Armcx3	protein_coding	armadillo repeat containing, X-linked 3 [Source:MGI Symbol;Acc:MGI:1918953]
ENSRNOG00000011407	227.981	1.91626	0.185658	10.3214	5.63802e-25	4.99552e-23	358.849	364.332	358.305	115.664	85.0146	85.7232	Prag1	protein_coding	PEAK1 related kinase activating pseudokinase 1 [Source:RGD Symbol;Acc:1311793]
ENSRNOG00000067421	30.0065	1.91518	0.427917	4.47557	7.62061e-06	5.01904e-05	63.0122	37.8905	41.4787	9.05194	13.4779	15.1276	Meiosin	protein_coding	meiosis initiator [Source:RGD Symbol;Acc:7528935]
ENSRNOG00000012051	349.942	1.91493	0.232338	8.24203	1.69314e-16	6.2077e-15	698.474	475.088	486.271	114.658	126.485	198.676	Ncaph	protein_coding	non-SMC condensin I complex, subunit H [Source:RGD Symbol;Acc:1596799]
ENSRNOG00000020579	486.524	1.91411	0.184659	10.3657	3.55326e-25	3.18147e-23	757.214	636.366	913.413	215.235	168.992	227.923	Col7a1	protein_coding	collagen type VII alpha 1 chain [Source:RGD Symbol;Acc:1311417]
ENSRNOG00000019476	2395.54	1.91114	0.124004	15.4119	1.36229e-53	7.99148e-51	4039.19	3942.55	3373.01	1013.82	953.822	1050.87	Agap1	protein_coding	ArfGAP with GTPase domain, ankyrin repeat and PH domain 1 [Source:RGD Symbol;Acc:1309244]
ENSRNOG00000005271	232.907	1.91042	0.239416	7.97953	1.46894e-15	4.83357e-14	462.445	328.384	313.296	85.4906	76.7205	131.106	Rapgef5	protein_coding	Rap guanine nucleotide exchange factor 5 [Source:RGD Symbol;Acc:1561668]
ENSRNOG00000003544	23.2254	1.90145	0.480732	3.95532	7.64318e-05	0.00039366	25.6321	42.7482	41.4787	13.075	10.3676	6.05105	Tbx4	protein_coding	T-box transcription factor 4 [Source:RGD Symbol;Acc:1309057]
ENSRNOG00000020263	34.3535	1.89436	0.449981	4.20987	2.55515e-05	0.000148965	44.8561	79.6672	37.9486	10.0577	11.4044	22.1872	Atp1a3	protein_coding	ATPase Na+/K+ transporting subunit alpha 3 [Source:RGD Symbol;Acc:2169]
ENSRNOG00000008970	301.096	1.89396	0.279731	6.77066	1.28197e-11	2.34001e-10	570.313	258.433	594.822	113.652	114.044	155.31	Pcdh17	protein_coding	protocadherin 17 [Source:RGD Symbol;Acc:1304753]
ENSRNOG00000047940	161.731	1.89078	0.215344	8.7803	1.63046e-18	7.51689e-17	255.253	219.571	289.468	79.4559	58.0587	68.5785	Mmp28	protein_coding	matrix metallopeptidase 28 [Source:RGD Symbol;Acc:1311573]
ENSRNOG00000017226	26.4397	1.88908	0.513434	3.6793	0.000233877	0.00107012	35.2441	63.1508	26.4757	8.04617	18.6617	7.05956	Slc2a4	protein_coding	solute carrier family 2 member 4 [Source:RGD Symbol;Acc:2711]
ENSRNOG00000020407	30.9844	1.88893	0.45359	4.16441	3.1216e-05	0.000178264	41.6521	65.0939	39.7136	20.1154	6.22058	13.1106	Atcay	protein_coding	ATCAY kinesin light chain interacting caytaxin [Source:RGD Symbol;Acc:1309312]
ENSRNOG00000012049	38.1059	1.88535	0.407945	4.62156	3.80859e-06	2.6715e-05	40.5841	85.4965	53.834	20.1154	13.4779	15.1276	Sox7	protein_coding	SRY-box transcription factor 7 [Source:RGD Symbol;Acc:1310038]
ENSRNOG00000014723	175.761	1.88503	0.247798	7.60714	2.80228e-14	7.68909e-13	357.781	194.31	277.995	77.4444	66.3528	80.6806	Cbfa2t3	protein_coding	CBFA2/RUNX1 partner transcriptional co-repressor 3 [Source:RGD Symbol;Acc:1310547]
ENSRNOG00000025584	71.4485	1.88454	0.294042	6.4091	1.46383e-10	2.29095e-09	87.5762	134.074	115.611	36.2078	27.9926	27.2297	Agap2	protein_coding	ArfGAP with GTPase domain, ankyrin repeat and PH domain 2 [Source:RGD Symbol;Acc:628844]
ENSRNOG00000024733	81.8221	1.8829	0.295195	6.37849	1.78837e-10	2.75329e-09	163.404	102.984	120.023	33.1905	26.9558	44.3744	Mnd1	protein_coding	meiotic nuclear divisions 1 [Source:RGD Symbol;Acc:1309007]
ENSRNOG00000029614	86.2558	1.8766	0.300608	6.24269	4.30104e-10	6.2645e-09	171.948	108.814	126.201	33.1905	26.9558	50.4254	Robo1	protein_coding	roundabout guidance receptor 1 [Source:RGD Symbol;Acc:61941]
ENSRNOG00000011201	190.211	1.87659	0.242521	7.73785	1.01113e-14	2.96575e-13	373.801	319.64	203.863	84.4848	78.794	80.6806	Cmtm8	protein_coding	CKLF-like MARVEL transmembrane domain containing 8 [Source:RGD Symbol;Acc:735040]
ENSRNOG00000006353	424.682	1.87596	0.205719	9.11905	7.57846e-20	4.0289e-18	808.478	561.556	632.77	159.918	152.404	232.965	Large2	protein_coding	LARGE xylosyl- and glucuronyltransferase 2 [Source:RGD Symbol;Acc:735214]
ENSRNOG00000060054	100.976	1.86859	0.307498	6.07676	1.22634e-09	1.64401e-08	117.48	218.599	139.439	50.2886	50.8014	29.2467	Doc2b	protein_coding	double C2 domain beta [Source:RGD Symbol;Acc:620519]
ENSRNOG00000004063	48.6153	1.86114	0.406186	4.58199	4.60572e-06	3.16313e-05	43.7881	120.472	64.4243	21.1212	19.6985	22.1872	Sh3pxd2b	protein_coding	SH3 and PX domains 2B [Source:RGD Symbol;Acc:1309926]
ENSRNOG00000070431	192.236	1.85976	0.208216	8.93185	4.1894e-19	2.0658e-17	363.121	274.949	266.522	87.5021	72.5734	88.7487	Efcab8	protein_coding	EF-hand calcium binding domain 8 [Source:RGD Symbol;Acc:1597364]
ENSRNOG00000009354	419.898	1.85972	0.149435	12.4451	1.48786e-35	3.28721e-33	693.134	683	599.234	175.004	181.434	187.582	Nrarp	protein_coding	Notch-regulated ankyrin repeat protein [Source:RGD Symbol;Acc:1591939]
ENSRNOG00000020621	85.5507	1.85584	0.317571	5.84386	5.10039e-09	6.13201e-08	191.172	99.0982	112.081	28.1616	40.4338	42.3573	Dcst1	protein_coding	DC-STAMP domain containing 1 [Source:RGD Symbol;Acc:1307756]
ENSRNOG00000004821	26.6258	1.85552	0.418002	4.43902	9.03709e-06	5.85004e-05	42.7201	42.7482	39.7136	10.0577	11.4044	13.1106	Sntb1	protein_coding	syntrophin, beta 1 [Source:RGD Symbol;Acc:1307728]
ENSRNOG00000012325	349.645	1.85303	0.204364	9.0673	1.21998e-19	6.38594e-18	665.366	550.869	427.142	128.739	148.257	177.497	Adk	protein_coding	adenosine kinase [Source:RGD Symbol;Acc:2046]
ENSRNOG00000008115	621.337	1.85217	0.276538	6.69771	2.11715e-11	3.71692e-10	1342.48	519.78	1057.26	215.235	268.522	324.74	Arhgap11a	protein_coding	Rho GTPase activating protein 11A [Source:RGD Symbol;Acc:1309107]
ENSRNOG00000048919	11.7286	1.8521	0.651185	2.84419	0.0044524	0.0142056	21.3601	22.3457	11.4728	7.0404	3.11029	5.04254	Iho1	protein_coding	interactor of HORMAD1 1 [Source:RGD Symbol;Acc:1596869]
ENSRNOG00000004650	83.285	1.84608	0.317247	5.81906	5.91778e-09	7.04008e-08	82.2362	179.737	128.849	35.202	39.397	34.2893	Begain	protein_coding	brain-enriched guanylate kinase-associated [Source:RGD Symbol;Acc:708347]
ENSRNOG00000065264	416.413	1.84598	0.217732	8.47822	2.28663e-17	9.28404e-16	517.981	895.77	540.988	184.056	172.103	187.582	Sox12	protein_coding	SRY-box transcription factor 12 [Source:RGD Symbol;Acc:1586313]
ENSRNOG00000010575	42.7306	1.84397	0.34827	5.29466	1.1924e-07	1.1165e-06	68.3522	55.3784	76.7797	17.0981	16.5882	22.1872	Dapp1	protein_coding	dual adaptor of phosphotyrosine and 3-phosphoinositides 1 [Source:RGD Symbol;Acc:1310189]
ENSRNOG00000046776	17.8647	1.84245	0.522028	3.5294	0.000416498	0.00178565	21.3601	35.9474	26.4757	6.03463	8.2941	9.07657	Msx3	protein_coding	msh homeobox 3 [Source:RGD Symbol;Acc:620932]
ENSRNOG00000010834	58.9479	1.8411	0.379088	4.85665	1.19386e-06	9.27395e-06	51.2641	136.017	89.135	30.1731	25.9191	21.1787	Mpped1	protein_coding	metallophosphoesterase domain containing 1 [Source:RGD Symbol;Acc:1308244]
ENSRNOG00000014846	1524.11	1.8367	0.244382	7.51567	5.66193e-14	1.46386e-12	3373.82	1520.48	2250.44	562.226	612.727	824.96	Anp32a	protein_coding	acidic nuclear phosphoprotein 32 family member A [Source:RGD Symbol;Acc:11508551]
ENSRNOG00000011151	132.512	1.83555	0.234605	7.82403	5.11592e-15	1.57038e-13	237.097	204.997	179.153	47.2713	54.9484	71.6041	Tenm4	protein_coding	teneurin transmembrane protein 4 [Source:RGD Symbol;Acc:1304658]
ENSRNOG00000020871	640.738	1.83292	0.155676	11.774	5.3157e-32	8.86575e-30	1023.15	1121.17	857.814	279.604	257.117	305.578	Ltbp4	protein_coding	latent transforming growth factor beta binding protein 4 [Source:RGD Symbol;Acc:1307033]
ENSRNOG00000070341	14.7238	1.83083	0.574248	3.18822	0.00143151	0.00524281	30.9721	20.4026	17.6505	5.02886	6.22058	8.06806		protein_coding
ENSRNOG00000015131	219.536	1.83036	0.269451	6.79295	1.09863e-11	2.03372e-10	482.737	252.603	292.998	71.4098	97.4557	120.012	Ube2c	protein_coding	ubiquitin-conjugating enzyme E2C [Source:RGD Symbol;Acc:1305382]
ENSRNOG00000031643	272.193	1.82891	0.215928	8.47003	2.45339e-17	9.93741e-16	395.161	544.069	335.359	116.669	105.75	136.149	Dchs1	protein_coding	dachsous cadherin-related 1 [Source:RGD Symbol;Acc:1309878]
ENSRNOG00000051770	10.0764	1.82852	0.733738	2.49206	0.0127004	0.0347474	14.952	24.2888	7.94272	2.01154	6.22058	5.04254	Cyp2w1	protein_coding	cytochrome P450, family 2, subfamily w, polypeptide 1 [Source:RGD Symbol;Acc:1305193]
ENSRNOG00000010252	2129.23	1.82123	0.13181	13.8171	2.00987e-43	6.33183e-41	3629.07	3124.51	3204.45	1007.78	825.263	984.304	Hexa	protein_coding	hexosaminidase subunit alpha [Source:RGD Symbol;Acc:2792]
ENSRNOG00000024207	73.7785	1.82044	0.350921	5.18761	2.1301e-07	1.90823e-06	90.7802	173.908	80.3098	38.2193	35.2499	24.2042	Fgfrl1	protein_coding	fibroblast growth factor receptor-like 1 [Source:RGD Symbol;Acc:735156]
ENSRNOG00000028137	2193.69	1.81855	0.649009	2.80204	0.00507804	0.0158713	5254.57	1241.64	3758.67	632.63	867.771	1406.87	Mki67	protein_coding	marker of proliferation Ki-67 [Source:RGD Symbol;Acc:1305476]
ENSRNOG00000048011	45.2799	1.81832	0.332957	5.46113	4.73116e-08	4.79944e-07	63.0122	80.6387	67.9544	18.1039	22.8088	19.1617	AABR07040695.1	protein_coding
ENSRNOG00000034102	487.629	1.81669	0.166921	10.8836	1.38072e-27	1.44992e-25	826.634	778.212	674.249	183.05	211.5	252.127	Plk5	protein_coding	polo-like kinase 5 [Source:RGD Symbol;Acc:1305038]
ENSRNOG00000052549	11.4994	1.81507	0.630031	2.88093	0.00396505	0.012854	22.4281	14.5733	16.768	5.02886	4.14705	6.05105	Chga	protein_coding	chromogranin A [Source:RGD Symbol;Acc:2338]
ENSRNOG00000013683	84.1782	1.81456	0.33588	5.40241	6.575e-08	6.50692e-07	183.696	83.5534	126.201	50.2886	30.0661	31.2637	S1pr1	protein_coding	sphingosine-1-phosphate receptor 1 [Source:RGD Symbol;Acc:61958]
ENSRNOG00000008215	80.5308	1.81391	0.303189	5.98279	2.19352e-09	2.83557e-08	106.8	165.164	104.138	30.1731	46.6543	30.2552	Trim47	protein_coding	tripartite motif-containing 47 [Source:RGD Symbol;Acc:1597317]
ENSRNOG00000049629	36.6427	1.81219	0.405251	4.47176	7.75796e-06	5.09895e-05	49.1281	69.9517	52.069	25.1443	13.4779	10.0851	Reep2	protein_coding	receptor accessory protein 2 [Source:RGD Symbol;Acc:1586980]
ENSRNOG00000065120	1389.01	1.8113	0.166546	10.8757	1.50502e-27	1.57076e-25	2578.16	1717.7	2190.43	662.803	553.631	631.326		protein_coding	60 kDa heat shock protein, mitochondrial pseudogene [Source:RGD Symbol;Acc:9089883]
ENSRNOG00000046635	280	1.80872	0.228842	7.90378	2.70568e-15	8.50813e-14	560.701	365.303	381.251	106.612	106.787	159.344	Cdca5	protein_coding	cell division cycle associated 5 [Source:RGD Symbol;Acc:1560863]
ENSRNOG00000012818	4662.32	1.80731	0.150693	11.9934	3.84905e-33	7.1174e-31	7675.73	8152.28	5929.68	1935.1	1960.52	2320.58	Ksr1	protein_coding	kinase suppressor of ras 1 [Source:RGD Symbol;Acc:1308105]
ENSRNOG00000061764	27.2957	1.80521	0.445438	4.05267	5.06365e-05	0.000273904	37.3801	37.8905	52.069	15.0866	6.22058	15.1276	AABR07021812.1	protein_coding	formin 2 [Source:RGD Symbol;Acc:2322099]
ENSRNOG00000015248	37.1871	1.80372	0.412374	4.37399	1.21993e-05	7.66377e-05	45.9241	41.7767	85.6049	19.1097	16.5882	14.1191	Abca12	protein_coding	ATP-binding cassette, sub-family A (ABC1), member 12 [Source:MGI Symbol;Acc:MGI:2676312]
ENSRNOG00000047697	45.0334	1.80297	0.368424	4.89374	9.89376e-07	7.81033e-06	89.7122	71.8948	48.5389	15.0866	21.772	23.1957	Ggt1	protein_coding	gamma-glutamyltransferase 1 [Source:RGD Symbol;Acc:2683]
ENSRNOG00000018822	152.003	1.80093	0.208819	8.62438	6.4442e-18	2.7684e-16	263.797	224.428	220.631	65.3751	60.1323	77.6551	Slc5a5	protein_coding	solute carrier family 5 member 5 [Source:RGD Symbol;Acc:69267]
ENSRNOG00000005530	109.373	1.79997	0.258417	6.96537	3.27547e-12	6.6336e-11	167.676	190.424	151.794	36.2078	44.5808	65.553	Rps6kl1	protein_coding	ribosomal protein S6 kinase-like 1 [Source:RGD Symbol;Acc:1309493]
ENSRNOG00000019211	249.141	1.79937	0.267751	6.72029	1.81369e-11	3.22746e-10	414.385	456.629	290.351	70.404	105.75	157.327	Olfml3	protein_coding	olfactomedin-like 3 [Source:RGD Symbol;Acc:1311106]
ENSRNOG00000029055	255.789	1.79854	0.294063	6.11617	9.58496e-10	1.30971e-08	557.497	233.172	401.549	85.4906	105.75	151.276	Ttk	protein_coding	Ttk protein kinase [Source:RGD Symbol;Acc:1305558]
ENSRNOG00000016248	23.505	1.79836	0.495976	3.6259	0.000287951	0.00128708	22.4281	54.4069	32.6534	12.0693	11.4044	8.06806	Sox18	protein_coding	SRY-box transcription factor 18 [Source:RGD Symbol;Acc:1311718]
ENSRNOG00000007529	21.9845	1.79788	0.510642	3.52082	0.000430211	0.0018354	33.1081	44.6913	24.7107	7.0404	6.22058	16.1361	Bmf	protein_coding	Bcl2 modifying factor [Source:RGD Symbol;Acc:628658]
ENSRNOG00000054314	18.9085	1.79637	0.551328	3.25826	0.00112097	0.00424816	30.9721	36.9189	20.2981	13.075	3.11029	9.07657	Kcng1	protein_coding	potassium voltage-gated channel modifier subfamily G member 1 [Source:RGD Symbol;Acc:631416]
ENSRNOG00000025594	21.2095	1.79602	0.48033	3.73913	0.000184657	0.000865873	24.5641	38.862	35.301	7.0404	11.4044	10.0851	Scrt1	protein_coding	scratch family transcriptional repressor 1 [Source:RGD Symbol;Acc:1306236]
ENSRNOG00000070586	24.1932	1.7946	0.43593	4.11671	3.84318e-05	0.00021408	34.1761	37.8905	40.5961	11.0635	9.33087	12.1021		protein_coding	proline rich 18 [Source:NCBI gene (formerly Entrezgene);Acc:361481]
ENSRNOG00000030486	264.295	1.79337	0.170673	10.5076	7.96699e-26	7.6465e-24	456.037	395.421	379.486	122.704	117.154	114.97	Prdm6	protein_coding	PR/SET domain 6 [Source:RGD Symbol;Acc:1559594]
ENSRNOG00000065699	645.478	1.79177	0.174139	10.2893	7.873e-25	6.86848e-23	1210.05	811.245	984.015	303.743	261.264	302.552		protein_coding
ENSRNOG00000015055	16.5464	1.79007	0.649333	2.75678	0.00583728	0.0179119	11.748	17.4879	47.6563	10.0577	8.2941	4.03403	Scg2	protein_coding	secretogranin II [Source:RGD Symbol;Acc:3626]
ENSRNOG00000028120	29.5224	1.78843	0.429594	4.16306	3.14008e-05	0.000179018	50.1961	56.35	30.8884	10.0577	14.5147	15.1276	AABR07011698.1	protein_coding
ENSRNOG00000056017	41.6078	1.7862	0.371243	4.8114	1.49878e-06	1.13929e-05	67.2842	77.7241	48.5389	17.0981	24.8823	14.1191		protein_coding
ENSRNOG00000027245	45.1683	1.78608	0.342172	5.21984	1.79083e-07	1.63354e-06	69.4202	71.8948	68.8369	28.1616	15.5514	17.1446	Tdrp	protein_coding	testis development related protein [Source:RGD Symbol;Acc:1559733]
ENSRNOG00000068182	25.6107	1.78279	0.482253	3.6968	0.000218335	0.00100741	34.1761	29.1465	55.5991	10.0577	17.625	7.05956		protein_coding
ENSRNOG00000007664	22.6077	1.78231	0.45736	3.89694	9.74145e-05	0.000489142	39.5161	32.0612	33.5359	12.0693	11.4044	7.05956	Tnfrsf13c	protein_coding	TNF receptor superfamily member 13C [Source:RGD Symbol;Acc:1560810]
ENSRNOG00000053351	17.3408	1.78064	0.52323	3.40316	0.000666116	0.00268466	26.7001	29.1465	24.7107	7.0404	11.4044	5.04254	Rhox3	protein_coding	reproductive homeobox on X chromosome 3 [Source:RGD Symbol;Acc:2301305]
ENSRNOG00000015439	4139.37	1.78036	0.147535	12.0674	1.57045e-33	2.96851e-31	6703.85	7272.06	5260.73	1720.87	1850.62	2028.11	Man2a1	protein_coding	mannosidase, alpha, class 2A, member 1 [Source:RGD Symbol;Acc:3038]
ENSRNOG00000005659	448.048	1.77808	0.220441	8.066	7.26361e-16	2.47632e-14	892.85	569.329	619.532	164.947	181.434	260.195	Aurkb	protein_coding	aurora kinase B [Source:RGD Symbol;Acc:621625]
ENSRNOG00000009773	92.901	1.77786	0.261868	6.78917	1.12781e-11	2.08547e-10	118.548	170.021	142.969	44.2539	34.2132	47.3999	Elovl4	protein_coding	ELOVL fatty acid elongase 4 [Source:RGD Symbol;Acc:1305630]
ENSRNOG00000017854	1206.31	1.77618	0.192565	9.22381	2.86719e-20	1.58365e-18	2186.2	2052.89	1363.5	460.643	544.301	630.317	Ucp2	protein_coding	uncoupling protein 2 [Source:RGD Symbol;Acc:3932]
ENSRNOG00000001520	36.1281	1.77415	0.414293	4.28236	1.84922e-05	0.000111241	56.6041	66.0655	45.0088	9.05194	25.9191	14.1191	Dlx1	protein_coding	distal-less homeobox 1 [Source:RGD Symbol;Acc:1309593]
ENSRNOG00000022760	79.2449	1.76987	0.316465	5.59263	2.23654e-08	2.40505e-07	164.472	101.041	102.373	30.1731	27.9926	49.4169	Rubcnl	protein_coding	rubicon like autophagy enhancer [Source:RGD Symbol;Acc:1304929]
ENSRNOG00000027491	37.9375	1.76593	0.44522	3.96642	7.29591e-05	0.000378063	38.4481	94.2404	43.2437	19.1097	11.4044	21.1787	Vldlr	protein_coding	very low density lipoprotein receptor [Source:RGD Symbol;Acc:3963]
ENSRNOG00000019100	617.5	1.76506	0.22691	7.77867	7.32909e-15	2.18741e-13	1286.94	702.431	873.7	251.443	240.529	349.952	Kif2c	protein_coding	kinesin family member 2C [Source:RGD Symbol;Acc:620239]
ENSRNOG00000061026	33.5302	1.76063	0.477807	3.68482	0.00022886	0.00105027	50.1961	68.9801	36.1835	5.02886	16.5882	24.2042	Npy4r	protein_coding	neuropeptide Y receptor Y4 [Source:RGD Symbol;Acc:61864]
ENSRNOG00000020125	42.3774	1.75896	0.351523	5.00384	5.61995e-07	4.65919e-06	69.4202	75.781	51.1864	22.127	16.5882	19.1617	Cd79a	protein_coding	CD79a molecule [Source:RGD Symbol;Acc:6484896]
ENSRNOG00000003742	193.065	1.75657	0.217127	8.09006	5.96339e-16	2.04948e-14	343.897	233.172	316.826	74.4271	91.2351	98.8338	Cdkl5	protein_coding	cyclin-dependent kinase-like 5 [Source:MGI Symbol;Acc:MGI:1278336]
ENSRNOG00000004682	74.4227	1.74992	0.382105	4.57968	4.6568e-06	3.19313e-05	153.792	76.7525	113.846	40.2309	14.5147	47.3999	Parpbp	protein_coding	PARP1 binding protein [Source:RGD Symbol;Acc:2314264]
ENSRNOG00000018697	1699.61	1.74923	0.141076	12.3993	2.63713e-35	5.60785e-33	2805.64	2629.02	2425.18	658.78	808.675	870.342	Abcb6	protein_coding	ATP binding cassette subfamily B member 6 [Source:RGD Symbol;Acc:71077]
ENSRNOG00000018815	606.743	1.74844	0.224707	7.78099	7.19565e-15	2.15515e-13	1275.2	678.143	852.519	274.576	233.272	326.757	Plk1	protein_coding	polo-like kinase 1 [Source:RGD Symbol;Acc:3352]
ENSRNOG00000025498	132.995	1.74816	0.213153	8.20143	2.37554e-16	8.562e-15	220.009	208.883	186.213	60.3463	54.9484	67.57	Crb2	protein_coding	crumbs cell polarity complex component 2 [Source:RGD Symbol;Acc:1309368]
ENSRNOG00000016260	245.373	1.74685	0.189617	9.21252	3.18546e-20	1.75376e-18	425.065	343.929	365.365	91.5252	121.301	125.055	Polr3g	protein_coding	RNA polymerase III subunit G [Source:RGD Symbol;Acc:1593792]
ENSRNOG00000016598	10.306	1.7441	0.707821	2.46405	0.0137379	0.0372444	7.47602	23.3172	16.768	5.02886	6.22058	3.02552	Hoxc5	protein_coding	homeo box C5 [Source:RGD Symbol;Acc:1307584]
ENSRNOG00000048751	20.5466	1.74217	0.529693	3.28902	0.00100538	0.00385648	34.1761	17.4879	43.2437	13.075	6.22058	9.07657	Rtl1	protein_coding	retrotransposon-like 1 [Source:RGD Symbol;Acc:11378340]
ENSRNOG00000000040	147.332	1.73622	0.240098	7.23131	4.78367e-13	1.09088e-11	181.56	245.802	252.402	86.4963	64.2793	53.4509	RGD1304622	protein_coding	similar to 6820428L09 protein [Source:RGD Symbol;Acc:1304622]
ENSRNOG00000004444	21.9748	1.73471	0.489655	3.54271	0.00039603	0.0017091	39.5161	20.4026	41.4787	11.0635	8.2941	11.0936	Ikzf1	protein_coding	IKAROS family zinc finger 1 [Source:RGD Symbol;Acc:1562979]
ENSRNOG00000027489	1103.63	1.73279	0.227209	7.62641	2.41373e-14	6.72053e-13	2211.83	1425.27	1453.52	414.378	419.889	696.879	Mn1	protein_coding	MN1 proto-oncogene, transcriptional regulator [Source:RGD Symbol;Acc:1565571]
ENSRNOG00000062101	2381.85	1.73179	0.42368	4.0875	4.36042e-05	0.000239289	4580.66	3639.43	2764.07	699.011	960.043	1647.9	Ace	protein_coding	angiotensin I converting enzyme [Source:RGD Symbol;Acc:2493]
ENSRNOG00000013658	59.1541	1.72779	0.297588	5.80597	6.39958e-09	7.58674e-08	77.9642	90.3542	104.138	25.1443	31.1029	26.2212	Nefl	protein_coding	neurofilament light [Source:RGD Symbol;Acc:621458]
ENSRNOG00000018452	153.287	1.72456	0.231246	7.45766	8.80747e-14	2.243e-12	198.648	297.295	210.041	71.4098	78.794	63.536	Unc13a	protein_coding	unc-13 homolog A [Source:RGD Symbol;Acc:619722]
ENSRNOG00000033744	241.081	1.72301	0.198047	8.69998	3.31946e-18	1.49393e-16	325.741	402.222	382.133	93.5367	103.676	139.174	Rasgrp4	protein_coding	RAS guanyl releasing protein 4 [Source:RGD Symbol;Acc:620476]
ENSRNOG00000046772	51.1228	1.72143	0.322679	5.33479	9.56542e-08	9.15225e-07	92.9162	71.8948	70.602	23.1327	29.0294	19.1617	Fam83c	protein_coding	family with sequence similarity 83, member C [Source:RGD Symbol;Acc:1585687]
ENSRNOG00000067596	55.3908	1.72103	0.357892	4.8088	1.51842e-06	1.15216e-05	96.1202	77.7241	81.1923	37.2135	27.9926	12.1021		protein_coding	similar to ferritin heavy polypeptide-like 17 [Source:NCBI gene (formerly Entrezgene);Acc:302719]
ENSRNOG00000000708	104.001	1.71834	0.28512	6.02674	1.67301e-09	2.20458e-08	167.676	197.225	113.846	62.3578	44.5808	38.3233	Sgsm1	protein_coding	small G protein signaling modulator 1 [Source:RGD Symbol;Acc:1308178]
ENSRNOG00000043422	15.1784	1.71597	0.558055	3.0749	0.0021057	0.00736896	18.156	24.2888	27.3583	9.05194	4.14705	8.06806	Gm12169	protein_coding	mCG12681-like [Source:RGD Symbol;Acc:2323463]
ENSRNOG00000018613	31.973	1.71556	0.415669	4.12722	3.67178e-05	0.000205518	48.0601	49.5491	49.4214	7.0404	16.5882	21.1787	Crip3	protein_coding	cysteine-rich protein 3 [Source:RGD Symbol;Acc:1565018]
ENSRNOG00000015105	10.1787	1.7146	0.685525	2.50115	0.0123792	0.0339944	13.884	22.3457	10.5903	3.01731	5.18382	6.05105	Bspry	protein_coding	B-box and SPRY domain containing [Source:RGD Symbol;Acc:708400]
ENSRNOG00000046342	8.69603	1.71413	0.722214	2.37344	0.017623	0.0460174	16.02	11.6586	12.3553	6.03463	2.07353	4.03403		protein_coding	ribosomal protein S28-like [Source:RGD Symbol;Acc:2323691]
ENSRNOG00000019174	346.066	1.714	0.224969	7.61882	2.56005e-14	7.0931e-13	709.154	394.45	488.036	145.837	150.331	188.591	Chtf18	protein_coding	chromosome transmission fidelity factor 18 [Source:RGD Symbol;Acc:1310473]
ENSRNOG00000017500	937.808	1.71347	0.21991	7.79169	6.612e-15	2.00148e-13	1756.86	1431.09	1124.34	317.824	418.852	577.875	Mtss2	protein_coding	MTSS I-BAR domain containing 2 [Source:RGD Symbol;Acc:1309731]
ENSRNOG00000025302	1052.86	1.71276	0.189662	9.03056	1.70795e-19	8.85845e-18	2034.55	1298.96	1507.35	487.799	412.632	575.858	Cdca2	protein_coding	cell division cycle associated 2 [Source:RGD Symbol;Acc:1311003]
ENSRNOG00000013727	520.396	1.71253	0.250672	6.83177	8.38728e-12	1.58538e-10	1073.34	479.946	839.281	211.212	230.161	288.433	Ndc80	protein_coding	NDC80 kinetochore complex component [Source:MGI Symbol;Acc:MGI:1914302]
ENSRNOG00000012827	42.7293	1.7097	0.354112	4.82814	1.37814e-06	1.05703e-05	82.2362	52.4638	61.7767	20.1154	16.5882	23.1957	Mlf1	protein_coding	myeloid leukemia factor 1 [Source:RGD Symbol;Acc:1306854]
ENSRNOG00000014525	7534.61	1.7041	0.150291	11.3387	8.4407e-30	1.13963e-27	13820	9560.06	11211.6	3705.26	3274.1	3636.68	Hspd1	protein_coding	heat shock protein family D (Hsp60) member 1 [Source:RGD Symbol;Acc:621314]
ENSRNOG00000024846	1089.02	1.70266	0.169991	10.0162	1.29427e-23	9.87359e-22	1811.33	1905.21	1282.31	474.724	503.867	556.696	Ier5l	protein_coding	immediate early response 5-like [Source:RGD Symbol;Acc:1561058]
ENSRNOG00000005185	20.957	1.70249	0.482596	3.52777	0.000419075	0.00179399	36.3121	37.8905	22.0631	9.05194	9.33087	11.0936	Nxph3	protein_coding	neurexophilin 3 [Source:MGI Symbol;Acc:MGI:1336188]
ENSRNOG00000007957	25.242	1.69971	0.427605	3.97496	7.0392e-05	0.000365987	42.7201	36.9189	36.1835	13.075	13.4779	9.07657	Tspoap1	protein_coding	TSPO associated protein 1 [Source:RGD Symbol;Acc:708563]
ENSRNOG00000022432	127.36	1.69868	0.267187	6.35764	2.04878e-10	3.11752e-09	154.86	264.262	165.032	50.2886	60.1323	69.587	Tmem59l	protein_coding	transmembrane protein 59-like [Source:RGD Symbol;Acc:1305557]
ENSRNOG00000001419	499.314	1.69748	0.18379	9.23595	2.56012e-20	1.42329e-18	736.922	923.945	629.24	238.368	202.169	265.238	Cldn15	protein_coding	claudin 15 [Source:RGD Symbol;Acc:1310678]
ENSRNOG00000034106	290.275	1.69606	0.190584	8.89926	5.62179e-19	2.74034e-17	499.825	473.145	358.305	135.779	121.301	153.293	AC127887.1	protein_coding	similar to Macrophage migration inhibitory factor (MIF) (Phenylpyruvate tautomerase) (Glycosylation-inhibiting factor) (GIF) (Delayed early response protein 6) (DER6) [Source:RGD Symbol;Acc:1584794]
ENSRNOG00000002592	52.4909	1.69592	0.399539	4.24469	2.18896e-05	0.000129751	106.8	45.6629	88.2525	15.0866	23.8455	35.2978	Rps6ka6	protein_coding	ribosomal protein S6 kinase polypeptide 6 [Source:MGI Symbol;Acc:MGI:1914321]
ENSRNOG00000002413	36.5277	1.695	0.395059	4.29051	1.78266e-05	0.000107579	61.9442	44.6913	60.8942	19.1097	9.33087	23.1957	Gpc4	protein_coding	glypican 4 [Source:MGI Symbol;Acc:MGI:104902]
ENSRNOG00000030345	49.5569	1.69363	0.367986	4.60243	4.17599e-06	2.90441e-05	91.8482	81.6103	53.834	17.0981	18.6617	34.2893	Rps20	protein_coding	ribosomal protein S20 [Source:RGD Symbol;Acc:621037]
ENSRNOG00000028822	2699.28	1.69253	0.208399	8.1216	4.60062e-16	1.61373e-14	5398.75	3365.45	3605.11	1079.19	1109.34	1637.82	Bex3	protein_coding	brain expressed X-linked 3 [Source:MGI Symbol;Acc:MGI:1338016]
ENSRNOG00000024874	23.6302	1.69222	0.515965	3.27972	0.00103909	0.00397235	18.156	58.2931	31.7709	11.0635	11.4044	11.0936	Prtfdc1	protein_coding	phosphoribosyl transferase domain containing 1 [Source:RGD Symbol;Acc:1310177]
ENSRNOG00000010515	328.809	1.68879	0.2491	6.77958	1.20526e-11	2.20948e-10	645.074	350.73	510.099	111.641	159.662	195.651	Trim59	protein_coding	tripartite motif-containing 59 [Source:RGD Symbol;Acc:1311956]
ENSRNOG00000018416	455.434	1.6882	0.148405	11.3756	5.52961e-30	7.71064e-28	674.978	673.285	736.908	206.183	241.566	199.685	Ttbk1	protein_coding	tau tubulin kinase 1 [Source:RGD Symbol;Acc:1559518]
ENSRNOG00000056069	595.581	1.6873	0.246813	6.83634	8.12393e-12	1.54246e-10	1227.14	592.646	907.236	230.322	257.117	359.029	Kif11	protein_coding	kinesin family member 11 [Source:RGD Symbol;Acc:621258]
ENSRNOG00000001452	181.752	1.68609	0.221842	7.6004	2.95209e-14	8.0741e-13	276.613	341.014	214.454	79.4559	91.2351	87.7402	Fzd9	protein_coding	frizzled class receptor 9 [Source:RGD Symbol;Acc:628817]
ENSRNOG00000070167	18.5095	1.68207	0.51877	3.24242	0.0011852	0.00444601	32.0401	26.2319	26.4757	9.05194	4.14705	13.1106		protein_coding
ENSRNOG00000053766	40.7784	1.67901	0.437989	3.83345	0.000126356	0.000618583	46.9921	85.4965	53.834	15.0866	33.1764	10.0851	Ramp3	protein_coding	receptor activity modifying protein 3 [Source:RGD Symbol;Acc:61873]
ENSRNOG00000022066	707.527	1.67811	0.15971	10.5072	8.00069e-26	7.6465e-24	994.31	1294.11	946.067	322.853	333.838	353.986	Fam117b	protein_coding	family with sequence similarity 117, member B [Source:RGD Symbol;Acc:1307676]
ENSRNOG00000028812	16.3554	1.67763	0.529144	3.17047	0.00152195	0.0055182	23.4961	30.1181	21.1806	10.0577	6.22058	7.05956	Trim80	protein_coding	tripartite motif protein 80 [Source:RGD Symbol;Acc:1311352]
ENSRNOG00000014297	714.707	1.67446	0.148505	11.2754	1.73524e-29	2.20298e-27	1261.31	1023.04	981.368	356.043	327.617	338.859	Sdc4	protein_coding	syndecan 4 [Source:RGD Symbol;Acc:3650]
ENSRNOG00000017237	69.141	1.67065	0.397184	4.20624	2.59654e-05	0.00015112	57.6721	147.676	110.316	48.277	17.625	33.2808	Lama1	protein_coding	laminin subunit alpha 1 [Source:RGD Symbol;Acc:1307207]
ENSRNOG00000007345	3107.33	1.66587	0.226798	7.34516	2.05513e-13	5.0017e-12	6227.52	3660.8	4288.19	1096.29	1395.48	1975.67	Amot	protein_coding	angiomotin [Source:MGI Symbol;Acc:MGI:108440]
ENSRNOG00000050636	67.7247	1.66304	0.310317	5.35918	8.3601e-08	8.08999e-07	104.664	120.472	83.8399	45.2597	24.8823	27.2297	Arhgef10l	protein_coding	Rho guanine nucleotide exchange factor 10 like [Source:RGD Symbol;Acc:1585585]
ENSRNOG00000001555	2090.78	1.66246	0.159197	10.4428	1.58044e-25	1.46921e-23	3693.15	2916.6	2923.8	885.079	929.976	1196.09	Btg3	protein_coding	BTG anti-proliferation factor 3 [Source:RGD Symbol;Acc:2226]
ENSRNOG00000038035	238.087	1.66089	0.3053	5.44019	5.32237e-08	5.35764e-07	517.981	193.339	374.191	108.623	89.1616	145.225	Kif4a	protein_coding	kinesin family member 4A [Source:RGD Symbol;Acc:620526]
ENSRNOG00000019163	12.5991	1.66033	0.655296	2.53371	0.0112861	0.0314392	9.61202	20.4026	27.3583	6.03463	3.11029	9.07657	Syt6	protein_coding	synaptotagmin 6 [Source:RGD Symbol;Acc:62012]
ENSRNOG00000008243	11.2808	1.65974	0.6338	2.61871	0.00882627	0.0255188	14.952	22.3457	14.1204	4.02309	5.18382	7.05956	Slc43a1	protein_coding	solute carrier family 43 member 1 [Source:RGD Symbol;Acc:1308229]
ENSRNOG00000050819	498.813	1.65955	0.226333	7.33233	2.26189e-13	5.45097e-12	1014.6	593.618	665.424	204.172	211.5	303.561	Birc5	protein_coding	baculoviral IAP repeat-containing 5 [Source:RGD Symbol;Acc:70499]
ENSRNOG00000033090	73.2559	1.65901	0.309187	5.3657	8.06346e-08	7.82966e-07	130.296	124.359	79.4272	40.2309	24.8823	40.3403	Ltbp1	protein_coding	latent transforming growth factor beta binding protein 1 [Source:RGD Symbol;Acc:68379]
ENSRNOG00000016656	100.438	1.65722	0.330127	5.01994	5.16872e-07	4.32302e-06	103.596	232.201	121.788	59.3405	36.2867	49.4169	Nkx2-3	protein_coding	NK2 homeobox 3 [Source:RGD Symbol;Acc:1308521]
ENSRNOG00000010417	6146.99	1.65685	0.18661	8.87869	6.76532e-19	3.25117e-17	10257.1	10314	7430.86	2250.92	3039.79	3589.28	Nol4l	protein_coding	nucleolar protein 4-like [Source:RGD Symbol;Acc:1563510]
ENSRNOG00000055061	21.7568	1.65654	0.607833	2.72532	0.0064239	0.0194109	37.3801	8.74396	52.9515	9.05194	8.2941	14.1191	AABR07050391.1	protein_coding	zinc finger protein 53-like [Source:RGD Symbol;Acc:2319680]
ENSRNOG00000004122	11.9581	1.65605	0.630185	2.62788	0.00859195	0.024943	11.748	22.3457	20.2981	5.02886	8.2941	4.03403	Kremen2	protein_coding	kringle containing transmembrane protein 2 [Source:RGD Symbol;Acc:1310795]
ENSRNOG00000012874	778.089	1.6548	0.16464	10.051	9.09279e-24	6.99939e-22	1358.5	940.461	1244.36	375.153	397.08	352.978	Rgma	protein_coding	repulsive guidance molecule BMP co-receptor a [Source:RGD Symbol;Acc:1311983]
ENSRNOG00000053026	283.556	1.65284	0.293366	5.63405	1.7603e-08	1.93576e-07	577.789	271.063	442.145	96.554	116.117	197.668	Shcbp1	protein_coding	SHC binding and spindle associated 1 [Source:RGD Symbol;Acc:1590844]
ENSRNOG00000062701	30.8597	1.65207	0.531486	3.10839	0.0018811	0.00667666	59.8081	23.3172	57.3641	6.03463	11.4044	27.2297		protein_coding
ENSRNOG00000005332	98.2844	1.65085	0.271967	6.07006	1.27865e-09	1.70782e-08	140.976	194.31	112.081	45.2597	46.6543	50.4254	Csdc2	protein_coding	cold shock domain containing C2 [Source:RGD Symbol;Acc:628780]
ENSRNOG00000002229	1250.65	1.64969	0.158234	10.4256	1.89386e-25	1.74153e-23	2288.73	1673.98	1727.98	548.145	605.47	659.564	Adcy5	protein_coding	adenylate cyclase 5 [Source:RGD Symbol;Acc:71014]
ENSRNOG00000003121	114.849	1.64774	0.307505	5.35841	8.3958e-08	8.11992e-07	115.344	261.347	145.617	49.2828	55.9852	61.519	Rtn4rl1	protein_coding	reticulon 4 receptor-like 1 [Source:RGD Symbol;Acc:727812]
ENSRNOG00000067988	1331.08	1.64712	0.185433	8.8826	6.53126e-19	3.14759e-17	2138.14	1528.25	2387.23	573.29	595.102	764.449	Slc5a3	protein_coding	solute carrier family 5 member 3 [Source:RGD Symbol;Acc:621530]
ENSRNOG00000012512	25.1313	1.64636	0.436292	3.77352	0.000160962	0.000768102	35.2441	34.0043	45.0088	11.0635	9.33087	16.1361	Nexn	protein_coding	nexilin (F actin binding protein) [Source:RGD Symbol;Acc:708354]
ENSRNOG00000051704	26.4857	1.64582	0.444253	3.70468	0.000211656	0.000979778	27.7681	47.606	45.0088	17.0981	9.33087	12.1021		protein_coding
ENSRNOG00000005673	23.0194	1.64568	0.468354	3.51374	0.000441838	0.00188149	24.5641	45.6629	34.4185	13.075	8.2941	12.1021	Runx1t1	protein_coding	RUNX1 partner transcriptional co-repressor 1 [Source:RGD Symbol;Acc:1305490]
ENSRNOG00000013503	761.849	1.64393	0.161989	10.1484	3.3681e-24	2.69486e-22	1344.62	969.608	1149.05	345.985	348.352	413.488	Cdh24	protein_coding	cadherin 24 [Source:RGD Symbol;Acc:1560161]
ENSRNOG00000009787	34.1409	1.64207	0.398047	4.1253	3.70252e-05	0.000206923	36.3121	63.1508	55.5991	21.1212	15.5514	13.1106	Efcc1	protein_coding	EF-hand and coiled-coil domain containing 1 [Source:RGD Symbol;Acc:1596494]
ENSRNOG00000010584	499.868	1.64085	0.162385	10.1047	5.26341e-24	4.14542e-22	805.274	758.781	706.902	200.148	283.036	245.067	Tmem123	protein_coding	transmembrane protein 123 [Source:RGD Symbol;Acc:1305625]
ENSRNOG00000059456	19.4748	1.63792	0.487857	3.35738	0.000786858	0.00311014	25.6321	30.1181	32.6534	7.0404	8.2941	13.1106	Grk3	protein_coding	G protein-coupled receptor kinase 3 [Source:RGD Symbol;Acc:2063]
ENSRNOG00000008376	1703.15	1.63691	0.148539	11.02	3.0594e-28	3.51665e-26	2830.21	2079.12	2823.2	837.808	837.705	810.84	Slc2a3	protein_coding	solute carrier family 2 member 3 [Source:RGD Symbol;Acc:3706]
ENSRNOG00000010244	2598.39	1.63534	0.184221	8.87706	6.86502e-19	3.2898e-17	3796.75	5085.1	2912.33	1274.31	1205.76	1316.1	Sarm1	protein_coding	sterile alpha and TIR motif containing 1 [Source:RGD Symbol;Acc:1310078]
ENSRNOG00000009488	13.877	1.6343	0.574487	2.84479	0.00444401	0.0141815	18.156	16.5164	28.2408	7.0404	7.25734	6.05105	Cyp7a1	protein_coding	cytochrome P450 family 7 subfamily A member 1 [Source:RGD Symbol;Acc:2482]
ENSRNOG00000066522	18.0181	1.634	0.506589	3.22549	0.00125758	0.00468549	24.5641	27.2034	30.0058	10.0577	5.18382	11.0936	Foxd3	protein_coding	forkhead box D3 [Source:RGD Symbol;Acc:621715]
ENSRNOG00000025645	64.0347	1.63182	0.414114	3.9405	8.13107e-05	0.000416644	74.7602	59.2646	156.207	18.1039	45.6176	30.2552	Abca13	protein_coding	ATP binding cassette subfamily A member 13 [Source:RGD Symbol;Acc:1305895]
ENSRNOG00000008857	54.1574	1.62843	0.309196	5.26666	1.38932e-07	1.29365e-06	75.8282	88.4111	81.1923	20.1154	33.1764	26.2212	Adamts10	protein_coding	ADAM metallopeptidase with thrombospondin type 1 motif, 10 [Source:RGD Symbol;Acc:1598320]
ENSRNOG00000023993	262.57	1.62715	0.209483	7.76745	8.00789e-15	2.37749e-13	379.141	443.027	368.013	97.5598	120.265	167.412	Kif1a	protein_coding	kinesin family member 1A [Source:RGD Symbol;Acc:1304996]
ENSRNOG00000009334	254.293	1.62634	0.214501	7.58196	3.40365e-14	9.19094e-13	480.601	304.095	368.013	108.623	118.191	146.234	Knstrn	protein_coding	kinetochore-localized astrin/SPAG5 binding protein [Source:RGD Symbol;Acc:1303240]
ENSRNOG00000011239	115.547	1.62611	0.224303	7.2496	4.18018e-13	9.63595e-12	173.016	156.42	194.155	62.3578	52.8749	54.4594	RGD1307595	protein_coding	similar to RIKEN cDNA 1700018B24 [Source:RGD Symbol;Acc:1307595]
ENSRNOG00000063216	94.2294	1.62574	0.332971	4.88254	1.04731e-06	8.22945e-06	217.873	99.0982	110.316	41.2366	38.3602	58.4935	Ccnb2	protein_coding	cyclin B2 [Source:RGD Symbol;Acc:1308176]
ENSRNOG00000013557	1126.94	1.62249	0.203462	7.9744	1.53118e-15	5.02864e-14	2253.49	1313.54	1537.36	495.845	503.867	657.547	Lancl1	protein_coding	LanC like 1 [Source:RGD Symbol;Acc:69416]
ENSRNOG00000047247	3201.67	1.62178	0.132858	12.2069	2.85702e-34	5.58663e-32	4923.49	5416.4	4159.34	1648.46	1499.16	1563.19	Ptprs	protein_coding	protein tyrosine phosphatase, receptor type, S [Source:RGD Symbol;Acc:3452]
ENSRNOG00000011427	1226.22	1.62023	0.192507	8.41649	3.87945e-17	1.5456e-15	2285.53	1629.29	1637.08	504.897	539.117	761.424	Hr	protein_coding	HR, lysine demethylase and nuclear receptor corepressor [Source:RGD Symbol;Acc:620634]
ENSRNOG00000018113	633.966	1.61738	0.221154	7.31339	2.6049e-13	6.18919e-12	1269.86	684.943	914.296	276.587	279.926	378.19		protein_coding
ENSRNOG00000012172	32.4408	1.6172	0.487098	3.32008	0.000899902	0.00349763	27.7681	74.8094	44.1262	19.1097	21.772	7.05956	Spi1	protein_coding	Spi-1 proto-oncogene [Source:RGD Symbol;Acc:1359607]
ENSRNOG00000067801	9.66448	1.61707	0.669249	2.41625	0.0156813	0.0416958	14.952	15.5448	13.2379	3.01731	5.18382	6.05105	Olr865	protein_coding	olfactory receptor 865 [Source:RGD Symbol;Acc:1333331]
ENSRNOG00000055111	213.764	1.61182	0.27973	5.76204	8.31052e-09	9.7034e-08	470.989	218.599	277.113	91.5252	91.2351	133.123		protein_coding	cyclin B2-like [Source:RGD Symbol;Acc:2321841]
ENSRNOG00000024428	849.718	1.61163	0.212305	7.59107	3.17265e-14	8.63571e-13	1714.14	931.717	1195.82	393.257	373.235	490.135	Kif20a	protein_coding	kinesin family member 20A [Source:RGD Symbol;Acc:1307695]
ENSRNOG00000022030	116.903	1.61033	0.262808	6.12742	8.93155e-10	1.22733e-08	226.417	158.363	143.852	47.2713	53.9117	71.6041	Aunip	protein_coding	aurora kinase A and ninein interacting protein [Source:RGD Symbol;Acc:1589922]
ENSRNOG00000010605	50.1277	1.60937	0.341797	4.70856	2.49475e-06	1.81061e-05	67.2842	101.041	58.2466	28.1616	23.8455	22.1872	Gsc	protein_coding	goosecoid homeobox [Source:RGD Symbol;Acc:631425]
ENSRNOG00000028996	13.669	1.60796	0.652299	2.46507	0.0136987	0.0371501	9.61202	29.1465	22.9456	11.0635	6.22058	3.02552	Krt1	protein_coding	keratin 1 [Source:RGD Symbol;Acc:1359664]
ENSRNOG00000012557	10.29	1.60585	0.655946	2.44814	0.0143596	0.0386465	12.816	20.4026	13.2379	5.02886	6.22058	4.03403	Lgals5	protein_coding	galectin 5 [Source:RGD Symbol;Acc:3004]
ENSRNOG00000015406	21.8214	1.60199	0.529719	3.02423	0.00249264	0.00857007	13.884	45.6629	38.8311	12.0693	11.4044	9.07657	Pgm5	protein_coding	phosphoglucomutase 5 [Source:RGD Symbol;Acc:1307969]
ENSRNOG00000032398	205.194	1.6016	0.176252	9.08698	1.01828e-19	5.39656e-18	318.265	315.754	292.116	107.618	101.603	95.8083	Macir	protein_coding	macrophage immunometabolism regulator [Source:RGD Symbol;Acc:1562136]
ENSRNOG00000033496	70.2218	1.59683	0.341521	4.67565	2.93028e-06	2.09277e-05	84.3722	156.42	75.8971	30.1731	31.1029	43.3658	Igdcc4	protein_coding	immunoglobulin superfamily, DCC subclass, member 4 [Source:RGD Symbol;Acc:1310919]
ENSRNOG00000019692	244.918	1.59648	0.230399	6.92921	4.23212e-12	8.38147e-11	387.685	465.373	251.52	127.733	118.191	119.004	Metrn	protein_coding	meteorin, glial cell differentiation regulator [Source:RGD Symbol;Acc:1306222]
ENSRNOG00000007970	85.6337	1.59478	0.264134	6.03775	1.56274e-09	2.06569e-08	107.868	125.33	152.677	49.2828	36.2867	42.3573	Plxnc1	protein_coding	plexin C1 [Source:RGD Symbol;Acc:1307420]
ENSRNOG00000012966	1072.15	1.59396	0.163061	9.77524	1.43811e-22	9.51948e-21	1950.17	1358.23	1524.12	581.336	533.933	485.092	Acadl	protein_coding	acyl-CoA dehydrogenase, long chain [Source:RGD Symbol;Acc:2011]
ENSRNOG00000017833	51.6232	1.59286	0.322862	4.93356	8.07446e-07	6.48243e-06	81.1682	64.1224	87.37	28.1616	18.6617	30.2552	Actn2	protein_coding	actinin alpha 2 [Source:RGD Symbol;Acc:1308097]
ENSRNOG00000016408	48.2452	1.59187	0.350946	4.53595	5.7346e-06	3.86364e-05	48.0601	93.2689	75.8971	24.1385	25.9191	22.1872	Kirrel1	protein_coding	kirre like nephrin family adhesion molecule 1 [Source:RGD Symbol;Acc:727883]
ENSRNOG00000020902	291.097	1.59137	0.17051	9.33304	1.02876e-20	5.91257e-19	406.909	489.662	414.787	157.906	147.22	130.098	G6pc3	protein_coding	glucose 6 phosphatase catalytic subunit 3 [Source:RGD Symbol;Acc:727875]
ENSRNOG00000002775	23.1518	1.59032	0.515558	3.08466	0.00203784	0.00715093	19.224	50.5206	34.4185	8.04617	17.625	9.07657	Npl	protein_coding	N-acetylneuraminate pyruvate lyase [Source:RGD Symbol;Acc:1549702]
ENSRNOG00000015088	585.766	1.58965	0.27632	5.75295	8.76998e-09	1.0184e-07	1275.2	525.609	837.516	221.27	276.816	378.19	Prune2	protein_coding	prune homolog 2 with BCH domain [Source:RGD Symbol;Acc:1311350]
ENSRNOG00000007325	294.154	1.58781	0.217007	7.31686	2.53834e-13	6.03946e-12	512.641	356.559	455.383	190.091	116.117	134.132	Usp28	protein_coding	ubiquitin specific peptidase 28 [Source:RGD Symbol;Acc:1311555]
ENSRNOG00000010617	213.023	1.58762	0.216889	7.31999	2.47985e-13	5.91685e-12	257.389	404.165	297.411	119.687	103.676	95.8083	Scube1	protein_coding	signal peptide, CUB domain and EGF like domain containing 1 [Source:RGD Symbol;Acc:1309015]
ENSRNOG00000006653	870.008	1.58513	0.227999	6.95234	3.59278e-12	7.25035e-11	1467.44	1539.91	908.118	343.974	388.786	571.824	Slc38a4	protein_coding	solute carrier family 38, member 4 [Source:RGD Symbol;Acc:621836]
ENSRNOG00000010556	25.7585	1.58446	0.459992	3.44454	0.000572027	0.00235284	50.1961	24.2888	41.4787	17.0981	11.4044	10.0851	NEWGENE_1309446	protein_coding	inturned planar cell polarity protein [Source:RGD Symbol;Acc:1309446]
ENSRNOG00000027942	98.199	1.58321	0.248958	6.35936	2.02602e-10	3.08565e-09	122.82	175.851	142.969	44.2539	52.8749	50.4254	Eps8l1	protein_coding	EPS8-like 1 [Source:RGD Symbol;Acc:1311146]
ENSRNOG00000070523	31.171	1.58206	0.400486	3.95035	7.80386e-05	0.000401449	48.0601	52.4638	39.7136	20.1154	16.5882	10.0851	Mxd3	protein_coding	Max dimerization protein 3 [Source:RGD Symbol;Acc:628624]
ENSRNOG00000067027	18.2831	1.58073	0.503333	3.14051	0.00168652	0.00605424	34.1761	24.2888	23.8282	8.04617	7.25734	12.1021		protein_coding	histone H3.3-like [Source:RGD Symbol;Acc:11381356]
ENSRNOG00000047046	449.147	1.58013	0.212917	7.42133	1.1595e-13	2.91364e-12	619.442	900.628	499.509	206.183	228.088	241.033	Plin4	protein_coding	perilipin 4 [Source:RGD Symbol;Acc:1590867]
ENSRNOG00000008245	185.778	1.57965	0.293186	5.38787	7.12977e-08	7.01108e-07	189.036	435.255	210.923	94.5425	87.0881	97.8253	AABR07054614.1	protein_coding	prostaglandin I2 synthase [Source:RGD Symbol;Acc:3438]
ENSRNOG00000006726	10.1466	1.57769	0.645599	2.44377	0.0145349	0.0390689	16.02	14.5733	15.0029	5.02886	6.22058	4.03403	Zfp9	protein_coding	zinc finger protein 9 [Source:RGD Symbol;Acc:2293498]
ENSRNOG00000020465	3217.42	1.57753	0.14747	10.6973	1.04833e-26	1.04907e-24	5469.24	5064.7	3926.35	1619.29	1507.45	1717.49	Ripk3	protein_coding	receptor-interacting serine-threonine kinase 3 [Source:RGD Symbol;Acc:628899]
ENSRNOG00000015904	22.3817	1.57712	0.512981	3.07442	0.0021091	0.00737665	51.2641	29.1465	20.2981	14.0808	12.4412	7.05956	Wfdc1	protein_coding	WAP four-disulfide core domain 1 [Source:RGD Symbol;Acc:68938]
ENSRNOG00000017803	56.1229	1.57651	0.381509	4.1323	3.59147e-05	0.000201511	60.8761	132.131	59.1292	24.1385	35.2499	25.2127	Apbb1ip	protein_coding	amyloid beta precursor protein binding family B member 1 interacting protein [Source:RGD Symbol;Acc:1304795]
ENSRNOG00000059479	54.6279	1.57639	0.336514	4.68447	2.80688e-06	2.0131e-05	93.9842	54.4069	97.0777	25.1443	24.8823	32.2723	Adcy1	protein_coding	adenylate cyclase 1 [Source:RGD Symbol;Acc:1309318]
ENSRNOG00000062526	233.165	1.57638	0.197036	8.00044	1.23975e-15	4.12733e-14	339.625	397.364	310.649	93.5367	134.779	123.038	Ankrd63	protein_coding	ankyrin repeat domain 63 [Source:RGD Symbol;Acc:1595953]
ENSRNOG00000024114	1373.74	1.57603	0.237676	6.63102	3.33383e-11	5.73459e-10	2422.23	1176.55	2573.44	631.624	683.227	755.372	Zdbf2	protein_coding	zinc finger, DBF-type containing 2 [Source:RGD Symbol;Acc:1560005]
ENSRNOG00000030269	80.2972	1.575	0.318213	4.94953	7.43924e-07	6.03224e-06	77.9642	155.448	127.084	40.2309	50.8014	30.2552	Atp2b2	protein_coding	ATPase plasma membrane Ca2+ transporting 2 [Source:RGD Symbol;Acc:2176]
ENSRNOG00000019961	163.025	1.57469	0.220854	7.12999	1.00374e-12	2.20048e-11	221.077	292.437	218.866	76.4386	70.4999	98.8338	Tcte1	protein_coding	t-complex-associated testis expressed 1 [Source:RGD Symbol;Acc:1305744]
ENSRNOG00000009286	24.3872	1.5742	0.461677	3.40975	0.000650233	0.00263187	51.2641	30.1181	28.2408	11.0635	15.5514	10.0851	Noxa1	protein_coding	NADPH oxidase activator 1 [Source:RGD Symbol;Acc:1306687]
ENSRNOG00000015878	103.681	1.57319	0.29079	5.41004	6.30089e-08	6.25019e-07	205.057	110.757	150.029	51.2943	39.397	65.553	Pif1	protein_coding	PIF1 5'-to-3' DNA helicase [Source:RGD Symbol;Acc:1586053]
ENSRNOG00000037211	216.051	1.57261	0.262799	5.98408	2.17621e-09	2.81748e-08	409.045	240.945	320.357	83.479	90.1984	152.285	Kif14	protein_coding	kinesin family member 14 [Source:RGD Symbol;Acc:1310650]
ENSRNOG00000012318	591.428	1.57201	0.451609	3.48091	0.000499713	0.00209298	1202.57	504.235	948.714	240.379	228.088	424.582	Aspm	protein_coding	assembly factor for spindle microtubules [Source:RGD Symbol;Acc:1307111]
ENSRNOG00000006963	38.3126	1.57127	0.38528	4.07826	4.53746e-05	0.000248044	39.5161	67.037	65.3068	23.1327	21.772	13.1106	Ctse	protein_coding	cathepsin E [Source:RGD Symbol;Acc:2446]
ENSRNOG00000056257	273.014	1.56167	0.211142	7.39631	1.40016e-13	3.47731e-12	367.393	493.548	362.718	118.681	120.265	175.48	Cacng7	protein_coding	calcium voltage-gated channel auxiliary subunit gamma 7 [Source:RGD Symbol;Acc:628807]
ENSRNOG00000056226	189.976	1.55988	0.299719	5.20448	1.94545e-07	1.76324e-06	402.637	158.363	290.351	83.479	85.0146	120.012	Cenpq	protein_coding	centromere protein Q [Source:RGD Symbol;Acc:1359451]
ENSRNOG00000011363	351.652	1.55713	0.159583	9.75747	1.71371e-22	1.1213e-20	590.605	485.775	498.627	168.97	179.36	186.574	Napepld	protein_coding	N-acyl phosphatidylethanolamine phospholipase D [Source:RGD Symbol;Acc:735197]
ENSRNOG00000011599	745.155	1.55221	0.162012	9.58081	9.62892e-22	5.93505e-20	1332.87	1070.65	931.064	375.153	361.83	399.369	Gldc	protein_coding	glycine decarboxylase [Source:RGD Symbol;Acc:1308660]
ENSRNOG00000013774	1683.25	1.55132	0.179504	8.64228	5.51008e-18	2.39126e-16	3162.36	2000.42	2367.81	766.398	826.3	976.236	Lmnb1	protein_coding	lamin B1 [Source:RGD Symbol;Acc:620522]
ENSRNOG00000052070	25.3343	1.54989	0.482204	3.21418	0.00130815	0.00484403	23.4961	54.4069	35.301	11.0635	18.6617	9.07657	Aldh1a3	protein_coding	aldehyde dehydrogenase 1 family, member A3 [Source:RGD Symbol;Acc:628662]
ENSRNOG00000069459	231.107	1.54878	0.579648	2.67193	0.00754166	0.0222818	394.093	293.408	345.95	53.3059	87.0881	212.795	Lin28a	protein_coding	lin-28 homolog A [Source:RGD Symbol;Acc:1566408]
ENSRNOG00000005058	283.99	1.54758	0.173938	8.89735	5.71974e-19	2.78012e-17	461.377	414.852	393.606	126.727	139.963	167.412	Lpcat4	protein_coding	lysophosphatidylcholine acyltransferase 4 [Source:RGD Symbol;Acc:1311177]
ENSRNOG00000016349	18.5149	1.54668	0.584147	2.64775	0.00810295	0.0236973	17.088	42.7482	22.9456	16.0923	4.14705	8.06806	Gnmt	protein_coding	glycine N-methyltransferase [Source:RGD Symbol;Acc:2719]
ENSRNOG00000017539	3354.58	1.54636	0.136505	11.3282	9.50949e-30	1.25407e-27	5061.26	4687.73	5244.85	1450.32	1747.98	1935.33	Mmp9	protein_coding	matrix metallopeptidase 9 [Source:RGD Symbol;Acc:621320]
ENSRNOG00000049491	79.1982	1.54617	0.374048	4.13361	3.57102e-05	0.000200628	105.732	186.538	61.7767	31.1789	44.5808	45.3829	RT1-DMb	protein_coding	RT1 class II, locus DMb [Source:RGD Symbol;Acc:735096]
ENSRNOG00000047476	41.8217	1.54587	0.332664	4.64694	3.36889e-06	2.37807e-05	59.8081	68.0086	59.1292	22.127	18.6617	23.1957	Wasf1	protein_coding	WASP family member 1 [Source:RGD Symbol;Acc:1561954]
ENSRNOG00000003191	78.8367	1.54271	0.283944	5.43314	5.53699e-08	5.55069e-07	132.432	97.1551	122.671	36.2078	31.1029	53.4509	Bhlhb9	protein_coding	basic helix-loop-helix domain containing, class B9 [Source:MGI Symbol;Acc:MGI:1917487]
ENSRNOG00000059683	479.305	1.54168	0.235915	6.53486	6.36683e-11	1.05362e-09	684.59	894.798	561.286	170.981	237.419	326.757	Mpp2	protein_coding	membrane palmitoylated protein 2 [Source:RGD Symbol;Acc:620014]
ENSRNOG00000001302	32.4726	1.53971	0.379538	4.0568	4.97498e-05	0.000269794	50.1961	52.4638	42.3612	20.1154	16.5882	13.1106	Adora2a	protein_coding	adenosine A2a receptor [Source:RGD Symbol;Acc:2049]
ENSRNOG00000024707	22.3444	1.53719	0.509821	3.01516	0.00256843	0.00879688	21.3601	35.9474	42.3612	12.0693	5.18382	17.1446	Tp73	protein_coding	tumor protein p73 [Source:RGD Symbol;Acc:1307083]
ENSRNOG00000000487	149.152	1.53547	0.220225	6.97225	3.11906e-12	6.34706e-11	196.512	242.888	225.926	95.5483	70.4999	63.536	Grm4	protein_coding	glutamate metabotropic receptor 4 [Source:RGD Symbol;Acc:2745]
ENSRNOG00000070099	676.962	1.53461	0.194895	7.87402	3.43425e-15	1.07199e-13	925.958	1303.82	789.86	386.216	347.316	308.603	Crb3	protein_coding	crumbs cell polarity complex component 3 [Source:RGD Symbol;Acc:1565035]
ENSRNOG00000003947	552.539	1.53394	0.218342	7.02541	2.13442e-12	4.48835e-11	666.434	1108.54	689.252	333.916	286.147	230.948	Ntn1	protein_coding	netrin 1 [Source:RGD Symbol;Acc:619809]
ENSRNOG00000009050	155.749	1.53194	0.257318	5.95349	2.62483e-09	3.34986e-08	183.696	323.526	187.095	76.4386	87.0881	76.6466	Amn	protein_coding	amnion associated transmembrane protein [Source:RGD Symbol;Acc:1308634]
ENSRNOG00000012215	54.7031	1.53016	0.343306	4.45712	8.30677e-06	5.41643e-05	57.6721	113.671	72.367	27.1558	32.1397	25.2127	Baiap2l2	protein_coding	BAR/IMD domain containing adaptor protein 2 like 2 [Source:RGD Symbol;Acc:1595091]
ENSRNOG00000034240	16581.2	1.52927	0.177295	8.62554	6.37896e-18	2.74731e-16	30403.9	22798.4	20686.4	7348.17	7890.8	10359.4	Bcor	protein_coding	BCL6 co-repressor [Source:RGD Symbol;Acc:1562735]
ENSRNOG00000001469	11.1671	1.52825	0.632927	2.41457	0.0157537	0.041836	10.68	21.3741	17.6505	6.03463	6.22058	5.04254	Eln	protein_coding	elastin [Source:RGD Symbol;Acc:67394]
ENSRNOG00000014343	701.327	1.5276	0.205753	7.42445	1.13247e-13	2.84993e-12	1322.19	744.208	1058.15	325.87	339.022	418.531	Anln	protein_coding	anillin, actin binding protein [Source:RGD Symbol;Acc:1561367]
ENSRNOG00000048651	1005.92	1.52561	0.197344	7.73075	1.06919e-14	3.10923e-13	1369.18	1999.45	1111.1	516.966	519.418	519.382	Nrtn	protein_coding	neurturin [Source:RGD Symbol;Acc:621494]
ENSRNOG00000054052	50.0741	1.52558	0.318017	4.79716	1.60931e-06	1.21193e-05	76.8962	71.8948	74.1321	21.1212	34.2132	22.1872	Ppp4r4	protein_coding	protein phosphatase 4, regulatory subunit 4 [Source:RGD Symbol;Acc:1560932]
ENSRNOG00000021513	16.4177	1.52531	0.539399	2.82779	0.00468701	0.0148317	17.088	33.0327	22.9456	10.0577	9.33087	6.05105	Rtn4rl2	protein_coding	reticulon 4 receptor-like 2 [Source:RGD Symbol;Acc:727797]
ENSRNOG00000052405	61.1505	1.52489	0.331116	4.6053	4.11871e-06	2.86873e-05	122.82	83.5534	66.1894	37.2135	23.8455	33.2808	Cdh4	protein_coding	cadherin 4 [Source:RGD Symbol;Acc:621091]
ENSRNOG00000000316	68.2061	1.52399	0.282932	5.38643	7.18695e-08	7.05507e-07	80.1002	106.871	116.493	37.2135	36.2867	32.2723	Sobp	protein_coding	sine oculis binding protein homolog [Source:RGD Symbol;Acc:1560479]
ENSRNOG00000008992	20.4472	1.52297	0.502339	3.03175	0.00243138	0.00839511	30.9721	38.862	21.1806	7.0404	15.5514	9.07657	Grik3	protein_coding	glutamate ionotropic receptor kainate type subunit 3 [Source:RGD Symbol;Acc:71027]
ENSRNOG00000017671	157.493	1.52205	0.251981	6.04033	1.53796e-09	2.0345e-08	296.905	233.172	171.21	76.4386	67.3896	99.8423	Rasa3	protein_coding	RAS p21 protein activator 3 [Source:RGD Symbol;Acc:69365]
ENSRNOG00000067347	45.843	1.51691	0.419069	3.61971	0.000294935	0.00131657	85.4402	30.1181	88.2525	20.1154	25.9191	25.2127		protein_coding
ENSRNOG00000065199	88.2942	1.51677	0.258707	5.86291	4.54838e-09	5.53484e-08	112.14	161.277	119.141	47.2713	43.544	46.3914	Hoxa10	protein_coding	homeobox protein Hox-A10-like [Source:RGD Symbol;Acc:6491746]
ENSRNOG00000055089	632.047	1.51506	0.132687	11.4183	3.38805e-30	4.92629e-28	952.658	971.551	885.172	308.772	349.389	324.74	Slc44a1	protein_coding	solute carrier family 44 member 1 [Source:RGD Symbol;Acc:621426]
ENSRNOG00000008996	456.621	1.51432	0.210315	7.20022	6.01167e-13	1.34922e-11	531.865	901.599	595.704	206.183	263.338	241.033	Dpysl5	protein_coding	dihydropyrimidinase-like 5 [Source:RGD Symbol;Acc:620467]
ENSRNOG00000028404	20.2641	1.51414	0.541665	2.79535	0.00518431	0.016156	19.224	50.5206	20.2981	12.0693	11.4044	8.06806	Ppp1r1b	protein_coding	protein phosphatase 1, regulatory (inhibitor) subunit 1B [Source:RGD Symbol;Acc:621859]
ENSRNOG00000009193	550.482	1.51381	0.228063	6.63767	3.18687e-11	5.49291e-10	817.022	528.524	1100.51	280.61	272.669	303.561	Lctl	protein_coding	lactase-like [Source:RGD Symbol;Acc:1305177]
ENSRNOG00000007467	20.2591	1.51235	0.477996	3.16394	0.00155647	0.00562896	38.4481	24.2888	27.3583	11.0635	8.2941	12.1021	Ace3	protein_coding	angiotensin I converting enzyme (peptidyl-dipeptidase A) 3 [Source:RGD Symbol;Acc:1561299]
ENSRNOG00000023303	25.4548	1.51101	0.423993	3.56377	0.00036556	0.00159418	35.2441	39.8336	37.9486	9.05194	14.5147	16.1361	Dpep2	protein_coding	dipeptidase 2 [Source:RGD Symbol;Acc:1305746]
ENSRNOG00000016420	2389.53	1.51082	0.177526	8.5104	1.73331e-17	7.10532e-16	3934.52	3965.87	2712.88	1025.89	1305.28	1392.75	Serpinb6b	protein_coding	serine (or cysteine) peptidase inhibitor, clade B, member 6b [Source:RGD Symbol;Acc:1310452]
ENSRNOG00000009151	160.243	1.5101	0.249442	6.0539	1.4138e-09	1.87757e-08	299.041	201.111	211.806	84.4848	60.1323	104.885	Mipol1	protein_coding	mirror-image polydactyly 1 [Source:RGD Symbol;Acc:6504372]
ENSRNOG00000055049	80.151	1.50911	0.314887	4.79254	1.6468e-06	1.23798e-05	86.5082	165.164	104.138	50.2886	43.544	31.2637	Aldh1a2	protein_coding	aldehyde dehydrogenase 1 family, member A2 [Source:RGD Symbol;Acc:620250]
ENSRNOG00000007350	217.573	1.50785	0.179948	8.37934	5.32245e-17	2.07713e-15	324.673	292.437	348.597	101.583	116.117	122.029	Rac2	protein_coding	Rac family small GTPase 2 [Source:RGD Symbol;Acc:1307568]
ENSRNOG00000010205	90.4924	1.50768	0.28645	5.26333	1.41472e-07	1.31514e-06	93.9842	168.078	139.439	52.3001	51.8382	37.3148	Mturn	protein_coding	maturin, neural progenitor differentiation regulator homolog [Source:RGD Symbol;Acc:1549700]
ENSRNOG00000057061	24.6904	1.50707	0.465838	3.23518	0.00121567	0.00454725	29.9041	51.4922	28.2408	16.0923	8.2941	14.1191	Hoxa13	protein_coding	homeo box A13 [Source:RGD Symbol;Acc:1562483]
ENSRNOG00000055530	159.379	1.50698	0.206615	7.29366	3.01656e-13	7.09788e-12	209.329	273.006	225.044	92.531	75.6837	80.6806	Panx2	protein_coding	pannexin 2 [Source:RGD Symbol;Acc:735191]
ENSRNOG00000037865	22.8798	1.50662	0.470228	3.20403	0.00135519	0.00499882	45.9241	30.1181	25.5932	8.04617	13.4779	14.1191	Hormad2	protein_coding	HORMA domain containing 2 [Source:RGD Symbol;Acc:1565447]
ENSRNOG00000016679	95.4957	1.50556	0.286953	5.2467	1.54849e-07	1.4309e-06	134.568	181.68	107.668	56.3232	35.2499	57.485	Tmc7	protein_coding	transmembrane channel-like 7 [Source:RGD Symbol;Acc:1564267]
ENSRNOG00000019435	96.2121	1.50358	0.289235	5.19848	2.00928e-07	1.81626e-06	115.344	201.111	110.316	52.3001	50.8014	47.3999	Psd	protein_coding	pleckstrin and Sec7 domain containing [Source:RGD Symbol;Acc:620297]
ENSRNOG00000008098	63.0384	1.50205	0.32318	4.64772	3.35629e-06	2.37114e-05	68.3522	96.1835	114.728	27.1558	44.5808	27.2297	Lrrc4	protein_coding	leucine rich repeat containing 4 [Source:RGD Symbol;Acc:1560026]
ENSRNOG00000063783	40.9245	1.50164	0.335809	4.4717	7.75993e-06	5.09895e-05	63.0122	60.2362	58.2466	18.1039	20.7353	25.2127		protein_coding
ENSRNOG00000042140	1315.62	1.5001	0.214416	6.99623	2.62942e-12	5.43519e-11	2548.25	1368.92	1915.08	606.48	617.911	837.062	Eomes	protein_coding	eomesodermin [Source:RGD Symbol;Acc:1359706]
ENSRNOG00000012543	2117.21	1.50004	0.169603	8.84441	9.20153e-19	4.30045e-17	3930.25	2644.56	2810.84	1027.9	1050.24	1239.46	Mcm3	protein_coding	minichromosome maintenance complex component 3 [Source:RGD Symbol;Acc:1305168]
ENSRNOG00000047307	257.486	1.49927	0.243173	6.16547	7.0276e-10	9.80751e-09	278.749	541.154	321.239	131.756	137.889	134.132	Cntfr	protein_coding	ciliary neurotrophic factor receptor [Source:RGD Symbol;Acc:1303100]
ENSRNOG00000009263	296.186	1.49768	0.192168	7.79361	6.51205e-15	1.97474e-13	428.269	519.78	364.483	136.785	149.294	178.506	Ifi27	protein_coding	interferon, alpha-inducible protein 27 [Source:RGD Symbol;Acc:69404]
ENSRNOG00000000875	38.8205	1.49739	0.356466	4.20065	2.66147e-05	0.000154424	46.9921	63.1508	61.7767	16.0923	19.6985	25.2127	Fhl1	protein_coding	four and a half LIM domains 1 [Source:MGI Symbol;Acc:MGI:1298387]
ENSRNOG00000015906	383.924	1.49591	0.167261	8.94357	3.76813e-19	1.86891e-17	505.165	589.731	605.412	222.275	212.536	168.421	Tgif1	protein_coding	TGFB-induced factor homeobox 1 [Source:RGD Symbol;Acc:1310517]
ENSRNOG00000060703	617.235	1.49469	0.237162	6.3024	2.93078e-10	4.36206e-09	1140.63	742.265	850.754	222.275	302.735	444.752	Troap	protein_coding	trophinin associated protein [Source:RGD Symbol;Acc:1306870]
ENSRNOG00000010668	99.0023	1.4942	0.271033	5.51299	3.52793e-08	3.65959e-07	106.8	177.794	153.559	50.2886	62.2058	43.3658	Anxa6	protein_coding	annexin A6 [Source:RGD Symbol;Acc:621172]
ENSRNOG00000002983	49.2119	1.49342	0.427376	3.49441	0.000475118	0.00200613	44.8561	125.33	47.6563	24.1385	31.1029	22.1872	Nfix	protein_coding	nuclear factor I X [Source:RGD Symbol;Acc:69080]
ENSRNOG00000015615	11.0224	1.49221	0.634046	2.35347	0.0185991	0.0481889	19.224	14.5733	15.0029	3.01731	7.25734	7.05956	Tnfrsf11a	protein_coding	TNF receptor superfamily member 11A [Source:RGD Symbol;Acc:1563614]
ENSRNOG00000018397	700.239	1.49119	0.150513	9.9074	3.86587e-23	2.77495e-21	1070.14	1118.26	910.766	320.841	401.227	380.207	Dnph1	protein_coding	2'-deoxynucleoside 5'-phosphate N-hydrolase 1 [Source:RGD Symbol;Acc:620382]
ENSRNOG00000017828	23.1793	1.49035	0.46041	3.237	0.00120794	0.00452134	23.4961	43.7198	35.301	11.0635	10.3676	15.1276	Egr3	protein_coding	early growth response 3 [Source:RGD Symbol;Acc:2545]
ENSRNOG00000026186	929.516	1.48903	0.130008	11.4534	2.26198e-30	3.40538e-28	1475.98	1243.59	1392.62	468.689	511.124	485.092	Syde2	protein_coding	synapse defective Rho GTPase homolog 2 [Source:RGD Symbol;Acc:1564206]
ENSRNOG00000036877	71.2189	1.48325	0.344417	4.30656	1.65813e-05	0.00010096	100.392	95.212	119.141	61.3521	29.0294	22.1872	Clca4l	protein_coding	chloride channel calcium activated 4-like [Source:RGD Symbol;Acc:1591945]
ENSRNOG00000066299	19.9931	1.48312	0.495483	2.99329	0.00275987	0.00935648	40.5841	21.3741	26.4757	8.04617	10.3676	13.1106		protein_coding	zinc finger protein 431-like [Source:NCBI gene (formerly Entrezgene);Acc:103690914]
ENSRNOG00000030238	108.757	1.48129	0.357125	4.14782	3.35662e-05	0.000189585	127.092	264.262	89.135	61.3521	65.3161	45.3829	Fndc5	protein_coding	fibronectin type III domain containing 5 [Source:RGD Symbol;Acc:708525]
ENSRNOG00000010868	45.5063	1.48077	0.367021	4.03457	5.47023e-05	0.000293194	48.0601	89.3827	63.5418	32.1847	19.6985	20.1702	Rims4	protein_coding	regulating synaptic membrane exocytosis 4 [Source:RGD Symbol;Acc:628695]
ENSRNOG00000064063	45.6924	1.48006	0.33452	4.42444	9.66919e-06	6.23549e-05	68.3522	79.6672	53.834	24.1385	27.9926	20.1702		protein_coding
ENSRNOG00000060020	314.458	1.47943	0.256792	5.76121	8.35149e-09	9.74455e-08	484.873	620.821	283.29	153.883	147.22	196.659	C1ql4	protein_coding	complement C1q like 4 [Source:RGD Symbol;Acc:1565968]
ENSRNOG00000008054	654.852	1.47832	0.160718	9.19823	3.63885e-20	1.9969e-18	1064.8	984.181	842.811	319.835	312.066	405.42	Igsf9	protein_coding	immunoglobulin superfamily, member 9 [Source:RGD Symbol;Acc:1304566]
ENSRNOG00000004482	252.689	1.47655	0.194789	7.58026	3.4485e-14	9.29729e-13	368.461	447.885	299.176	130.75	132.706	137.157	Ccdc88c	protein_coding	coiled-coil domain containing 88C [Source:RGD Symbol;Acc:1307429]
ENSRNOG00000002708	55.7732	1.47424	0.313608	4.70091	2.59007e-06	1.87339e-05	93.9842	81.6103	70.602	22.127	27.9926	38.3233	Phf8	protein_coding	PHD finger protein 8 [Source:RGD Symbol;Acc:1561065]
ENSRNOG00000019467	427.292	1.47215	0.139423	10.5589	4.6224e-26	4.51932e-24	649.346	633.451	601.882	230.322	220.831	227.923	Fer1l4	protein_coding	fer-1-like family member 4 [Source:RGD Symbol;Acc:1308250]
ENSRNOG00000011726	55.1554	1.47178	0.365598	4.02567	5.68126e-05	0.000303292	89.7122	106.871	46.7738	22.127	33.1764	32.2723	Grin1	protein_coding	glutamate ionotropic receptor NMDA type subunit 1 [Source:RGD Symbol;Acc:2736]
ENSRNOG00000002781	869.04	1.46801	0.123254	11.9104	1.04438e-32	1.87022e-30	1282.67	1341.71	1205.53	459.638	476.911	447.778	Kdsr	protein_coding	3-ketodihydrosphingosine reductase [Source:RGD Symbol;Acc:1307775]
ENSRNOG00000007821	505.626	1.46754	0.15667	9.36709	7.45623e-21	4.31447e-19	849.062	732.549	646.891	285.639	267.485	252.127	Dyrk2	protein_coding	dual-specificity tyrosine-(Y)-phosphorylation regulated kinase 2 [Source:MGI Symbol;Acc:MGI:1330301]
ENSRNOG00000002753	34.3907	1.46673	0.416071	3.5252	0.000423159	0.0018101	56.6041	44.6913	50.3039	30.1731	13.4779	11.0936	Adam11	protein_coding	ADAM metallopeptidase domain 11 [Source:RGD Symbol;Acc:1307515]
ENSRNOG00000012098	16.5146	1.46638	0.530482	2.76424	0.00570552	0.0175583	20.292	23.3172	29.1233	13.075	6.22058	7.05956	Adcyap1r1	protein_coding	ADCYAP receptor type I [Source:RGD Symbol;Acc:2038]
ENSRNOG00000012742	7618.66	1.46196	0.196282	7.44826	9.45815e-14	2.40152e-12	13953.5	10100.2	9484.49	3337.15	3591.35	5245.25	Irx2	protein_coding	iroquois homeobox 2 [Source:RGD Symbol;Acc:1309834]
ENSRNOG00000004361	356.526	1.45943	0.201675	7.23658	4.60124e-13	1.05352e-11	460.309	683.972	424.494	196.125	188.691	185.565	Parp10	protein_coding	poly (ADP-ribose) polymerase family, member 10 [Source:RGD Symbol;Acc:7744876]
ENSRNOG00000001714	15.2057	1.45887	0.583541	2.50003	0.0124182	0.0340739	14.952	16.5164	35.301	8.04617	10.3676	6.05105	Atp13a4	protein_coding	ATPase 13A4 [Source:RGD Symbol;Acc:1306927]
ENSRNOG00000042391	12.6781	1.45849	0.593501	2.45744	0.0139931	0.0378398	17.088	17.4879	21.1806	10.0577	6.22058	4.03403	Serpina9	protein_coding	serpin family A member 9 [Source:RGD Symbol;Acc:1304789]
ENSRNOG00000019778	22.9119	1.45726	0.500595	2.91106	0.003602	0.0118136	22.4281	44.6913	33.5359	10.0577	19.6985	7.05956		protein_coding
ENSRNOG00000010311	12.0669	1.45616	0.595986	2.44328	0.0145544	0.039104	18.156	14.5733	20.2981	5.02886	8.2941	6.05105	Dzip1	protein_coding	DAZ interacting zinc finger protein 1 [Source:RGD Symbol;Acc:1307701]
ENSRNOG00000028801	29.777	1.45419	0.41934	3.4678	0.000524742	0.00218315	32.0401	46.6344	52.069	17.0981	20.7353	10.0851	Gsap	protein_coding	gamma-secretase activating protein [Source:RGD Symbol;Acc:1563271]
ENSRNOG00000010158	21.4985	1.45406	0.460812	3.15543	0.0016026	0.0057786	24.5641	30.1181	39.7136	12.0693	12.4412	10.0851	Magel2	protein_coding	MAGE family member L2 [Source:RGD Symbol;Acc:1583615]
ENSRNOG00000053045	312.333	1.4533	0.183847	7.90495	2.68047e-15	8.44446e-14	387.685	558.642	426.259	162.935	171.066	167.412	Wscd2	protein_coding	WSC domain containing 2 [Source:RGD Symbol;Acc:1589744]
ENSRNOG00000018070	18.3867	1.45298	0.480186	3.02588	0.00247911	0.00853046	29.9041	26.2319	24.7107	10.0577	9.33087	10.0851	Rnf182	protein_coding	ring finger protein 182 [Source:RGD Symbol;Acc:1560399]
ENSRNOG00000015401	17.755	1.45232	0.512767	2.83232	0.00462115	0.0146724	20.292	32.0612	25.5932	8.04617	13.4779	7.05956	Mapk4	protein_coding	mitogen-activated protein kinase 4 [Source:RGD Symbol;Acc:3047]
ENSRNOG00000048004	61.4766	1.45003	0.319485	4.53866	5.66123e-06	3.82482e-05	91.8482	115.615	62.6593	28.1616	36.2867	34.2893	Garem2	protein_coding	GRB2 associated regulator of MAPK1 subtype 2 [Source:RGD Symbol;Acc:1597138]
ENSRNOG00000010688	24.0683	1.44986	0.567813	2.55342	0.0106671	0.0299849	33.1081	61.2077	11.4728	15.0866	12.4412	11.0936	Nrgn	protein_coding	neurogranin [Source:MGI Symbol;Acc:MGI:1927184]
ENSRNOG00000002810	289.128	1.44952	0.244638	5.92516	3.11991e-09	3.92573e-08	278.749	537.268	453.618	191.097	137.889	136.149	Gfpt2	protein_coding	glutamine-fructose-6-phosphate transaminase 2 [Source:RGD Symbol;Acc:1303097]
ENSRNOG00000007686	147.325	1.44787	0.218339	6.63131	3.32717e-11	5.72893e-10	254.185	214.713	178.27	75.4329	73.6102	87.7402	Septin3	protein_coding	septin 3 [Source:RGD Symbol;Acc:621745]
ENSRNOG00000003595	77.9344	1.44773	0.282175	5.1306	2.8882e-07	2.51969e-06	120.684	114.643	106.786	39.2251	57.022	29.2467	Lhx4	protein_coding	LIM homeobox 4 [Source:RGD Symbol;Acc:1308044]
ENSRNOG00000011517	2801.39	1.44708	0.170205	8.50198	1.86389e-17	7.62223e-16	4876.5	3927.01	3494.8	1241.12	1491.9	1776.99	Tnfrsf21	protein_coding	TNF receptor superfamily member 21 [Source:RGD Symbol;Acc:1307308]
ENSRNOG00000014597	99.7822	1.44595	0.233836	6.18361	6.26509e-10	8.84496e-09	149.52	132.131	156.207	54.3117	60.1323	46.3914	Irs1	protein_coding	insulin receptor substrate 1 [Source:RGD Symbol;Acc:2922]
ENSRNOG00000013694	45.429	1.44548	0.329709	4.3841	1.16464e-05	7.35168e-05	54.4681	77.7241	67.0719	24.1385	27.9926	21.1787	Ntng2	protein_coding	netrin G2 [Source:RGD Symbol;Acc:1307089]
ENSRNOG00000005767	478.28	1.44477	0.166488	8.67795	4.02969e-18	1.7806e-16	770.03	741.293	587.762	232.333	248.823	289.442	Tulp3	protein_coding	TUB like protein 3 [Source:RGD Symbol;Acc:1585259]
ENSRNOG00000013598	331.678	1.44439	0.214458	6.73508	1.63844e-11	2.95266e-10	616.238	396.393	443.027	153.883	159.662	220.863	Melk	protein_coding	maternal embryonic leucine zipper kinase [Source:RGD Symbol;Acc:1308974]
ENSRNOG00000024077	196.541	1.44419	0.283683	5.09086	3.5644e-07	3.06096e-06	390.889	177.794	293.881	95.5483	83.9778	137.157	Fbxo5	protein_coding	F-box protein 5 [Source:RGD Symbol;Acc:1309405]
ENSRNOG00000004932	33.4289	1.44286	0.385002	3.74768	0.000178479	0.000839912	43.7881	52.4638	50.3039	20.1154	22.8088	11.0936	Sel1l3	protein_coding	SEL1L family member 3 [Source:RGD Symbol;Acc:1562860]
ENSRNOG00000012160	39.567	1.44277	0.407181	3.54331	0.00039514	0.00170612	36.3121	81.6103	55.5991	29.1674	15.5514	19.1617	Syk	protein_coding	spleen associated tyrosine kinase [Source:RGD Symbol;Acc:3796]
ENSRNOG00000015275	148.627	1.44257	0.260762	5.53214	3.16355e-08	3.30782e-07	285.157	182.652	184.448	73.4213	62.2058	103.876	Ska1	protein_coding	spindle and kinetochore associated complex subunit 1 [Source:RGD Symbol;Acc:1310784]
ENSRNOG00000018706	20.0722	1.43875	0.553727	2.59831	0.0093685	0.0268176	40.5841	17.4879	30.0058	11.0635	4.14705	17.1446	Il15ra	protein_coding	interleukin 15 receptor subunit alpha [Source:RGD Symbol;Acc:1305149]
ENSRNOG00000000561	545.202	1.43845	0.178064	8.07826	6.56962e-16	2.24874e-14	909.938	848.164	631.888	267.535	277.852	335.833	Pald1	protein_coding	phosphatase domain containing, paladin 1 [Source:RGD Symbol;Acc:1305933]
ENSRNOG00000010977	13.166	1.43722	0.590401	2.43431	0.0149203	0.0399409	12.816	27.2034	17.6505	8.04617	6.22058	7.05956	Igfbp6	protein_coding	insulin-like growth factor binding protein 6 [Source:RGD Symbol;Acc:2877]
ENSRNOG00000052354	27.6482	1.43712	0.457925	3.13832	0.00169921	0.00609367	24.5641	61.2077	35.301	14.0808	17.625	13.1106	Arhgef40	protein_coding	Rho guanine nucleotide exchange factor 40 [Source:RGD Symbol;Acc:1308093]
ENSRNOG00000007250	153.793	1.43529	0.197334	7.2734	3.50546e-13	8.15799e-12	203.989	240.945	228.574	85.4906	88.1249	75.6381	Six4	protein_coding	SIX homeobox 4 [Source:RGD Symbol;Acc:1306726]
ENSRNOG00000038375	1528.32	1.43364	0.151952	9.43485	3.91569e-21	2.32915e-19	2439.32	2386.13	1867.42	755.334	784.83	936.904	AABR07026311.1	protein_coding
ENSRNOG00000012835	1519.17	1.4333	0.207264	6.91534	4.66754e-12	9.1903e-11	2916.72	1654.55	2080.99	695.994	771.352	995.397	Espl1	protein_coding	extra spindle pole bodies like 1, separase [Source:RGD Symbol;Acc:1306266]
ENSRNOG00000022911	701.643	1.43326	0.187772	7.633	2.29359e-14	6.40698e-13	1246.36	801.53	1024.61	333.916	357.683	445.761	Hjurp	protein_coding	Holliday junction recognition protein [Source:RGD Symbol;Acc:1305846]
ENSRNOG00000011502	492.811	1.43125	0.143515	9.97285	2.00391e-23	1.50179e-21	684.59	745.18	727.2	296.703	257.117	246.076	Col9a2	protein_coding	collagen type IX alpha 2 chain [Source:RGD Symbol;Acc:1307029]
ENSRNOG00000006450	900.382	1.43062	0.174895	8.17988	2.84125e-16	1.0112e-14	1194.03	1667.18	1079.33	483.776	508.014	469.965	Erbb2	protein_coding	erb-b2 receptor tyrosine kinase 2 [Source:RGD Symbol;Acc:2561]
ENSRNOG00000007920	1422.63	1.43048	0.196361	7.28498	3.21726e-13	7.52848e-12	2690.3	1789.6	1746.52	675.878	692.558	940.938	Ssbp3	protein_coding	single stranded DNA binding protein 3 [Source:RGD Symbol;Acc:621502]
ENSRNOG00000008986	196.437	1.43045	0.305401	4.68384	2.81553e-06	2.0176e-05	395.161	159.334	305.354	90.5194	86.0513	142.2	Diaph3	protein_coding	diaphanous-related formin 3 [Source:RGD Symbol;Acc:1593287]
ENSRNOG00000018019	1207.05	1.42984	0.1703	8.39605	4.61747e-17	1.81834e-15	2078.33	1688.56	1515.3	537.082	666.639	756.381	Hspa12a	protein_coding	heat shock protein family A (Hsp70) member 12A [Source:RGD Symbol;Acc:1305531]
ENSRNOG00000053607	149.014	1.42952	0.228359	6.25997	3.8506e-10	5.64224e-09	243.505	182.652	225.926	63.3636	78.794	99.8423	Fam217b	protein_coding	family with sequence similarity 217, member B [Source:RGD Symbol;Acc:1311952]
ENSRNOG00000014578	29.3469	1.42706	0.528063	2.70244	0.00688328	0.0205652	66.2162	14.5733	47.6563	17.0981	10.3676	20.1702	Fxyd4	protein_coding	FXYD domain-containing ion transport regulator 4 [Source:RGD Symbol;Acc:70998]
ENSRNOG00000050318	305.629	1.42677	0.223394	6.38678	1.69415e-10	2.62199e-09	545.749	478.003	313.296	154.889	146.184	195.651	Fsd1	protein_coding	fibronectin type 3 and SPRY domain-containing protein [Source:MGI Symbol;Acc:MGI:1934858]
ENSRNOG00000037080	33.1183	1.42618	0.374343	3.80984	0.000139059	0.000673595	40.5841	58.2931	45.8913	17.0981	19.6985	17.1446	Adamts17	protein_coding	ADAM metallopeptidase with thrombospondin type 1 motif, 17 [Source:RGD Symbol;Acc:1308783]
ENSRNOG00000016695	13.1124	1.42592	0.568526	2.50811	0.0121379	0.033456	20.292	19.431	17.6505	7.0404	5.18382	9.07657	Mmp2	protein_coding	matrix metallopeptidase 2 [Source:RGD Symbol;Acc:621316]
ENSRNOG00000008841	673.298	1.4257	0.194469	7.33126	2.27998e-13	5.47839e-12	1255.97	751.98	936.359	341.962	339.022	414.497	Orc1	protein_coding	origin recognition complex, subunit 1 [Source:RGD Symbol;Acc:631435]
ENSRNOG00000012879	687.888	1.42557	0.232348	6.13549	8.48996e-10	1.17138e-08	1298.69	768.497	940.771	292.679	322.433	504.254	Fabp3	protein_coding	fatty acid binding protein 3 [Source:RGD Symbol;Acc:69048]
ENSRNOG00000032596	372.309	1.42532	0.17989	7.92332	2.31251e-15	7.45083e-14	663.23	476.06	488.919	219.258	189.728	196.659	RT1-T24-1	protein_coding	RT1 class I, locus T24, gene 1 [Source:RGD Symbol;Acc:1359499]
ENSRNOG00000029450	239.362	1.42514	0.202624	7.03343	2.01514e-12	4.24803e-11	286.225	415.824	344.185	131.756	148.257	109.927	Adgrb1	protein_coding	adhesion G protein-coupled receptor B1 [Source:RGD Symbol;Acc:1305608]
ENSRNOG00000008911	68.0144	1.42468	0.347404	4.10093	4.1149e-05	0.000227429	66.2162	152.534	78.5447	35.202	35.2499	40.3403	Draxin	protein_coding	dorsal inhibitory axon guidance protein [Source:RGD Symbol;Acc:1585098]
ENSRNOG00000006350	55.5121	1.42465	0.337395	4.22249	2.4162e-05	0.000141837	76.8962	105.899	60.0117	31.1789	21.772	37.3148	Tle6	protein_coding	TLE family member 6, subcortical maternal complex member [Source:RGD Symbol;Acc:1561530]
ENSRNOG00000001684	85.4879	1.42436	0.292587	4.86816	1.12642e-06	8.79428e-06	119.616	134.074	120.023	30.1731	41.4705	67.57	Ripply3	protein_coding	ripply transcriptional repressor 3 [Source:RGD Symbol;Acc:1308788]
ENSRNOG00000027595	61.0669	1.42368	0.340488	4.18129	2.8986e-05	0.000166752	60.8761	129.216	76.7797	35.202	29.0294	35.2978	Tfap2e	protein_coding	transcription factor AP-2 epsilon [Source:RGD Symbol;Acc:1563297]
ENSRNOG00000002916	2328.76	1.42294	0.153521	9.26867	1.88487e-20	1.06885e-18	3530.82	3661.78	2984.7	1072.15	1227.53	1495.62	Ca4	protein_coding	carbonic anhydrase 4 [Source:RGD Symbol;Acc:2242]
ENSRNOG00000025338	1405.05	1.4218	0.163168	8.71376	2.93948e-18	1.32996e-16	2345.33	1916.87	1877.13	650.734	718.477	921.776	Msi2	protein_coding	musashi RNA-binding protein 2 [Source:RGD Symbol;Acc:1560397]
ENSRNOG00000033912	215.336	1.42135	0.199403	7.128	1.01837e-12	2.22967e-11	269.137	366.275	305.354	128.739	97.4557	125.055	Fcho1	protein_coding	FCH and mu domain containing endocytic adaptor 1 [Source:RGD Symbol;Acc:1307683]
ENSRNOG00000015614	33.0196	1.42007	0.416387	3.41045	0.000648568	0.00262701	35.2441	71.8948	37.066	17.0981	18.6617	18.1531	Ppp1r16b	protein_coding	protein phosphatase 1, regulatory subunit 16B [Source:RGD Symbol;Acc:1589460]
ENSRNOG00000061845	32.2556	1.41933	0.418015	3.39539	0.000685309	0.00275433	28.8361	45.6629	66.1894	18.1039	16.5882	18.1531	Cttnbp2	protein_coding	cortactin binding protein 2 [Source:RGD Symbol;Acc:628691]
ENSRNOG00000015308	100.04	1.41817	0.332259	4.26826	1.97008e-05	0.000117679	199.716	95.212	142.086	48.277	36.2867	78.6636	Pbk	protein_coding	PDZ binding kinase [Source:RGD Symbol;Acc:1309565]
ENSRNOG00000012447	328.489	1.41616	0.165432	8.56039	1.12484e-17	4.71327e-16	491.281	520.751	421.847	160.923	183.507	192.625	Setd6	protein_coding	SET domain containing 6, protein lysine methyltransferase [Source:RGD Symbol;Acc:1560538]
ENSRNOG00000060262	128.639	1.41477	0.256555	5.51448	3.49807e-08	3.63304e-07	247.777	150.59	163.267	83.479	61.169	65.553		protein_coding
ENSRNOG00000069117	265.287	1.41398	0.202755	6.97382	3.0844e-12	6.29914e-11	377.005	466.344	314.179	123.71	143.073	167.412	Mmgt2	protein_coding	membrane magnesium transporter 2 [Source:RGD Symbol;Acc:1311260]
ENSRNOG00000004787	275.212	1.41389	0.15799	8.94924	3.57933e-19	1.78568e-17	410.113	403.194	387.428	140.808	152.404	157.327	AABR07053185.1	protein_coding	elongator acetyltransferase complex subunit 4 [Source:RGD Symbol;Acc:1566052]
ENSRNOG00000011026	303.526	1.41228	0.162573	8.68706	3.71952e-18	1.65645e-16	454.969	478.975	390.076	168.97	162.772	165.395	Irf2bpl	protein_coding	interferon regulatory factor 2 binding protein-like [Source:RGD Symbol;Acc:1310994]
ENSRNOG00000003105	413.645	1.40857	0.220996	6.37376	1.84449e-10	2.83454e-09	761.486	620.821	420.964	208.195	201.132	269.272	Kif19	protein_coding	kinesin family member 19 [Source:RGD Symbol;Acc:1559936]
ENSRNOG00000008078	778.008	1.40814	0.15874	8.87068	7.27038e-19	3.46453e-17	963.338	1330.05	1096.98	402.309	406.411	468.956	Kcnh6	protein_coding	potassium voltage-gated channel subfamily H member 6 [Source:RGD Symbol;Acc:620304]
ENSRNOG00000009881	62.44	1.40792	0.32266	4.36349	1.28002e-05	7.9999e-05	64.0802	101.041	106.786	42.2424	36.2867	24.2042	Fam161a	protein_coding	FAM161 centrosomal protein A [Source:RGD Symbol;Acc:1304999]
ENSRNOG00000016265	61.3598	1.40762	0.28074	5.01397	5.33171e-07	4.44415e-06	86.5082	95.212	85.6049	30.1731	39.397	31.2637	Acsl5	protein_coding	acyl-CoA synthetase long-chain family member 5 [Source:RGD Symbol;Acc:69402]
ENSRNOG00000016099	338.885	1.40711	0.180118	7.81217	5.62095e-15	1.71676e-13	587.401	421.653	467.738	164.947	194.911	196.659	Id4	protein_coding	inhibitor of DNA binding 4, HLH protein [Source:RGD Symbol;Acc:631428]
ENSRNOG00000055042	29.1011	1.40693	0.397978	3.53519	0.000407482	0.00175008	44.8561	47.606	34.4185	15.0866	13.4779	19.1617	Gprin2	protein_coding	G protein regulated inducer of neurite outgrowth 2 [Source:RGD Symbol;Acc:1308922]
ENSRNOG00000007030	15.3975	1.40635	0.550505	2.55465	0.0106294	0.0298986	18.156	23.3172	25.5932	13.075	5.18382	7.05956	Epha7	protein_coding	Eph receptor A7 [Source:RGD Symbol;Acc:70957]
ENSRNOG00000015465	56.9486	1.40566	0.360684	3.8972	9.73107e-05	0.000488766	116.412	51.4922	80.3098	25.1443	27.9926	40.3403	Cep72	protein_coding	centrosomal protein 72 [Source:RGD Symbol;Acc:1566336]
ENSRNOG00000014786	1044.7	1.40502	0.177208	7.92864	2.21557e-15	7.16563e-14	1817.74	1342.68	1389.98	482.77	540.154	694.862	Ccne1	protein_coding	cyclin E1 [Source:RGD Symbol;Acc:2294]
ENSRNOG00000060849	89.2586	1.40492	0.321914	4.36427	1.27548e-05	7.97446e-05	152.724	160.306	75.8971	36.2078	54.9484	55.4679	Rcor2	protein_coding	REST corepressor 2 [Source:RGD Symbol;Acc:1359467]
ENSRNOG00000015666	80.9291	1.40286	0.256422	5.47089	4.47788e-08	4.5588e-07	104.664	119.501	127.966	41.2366	52.8749	39.3318	Abcc12	protein_coding	ATP binding cassette subfamily C member 12 [Source:RGD Symbol;Acc:735100]
ENSRNOG00000019414	133.908	1.40237	0.230937	6.07253	1.2591e-09	1.68394e-08	178.356	236.087	168.562	68.3925	65.3161	86.7317	Tmem79	protein_coding	transmembrane protein 79 [Source:RGD Symbol;Acc:1309886]
ENSRNOG00000054474	217.949	1.40232	0.304741	4.60169	4.19083e-06	2.91236e-05	406.909	193.339	348.597	76.4386	111.97	170.438	Mastl	protein_coding	microtubule associated serine/threonine kinase-like [Source:RGD Symbol;Acc:1309186]
ENSRNOG00000006084	13.5432	1.40104	0.570474	2.45593	0.0140522	0.0379756	20.292	17.4879	21.1806	11.0635	5.18382	6.05105	Cngb3	protein_coding	cyclic nucleotide gated channel subunit beta 3 [Source:RGD Symbol;Acc:1565364]
ENSRNOG00000012820	515.483	1.39812	0.152282	9.18113	4.26609e-20	2.30396e-18	741.194	836.505	664.541	259.489	302.735	288.433	Add3	protein_coding	adducin 3 [Source:RGD Symbol;Acc:2043]
ENSRNOG00000012480	420.683	1.39757	0.176671	7.91057	2.56219e-15	8.16253e-14	728.378	589.731	511.864	230.322	255.044	208.761	Pxylp1	protein_coding	2-phosphoxylose phosphatase 1 [Source:RGD Symbol;Acc:1359617]
ENSRNOG00000005447	608.65	1.39733	0.155631	8.97846	2.74583e-19	1.39024e-17	899.258	1008.47	739.556	325.87	333.838	344.91	Ypel2	protein_coding	yippee-like 2 [Source:RGD Symbol;Acc:1311564]
ENSRNOG00000002930	231.988	1.39725	0.208284	6.70837	1.96813e-11	3.48044e-10	289.429	386.677	332.712	158.912	122.338	101.859	Ppl	protein_coding	periplakin [Source:RGD Symbol;Acc:1305511]
ENSRNOG00000027035	78.2039	1.39663	0.427448	3.26738	0.0010855	0.00412843	143.112	39.8336	157.089	29.1674	43.544	56.4764	Sgo2	protein_coding	shugoshin 2 [Source:RGD Symbol;Acc:1308450]
ENSRNOG00000000853	14.1547	1.39294	0.545002	2.55584	0.0105931	0.0298164	24.5641	18.4595	18.533	8.04617	7.25734	8.06806	Aif1	protein_coding	allograft inflammatory factor 1 [Source:RGD Symbol;Acc:61924]
ENSRNOG00000003386	125.356	1.38881	0.223518	6.21343	5.18401e-10	7.43594e-09	190.104	196.253	157.972	59.3405	81.9043	66.5615	Rbfox3	protein_coding	RNA binding fox-1 homolog 3 [Source:RGD Symbol;Acc:1560070]
ENSRNOG00000033835	391.479	1.38828	0.227611	6.09937	1.06486e-09	1.4423e-08	531.865	744.208	423.612	166.958	228.088	254.144	Dnm1	protein_coding	dynamin 1 [Source:RGD Symbol;Acc:71096]
ENSRNOG00000032569	42.2374	1.38601	0.392131	3.53456	0.000408447	0.00175379	52.3321	91.3258	39.7136	26.1501	19.6985	24.2042	Lingo3	protein_coding	leucine rich repeat and Ig domain containing 3 [Source:RGD Symbol;Acc:1592209]
ENSRNOG00000040205	283.955	1.38579	0.183942	7.53386	4.92602e-14	1.28833e-12	405.841	478.003	348.597	173.998	139.963	157.327	Zcchc24	protein_coding	zinc finger CCHC-type containing 24 [Source:RGD Symbol;Acc:1306164]
ENSRNOG00000008716	326.957	1.38566	0.171012	8.10269	5.37586e-16	1.8513e-14	441.085	527.552	450.088	204.172	184.544	154.302	Nefh	protein_coding	neurofilament heavy [Source:RGD Symbol;Acc:3159]
ENSRNOG00000014243	167.544	1.38506	0.2295	6.03513	1.58833e-09	2.09625e-08	216.805	309.925	200.333	101.583	78.794	97.8253	Pear1	protein_coding	platelet endothelial aggregation receptor 1 [Source:RGD Symbol;Acc:1305653]
ENSRNOG00000004889	209.833	1.38292	0.231251	5.98016	2.22915e-09	2.87945e-08	310.789	318.669	280.643	77.4444	117.154	154.302	Vangl2	protein_coding	VANGL planar cell polarity protein 2 [Source:RGD Symbol;Acc:1309442]
ENSRNOG00000049918	336.836	1.3815	0.512248	2.69694	0.00699795	0.0208456	267.001	724.777	468.621	243.397	205.279	111.944	Lrg1	protein_coding	leucine-rich alpha-2-glycoprotein 1 [Source:RGD Symbol;Acc:1359464]
ENSRNOG00000059997	265.987	1.38147	0.257241	5.37031	7.86003e-08	7.64321e-07	510.505	274.949	368.013	105.606	148.257	188.591	Brip1	protein_coding	BRCA1 interacting protein C-terminal helicase 1 [Source:RGD Symbol;Acc:1307659]
ENSRNOG00000027894	580.784	1.38051	0.165389	8.34702	7.00063e-17	2.71287e-15	956.93	788.899	772.209	280.61	305.845	380.207	Iqgap3	protein_coding	IQ motif containing GTPase activating protein 3 [Source:RGD Symbol;Acc:1305951]
ENSRNOG00000020904	377.861	1.37983	0.179306	7.69539	1.41065e-14	4.04006e-13	534.001	654.825	449.205	204.172	199.059	225.906	Cdc42ep2	protein_coding	CDC42 effector protein 2 [Source:RGD Symbol;Acc:1310253]
ENSRNOG00000013213	100.403	1.37977	0.284708	4.84628	1.25797e-06	9.70992e-06	100.392	155.448	179.153	70.404	44.5808	52.4424	Epha4	protein_coding	Eph receptor A4 [Source:RGD Symbol;Acc:1560587]
ENSRNOG00000028685	156.209	1.3786	0.251117	5.48985	4.02281e-08	4.13761e-07	212.533	302.152	162.385	82.4733	81.9043	95.8083	Shf	protein_coding	Src homology 2 domain containing F [Source:RGD Symbol;Acc:1562705]
ENSRNOG00000010316	65.3583	1.37754	0.326179	4.22326	2.4079e-05	0.000141398	135.636	71.8948	75.8971	34.1962	33.1764	41.3488	Magohb	protein_coding	mago homolog B, exon junction complex subunit [Source:RGD Symbol;Acc:1597384]
ENSRNOG00000018372	253.082	1.37649	0.165811	8.30151	1.02794e-16	3.86033e-15	387.685	336.157	372.425	137.791	149.294	135.14	Cul9	protein_coding	cullin 9 [Source:RGD Symbol;Acc:1562008]
ENSRNOG00000015423	1293.8	1.3759	0.254675	5.40259	6.56872e-08	6.50449e-07	2556.8	1075.51	1971.56	597.428	679.08	882.444	Ccna2	protein_coding	cyclin A2 [Source:RGD Symbol;Acc:621059]
ENSRNOG00000026143	184.326	1.37451	0.283191	4.85366	1.21205e-06	9.39808e-06	348.169	164.192	285.938	87.5021	85.0146	135.14	Ckap2l	protein_coding	cytoskeleton associated protein 2-like [Source:RGD Symbol;Acc:1590645]
ENSRNOG00000039388	31.6219	1.37436	0.429775	3.19786	0.0013845	0.00509476	44.8561	62.1793	30.0058	23.1327	11.4044	18.1531	Prrt4	protein_coding	proline-rich transmembrane protein 4 [Source:RGD Symbol;Acc:1559885]
ENSRNOG00000014761	330.427	1.37371	0.247029	5.56094	2.68329e-08	2.83352e-07	460.309	659.683	310.649	165.952	211.5	174.472	Rasd2	protein_coding	RASD family, member 2 [Source:RGD Symbol;Acc:628594]
ENSRNOG00000061085	427.347	1.37097	0.230123	5.95754	2.5607e-09	3.27292e-08	763.622	474.117	611.59	173.998	229.125	311.629	Fancd2	protein_coding	FA complementation group D2 [Source:RGD Symbol;Acc:1303172]
ENSRNOG00000010312	81.3796	1.36955	0.283715	4.82719	1.38474e-06	1.06113e-05	96.1202	153.505	102.373	38.2193	45.6176	52.4424	Bhlhe23	protein_coding	basic helix-loop-helix family, member e23 [Source:RGD Symbol;Acc:1559760]
ENSRNOG00000049906	580.085	1.36937	0.20329	6.73607	1.62726e-11	2.93563e-10	723.038	1010.41	775.739	394.262	340.058	236.999	Foxf1	protein_coding	forkhead box F1 [Source:RGD Symbol;Acc:1584229]
ENSRNOG00000009419	62.5631	1.36856	0.308273	4.43945	9.01883e-06	5.84044e-05	90.7802	114.643	65.3068	38.2193	32.1397	34.2893	Ptprg	protein_coding	protein tyrosine phosphatase, receptor type, G [Source:RGD Symbol;Acc:620774]
ENSRNOG00000016502	46.6972	1.36813	0.319977	4.27571	1.90528e-05	0.00011429	71.5562	55.3784	75.0146	26.1501	23.8455	28.2382	Dscaml1	protein_coding	DS cell adhesion molecule-like 1 [Source:RGD Symbol;Acc:1304887]
ENSRNOG00000013074	58.2367	1.36782	0.290358	4.71082	2.46721e-06	1.79521e-05	72.6242	85.4965	93.5476	30.1731	37.3235	30.2552	Wt1	protein_coding	WT1 transcription factor [Source:RGD Symbol;Acc:3974]
ENSRNOG00000020202	117.801	1.36738	0.228028	5.99655	2.01554e-09	2.63554e-08	175.152	191.396	142.969	72.4155	67.3896	57.485	Asrgl1	protein_coding	asparaginase and isoaspartyl peptidase 1 [Source:RGD Symbol;Acc:708526]
ENSRNOG00000016156	1241.04	1.3648	0.155955	8.75129	2.10927e-18	9.59434e-17	1700.26	2158.79	1504.7	664.815	691.521	726.126	Nptxr	protein_coding	neuronal pentraxin receptor [Source:RGD Symbol;Acc:628898]
ENSRNOG00000007934	18.2153	1.36068	0.56175	2.42221	0.0154264	0.0410836	18.156	33.0327	27.3583	7.0404	18.6617	5.04254	Elfn2	protein_coding	extracellular leucine-rich repeat and fibronectin type III domain containing 2 [Source:RGD Symbol;Acc:1559693]
ENSRNOG00000014997	16813.9	1.35936	0.130619	10.407	2.30351e-25	2.09558e-23	25704.7	26539.9	20346.6	9222.92	9376.48	9692.77	Igf2r	protein_coding	insulin-like growth factor 2 receptor [Source:RGD Symbol;Acc:2871]
ENSRNOG00000012149	236.514	1.35927	0.222913	6.09777	1.07561e-09	1.45456e-08	432.541	310.896	277.995	106.612	132.706	158.336	Gpsm2	protein_coding	G-protein signaling modulator 2 [Source:RGD Symbol;Acc:1560967]
ENSRNOG00000001608	113.568	1.35908	0.217641	6.24458	4.24942e-10	6.19461e-09	162.336	170.021	157.972	58.3347	60.1323	72.6126	Nxpe3	protein_coding	neurexophilin and PC-esterase domain family, member 3 [Source:RGD Symbol;Acc:1584648]
ENSRNOG00000050843	503.133	1.35823	0.200078	6.78853	1.13283e-11	2.09021e-10	873.626	570.3	728.083	264.518	235.345	346.927	Mmut	protein_coding	methylmalonyl-CoA mutase [Source:RGD Symbol;Acc:1587662]
ENSRNOG00000007234	1350.64	1.35768	0.198566	6.83743	8.06286e-12	1.53257e-10	2547.19	1835.26	1447.34	704.04	693.594	876.393	Cyp51	protein_coding	cytochrome P450, family 51 [Source:RGD Symbol;Acc:2481]
ENSRNOG00000067742	43.5908	1.35646	0.354547	3.8259	0.000130296	0.000635673	79.0322	65.0939	44.1262	20.1154	26.9558	26.2212		protein_coding
ENSRNOG00000009599	16.2341	1.35502	0.524302	2.58442	0.00975427	0.0277677	20.292	22.3457	27.3583	7.0404	7.25734	13.1106	Rwdd2a	protein_coding	RWD domain containing 2A [Source:RGD Symbol;Acc:1306231]
ENSRNOG00000048699	49.8435	1.35145	0.398935	3.38766	0.000704923	0.00282301	58.7401	105.899	50.3039	25.1443	17.625	41.3488	Vps37d	protein_coding	VPS37D subunit of ESCRT-I [Source:RGD Symbol;Acc:1587769]
ENSRNOG00000017291	753.008	1.35119	0.182373	7.40895	1.27303e-13	3.18952e-12	1268.79	949.205	1028.14	365.095	376.345	530.475	Sord	protein_coding	sorbitol dehydrogenase [Source:RGD Symbol;Acc:3734]
ENSRNOG00000050869	126.051	1.3496	0.320731	4.20788	2.57781e-05	0.000150184	99.3242	247.745	195.921	92.531	65.3161	55.4679	Cebpd	protein_coding	CCAAT/enhancer binding protein delta [Source:RGD Symbol;Acc:2328]
ENSRNOG00000055936	205.207	1.34952	0.229972	5.86818	4.40593e-09	5.38848e-08	260.593	372.104	251.52	87.5021	123.375	136.149	Trnp1	protein_coding	TMF1-regulated nuclear protein 1 [Source:RGD Symbol;Acc:1582917]
ENSRNOG00000002312	1004.95	1.34636	0.174348	7.72223	1.14308e-14	3.30715e-13	1675.7	1400.98	1251.42	472.713	538.08	690.828	Atp10d	protein_coding	ATPase phospholipid transporting 10D (putative) [Source:RGD Symbol;Acc:1588541]
ENSRNOG00000004642	16.82	1.34477	0.538403	2.4977	0.0125004	0.0342705	17.088	34.9758	20.2981	7.0404	12.4412	9.07657	Lmx1a	protein_coding	LIM homeobox transcription factor 1 alpha [Source:RGD Symbol;Acc:1304784]
ENSRNOG00000006824	142.974	1.3439	0.318423	4.22048	2.43785e-05	0.000142861	160.2	325.47	129.731	76.4386	96.419	69.587	Hdac11	protein_coding	histone deacetylase 11 [Source:RGD Symbol;Acc:1311706]
ENSRNOG00000001750	51.4913	1.34349	0.313194	4.28965	1.78952e-05	0.000107879	59.8081	89.3827	72.367	28.1616	26.9558	32.2723	Chrd	protein_coding	chordin [Source:RGD Symbol;Acc:620181]
ENSRNOG00000033202	35.97	1.3433	0.362574	3.70491	0.000211467	0.00097917	45.9241	61.2077	47.6563	16.0923	20.7353	24.2042	Fbxo41	protein_coding	F-box protein 41 [Source:RGD Symbol;Acc:1566130]
ENSRNOG00000028526	15.5496	1.34252	0.566627	2.36932	0.017821	0.0464202	11.748	33.0327	22.0631	8.04617	9.33087	9.07657	Mansc1	protein_coding	MANSC domain containing 1 [Source:RGD Symbol;Acc:1593458]
ENSRNOG00000065348	22.6892	1.3424	0.464316	2.89114	0.00383845	0.012498	25.6321	34.0043	37.9486	10.0577	9.33087	19.1617	Pax9	protein_coding	paired box 9 [Source:RGD Symbol;Acc:1560838]
ENSRNOG00000023112	25.2354	1.34137	0.446496	3.00422	0.00266264	0.00906479	45.9241	39.8336	22.9456	16.0923	14.5147	12.1021		protein_coding	LRRGT00162 [Source:RGD Symbol;Acc:1565070]
ENSRNOG00000016102	227.076	1.34126	0.205665	6.52157	6.95769e-11	1.14472e-09	271.273	398.336	307.119	134.773	142.037	108.919	Ebf3	protein_coding	EBF transcription factor 3 [Source:RGD Symbol;Acc:1304956]
ENSRNOG00000028679	17.2981	1.3395	0.539567	2.48254	0.0130449	0.0355756	20.292	32.0612	22.0631	16.0923	6.22058	7.05956	Hoxc13	protein_coding	homeobox C13 [Source:RGD Symbol;Acc:1563984]
ENSRNOG00000014314	49.6588	1.33865	0.349286	3.83252	0.000126835	0.000620568	70.4882	88.4111	54.7165	38.2193	26.9558	19.1617	Slc39a4	protein_coding	solute carrier family 39 member 4 [Source:RGD Symbol;Acc:1306701]
ENSRNOG00000005731	300.143	1.33815	0.208399	6.42111	1.35284e-10	2.13493e-09	348.169	554.756	387.428	188.079	174.176	148.251	Birc3	protein_coding	baculoviral IAP repeat-containing 3 [Source:RGD Symbol;Acc:621282]
ENSRNOG00000037217	66.9981	1.33798	0.302662	4.4207	9.83825e-06	6.32773e-05	108.936	107.842	71.4845	48.277	33.1764	32.2723	Nudt17	protein_coding	nudix hydrolase 17 [Source:RGD Symbol;Acc:1565469]
ENSRNOG00000011346	73.0549	1.33672	0.327538	4.0811	4.48222e-05	0.000245182	100.392	145.733	67.9544	32.1847	47.6911	44.3744	Ehd2	protein_coding	EH-domain containing 2 [Source:RGD Symbol;Acc:1560856]
ENSRNOG00000026821	18.5579	1.33577	0.531278	2.51425	0.0119285	0.0329823	37.3801	20.4026	22.0631	6.03463	9.33087	16.1361	Arhgap42	protein_coding	Rho GTPase activating protein 42 [Source:RGD Symbol;Acc:1564081]
ENSRNOG00000047124	118.024	1.33386	0.221562	6.02025	1.74146e-09	2.28946e-08	174.084	146.704	186.213	67.3867	60.1323	73.6211	AABR07005775.1	protein_coding	ATPase sarcoplasmic/endoplasmic reticulum Ca2+ transporting 1 [Source:RGD Symbol;Acc:621293]
ENSRNOG00000019177	52.4421	1.33242	0.32061	4.1559	3.24007e-05	0.000183795	60.8761	98.1266	66.1894	29.1674	29.0294	31.2637	Psd2	protein_coding	pleckstrin and Sec7 domain containing 2 [Source:RGD Symbol;Acc:1311075]
ENSRNOG00000017319	229.572	1.33159	0.167936	7.92916	2.20637e-15	7.14949e-14	352.441	315.754	317.709	133.768	132.706	125.055	Mertk	protein_coding	MER proto-oncogene, tyrosine kinase [Source:RGD Symbol;Acc:69283]
ENSRNOG00000029597	765.366	1.33138	0.198148	6.71912	1.82828e-11	3.25003e-10	1082.95	1404.86	798.685	393.257	434.404	478.033	AABR07030544.1	protein_coding
ENSRNOG00000014259	327.764	1.33117	0.216946	6.13598	8.46365e-10	1.1706e-08	444.289	610.134	353.01	163.941	180.397	214.812	Mycl	protein_coding	MYCL proto-oncogene, bHLH transcription factor [Source:RGD Symbol;Acc:1588591]
ENSRNOG00000017914	29.6657	1.32986	0.482519	2.75608	0.00584991	0.0179463	25.6321	49.5491	52.069	28.1616	14.5147	8.06806	Cavin3	protein_coding	caveolae associated protein 3 [Source:RGD Symbol;Acc:628755]
ENSRNOG00000029078	246.222	1.32966	0.30348	4.38138	1.17932e-05	7.43115e-05	325.741	184.595	546.283	146.843	131.669	142.2		protein_coding
ENSRNOG00000029052	151.421	1.32878	0.230194	5.77244	7.8132e-09	9.1731e-08	263.797	199.168	187.095	67.3867	91.2351	99.8423		protein_coding	40S ribosomal protein S28 pseudogene [Source:RGD Symbol;Acc:11455995]
ENSRNOG00000010150	1427.35	1.32859	0.141359	9.39871	5.52369e-21	3.25152e-19	2305.82	1735.19	2084.52	794.559	781.719	862.274	Strbp	protein_coding	spermatid perinuclear RNA binding protein [Source:RGD Symbol;Acc:620673]
ENSRNOG00000055221	52.3497	1.32471	0.306678	4.31955	1.56346e-05	9.57784e-05	72.6242	87.4396	64.4243	26.1501	34.2132	29.2467	Acot1	protein_coding	acyl-CoA thioesterase 1 [Source:RGD Symbol;Acc:70894]
ENSRNOG00000010480	32.6891	1.32396	0.415656	3.18523	0.00144639	0.00528729	32.0401	61.2077	46.7738	12.0693	24.8823	19.1617	Vstm5	protein_coding	V-set and transmembrane domain containing 5 [Source:RGD Symbol;Acc:1563328]
ENSRNOG00000023683	19.577	1.32385	0.497172	2.66277	0.00775004	0.0228143	27.7681	35.9474	20.2981	11.0635	7.25734	15.1276	Nog	protein_coding	noggin [Source:RGD Symbol;Acc:3183]
ENSRNOG00000043007	63.4948	1.32335	0.313998	4.21451	2.50326e-05	0.000146342	95.0522	104.928	72.367	29.1674	29.0294	50.4254	Rcn3	protein_coding	reticulocalbin 3 [Source:RGD Symbol;Acc:1359365]
ENSRNOG00000014702	81.8014	1.32274	0.259822	5.09096	3.56256e-07	3.06092e-06	128.16	98.1266	124.436	49.2828	38.3602	52.4424	Elovl2	protein_coding	ELOVL fatty acid elongase 2 [Source:RGD Symbol;Acc:1308605]
ENSRNOG00000021555	222.473	1.32146	0.229329	5.76229	8.29813e-09	9.69559e-08	413.317	263.29	277.113	107.618	118.191	155.31	Mis18a	protein_coding	MIS18 kinetochore protein A [Source:RGD Symbol;Acc:1310778]
ENSRNOG00000001843	505.228	1.32129	0.174116	7.58855	3.23499e-14	8.77731e-13	585.265	816.103	763.384	330.899	266.448	269.272	Bcl6	protein_coding	BCL6, transcription repressor [Source:RGD Symbol;Acc:1309345]
ENSRNOG00000049452	40.2722	1.31851	0.343566	3.83771	0.000124188	0.000609194	65.1482	44.6913	62.6593	24.1385	22.8088	22.1872	Nebl	protein_coding	nebulette [Source:RGD Symbol;Acc:1308315]
ENSRNOG00000000596	336.995	1.31837	0.211233	6.2413	4.33946e-10	6.30426e-09	382.345	625.679	435.085	211.212	205.279	162.37	Fyn	protein_coding	FYN proto-oncogene, Src family tyrosine kinase [Source:RGD Symbol;Acc:2641]
ENSRNOG00000028619	15.9121	1.31784	0.530415	2.48454	0.0129717	0.0354111	19.224	23.3172	25.5932	12.0693	5.18382	10.0851	Hoxc8	protein_coding	homeobox C8 [Source:RGD Symbol;Acc:2821]
ENSRNOG00000007564	28.9423	1.31718	0.402694	3.27091	0.00107201	0.00408354	30.9721	50.5206	42.3612	15.0866	15.5514	19.1617	Evc	protein_coding	EvC ciliary complex subunit 1 [Source:RGD Symbol;Acc:735186]
ENSRNOG00000010165	2564.48	1.31671	0.134619	9.78099	1.35871e-22	9.06444e-21	3982.58	3858.03	3139.14	1391.99	1431.77	1583.36	Tnfaip2	protein_coding	TNF alpha induced protein 2 [Source:RGD Symbol;Acc:1594556]
ENSRNOG00000043094	499.585	1.31641	0.219605	5.99442	2.04211e-09	2.66619e-08	941.978	524.638	672.484	257.477	254.007	346.927	Oxct1	protein_coding	3-oxoacid CoA transferase 1 [Source:RGD Symbol;Acc:1584008]
ENSRNOG00000021540	63.1112	1.31542	0.305379	4.30749	1.65119e-05	0.000100679	73.6922	111.728	84.7224	44.2539	26.9558	37.3148	Rnf227	protein_coding	ring finger protein 227 [Source:RGD Symbol;Acc:1563441]
ENSRNOG00000017117	311.392	1.31535	0.187625	7.01052	2.37435e-12	4.95613e-11	475.261	462.458	395.371	157.906	154.478	222.88	Ybx2	protein_coding	Y box binding protein 2 [Source:RGD Symbol;Acc:1305068]
ENSRNOG00000029441	1678.61	1.31492	0.193388	6.79938	1.0507e-11	1.94924e-10	3114.3	1975.16	2095.11	875.021	855.33	1156.76	Klhl2	protein_coding	kelch-like family member 2 [Source:RGD Symbol;Acc:1306388]
ENSRNOG00000005569	68.5062	1.31377	0.322645	4.07187	4.6638e-05	0.000254052	86.5082	136.989	69.7195	36.2078	34.2132	47.3999	Phospho1	protein_coding	phosphoethanolamine/phosphocholine phosphatase 1 [Source:RGD Symbol;Acc:1306182]
ENSRNOG00000030426	34.8349	1.31217	0.364863	3.59632	0.000322747	0.00142798	51.2641	56.35	41.4787	24.1385	17.625	18.1531		protein_coding	ribosomal protein S20-like [Source:RGD Symbol;Acc:2321641]
ENSRNOG00000007545	40.6159	1.31108	0.369636	3.54694	0.000389741	0.00168623	64.0802	40.8051	68.8369	24.1385	16.5882	29.2467	Angptl4	protein_coding	angiopoietin-like 4 [Source:RGD Symbol;Acc:735058]
ENSRNOG00000006235	41.7386	1.30857	0.333784	3.92041	8.83974e-05	0.000448766	51.2641	57.3215	69.7195	26.1501	21.772	24.2042	Nell2	protein_coding	neural EGFL like 2 [Source:RGD Symbol;Acc:620999]
ENSRNOG00000020580	127.517	1.3079	0.270448	4.83607	1.32432e-06	1.01943e-05	138.84	242.888	163.267	87.5021	54.9484	77.6551	Shfl	protein_coding	shiftless antiviral inhibitor of ribosomal frameshifting [Source:RGD Symbol;Acc:1565995]
ENSRNOG00000011852	181.442	1.30729	0.195936	6.67203	2.52284e-11	4.39289e-10	276.613	263.29	235.634	89.5136	100.566	123.038	Myo6	protein_coding	myosin VI [Source:RGD Symbol;Acc:1560646]
ENSRNOG00000015403	25.3408	1.30697	0.462247	2.82742	0.00469246	0.0148416	30.9721	54.4069	22.9456	15.0866	14.5147	14.1191	Cd52	protein_coding	CD52 molecule [Source:RGD Symbol;Acc:620627]
ENSRNOG00000051528	524.341	1.30668	0.214748	6.08469	1.16718e-09	1.57338e-08	901.394	563.5	775.739	278.599	241.566	385.25	Ddx11	protein_coding	DEAD/H-box helicase 11 [Source:RGD Symbol;Acc:1306675]
ENSRNOG00000056012	65.2133	1.30546	0.299431	4.35982	1.30168e-05	8.11738e-05	72.6242	118.529	87.37	44.2539	34.2132	34.2893	Syt16	protein_coding	synaptotagmin 16 [Source:RGD Symbol;Acc:1564654]
ENSRNOG00000033220	273.305	1.30489	0.221642	5.88735	3.92441e-09	4.84454e-08	379.141	503.263	285.056	139.802	176.25	156.319	Oas1k	protein_coding	2-5 oligoadenylate synthetase 1B [Source:RGD Symbol;Acc:708393]
ENSRNOG00000007654	114.953	1.3013	0.232569	5.59532	2.2022e-08	2.37263e-07	169.812	170.993	150.029	82.4733	52.8749	63.536	Lrig3	protein_coding	leucine-rich repeats and immunoglobulin-like domains 3 [Source:RGD Symbol;Acc:1561255]
ENSRNOG00000020249	91.2354	1.3009	0.294258	4.42096	9.82619e-06	6.32236e-05	123.888	171.965	93.5476	42.2424	66.3528	49.4169	P4htm	protein_coding	prolyl 4-hydroxylase, transmembrane [Source:RGD Symbol;Acc:1311848]
ENSRNOG00000011494	287.49	1.30087	0.203431	6.39465	1.60914e-10	2.50455e-09	473.125	440.113	314.179	168.97	139.963	188.591	Rpl36a	protein_coding	ribosomal protein L36a-like [Source:RGD Symbol;Acc:621156]
ENSRNOG00000017524	15.8522	1.30046	0.508909	2.55539	0.0106069	0.0298501	21.3601	23.3172	22.9456	8.04617	10.3676	9.07657	Fgf8	protein_coding	fibroblast growth factor 8 [Source:RGD Symbol;Acc:70891]
ENSRNOG00000024757	283.475	1.30009	0.170585	7.62133	2.51067e-14	6.97901e-13	451.765	345.872	412.139	161.929	161.735	167.412	Endod1	protein_coding	endonuclease domain containing 1 [Source:RGD Symbol;Acc:1310444]
ENSRNOG00000028356	1254.12	1.29887	0.165213	7.86183	3.78547e-15	1.17515e-13	1883.96	2051.92	1414.69	670.849	688.411	814.874	Chchd10	protein_coding	coiled-coil-helix-coiled-coil-helix domain containing 10 [Source:RGD Symbol;Acc:1359417]
ENSRNOG00000003208	239.341	1.29669	0.301044	4.3073	1.65258e-05	0.000100694	477.397	218.599	324.769	84.4848	148.257	182.54	Ercc6l	protein_coding	ERCC excision repair 6 like, spindle assembly checkpoint helicase [Source:RGD Symbol;Acc:1565734]
ENSRNOG00000014164	69.0953	1.29564	0.276797	4.68083	2.85717e-06	2.04485e-05	84.3722	105.899	104.138	31.1789	45.6176	43.3658	Paqr5	protein_coding	progestin and adipoQ receptor family member 5 [Source:RGD Symbol;Acc:1311259]
ENSRNOG00000017556	28.0708	1.29534	0.395797	3.27274	0.00106509	0.00406261	34.1761	46.6344	38.8311	18.1039	15.5514	15.1276	Chrm4	protein_coding	cholinergic receptor, muscarinic 4 [Source:RGD Symbol;Acc:2344]
ENSRNOG00000010306	2340.93	1.29462	0.143621	9.0141	1.98491e-19	1.02016e-17	3644.02	3503.41	2831.14	1249.17	1298.03	1519.82	H2az1	protein_coding	H2A.Z variant histone 1 [Source:RGD Symbol;Acc:621464]
ENSRNOG00000014874	16.9793	1.29447	0.507547	2.55045	0.0107583	0.0301864	29.9041	21.3741	21.1806	10.0577	7.25734	12.1021	Zfyve28	protein_coding	zinc finger FYVE-type containing 28 [Source:RGD Symbol;Acc:1310151]
ENSRNOG00000024178	438.621	1.29408	0.226193	5.72112	1.05825e-08	1.21314e-07	806.342	500.349	563.051	204.172	226.014	331.799	Cenpt	protein_coding	centromere protein T [Source:RGD Symbol;Acc:1309383]
ENSRNOG00000018426	76.858	1.29405	0.376497	3.43708	0.000588024	0.00241396	106.8	166.135	54.7165	32.1847	53.9117	47.3999	NEWGENE_2134	protein_coding	apolipoprotein C1 [Source:RGD Symbol;Acc:2134]
ENSRNOG00000000907	105.443	1.29338	0.231693	5.5823	2.37357e-08	2.54116e-07	162.336	157.391	129.731	52.3001	66.3528	64.5445	Alox5ap	protein_coding	arachidonate 5-lipoxygenase activating protein [Source:RGD Symbol;Acc:2097]
ENSRNOG00000033335	71.8886	1.29215	0.310001	4.16821	3.07006e-05	0.000175481	131.364	70.9232	104.138	37.2135	35.2499	52.4424	Cenpi	protein_coding	centromere protein I [Source:RGD Symbol;Acc:2631]
ENSRNOG00000012364	25.7738	1.2919	0.411412	3.14016	0.00168854	0.00606022	39.5161	34.9758	35.301	12.0693	18.6617	14.1191	Prickle2	protein_coding	prickle planar cell polarity protein 2 [Source:RGD Symbol;Acc:1306723]
ENSRNOG00000019648	352.296	1.29183	0.212822	6.07002	1.27896e-09	1.70782e-08	514.777	601.39	384.781	155.895	224.978	231.957	Col6a3	protein_coding	collagen type VI alpha 3 chain [Source:RGD Symbol;Acc:1308704]
ENSRNOG00000004018	46.6955	1.29161	0.342128	3.77521	0.000159872	0.000763329	51.2641	89.3827	58.2466	29.1674	24.8823	27.2297	Tdrd5	protein_coding	tudor domain containing 5 [Source:RGD Symbol;Acc:1307078]
ENSRNOG00000020030	335.424	1.291	0.266031	4.85283	1.21711e-06	9.43302e-06	341.761	727.692	359.188	210.206	205.279	168.421	Crlf1	protein_coding	cytokine receptor-like factor 1 [Source:RGD Symbol;Acc:1311371]
ENSRNOG00000025590	61.8225	1.29088	0.328267	3.93241	8.40986e-05	0.000429377	63.0122	83.5534	116.493	26.1501	38.3602	43.3658	Arl14epl	protein_coding	ADP ribosylation factor like GTPase 14 effector protein like [Source:RGD Symbol;Acc:1595054]
ENSRNOG00000009324	461.602	1.28999	0.150457	8.57385	1.0008e-17	4.20385e-16	589.537	734.493	641.596	265.524	256.08	282.382	Wdr54	protein_coding	WD repeat domain 54 [Source:RGD Symbol;Acc:1561494]
ENSRNOG00000064166	165.737	1.28963	0.201061	6.41411	1.41645e-10	2.22911e-09	243.505	219.571	242.694	82.4733	90.1984	115.978	Hmcn2	protein_coding	hemicentin 2 [Source:RGD Symbol;Acc:1585467]
ENSRNOG00000019161	288.375	1.28804	0.196709	6.54798	5.83205e-11	9.70791e-10	350.305	501.32	375.956	194.114	146.184	162.37	Cpeb1	protein_coding	cytoplasmic polyadenylation element binding protein 1 [Source:RGD Symbol;Acc:1310421]
ENSRNOG00000015257	303.121	1.28752	0.191843	6.71134	1.92843e-11	3.41734e-10	517.981	408.051	364.483	147.848	190.764	189.599	Coro2b	protein_coding	coronin 2B [Source:RGD Symbol;Acc:1561953]
ENSRNOG00000003832	71.6651	1.28687	0.318054	4.04608	5.20822e-05	0.000280387	73.6922	144.761	86.4874	36.2078	40.4338	48.4084	Vash2	protein_coding	vasohibin 2 [Source:RGD Symbol;Acc:1564105]
ENSRNOG00000017503	422.42	1.28664	0.176399	7.29389	3.01126e-13	7.09524e-12	608.761	627.622	561.286	188.079	264.375	284.399	Ppargc1b	protein_coding	PPARG coactivator 1 beta [Source:RGD Symbol;Acc:727948]
ENSRNOG00000008030	166.785	1.28606	0.228678	5.62389	1.86699e-08	2.0399e-07	233.893	281.75	194.155	75.4329	98.4925	116.987	Shc2	protein_coding	SHC adaptor protein 2 [Source:RGD Symbol;Acc:1307137]
ENSRNOG00000016203	161.299	1.28526	0.248045	5.18158	2.20013e-07	1.96786e-06	200.784	309.925	175.622	88.5079	86.0513	106.902	Efna2	protein_coding	ephrin A2 [Source:RGD Symbol;Acc:620389]
ENSRNOG00000019832	398.557	1.28496	0.164585	7.80729	5.84325e-15	1.77827e-13	634.394	566.414	495.096	209.2	227.051	259.187	Bbs1	protein_coding	Bardet-Biedl syndrome 1 [Source:RGD Symbol;Acc:1307581]
ENSRNOG00000000488	3301.73	1.28115	0.187247	6.84204	7.80706e-12	1.49061e-10	4651.15	6025.56	3358.89	1826.48	1961.56	1986.76	Hmga1	protein_coding	high mobility group AT-hook 1 [Source:RGD Symbol;Acc:628699]
ENSRNOG00000007351	90.1691	1.27932	0.263785	4.84984	1.23558e-06	9.55527e-06	162.336	110.757	110.316	46.2655	51.8382	59.502	Ggh	protein_coding	gamma-glutamyl hydrolase [Source:RGD Symbol;Acc:2682]
ENSRNOG00000069989	36.5767	1.27805	0.392446	3.25663	0.00112744	0.0042717	53.4001	33.0327	68.8369	19.1097	25.9191	19.1617		protein_coding
ENSRNOG00000021713	1074.63	1.27746	0.179475	7.11776	1.09695e-12	2.37724e-11	1833.76	1319.37	1412.04	549.151	563.999	769.492	Kif18b	protein_coding	kinesin family member 18B [Source:RGD Symbol;Acc:1310360]
ENSRNOG00000000483	349.441	1.2771	0.187706	6.80375	1.01929e-11	1.89303e-10	511.573	532.41	440.38	158.912	205.279	248.093	Syngap1	protein_coding	synaptic Ras GTPase activating protein 1 [Source:RGD Symbol;Acc:621090]
ENSRNOG00000019924	1903.04	1.27655	0.167365	7.62733	2.39664e-14	6.68387e-13	3095.07	2874.82	2112.76	1019.85	1044.02	1271.73	Thop1	protein_coding	thimet oligopeptidase 1 [Source:RGD Symbol;Acc:68330]
ENSRNOG00000011613	1204.72	1.2753	0.18381	6.93814	3.9729e-12	7.91885e-11	2053.77	1242.61	1818.88	644.699	702.925	765.458	Ppip5k2	protein_coding	diphosphoinositol pentakisphosphate kinase 2 [Source:RGD Symbol;Acc:1590765]
ENSRNOG00000032293	22208.8	1.27474	0.153484	8.30535	9.95285e-17	3.74597e-15	38123.4	29538.1	26624	12426.3	12138.4	14402.5	Polg	protein_coding	DNA polymerase gamma, catalytic subunit [Source:RGD Symbol;Acc:620057]
ENSRNOG00000019418	15.6019	1.27396	0.532692	2.39155	0.0167773	0.044122	19.224	21.3741	25.5932	13.075	8.2941	6.05105	Lrrc4b	protein_coding	leucine rich repeat containing 4B [Source:RGD Symbol;Acc:1307121]
ENSRNOG00000048449	2744.21	1.27208	0.188376	6.75287	1.44945e-11	2.62879e-10	3837.33	4912.16	2894.68	1379.92	1633.94	1807.25	Itgb3	protein_coding	integrin subunit beta 3 [Source:RGD Symbol;Acc:628868]
ENSRNOG00000037148	479.17	1.27153	0.173056	7.3475	2.01947e-13	4.92196e-12	677.114	765.582	590.409	236.356	275.779	329.782	Adap2	protein_coding	ArfGAP with dual PH domains 2 [Source:RGD Symbol;Acc:708487]
ENSRNOG00000009173	34.6355	1.27138	0.421182	3.0186	0.0025395	0.00871006	38.4481	67.037	41.4787	31.1789	15.5514	14.1191	Smad6	protein_coding	SMAD family member 6 [Source:RGD Symbol;Acc:1305069]
ENSRNOG00000004346	131.231	1.27131	0.281954	4.50894	6.51514e-06	4.35675e-05	165.54	264.262	127.084	78.4502	65.3161	86.7317	Notch3	protein_coding	notch receptor 3 [Source:RGD Symbol;Acc:620761]
ENSRNOG00000011241	341.057	1.27124	0.163445	7.77778	7.38088e-15	2.19901e-13	493.417	535.325	418.317	191.097	212.536	195.651	Tfdp2	protein_coding	transcription factor Dp-2 [Source:RGD Symbol;Acc:1305814]
ENSRNOG00000008282	3784.32	1.27035	0.171694	7.39889	1.37328e-13	3.41553e-12	6337.53	4917.02	4797.4	1817.43	2135.73	2700.78	Elf5	protein_coding	E74 like ETS transcription factor 5 [Source:RGD Symbol;Acc:1305859]
ENSRNOG00000047686	674.73	1.26877	0.128909	9.84238	7.39376e-23	5.15503e-21	952.658	1007.5	901.058	398.285	378.419	410.463	Pou3f1	protein_coding	POU class 3 homeobox 1 [Source:RGD Symbol;Acc:619767]
ENSRNOG00000010890	9189.94	1.26843	0.154079	8.23233	1.83607e-16	6.71726e-15	15788.3	12457.2	10720	5297.4	5067.7	5809.01	Bmp1	protein_coding	bone morphogenetic protein 1 [Source:RGD Symbol;Acc:620739]
ENSRNOG00000016573	2699.71	1.26794	0.123253	10.2873	8.0385e-25	6.97709e-23	3908.89	3766.7	3770.15	1793.29	1490.87	1468.39	Dgat2	protein_coding	diacylglycerol O-acyltransferase 2 [Source:RGD Symbol;Acc:620329]
ENSRNOG00000008758	743.254	1.26763	0.182701	6.9383	3.96842e-12	7.91885e-11	1206.84	924.917	1019.32	346.991	419.889	541.569	Tspan18	protein_coding	tetraspanin 18 [Source:RGD Symbol;Acc:1560411]
ENSRNOG00000018681	200.305	1.26721	0.201537	6.28772	3.22163e-10	4.76992e-09	255.253	345.872	247.989	127.733	114.044	110.936	Nes	protein_coding	nestin [Source:RGD Symbol;Acc:3162]
ENSRNOG00000021137	862.518	1.2668	0.181876	6.96518	3.27992e-12	6.63472e-11	1569.96	1021.1	1065.21	458.632	527.712	532.492	Kctd15	protein_coding	potassium channel tetramerization domain containing 15 [Source:RGD Symbol;Acc:1583737]
ENSRNOG00000015421	806.152	1.26671	0.159905	7.92165	2.3438e-15	7.53739e-14	1187.62	1217.35	1012.26	451.591	404.338	563.756	Slc27a3	protein_coding	solute carrier family 27 member 3 [Source:RGD Symbol;Acc:1310605]
ENSRNOG00000021063	311.444	1.26633	0.181436	6.97947	2.963e-12	6.07308e-11	445.357	504.235	370.66	206.183	160.698	181.531	Grin2d	protein_coding	glutamate ionotropic receptor NMDA type subunit 2D [Source:RGD Symbol;Acc:2740]
ENSRNOG00000007943	129.574	1.26568	0.308734	4.09959	4.1388e-05	0.000228602	158.064	272.034	119.141	86.4963	55.9852	85.7232	Gsdma	protein_coding	gasdermin A [Source:RGD Symbol;Acc:1592062]
ENSRNOG00000010319	5112.17	1.26562	0.144514	8.75774	1.99198e-18	9.10954e-17	8703.15	6727.99	6232.39	2986.14	3091.63	2931.73	Lcp1	protein_coding	lymphocyte cytosolic protein 1 [Source:RGD Symbol;Acc:1308288]
ENSRNOG00000051624	4028.15	1.26451	0.151923	8.32335	8.5513e-17	3.23997e-15	6748.71	4860.67	5456.65	2357.53	2120.18	2625.15	Hspe1	protein_coding	heat shock protein family E (Hsp10) member 1 [Source:RGD Symbol;Acc:2844]
ENSRNOG00000015895	285.416	1.26448	0.202346	6.24911	4.12798e-10	6.03309e-09	465.649	294.38	449.205	172.993	165.882	164.387	B4galt6	protein_coding	beta-1,4-galactosyltransferase 6 [Source:RGD Symbol;Acc:71046]
ENSRNOG00000016146	44.2986	1.26435	0.324238	3.89944	9.64145e-05	0.000484694	57.6721	60.2362	69.7195	31.1789	21.772	25.2127		protein_coding	similar to elongation protein 4 homolog [Source:RGD Symbol;Acc:1592018]
ENSRNOG00000012371	18.9975	1.26346	0.497588	2.53918	0.0111114	0.0310288	32.0401	18.4595	30.0058	10.0577	8.2941	15.1276	Car7	protein_coding	carbonic anhydrase 7 [Source:RGD Symbol;Acc:1306842]
ENSRNOG00000012720	689.045	1.26288	0.177219	7.12609	1.03262e-12	2.25797e-11	1204.71	867.595	846.341	350.008	418.852	446.769	Irx4	protein_coding	iroquois homeobox 4 [Source:RGD Symbol;Acc:1309309]
ENSRNOG00000008365	66.7348	1.26281	0.314979	4.0092	6.09242e-05	0.000322477	74.7602	120.472	87.37	31.1789	33.1764	53.4509	Hoxb2	protein_coding	homeobox B2 [Source:MGI Symbol;Acc:MGI:96183]
ENSRNOG00000009063	54.6983	1.2623	0.314433	4.01454	5.95623e-05	0.000315957	86.5082	83.5534	61.7767	39.2251	23.8455	33.2808	Dnajc15	protein_coding	DnaJ heat shock protein family (Hsp40) member C15 [Source:RGD Symbol;Acc:1307154]
ENSRNOG00000024186	4537.07	1.26135	0.132141	9.54553	1.35412e-21	8.25675e-20	7121.44	6583.23	5505.19	2653.22	2520.37	2838.95	Eef1b2	protein_coding	eukaryotic translation elongation factor 1 beta 2 [Source:RGD Symbol;Acc:1311415]
ENSRNOG00000018373	401.762	1.26103	0.147742	8.53535	1.39728e-17	5.7836e-16	606.625	571.272	523.337	237.362	221.867	250.11	Tln2	protein_coding	talin 2 [Source:RGD Symbol;Acc:1565416]
ENSRNOG00000008178	324.665	1.26028	0.184631	6.82592	8.73648e-12	1.64045e-10	481.669	527.552	365.365	177.016	186.617	209.77	Nxn	protein_coding	nucleoredoxin [Source:RGD Symbol;Acc:1310489]
ENSRNOG00000013541	25.8031	1.25955	0.439138	2.86823	0.00412775	0.0133071	39.5161	29.1465	40.5961	18.1039	8.2941	19.1617	Sh2d4a	protein_coding	SH2 domain containing 4A [Source:RGD Symbol;Acc:1307991]
ENSRNOG00000024457	22.9819	1.2569	0.454782	2.76375	0.00571418	0.0175754	24.5641	40.8051	31.7709	15.0866	16.5882	9.07657	Cyct	protein_coding	cytochrome c, testis [Source:RGD Symbol;Acc:2452]
ENSRNOG00000018214	158.23	1.25544	0.223798	5.60969	2.02686e-08	2.20184e-07	223.213	252.603	193.273	89.5136	117.154	73.6211	Bok	protein_coding	BCL2 family apoptosis regulator BOK [Source:RGD Symbol;Acc:70984]
ENSRNOG00000032401	752.348	1.2534	0.166966	7.50695	6.05204e-14	1.56233e-12	1244.22	933.66	1002.55	373.141	459.286	501.228	H3f3c	protein_coding	H3 histone family member 3C [Source:RGD Symbol;Acc:2321290]
ENSRNOG00000006740	3102.56	1.25317	0.146859	8.53312	1.42449e-17	5.88189e-16	4341.43	5098.7	3673.95	1737.97	1759.39	2003.91	Castor1	protein_coding	cytosolic arginine sensor for mTORC1 subunit 1 [Source:RGD Symbol;Acc:1304774]
ENSRNOG00000031313	655.371	1.25315	0.175519	7.13965	9.35693e-13	2.06192e-11	977.222	1088.14	705.137	397.28	370.124	394.327	AC103024.1	protein_coding	ribosomal protein L31-like 2 [Source:RGD Symbol;Acc:2322499]
ENSRNOG00000065853	184.616	1.25315	0.20597	6.08411	1.1714e-09	1.57782e-08	311.857	223.457	245.342	109.629	95.3822	122.029		protein_coding	hypothetical LOC100360368 [Source:RGD Symbol;Acc:2322285]
ENSRNOG00000016758	1416.95	1.25269	0.222056	5.64133	1.68741e-08	1.86163e-07	1561.42	2893.28	1533.83	888.096	865.697	759.406	Loxl2	protein_coding	lysyl oxidase-like 2 [Source:RGD Symbol;Acc:1308435]
ENSRNOG00000013293	247.558	1.25101	0.168964	7.40402	1.32124e-13	3.29575e-12	372.733	346.844	326.534	133.768	144.11	161.361	Mccc1	protein_coding	methylcrotonoyl-CoA carboxylase 1 [Source:RGD Symbol;Acc:1310615]
ENSRNOG00000030925	76.2483	1.25078	0.288777	4.3313	1.48233e-05	9.14666e-05	127.092	118.529	76.7797	53.3059	40.4338	41.3488	AABR07027925.2	protein_coding
ENSRNOG00000000866	17.1687	1.25032	0.519461	2.40695	0.0160864	0.0425844	28.8361	14.5733	29.1233	11.0635	9.33087	10.0851		protein_coding	RNA binding motif protein, X chromosome [Source:MGI Symbol;Acc:MGI:1343044]
ENSRNOG00000062220	84.2141	1.25015	0.288985	4.32599	1.51847e-05	9.3358e-05	148.452	97.1551	110.316	38.2193	44.5808	66.5615	Cenpp	protein_coding	centromere protein P [Source:RGD Symbol;Acc:1589530]
ENSRNOG00000051372	1496.89	1.24997	0.179946	6.94634	3.74888e-12	7.53853e-11	2233.19	2373.5	1716.51	752.317	804.528	1101.29	Mycn	protein_coding	MYCN proto-oncogene, bHLH transcription factor [Source:RGD Symbol;Acc:1584995]
ENSRNOG00000014859	24.0831	1.24973	0.46477	2.68891	0.00716849	0.0213014	44.8561	24.2888	32.6534	9.05194	13.4779	20.1702	Rnf152	protein_coding	ring finger protein 152 [Source:RGD Symbol;Acc:1305251]
ENSRNOG00000042886	312.675	1.24922	0.179827	6.94676	3.73768e-12	7.52491e-11	521.185	436.226	363.6	181.039	179.36	194.642	Rps28	protein_coding	ribosomal protein S28 [Source:RGD Symbol;Acc:621046]
ENSRNOG00000009341	193.913	1.24895	0.196098	6.36899	1.90276e-10	2.91185e-09	281.953	265.233	271.818	97.5598	104.713	142.2	Hivep3	protein_coding	HIVEP zinc finger 3 [Source:RGD Symbol;Acc:1311252]
ENSRNOG00000050983	85.2848	1.24756	0.278108	4.48589	7.26113e-06	4.80461e-05	112.14	143.79	104.138	35.202	53.9117	62.5275	Hpcal4	protein_coding	hippocalcin-like 4 [Source:RGD Symbol;Acc:708491]
ENSRNOG00000004201	22.8182	1.24724	0.470366	2.65165	0.00801006	0.023466	20.292	38.862	37.066	17.0981	14.5147	9.07657	Rims2	protein_coding	regulating synaptic membrane exocytosis 2 [Source:RGD Symbol;Acc:620001]
ENSRNOG00000015382	396.025	1.24556	0.161707	7.70258	1.33348e-14	3.8255e-13	529.729	641.224	500.392	247.42	241.566	215.821	Arid5a	protein_coding	AT-rich interaction domain 5A [Source:RGD Symbol;Acc:1311041]
ENSRNOG00000020354	191.888	1.24313	0.204913	6.06664	1.30617e-09	1.74142e-08	295.837	301.181	212.688	105.606	111.97	124.046	Mrpl23	protein_coding	mitochondrial ribosomal protein L23 [Source:RGD Symbol;Acc:68343]
ENSRNOG00000002141	2847.38	1.24048	0.140995	8.79809	1.3916e-18	6.45067e-17	3495.57	4511.88	3996.07	1787.26	1801.89	1491.58	Cd200	protein_coding	Cd200 molecule [Source:RGD Symbol;Acc:3104]
ENSRNOG00000043102	258.322	1.23998	0.216477	5.72797	1.01638e-08	1.16907e-07	349.237	446.913	292.998	152.877	122.338	185.565	Bahcc1	protein_coding	BAH domain and coiled-coil containing 1 [Source:RGD Symbol;Acc:1306500]
ENSRNOG00000039390	121.144	1.23958	0.283081	4.3789	1.19282e-05	7.50455e-05	197.58	153.505	159.737	57.329	50.8014	107.91	Slc37a2	protein_coding	solute carrier family 37 member 2 [Source:RGD Symbol;Acc:1564160]
ENSRNOG00000001692	498.498	1.23956	0.18536	6.6873	2.27319e-11	3.97038e-10	768.962	740.322	592.174	240.379	284.073	365.08	Chaf1b	protein_coding	chromatin assembly factor 1 subunit B [Source:RGD Symbol;Acc:1307634]
ENSRNOG00000054603	758.793	1.23755	0.165436	7.48053	7.40221e-14	1.90221e-12	1007.13	1304.79	885.172	458.632	461.36	435.675	Pacsin1	protein_coding	protein kinase C and casein kinase substrate in neurons 1 [Source:RGD Symbol;Acc:3247]
ENSRNOG00000011740	940.762	1.23732	0.160415	7.71324	1.22664e-14	3.53419e-13	1566.76	1167.8	1229.36	527.024	514.234	639.394	Poglut2	protein_coding	protein O-glucosyltransferase 2 [Source:RGD Symbol;Acc:1304684]
ENSRNOG00000031315	413.463	1.23597	0.177972	6.94471	3.79233e-12	7.60792e-11	667.502	611.106	463.326	235.35	231.198	272.297	Rpl36a	protein_coding	ribosomal protein L36a-like [Source:RGD Symbol;Acc:621156]
ENSRNOG00000027940	107.467	1.23573	0.27108	4.55854	5.15113e-06	3.50805e-05	129.228	206.94	116.493	59.3405	62.2058	70.5956	Plppr3	protein_coding	phospholipid phosphatase related 3 [Source:RGD Symbol;Acc:727823]
ENSRNOG00000049442	748.031	1.23522	0.194676	6.345	2.22429e-10	3.37251e-09	1353.16	1009.44	788.095	421.418	419.889	496.186	AABR07026317.1	protein_coding	ribosomal protein S28, pseudogene 1 [Source:RGD Symbol;Acc:2302583]
ENSRNOG00000030291	120.97	1.23489	0.26047	4.741	2.12661e-06	1.56546e-05	207.193	171.965	130.614	75.4329	52.8749	87.7402	AC095947.1	protein_coding
ENSRNOG00000055010	74.4715	1.23446	0.258713	4.77154	1.82825e-06	1.36413e-05	115.344	93.2689	105.02	49.2828	44.5808	39.3318	Axin2	protein_coding	axin 2 [Source:RGD Symbol;Acc:69259]
ENSRNOG00000032178	615.621	1.23405	0.241563	5.1086	3.24548e-07	2.80692e-06	1163.05	571.272	857.814	301.731	336.948	462.905	Cenpa	protein_coding	centromere protein A [Source:RGD Symbol;Acc:1563607]
ENSRNOG00000008165	726.699	1.23317	0.25531	4.83009	1.36474e-06	1.04821e-05	1359.57	653.854	1045.79	349.003	368.051	583.926	Tpx2	protein_coding	TPX2, microtubule nucleation factor [Source:RGD Symbol;Acc:1311894]
ENSRNOG00000009409	99.8913	1.23282	0.302998	4.06873	4.72695e-05	0.000257163	123.888	204.026	92.6651	62.3578	52.8749	63.536	Fbxo2	protein_coding	F-box protein 2 [Source:RGD Symbol;Acc:621751]
ENSRNOG00000019322	197.449	1.2328	0.224762	5.48493	4.13635e-08	4.24413e-07	267.001	350.73	213.571	134.773	102.64	115.978	Notch1	protein_coding	notch receptor 1 [Source:RGD Symbol;Acc:3187]
ENSRNOG00000063674	37.4614	1.23219	0.36449	3.38059	0.000723293	0.00288336	49.1281	68.0086	40.5961	23.1327	19.6985	24.2042	RGD1566137	protein_coding	similar to ribosomal protein L10a [Source:RGD Symbol;Acc:1566137]
ENSRNOG00000004921	214.361	1.23051	0.273116	4.50544	6.62343e-06	4.42742e-05	402.637	191.396	308.001	101.583	117.154	165.395	Nusap1	protein_coding	nucleolar and spindle associated protein 1 [Source:RGD Symbol;Acc:1305764]
ENSRNOG00000058218	50.5225	1.2303	0.315127	3.90413	9.45669e-05	0.000476475	85.4402	69.9517	57.3641	31.1789	25.9191	33.2808	AC131806.3	protein_coding
ENSRNOG00000059840	113.208	1.2285	0.269592	4.55687	5.1922e-06	3.53036e-05	184.764	168.078	123.553	64.3694	48.7279	89.7572	Unc5a	protein_coding	unc-5 netrin receptor A [Source:RGD Symbol;Acc:621755]
ENSRNOG00000026124	285.347	1.22812	0.19452	6.3136	2.72626e-10	4.07549e-09	483.805	325.47	390.958	177.016	148.257	186.574	Id3	protein_coding	inhibitor of DNA binding 3, HLH protein [Source:RGD Symbol;Acc:2860]
ENSRNOG00000003726	20.9448	1.2279	0.469507	2.6153	0.00891487	0.0257007	26.7001	23.3172	37.9486	13.075	15.5514	9.07657		protein_coding
ENSRNOG00000063418	3434.01	1.22594	0.152732	8.0267	1.00128e-15	3.36635e-14	5395.55	5274.55	3763.97	2047.75	2016.5	2105.76		protein_coding
ENSRNOG00000017850	157.366	1.2251	0.212865	5.75527	8.65054e-09	1.0059e-07	255.253	226.371	180.035	105.606	90.1984	86.7317	Dctpp1	protein_coding	dCTP pyrophosphatase 1 [Source:RGD Symbol;Acc:620933]
ENSRNOG00000006846	259.679	1.2247	0.197021	6.2161	5.0965e-10	7.32278e-09	421.861	364.332	305.354	133.768	146.184	186.574	En2	protein_coding	engrailed homeobox 2 [Source:RGD Symbol;Acc:1561842]
ENSRNOG00000002882	1317.63	1.22452	0.119473	10.2493	1.19211e-24	1.0191e-22	1849.78	1980.99	1705.92	780.479	783.793	804.789	Zcchc2	protein_coding	zinc finger CCHC-type containing 2 [Source:RGD Symbol;Acc:1310626]
ENSRNOG00000062272	1272.75	1.22316	0.168057	7.27827	3.3813e-13	7.89064e-12	2069.79	1852.75	1424.4	675.878	743.359	870.342		protein_coding	ribosomal protein S12-like [Source:RGD Symbol;Acc:2319147]
ENSRNOG00000012698	2354.36	1.22103	0.161205	7.57439	3.60806e-14	9.71206e-13	4048.8	2920.48	2916.74	1256.21	1434.88	1549.07	Chsy1	protein_coding	chondroitin sulfate synthase 1 [Source:RGD Symbol;Acc:1311904]
ENSRNOG00000012950	254.514	1.22037	0.213176	5.72472	1.03604e-08	1.19089e-07	317.197	466.344	285.056	163.941	150.331	144.217	Efr3b	protein_coding	EFR3 homolog B [Source:RGD Symbol;Acc:1310845]
ENSRNOG00000070028	27.6473	1.21989	0.412289	2.95884	0.00308804	0.0103352	38.4481	48.5775	29.1233	18.1039	13.4779	18.1531		protein_coding	60S ribosomal protein L27-like [Source:RGD Symbol;Acc:6489473]
ENSRNOG00000016032	622.123	1.21965	0.133093	9.16388	5.00659e-20	2.68682e-18	887.51	882.168	841.929	409.349	361.83	349.952	Cnnm3	protein_coding	cyclin and CBS domain divalent metal cation transport mediator 3 [Source:RGD Symbol;Acc:1307926]
ENSRNOG00000015911	670.785	1.21835	0.195732	6.22456	4.82914e-10	6.98583e-09	947.318	1190.15	677.779	400.297	382.566	426.599	Lrp5	protein_coding	LDL receptor related protein 5 [Source:RGD Symbol;Acc:1309329]
ENSRNOG00000015896	663.107	1.21785	0.190647	6.38798	1.68094e-10	2.60676e-09	840.518	1208.61	733.378	369.118	408.485	418.531	Rbpms2	protein_coding	RNA binding protein, mRNA processing factor 2 [Source:RGD Symbol;Acc:1561222]
ENSRNOG00000023473	42.7999	1.21698	0.322026	3.77912	0.000157382	0.000752497	61.9442	61.2077	56.4816	27.1558	21.772	28.2382	Rnf122	protein_coding	ring finger protein 122 [Source:RGD Symbol;Acc:1561238]
ENSRNOG00000039249	4551.9	1.21652	0.156018	7.79728	6.32543e-15	1.92158e-13	6686.76	7444.02	4964.2	2663.28	2860.43	2692.72	Rpl31l4	protein_coding	ribosomal protein L31-like 4 [Source:RGD Symbol;Acc:2319106]
ENSRNOG00000006731	178.35	1.21614	0.284909	4.26854	1.96759e-05	0.000117571	334.285	155.448	258.58	94.5425	86.0513	141.191	Spc25	protein_coding	SPC25 component of NDC80 kinetochore complex [Source:RGD Symbol;Acc:1307811]
ENSRNOG00000003825	1350.22	1.21406	0.159466	7.61325	2.67286e-14	7.36966e-13	2252.42	1509.79	1899.19	792.548	794.16	853.198	Wdr75	protein_coding	WD repeat domain 75 [Source:RGD Symbol;Acc:1564869]
ENSRNOG00000057443	210.836	1.21404	0.206308	5.8846	3.99019e-09	4.9118e-08	239.233	279.807	364.483	115.664	132.706	133.123	Nos2	protein_coding	nitric oxide synthase 2 [Source:RGD Symbol;Acc:3185]
ENSRNOG00000070206	1409.83	1.21387	0.153515	7.90715	2.63358e-15	8.31214e-14	2295.14	1738.1	1878.01	825.738	756.837	965.142	Irf2bp2	protein_coding	interferon regulatory factor 2 binding protein 2 [Source:RGD Symbol;Acc:1589517]
ENSRNOG00000000479	939.813	1.21369	0.174819	6.94257	3.8504e-12	7.69718e-11	1634.04	1123.11	1183.47	564.238	497.646	636.369	Kifc1	protein_coding	kinesin family member C1 [Source:RGD Symbol;Acc:1359118]
ENSRNOG00000058539	796.802	1.21334	0.21576	5.62355	1.87072e-08	2.04267e-07	1425.78	824.847	1089.92	388.228	449.955	602.079	Ccnb1	protein_coding	cyclin B1 [Source:RGD Symbol;Acc:2291]
ENSRNOG00000064675	32.5933	1.21302	0.412874	2.93798	0.00330354	0.0109466	52.3321	44.6913	39.7136	14.0808	13.4779	31.2637		protein_coding
ENSRNOG00000057824	35.5112	1.21271	0.360353	3.36534	0.000764504	0.00303093	57.6721	52.4638	38.8311	21.1212	22.8088	20.1702	AABR07057617.1	protein_coding
ENSRNOG00000016684	4727.4	1.21072	0.165263	7.32604	2.37049e-13	5.67983e-12	7923.51	6209.18	5674.63	2447.04	2755.72	3354.3	Wnk2	protein_coding	WNK lysine deficient protein kinase 2 [Source:RGD Symbol;Acc:1307284]
ENSRNOG00000013388	264.279	1.2096	0.201734	5.99604	2.0219e-09	2.64182e-08	434.677	319.64	353.01	143.825	136.853	197.668	Pgap1	protein_coding	post-GPI attachment to proteins inositol deacylase 1 [Source:RGD Symbol;Acc:1303213]
ENSRNOG00000054217	554.925	1.20897	0.197982	6.1065	1.01843e-09	1.38382e-08	640.802	1024.99	658.364	368.112	329.691	307.595	Runx3	protein_coding	RUNX family transcription factor 3 [Source:RGD Symbol;Acc:620082]
ENSRNOG00000000383	29.0897	1.20812	0.431205	2.80174	0.0050828	0.0158804	23.4961	50.5206	47.6563	21.1212	17.625	14.1191	Mypn	protein_coding	myopalladin [Source:RGD Symbol;Acc:1308510]
ENSRNOG00000024688	261.677	1.20773	0.173215	6.97244	3.11495e-12	6.34629e-11	397.297	381.82	316.826	144.831	166.919	162.37	Erfe	protein_coding	erythroferrone [Source:RGD Symbol;Acc:1584688]
ENSRNOG00000011777	620.694	1.20683	0.179809	6.71172	1.92347e-11	3.41211e-10	1013.53	832.619	752.794	345.985	320.36	458.871	Spag5	protein_coding	sperm associated antigen 5 [Source:RGD Symbol;Acc:620152]
ENSRNOG00000050207	1126.31	1.20618	0.17312	6.96731	3.23061e-12	6.55674e-11	1685.31	1829.43	1200.23	641.682	643.83	757.389	Utf1	protein_coding	undifferentiated embryonic cell transcription factor 1 [Source:RGD Symbol;Acc:1589375]
ENSRNOG00000000281	3545.41	1.20533	0.169286	7.12006	1.07878e-12	2.34983e-11	5847.31	4128.12	4862.71	1949.18	1898.31	2586.82	Prodh1	protein_coding	proline dehydrogenase 1 [Source:RGD Symbol;Acc:1590932]
ENSRNOG00000011423	92.0069	1.20511	0.298807	4.03306	5.5055e-05	0.00029499	107.868	183.623	93.5476	53.3059	64.2793	49.4169	Pitx1	protein_coding	paired-like homeodomain 1 [Source:RGD Symbol;Acc:69253]
ENSRNOG00000032947	238.039	1.20272	0.192968	6.23275	4.58309e-10	6.64118e-09	382.345	350.73	262.992	137.791	144.11	150.268	AABR07067749.1	protein_coding	60S ribosomal protein L31 pseudogene [Source:RGD Symbol;Acc:11383155]
ENSRNOG00000015667	1970.68	1.20195	0.117907	10.1941	2.10713e-24	1.73171e-22	2853.7	2825.27	2562.85	1242.13	1235.82	1104.32	Epcam	protein_coding	epithelial cell adhesion molecule [Source:RGD Symbol;Acc:621365]
ENSRNOG00000012037	236.842	1.20166	0.178626	6.72721	1.72953e-11	3.09387e-10	370.597	293.408	326.534	129.745	156.551	144.217	Galnt7	protein_coding	polypeptide N-acetylgalactosaminyltransferase 7 [Source:RGD Symbol;Acc:620362]
ENSRNOG00000038864	340	1.20081	0.200692	5.98332	2.1864e-09	2.82852e-08	519.049	559.613	343.302	217.247	200.095	200.693	AC135409.1	protein_coding
ENSRNOG00000023458	18.3771	1.19989	0.49057	2.4459	0.0144491	0.038863	20.292	29.1465	27.3583	15.0866	8.2941	10.0851	Dcaf12l1	protein_coding	DDB1 and CUL4 associated factor 12-like 1 [Source:RGD Symbol;Acc:1563873]
ENSRNOG00000033024	2384.29	1.19968	0.155114	7.73419	1.04064e-14	3.03659e-13	3544.7	3796.82	2625.51	1543.86	1415.18	1379.64	AC099453.1	protein_coding	60S ribosomal protein L31-like [Source:RGD Symbol;Acc:6500827]
ENSRNOG00000025527	11072.2	1.19953	0.129582	9.25692	2.1042e-20	1.18926e-18	16473.9	16062.7	13745.3	6521.42	6133.49	7496.24	Mtcl1	protein_coding	microtubule crosslinking factor 1 [Source:RGD Symbol;Acc:1308319]
ENSRNOG00000017087	327.72	1.19603	0.165177	7.24088	4.45785e-13	1.02372e-11	482.737	494.519	391.841	186.068	210.463	200.693	Man1c1	protein_coding	mannosidase, alpha, class 1C, member 1 [Source:RGD Symbol;Acc:1309672]
ENSRNOG00000066117	2645.38	1.19571	0.136209	8.77847	1.65713e-18	7.61923e-17	3970.83	3994.05	3084.42	1644.44	1544.78	1633.78		protein_coding	60S ribosomal protein L37a-like [Source:RGD Symbol;Acc:40992504]
ENSRNOG00000015285	244.612	1.19571	0.240353	4.97479	6.53174e-07	5.34221e-06	295.837	466.344	259.462	121.698	170.029	154.302	Lrp4	protein_coding	LDL receptor related protein 4 [Source:RGD Symbol;Acc:619731]
ENSRNOG00000001720	730.13	1.19524	0.175405	6.81419	9.4795e-12	1.76439e-10	1088.29	797.643	1163.17	502.886	436.477	392.31	Hes1	protein_coding	hes family bHLH transcription factor 1 [Source:RGD Symbol;Acc:62081]
ENSRNOG00000014254	862.014	1.1944	0.139558	8.55843	1.14415e-17	4.78236e-16	1159.85	1332	1107.57	575.301	516.308	481.058	Cpt1a	protein_coding	carnitine palmitoyltransferase 1A [Source:RGD Symbol;Acc:2396]
ENSRNOG00000067387	341.768	1.19338	0.162756	7.33231	2.26216e-13	5.45097e-12	460.309	532.41	434.202	218.252	185.581	219.855	Sbk1	protein_coding	SH3 domain binding kinase 1 [Source:RGD Symbol;Acc:628713]
ENSRNOG00000045846	229.967	1.19283	0.196129	6.08185	1.18804e-09	1.5977e-08	307.585	388.62	263.875	140.808	131.669	147.242	Rfx2	protein_coding	regulatory factor X2 [Source:RGD Symbol;Acc:1588579]
ENSRNOG00000017672	38.9618	1.19282	0.372784	3.19977	0.00137536	0.00506334	42.7201	75.781	44.1262	27.1558	22.8088	21.1787	Akr1c14	protein_coding	aldo-keto reductase family 1, member C14 [Source:RGD Symbol;Acc:708361]
ENSRNOG00000004805	107.534	1.19278	0.248547	4.799	1.59463e-06	1.20247e-05	122.82	185.566	140.321	66.3809	74.6469	55.4679	Stac2	protein_coding	SH3 and cysteine rich domain 2 [Source:RGD Symbol;Acc:1305548]
ENSRNOG00000016551	667.176	1.19189	0.129057	9.23535	2.57439e-20	1.42657e-18	888.578	922.973	972.542	431.476	401.227	386.259	Bcl2l11	protein_coding	BCL2 like 11 [Source:RGD Symbol;Acc:628774]
ENSRNOG00000031628	21.2203	1.19183	0.465736	2.55902	0.0104968	0.0295892	35.2441	34.0043	19.4155	12.0693	13.4779	13.1106	AABR07006688.2	protein_coding
ENSRNOG00000062828	23.3644	1.19101	0.430232	2.7683	0.00563492	0.0173756	30.9721	32.0612	34.4185	17.0981	15.5514	10.0851		protein_coding
ENSRNOG00000014060	194.926	1.19091	0.185256	6.42847	1.28894e-10	2.04357e-09	303.313	261.347	248.872	106.612	122.338	127.072	Mras	protein_coding	muscle RAS oncogene homolog [Source:RGD Symbol;Acc:3111]
ENSRNOG00000034013	2885.21	1.19066	0.132685	8.97363	2.86892e-19	1.43971e-17	4517.65	3954.21	3566.28	1655.5	1705.48	1912.13	Acaca	protein_coding	acetyl-CoA carboxylase alpha [Source:RGD Symbol;Acc:621248]
ENSRNOG00000048275	65.141	1.19007	0.297898	3.9949	6.47224e-05	0.000339728	105.732	100.07	66.1894	37.2135	35.2499	46.3914	RGD1309350	protein_coding	similar to transthyretin (4L369) [Source:RGD Symbol;Acc:1309350]
ENSRNOG00000005504	764.916	1.18971	0.148414	8.01617	1.09091e-15	3.66046e-14	1212.18	1035.67	943.419	455.614	431.293	511.314	Pkp4	protein_coding	plakophilin 4 [Source:RGD Symbol;Acc:1307840]
ENSRNOG00000002963	188.816	1.18711	0.184446	6.43607	1.22608e-10	1.953e-09	265.933	287.579	233.869	116.669	107.823	121.021	C1ql1	protein_coding	complement C1q like 1 [Source:RGD Symbol;Acc:1306039]
ENSRNOG00000033321	464.494	1.18654	0.242636	4.89019	1.00737e-06	7.94502e-06	847.994	388.62	699.842	270.552	261.264	318.689	Hmgb2l1	protein_coding	high mobility group box 2 [Source:RGD Symbol;Acc:69291]
ENSRNOG00000054250	38.3178	1.18576	0.435178	2.72476	0.00643482	0.019437	59.8081	70.9232	29.1233	16.0923	18.6617	35.2978	Fam186b	protein_coding	family with sequence similarity 186, member B [Source:RGD Symbol;Acc:1559522]
ENSRNOG00000063150	28.7866	1.18472	0.477043	2.48346	0.0130113	0.035501	29.9041	58.2931	31.7709	11.0635	12.4412	29.2467	Rab42	protein_coding	RAB42, member RAS oncogene family [Source:RGD Symbol;Acc:1593983]
ENSRNOG00000019518	138.85	1.18381	0.243115	4.86934	1.11973e-06	8.74605e-06	147.384	224.428	206.511	81.4675	68.4264	104.885	Pde4c	protein_coding	phosphodiesterase 4C [Source:RGD Symbol;Acc:727918]
ENSRNOG00000010721	809.872	1.18353	0.195667	6.0487	1.46021e-09	1.93618e-08	1483.46	910.343	980.485	432.482	502.83	549.637	Dlgap5	protein_coding	DLG associated protein 5 [Source:RGD Symbol;Acc:1311247]
ENSRNOG00000017259	795.23	1.18352	0.210272	5.62853	1.81755e-08	1.991e-07	1463.16	831.648	1018.43	429.464	443.735	584.935	Tacc3	protein_coding	transforming, acidic coiled-coil containing protein 3 [Source:RGD Symbol;Acc:1302948]
ENSRNOG00000029988	628.893	1.18314	0.163829	7.22177	5.13157e-13	1.16709e-11	907.802	1012.36	699.842	378.17	393.97	381.216	AABR07007675.1	protein_coding	60S ribosomal protein L36 pseudogene [Source:RGD Symbol;Acc:9314470]
ENSRNOG00000018427	373.376	1.18256	0.159807	7.39995	1.36241e-13	3.39345e-12	590.605	493.548	471.268	216.241	245.713	222.88	Lhx3	protein_coding	LIM homeobox 3 [Source:RGD Symbol;Acc:71078]
ENSRNOG00000046505	503.073	1.18182	0.211759	5.58098	2.39172e-08	2.55899e-07	923.822	505.206	666.306	279.604	298.588	344.91	Bend3	protein_coding	BEN domain containing 3 [Source:RGD Symbol;Acc:1596570]
ENSRNOG00000013954	4656.71	1.18139	0.156384	7.5544	4.20807e-14	1.11856e-12	6745.5	7364.36	5281.03	2634.12	2639.6	3275.63	Alpl	protein_coding	alkaline phosphatase, biomineralization associated [Source:RGD Symbol;Acc:2100]
ENSRNOG00000027230	61.536	1.17944	0.353009	3.34112	0.000834419	0.00327378	70.4882	118.529	67.0719	43.2482	47.6911	22.1872	Fhod3	protein_coding	formin homology 2 domain containing 3 [Source:RGD Symbol;Acc:2322319]
ENSRNOG00000055496	723.565	1.17798	0.156408	7.53148	5.01691e-14	1.30901e-12	1161.99	994.868	854.284	412.366	486.242	431.641		protein_coding	zinc finger protein OZF-like [Source:RGD Symbol;Acc:9236890]
ENSRNOG00000069456	37.4955	1.17545	0.397372	2.95806	0.00309578	0.0103529	46.9921	72.8663	36.1835	26.1501	15.5514	27.2297		protein_coding
ENSRNOG00000012083	279.287	1.17524	0.206506	5.69106	1.26253e-08	1.4224e-07	378.073	478.975	304.471	168.97	196.985	148.251	St6galnac2	protein_coding	ST6 N-acetylgalactosaminide alpha-2,6-sialyltransferase 2 [Source:RGD Symbol;Acc:1560747]
ENSRNOG00000005749	1482.21	1.17453	0.161135	7.2891	3.12028e-13	7.32167e-12	1959.78	1756.56	2446.36	1010.8	785.866	933.878	Foxred2	protein_coding	FAD-dependent oxidoreductase domain containing 2 [Source:RGD Symbol;Acc:1306763]
ENSRNOG00000021170	81.7875	1.17451	0.302619	3.88114	0.000103967	0.000518524	100.392	160.306	79.4272	47.2713	53.9117	49.4169	Plekho1	protein_coding	pleckstrin homology domain containing O1 [Source:RGD Symbol;Acc:1311487]
ENSRNOG00000029223	1830.6	1.17409	0.221067	5.311	1.09027e-07	1.03043e-06	3385.57	1936.3	2289.27	861.946	1085.49	1425.02	Prss32	protein_coding	protease, serine, 32 [Source:RGD Symbol;Acc:1311905]
ENSRNOG00000031707	26.0359	1.1735	0.428991	2.73549	0.00622878	0.0188817	44.8561	37.8905	25.5932	12.0693	18.6617	17.1446	Tuba3b	protein_coding	tubulin, alpha 3B [Source:RGD Symbol;Acc:1565155]
ENSRNOG00000021682	1187.22	1.17347	0.136752	8.58096	9.40814e-18	3.96167e-16	1849.78	1547.68	1538.24	683.925	702.925	800.755	Dcakd	protein_coding	dephospho-CoA kinase domain containing [Source:RGD Symbol;Acc:1359211]
ENSRNOG00000016149	145.632	1.17296	0.260883	4.49612	6.92041e-06	4.59883e-05	137.772	274.949	192.39	82.4733	97.4557	88.7487	Hoxc10	protein_coding	homeo box C10 [Source:RGD Symbol;Acc:1307250]
ENSRNOG00000018247	118.029	1.17087	0.293429	3.99031	6.59866e-05	0.000345617	163.404	228.314	98.8428	67.3867	72.5734	77.6551	Dhx58	protein_coding	DEXH-box helicase 58 [Source:RGD Symbol;Acc:1310093]
ENSRNOG00000016595	54.4308	1.17077	0.325236	3.59976	0.000318517	0.0014111	53.4001	92.2973	80.3098	41.2366	31.1029	28.2382	Hhex	protein_coding	hematopoietically expressed homeobox [Source:RGD Symbol;Acc:619932]
ENSRNOG00000018349	1040.25	1.17056	0.138662	8.44182	3.12444e-17	1.25657e-15	1649	1386.4	1286.72	610.503	660.418	648.471	Polr1b	protein_coding	RNA polymerase I subunit B [Source:RGD Symbol;Acc:620822]
ENSRNOG00000001439	317.543	1.16996	0.195777	5.97597	2.28723e-09	2.94776e-08	406.909	554.756	357.423	182.045	211.5	192.625	Srrm3	protein_coding	serine/arginine repetitive matrix 3 [Source:RGD Symbol;Acc:1587868]
ENSRNOG00000046357	1118	1.16852	0.169099	6.91027	4.83731e-12	9.50259e-11	1775.02	1626.38	1241.71	603.463	669.749	791.679	Adh5	protein_coding	alcohol dehydrogenase 4 (class II), pi polypeptide [Source:RGD Symbol;Acc:71028]
ENSRNOG00000040273	28.1819	1.16686	0.44588	2.61699	0.008871	0.0256004	51.2641	44.6913	21.1806	16.0923	20.7353	15.1276	RGD1562402	protein_coding	similar to 60S ribosomal protein L27a [Source:RGD Symbol;Acc:1562402]
ENSRNOG00000025808	936.15	1.16677	0.138621	8.41694	3.86435e-17	1.5432e-15	1434.33	1198.89	1253.19	558.203	532.896	639.394	Aars2	protein_coding	alanyl-tRNA synthetase 2, mitochondrial [Source:RGD Symbol;Acc:1310617]
ENSRNOG00000001367	60.5224	1.16551	0.30827	3.78082	0.000156312	0.000748011	108.936	61.2077	81.1923	36.2078	35.2499	40.3403	Gpc2	protein_coding	glypican 2 [Source:RGD Symbol;Acc:621363]
ENSRNOG00000018262	49.8614	1.16542	0.338178	3.44616	0.000568617	0.00234164	50.1961	81.6103	75.0146	28.1616	23.8455	40.3403	Ampd3	protein_coding	adenosine monophosphate deaminase 3 [Source:RGD Symbol;Acc:2111]
ENSRNOG00000012549	898.72	1.16499	0.138521	8.4102	4.09322e-17	1.61939e-15	1406.56	1198.89	1124.34	567.255	519.418	575.858	Hs2st1	protein_coding	heparan sulfate 2-O-sulfotransferase 1 [Source:RGD Symbol;Acc:1305366]
ENSRNOG00000006766	400.011	1.16466	0.187413	6.21442	5.15161e-10	7.39571e-09	618.374	611.106	430.672	224.287	232.235	283.391	Laptm4b	protein_coding	lysosomal protein transmembrane 4 beta [Source:RGD Symbol;Acc:1311853]
ENSRNOG00000012181	379.695	1.1646	0.159129	7.31861	2.5056e-13	5.96992e-12	605.557	485.775	484.506	239.374	223.941	239.016	Lpl	protein_coding	lipoprotein lipase [Source:RGD Symbol;Acc:3017]
ENSRNOG00000007284	40091.7	1.16447	0.167839	6.93806	3.97525e-12	7.91885e-11	52147.4	70542.4	43651.4	23737.2	25904.6	24567.3	Slc2a1	protein_coding	solute carrier family 2 member 1 [Source:RGD Symbol;Acc:3704]
ENSRNOG00000046191	129.807	1.16348	0.226335	5.14051	2.73998e-07	2.40519e-06	208.261	187.509	142.969	71.4098	83.9778	84.7147	Cgas	protein_coding	cyclic GMP-AMP synthase [Source:RGD Symbol;Acc:1586939]
ENSRNOG00000025349	201.119	1.16337	0.197744	5.88318	4.0245e-09	4.95046e-08	257.389	303.124	273.583	133.768	142.037	96.8168	Maneal	protein_coding	mannosidase, endo-alpha-like [Source:RGD Symbol;Acc:1563973]
ENSRNOG00000019012	541.107	1.16321	0.160555	7.24494	4.32637e-13	9.95943e-12	837.314	682.029	725.435	305.754	304.808	391.301	D2hgdh	protein_coding	D-2-hydroxyglutarate dehydrogenase [Source:RGD Symbol;Acc:1307976]
ENSRNOG00000056793	86.0837	1.16142	0.29916	3.88228	0.000103482	0.000516711	98.2562	144.761	113.846	71.4098	54.9484	33.2808	Hsf5	protein_coding	heat shock transcription factor 5 [Source:RGD Symbol;Acc:1592448]
ENSRNOG00000013141	136.145	1.1603	0.351112	3.30465	0.000950957	0.00367257	120.684	324.498	119.141	70.404	96.419	85.7232	Eno2	protein_coding	enolase 2 [Source:RGD Symbol;Acc:2554]
ENSRNOG00000017434	236.66	1.16022	0.274417	4.22794	2.3584e-05	0.00013878	229.621	474.117	277.113	152.877	178.323	107.91	Mgat3	protein_coding	beta-1,4-mannosyl-glycoprotein 4-beta-N-acetylglucosaminyltransferase [Source:RGD Symbol;Acc:3084]
ENSRNOG00000010643	1932.68	1.16009	0.139116	8.33897	7.49394e-17	2.88432e-15	2733.02	2997.23	2281.33	1136.52	1160.14	1287.86	Kank2	protein_coding	KN motif and ankyrin repeat domains 2 [Source:RGD Symbol;Acc:2320289]
ENSRNOG00000034200	52.0636	1.15928	0.294837	3.93194	8.42622e-05	0.000430084	79.0322	68.0086	68.8369	35.202	29.0294	32.2723	Atp8a1	protein_coding	ATPase phospholipid transporting 8A1 [Source:RGD Symbol;Acc:1309619]
ENSRNOG00000005515	65.7586	1.15753	0.315115	3.67335	0.000239396	0.00109156	71.5562	120.472	80.3098	29.1674	46.6543	46.3914	Rhbdl3	protein_coding	rhomboid like 3 [Source:RGD Symbol;Acc:1311901]
ENSRNOG00000013340	593.122	1.15694	0.132919	8.70412	3.20059e-18	1.44425e-16	856.538	844.278	756.324	355.037	379.455	367.097	Twsg1	protein_coding	twisted gastrulation BMP signaling modulator 1 [Source:RGD Symbol;Acc:1311215]
ENSRNOG00000053325	82.5893	1.1568	0.388247	2.97956	0.00288664	0.00973775	120.684	45.6629	175.622	48.277	51.8382	53.4509	AABR07009105.1	protein_coding
ENSRNOG00000025383	369.955	1.1566	0.214519	5.39161	6.983e-08	6.87868e-07	692.066	441.084	399.784	233.339	208.389	245.067	Pdha1	protein_coding	pyruvate dehydrogenase E1 subunit alpha 1 [Source:RGD Symbol;Acc:3286]
ENSRNOG00000013148	132.514	1.15637	0.241514	4.788	1.68449e-06	1.26352e-05	224.281	154.477	170.327	66.3809	77.7572	101.859	Rad54l	protein_coding	RAD54 like [Source:RGD Symbol;Acc:1310600]
ENSRNOG00000065011	74.4008	1.15609	0.26084	4.4322	9.32779e-06	6.02446e-05	90.7802	106.871	110.316	48.277	51.8382	38.3233	St6galnac2	protein_coding	ST6 (alpha-N-acetyl-neuraminyl-2,3-beta-galactosyl-1,3)-N-acetylgalactosaminide alpha-2,6-sialyltransferase 2 [Source:MGI Symbol;Acc:MGI:107553]
ENSRNOG00000067076	316.363	1.15486	0.207402	5.56822	2.57352e-08	2.73629e-07	463.513	533.381	313.296	183.05	204.242	200.693	Frat1	protein_coding	FRAT regulator of WNT signaling pathway 1 [Source:RGD Symbol;Acc:9147096]
ENSRNOG00000067693	795.911	1.15461	0.160719	7.18401	6.76947e-13	1.5133e-11	1173.73	1051.22	1070.5	412.366	467.58	600.062	Bcl2	protein_coding	B cell leukemia/lymphoma 2 [Source:MGI Symbol;Acc:MGI:88138]
ENSRNOG00000029549	244.254	1.154	0.160849	7.17447	7.25897e-13	1.61424e-11	326.809	350.73	333.594	156.9	147.22	150.268	Eci3	protein_coding	enoyl-Coenzyme A delta isomerase 3 [Source:RGD Symbol;Acc:1310224]
ENSRNOG00000027030	282.056	1.1535	0.286911	4.0204	5.80997e-05	0.000309356	301.177	575.158	291.233	143.825	137.889	243.05	Adm	protein_coding	adrenomedullin [Source:RGD Symbol;Acc:2047]
ENSRNOG00000020694	51.9615	1.1535	0.341215	3.38056	0.000723383	0.00288336	69.4202	98.1266	47.6563	33.1905	31.1029	32.2723	Icam5	protein_coding	intercellular adhesion molecule 5 [Source:RGD Symbol;Acc:1305039]
ENSRNOG00000068893	44.8535	1.15075	0.352055	3.26867	0.00108055	0.00411147	84.3722	46.6344	54.7165	23.1327	27.9926	32.2723		protein_coding
ENSRNOG00000055933	68.7428	1.15014	0.287392	4.00201	6.28062e-05	0.000330997	79.0322	110.757	94.4302	49.2828	47.6911	31.2637	Kdf1	protein_coding	keratinocyte differentiation factor 1 [Source:RGD Symbol;Acc:1303271]
ENSRNOG00000008555	1564.81	1.14943	0.141043	8.1495	3.65438e-16	1.29248e-14	2438.25	2222.91	1810.94	1007.78	956.932	952.032	Rps20	protein_coding	ribosomal protein S20 [Source:RGD Symbol;Acc:621037]
ENSRNOG00000009513	357.606	1.14942	0.162085	7.09146	1.32701e-12	2.8504e-11	509.437	518.808	450.97	256.472	203.206	206.744	Akr1b1	protein_coding	aldo-keto reductase family 1 member B [Source:RGD Symbol;Acc:2092]
ENSRNOG00000005608	2127.57	1.14749	0.143518	7.99542	1.29133e-15	4.28227e-14	3505.18	2676.62	2614.04	1346.73	1285.59	1337.28	Tead4	protein_coding	TEA domain transcription factor 4 [Source:RGD Symbol;Acc:1585671]
ENSRNOG00000017156	196.437	1.1468	0.298696	3.83934	0.000123367	0.000606043	364.189	149.619	298.293	106.612	100.566	159.344	Ankle1	protein_coding	ankyrin repeat and LEM domain containing 1 [Source:RGD Symbol;Acc:1308184]
ENSRNOG00000058940	1668.91	1.14584	0.111956	10.2348	1.38536e-24	1.17839e-22	2380.58	2237.48	2278.68	980.627	1076.16	1059.94	Rab11fip1	protein_coding	RAB11 family interacting protein 1 [Source:RGD Symbol;Acc:1562965]
ENSRNOG00000010058	1155.09	1.14512	0.164209	6.97351	3.09129e-12	6.30564e-11	1789.97	1445.67	1537.36	687.948	599.249	870.342	Spry2	protein_coding	sprouty RTK signaling antagonist 2 [Source:RGD Symbol;Acc:1311472]
ENSRNOG00000003220	912.788	1.14506	0.156296	7.32625	2.36686e-13	5.67913e-12	1494.14	1195.01	1082.86	536.076	547.411	621.241	H3f3a	protein_coding	H3.3 histone B [Source:RGD Symbol;Acc:621095]
ENSRNOG00000016448	636.602	1.14344	0.164898	6.93424	4.08417e-12	8.11682e-11	996.446	922.973	710.432	362.078	396.043	431.641	Eef2k	protein_coding	eukaryotic elongation factor-2 kinase [Source:RGD Symbol;Acc:2538]
ENSRNOG00000033916	2566.42	1.14308	0.167488	6.82485	8.8018e-12	1.64908e-10	3719.85	4186.41	2693.47	1743	1517.82	1537.97	AC141489.1	protein_coding	ribosomal protein S21, pseudogene 1 [Source:RGD Symbol;Acc:2323583]
ENSRNOG00000021245	314.918	1.14247	0.16935	6.74621	1.51752e-11	2.74347e-10	396.229	467.316	436.85	229.316	176.25	183.548	RGD1311739	protein_coding	similar to RIKEN cDNA 1700037H04 [Source:RGD Symbol;Acc:1311739]
ENSRNOG00000033059	126.278	1.14241	0.260304	4.38875	1.14006e-05	7.22337e-05	162.336	231.229	127.966	66.3809	86.0513	83.7062	Galnt6	protein_coding	polypeptide N-acetylgalactosaminyltransferase 6 [Source:RGD Symbol;Acc:2319726]
ENSRNOG00000005016	702.499	1.14181	0.16161	7.06524	1.60337e-12	3.40107e-11	919.55	1135.74	845.459	448.574	383.602	482.067	Tmed4	protein_coding	transmembrane p24 trafficking protein 4 [Source:RGD Symbol;Acc:1306319]
ENSRNOG00000027888	131.529	1.14096	0.199701	5.71332	1.10795e-08	1.26499e-07	190.104	182.652	170.327	83.479	82.941	79.6721	Cmss1	protein_coding	cms1 ribosomal small subunit homolog [Source:RGD Symbol;Acc:1309437]
ENSRNOG00000038881	1055.91	1.13975	0.142213	8.01434	1.10728e-15	3.70807e-14	1328.6	1687.58	1341.44	628.607	696.705	652.505	Hcls1	protein_coding	hematopoietic cell specific Lyn substrate 1 [Source:RGD Symbol;Acc:1304754]
ENSRNOG00000019662	43.9146	1.13963	0.337102	3.38067	0.000723088	0.00288336	43.7881	72.8663	64.4243	26.1501	29.0294	27.2297	Tm6sf1	protein_coding	transmembrane 6 superfamily member 1 [Source:RGD Symbol;Acc:1307978]
ENSRNOG00000018237	3014.58	1.13843	0.146658	7.76247	8.32933e-15	2.46432e-13	4137.44	4819.86	3480.68	2055.8	1827.81	1765.9	Gstp1	protein_coding	glutathione S-transferase pi 1 [Source:RGD Symbol;Acc:2758]
ENSRNOG00000028415	610.639	1.13798	0.182935	6.22068	4.94996e-10	7.14845e-09	1059.46	659.683	800.45	398.285	357.683	388.276	Cdc20	protein_coding	cell division cycle 20 [Source:RGD Symbol;Acc:620477]
ENSRNOG00000060773	50.3074	1.13659	0.323942	3.50863	0.000450424	0.00191518	67.2842	76.7525	63.5418	33.1905	20.7353	40.3403	Sertad4	protein_coding	SERTA domain containing 4 [Source:RGD Symbol;Acc:1565408]
ENSRNOG00000005480	1826.26	1.13632	0.159608	7.11944	1.08366e-12	2.35744e-11	2831.27	2708.68	1991.86	1026.89	1244.12	1154.74	Ybx3	protein_coding	Y box binding protein 3 [Source:RGD Symbol;Acc:621056]
ENSRNOG00000000801	31.4593	1.13626	0.376759	3.01589	0.00256224	0.00877746	48.0601	34.0043	47.6563	19.1097	21.772	18.1531	Msl3l2	protein_coding	male-specific lethal 3-like 2 (Drosophila) [Source:RGD Symbol;Acc:1308699]
ENSRNOG00000048411	3149.46	1.13536	0.162959	6.96718	3.23366e-12	6.55674e-11	5277	3912.44	3796.62	1767.14	1872.39	2271.16	Uhrf1	protein_coding	ubiquitin-like with PHD and ring finger domains 1 [Source:RGD Symbol;Acc:1595855]
ENSRNOG00000069723	172.688	1.13489	0.340384	3.33414	0.000855629	0.00334543	225.349	106.871	379.486	104.6	109.897	109.927		protein_coding	zinc finger protein 431-like [Source:RGD Symbol;Acc:41179636]
ENSRNOG00000011789	104.021	1.13472	0.224383	5.05709	4.25706e-07	3.61383e-06	153.792	142.818	132.379	60.3463	61.169	73.6211	Cdon	protein_coding	cell adhesion associated, oncogene regulated [Source:RGD Symbol;Acc:708433]
ENSRNOG00000022325	1007.12	1.13356	0.266938	4.24652	2.17117e-05	0.000128831	1805.99	732.549	1612.37	523.001	601.323	767.475	Smc2	protein_coding	structural maintenance of chromosomes 2 [Source:RGD Symbol;Acc:1305227]
ENSRNOG00000062882	22.7515	1.1332	0.465558	2.43406	0.0149305	0.0399619	28.8361	44.6913	20.2981	15.0866	13.4779	14.1191	Hey1	protein_coding	hes-related family bHLH transcription factor with YRPW motif 1 [Source:RGD Symbol;Acc:621403]
ENSRNOG00000056153	445.992	1.13277	0.198606	5.70359	1.17309e-08	1.33133e-07	712.358	672.313	453.618	245.408	268.522	323.731	Tent5b	protein_coding	terminal nucleotidyltransferase 5B [Source:RGD Symbol;Acc:1308967]
ENSRNOG00000013251	1578.64	1.13256	0.139509	8.11813	4.73403e-16	1.6537e-14	2290.87	1818.74	2395.17	985.656	1025.36	956.066	Trim24	protein_coding	tripartite motif-containing 24 [Source:RGD Symbol;Acc:1560596]
ENSRNOG00000029341	50.4359	1.13221	0.374426	3.02386	0.00249569	0.00857738	97.1882	73.8379	37.066	32.1847	30.0661	32.2723	AABR07036375.1	protein_coding	ribosomal protein S20-like [Source:RGD Symbol;Acc:2322461]
ENSRNOG00000013508	3679.59	1.13077	0.134342	8.4171	3.85904e-17	1.5432e-15	5320.79	5597.11	4238.77	2319.31	2247.7	2353.86	Rpl31	protein_coding	ribosomal protein L31 [Source:RGD Symbol;Acc:621202]
ENSRNOG00000006198	70.8186	1.12935	0.325938	3.46493	0.000530375	0.00220389	126.024	65.0939	100.608	32.1847	42.5073	58.4935	Prr11	protein_coding	proline rich 11 [Source:RGD Symbol;Acc:1561541]
ENSRNOG00000031947	399.932	1.12862	0.16547	6.82068	9.06084e-12	1.69202e-10	602.353	593.618	450.97	250.437	258.154	244.059	AABR07071986.1	protein_coding	ribosomal protein L36-like [Source:RGD Symbol;Acc:2320900]
ENSRNOG00000055305	23.1016	1.12801	0.475084	2.37433	0.0175806	0.0459397	23.4961	39.8336	31.7709	20.1154	7.25734	16.1361	Parvb	protein_coding	parvin, beta [Source:RGD Symbol;Acc:1311485]
ENSRNOG00000055777	438.495	1.12752	0.164163	6.86831	6.49665e-12	1.25165e-10	632.258	656.768	516.277	305.754	241.566	278.348	AABR07064980.1	protein_coding	ribosomal protein L36-like [Source:RGD Symbol;Acc:2325111]
ENSRNOG00000048166	268.446	1.1271	0.227844	4.94678	7.54496e-07	6.09472e-06	472.057	311.868	321.239	127.733	170.029	207.753	Arhgap19	protein_coding	Rho GTPase activating protein 19 [Source:RGD Symbol;Acc:1593044]
ENSRNOG00000015794	680.395	1.12687	0.172315	6.53963	6.16716e-11	1.02257e-09	1074.41	885.083	841.046	359.06	406.411	516.356	Fam83d	protein_coding	family with sequence similarity 83, member D [Source:RGD Symbol;Acc:1565583]
ENSRNOG00000014705	82.6	1.12448	0.283701	3.96362	7.38215e-05	0.00038195	104.664	148.647	86.4874	51.2943	60.1323	44.3744	Rbm20	protein_coding	RNA binding motif protein 20 [Source:RGD Symbol;Acc:1307427]
ENSRNOG00000030871	365.774	1.1235	0.151281	7.42656	1.11456e-13	2.80903e-12	547.885	481.889	474.798	246.414	218.757	224.897	Calm-ps2	protein_coding	calmodulin 2 [Source:RGD Symbol;Acc:2258]
ENSRNOG00000054286	1298.36	1.12285	0.20648	5.43806	5.38631e-08	5.4156e-07	2361.35	1301.88	1675.91	733.207	752.69	965.142	Rrm2	protein_coding	ribonucleotide reductase regulatory subunit M2 [Source:RGD Symbol;Acc:1598310]
ENSRNOG00000011334	88.3134	1.12155	0.252118	4.44853	8.64618e-06	5.62696e-05	114.276	133.102	115.611	42.2424	59.0955	65.553	Tmem63c	protein_coding	transmembrane protein 63c [Source:RGD Symbol;Acc:1310207]
ENSRNOG00000012811	619.149	1.11986	0.162674	6.88408	5.8163e-12	1.12953e-10	849.062	1002.64	692.782	391.245	391.896	387.267	Spint1	protein_coding	serine peptidase inhibitor, Kunitz type 1 [Source:RGD Symbol;Acc:1303138]
ENSRNOG00000011921	2164.9	1.11979	0.153179	7.31037	2.66416e-13	6.31235e-12	3590.62	2542.55	2763.19	1267.27	1366.45	1459.31	Dusp4	protein_coding	dual specificity phosphatase 4 [Source:RGD Symbol;Acc:620625]
ENSRNOG00000008279	665.223	1.11901	0.157829	7.08999	1.34126e-12	2.87738e-11	1069.07	828.733	835.751	412.366	380.492	464.922	Mrps15	protein_coding	mitochondrial ribosomal protein S15 [Source:RGD Symbol;Acc:1359675]
ENSRNOG00000039949	286.676	1.11797	0.224003	4.99087	6.01094e-07	4.95437e-06	447.493	272.034	458.03	166.958	161.735	213.804	Rad54b	protein_coding	RAD54 homolog B [Source:RGD Symbol;Acc:1306507]
ENSRNOG00000063470	1692.94	1.11684	0.152757	7.31117	2.64817e-13	6.28322e-12	2813.12	2134.5	2005.1	1046	1026.4	1132.55	Nhp2	protein_coding	NHP2 ribonucleoprotein [Source:RGD Symbol;Acc:1309435]
ENSRNOG00000004328	64.4114	1.11681	0.281749	3.96383	7.37574e-05	0.000381734	93.9842	79.6672	90.9001	34.1962	36.2867	51.4339	Deptor	protein_coding	DEP domain containing MTOR-interacting protein [Source:RGD Symbol;Acc:1561030]
ENSRNOG00000050482	360.146	1.1129	0.244459	4.55251	5.30094e-06	3.59855e-05	604.489	293.408	579.819	211.212	220.831	251.118	Dbf4	protein_coding	DBF4 zinc finger [Source:RGD Symbol;Acc:1305854]
ENSRNOG00000000156	529.351	1.11276	0.149353	7.45057	9.29358e-14	2.36327e-12	676.046	710.204	785.447	346.991	291.33	366.088	Megf6	protein_coding	multiple EGF-like-domains 6 [Source:RGD Symbol;Acc:621188]
ENSRNOG00000000321	46987	1.11276	0.130162	8.54904	1.24116e-17	5.14992e-16	66518.4	68620.6	57640.3	26477.9	29493.8	33170.8	Cd24	protein_coding	CD24 molecule [Source:RGD Symbol;Acc:2298]
ENSRNOG00000008287	858.391	1.11253	0.129524	8.5894	8.7428e-18	3.70904e-16	1253.84	1176.55	1091.68	585.359	522.529	520.39	Nle1	protein_coding	notchless homolog 1 [Source:RGD Symbol;Acc:1308301]
ENSRNOG00000065213	1790.26	1.11125	0.195118	5.69528	1.23169e-08	1.39042e-07	2642.24	3001.12	1699.74	1033.93	1093.79	1270.72	Ccdc85c	protein_coding	coiled-coil domain containing 85C [Source:RGD Symbol;Acc:1589818]
ENSRNOG00000028384	122.232	1.11091	0.226868	4.89671	9.74538e-07	7.71109e-06	163.404	170.993	166.797	83.479	91.2351	57.485	Npepl1	protein_coding	aminopeptidase-like 1 [Source:RGD Symbol;Acc:1311351]
ENSRNOG00000002864	1147.35	1.11091	0.169989	6.53517	6.35366e-11	1.05247e-09	1777.16	1662.32	1266.42	618.549	720.55	839.079	Nacc1	protein_coding	nucleus accumbens associated 1 [Source:RGD Symbol;Acc:621003]
ENSRNOG00000023338	111.647	1.10927	0.243193	4.56127	5.08463e-06	3.46553e-05	147.384	130.188	180.035	63.3636	61.169	87.7402	Tspan2	protein_coding	tetraspanin 2 [Source:RGD Symbol;Acc:620982]
ENSRNOG00000018841	256.257	1.10863	0.167344	6.62486	3.47573e-11	5.9606e-10	324.673	387.649	338.007	150.866	166.919	169.429	Sox8	protein_coding	SRY-box transcription factor 8 [Source:RGD Symbol;Acc:1309072]
ENSRNOG00000013717	199.384	1.1086	0.276076	4.01557	5.93025e-05	0.000314775	234.961	375.019	207.393	170.981	118.191	89.7572	Bmp6	protein_coding	bone morphogenetic protein 6 [Source:RGD Symbol;Acc:2214]
ENSRNOG00000059897	1522.51	1.10646	0.189887	5.82694	5.64533e-09	6.73953e-08	2717	1707.02	1814.47	842.836	941.381	1112.38	Gjb5	protein_coding	gap junction protein, beta 5 [Source:RGD Symbol;Acc:2696]
ENSRNOG00000032446	412.399	1.10384	0.183774	6.00652	1.89552e-09	2.48576e-08	686.726	470.231	532.162	253.454	234.308	297.51	Recql4	protein_coding	RecQ like helicase 4 [Source:RGD Symbol;Acc:1307732]
ENSRNOG00000014718	1842.16	1.10366	0.128994	8.55592	1.16931e-17	4.87557e-16	2760.79	2195.71	2586.68	1212.96	1164.28	1132.55	Acsl3	protein_coding	acyl-CoA synthetase long-chain family member 3 [Source:RGD Symbol;Acc:70552]
ENSRNOG00000005502	1180.29	1.10227	0.203694	5.41137	6.25431e-08	6.21123e-07	1960.85	1086.19	1784.47	694.988	707.072	848.155	Ankib1	protein_coding	ankyrin repeat and IBR domain containing 1 [Source:RGD Symbol;Acc:1597088]
ENSRNOG00000005275	709.533	1.10167	0.164366	6.70257	2.04792e-11	3.60654e-10	1161.99	949.205	793.39	425.441	457.212	469.965	Shmt1	protein_coding	serine hydroxymethyltransferase 1 [Source:RGD Symbol;Acc:1312011]
ENSRNOG00000042460	36.8381	1.10157	0.400695	2.74914	0.00597515	0.0182461	43.7881	59.2646	47.6563	11.0635	27.9926	31.2637	Hmga2	protein_coding	high mobility group AT-hook 2 [Source:RGD Symbol;Acc:620617]
ENSRNOG00000020879	38.8289	1.10054	0.377935	2.91199	0.00359134	0.0117809	33.1081	70.9232	54.7165	27.1558	24.8823	22.1872	Nags	protein_coding	N-acetylglutamate synthase [Source:RGD Symbol;Acc:1565783]
ENSRNOG00000004278	141.445	1.10045	0.21032	5.23226	1.67447e-07	1.53233e-06	206.125	205.969	166.797	90.5194	101.603	77.6551	Dlx3	protein_coding	distal-less homeobox 3 [Source:RGD Symbol;Acc:1304875]
ENSRNOG00000005616	3565.51	1.0998	0.148956	7.38339	1.54309e-13	3.81001e-12	5656.14	4074.68	4856.53	2105.08	2181.35	2519.25	Ncoa3	protein_coding	nuclear receptor coactivator 3 [Source:RGD Symbol;Acc:620109]
ENSRNOG00000056209	308.622	1.09945	0.234342	4.69164	2.71025e-06	1.95285e-05	546.817	330.327	385.663	145.837	198.022	245.067	Exo1	protein_coding	exonuclease 1 [Source:RGD Symbol;Acc:1309465]
ENSRNOG00000014004	90.552	1.0989	0.25083	4.38104	1.18112e-05	7.43919e-05	149.52	111.728	109.433	63.3636	49.7646	59.502	Ncoa7	protein_coding	nuclear receptor coactivator 7 [Source:RGD Symbol;Acc:1566426]
ENSRNOG00000015231	963.489	1.09889	0.13276	8.27727	1.26028e-16	4.70171e-15	1345.68	1406.81	1188.76	650.734	626.205	562.747	Mrpl44	protein_coding	mitochondrial ribosomal protein L44 [Source:RGD Symbol;Acc:1309556]
ENSRNOG00000053075	664.916	1.09876	0.160495	6.84602	7.59303e-12	1.45301e-10	1025.28	958.921	736.026	424.436	396.043	448.786	B4galnt4	protein_coding	beta-1,4-N-acetyl-galactosaminyl transferase 4 [Source:RGD Symbol;Acc:1310052]
ENSRNOG00000004505	391.946	1.09848	0.235843	4.65769	3.19783e-06	2.27336e-05	405.841	775.298	421.847	244.402	260.228	244.059	Nfic	protein_coding	nuclear factor I/C [Source:RGD Symbol;Acc:62016]
ENSRNOG00000003472	83.6199	1.09783	0.307065	3.57525	0.000349891	0.00153371	144.18	68.9801	128.849	45.2597	54.9484	59.502	Atp11c	protein_coding	ATPase, class VI, type 11C [Source:MGI Symbol;Acc:MGI:1859661]
ENSRNOG00000065935	58.8587	1.09749	0.312532	3.51161	0.000445405	0.00189573	70.4882	74.8094	95.3127	50.2886	26.9558	35.2978	Kng2l1	protein_coding	kininogen 2 [Source:RGD Symbol;Acc:2980]
ENSRNOG00000020300	238.02	1.09672	0.169522	6.46944	9.83666e-11	1.58919e-09	339.625	326.441	307.119	152.877	166.919	135.14	Lsp1	protein_coding	lymphocyte-specific protein 1 [Source:RGD Symbol;Acc:1306133]
ENSRNOG00000031700	67.1076	1.09662	0.302552	3.62457	0.000289442	0.00129307	72.6242	99.0982	102.373	38.2193	58.0587	32.2723	Map3k5	protein_coding	mitogen-activated protein kinase kinase kinase 5 [Source:RGD Symbol;Acc:1306565]
ENSRNOG00000024503	820.293	1.096	0.144437	7.58811	3.246e-14	8.78871e-13	1249.56	1040.53	1063.44	486.793	492.462	588.969	Nbas	protein_coding	NBAS subunit of NRZ tethering complex [Source:RGD Symbol;Acc:1585140]
ENSRNOG00000032807	306.33	1.09565	0.202441	5.41219	6.22601e-08	6.18673e-07	438.949	498.406	315.061	175.004	188.691	221.872		protein_coding	40S ribosomal protein S21-like [Source:RGD Symbol;Acc:2323689]
ENSRNOG00000046007	384.772	1.09531	0.176114	6.21933	4.99274e-10	7.19192e-09	529.729	616.935	426.259	246.414	228.088	261.204	Cldn3	protein_coding	claudin 3 [Source:RGD Symbol;Acc:68425]
ENSRNOG00000004137	639.197	1.09464	0.138267	7.91686	2.43579e-15	7.81843e-14	776.438	920.059	915.178	420.412	418.852	384.242	Ubtd2	protein_coding	ubiquitin domain containing 2 [Source:MGI Symbol;Acc:MGI:2444752]
ENSRNOG00000020635	355.508	1.09321	0.193651	5.64525	1.64937e-08	1.82557e-07	603.421	477.032	372.425	219.258	222.904	238.008	Exosc5	protein_coding	exosome component 5 [Source:RGD Symbol;Acc:1307861]
ENSRNOG00000014135	243.029	1.09314	0.223607	4.88866	1.01527e-06	8.00091e-06	272.341	446.913	273.583	167.964	143.073	154.302	Rab11fip4	protein_coding	RAB11 family interacting protein 4 [Source:RGD Symbol;Acc:1305063]
ENSRNOG00000015520	641.282	1.09061	0.196484	5.55061	2.84673e-08	2.99312e-07	1119.27	742.265	757.206	351.014	389.823	488.118	Ticrr	protein_coding	TOPBP1-interacting checkpoint and replication regulator [Source:MGI Symbol;Acc:MGI:1924261]
ENSRNOG00000014745	191.243	1.09049	0.25809	4.22523	2.38694e-05	0.000140313	365.257	214.713	201.216	96.554	127.522	142.2	Pdha1l1	protein_coding	pyruvate dehydrogenase (lipoamide) alpha 1-like 1 [Source:RGD Symbol;Acc:1590190]
ENSRNOG00000045543	228.696	1.08732	0.193165	5.62897	1.81294e-08	1.9885e-07	290.497	377.933	264.757	152.877	136.853	149.259	Frat2	protein_coding	FRAT regulator of WNT signaling pathway 2 [Source:RGD Symbol;Acc:1591882]
ENSRNOG00000024578	498.149	1.08568	0.162123	6.69661	2.13308e-11	3.74102e-10	751.874	718.948	561.286	296.703	315.176	344.91	Ttyh2	protein_coding	tweety family member 2 [Source:RGD Symbol;Acc:1562969]
ENSRNOG00000037302	590.663	1.08498	0.222802	4.86968	1.11777e-06	8.73471e-06	1097.91	554.756	756.324	359.06	347.316	428.616	Rad51	protein_coding	RAD51 recombinase [Source:RGD Symbol;Acc:1563603]
ENSRNOG00000063169	31.2564	1.0847	0.429202	2.52724	0.0114963	0.0319317	55.5361	24.2888	47.6563	14.0808	21.772	24.2042		protein_coding	zinc finger protein 120-like [Source:RGD Symbol;Acc:7716527]
ENSRNOG00000009280	1684.31	1.08441	0.154514	7.01819	2.24761e-12	4.71471e-11	2125.33	2738.8	2003.33	1200.89	1048.17	989.346	Mkrn1	protein_coding	makorin ring finger protein 1 [Source:RGD Symbol;Acc:1303251]
ENSRNOG00000010270	117.403	1.08358	0.268238	4.03961	5.35394e-05	0.000287323	134.568	209.855	134.144	89.5136	80.8675	55.4679	Espn	protein_coding	espin [Source:RGD Symbol;Acc:620652]
ENSRNOG00000040166	48.7248	1.08285	0.331967	3.26191	0.00110663	0.00420131	87.5762	58.2931	52.9515	27.1558	30.0661	36.3063	Ankrd34b	protein_coding	ankyrin repeat domain 34B [Source:RGD Symbol;Acc:1594383]
ENSRNOG00000048431	1110.93	1.08229	0.233306	4.63891	3.5026e-06	2.46836e-05	1168.39	2216.11	1142.87	779.473	750.616	608.13	Nynrin	protein_coding	NYN domain and retroviral integrase containing [Source:RGD Symbol;Acc:6486974]
ENSRNOG00000059984	66.0416	1.0822	0.30847	3.50829	0.000450995	0.00191664	67.2842	121.444	80.3098	45.2597	46.6543	35.2978	Dll1	protein_coding	delta like canonical Notch ligand 1 [Source:RGD Symbol;Acc:70949]
ENSRNOG00000049614	141.076	1.08176	0.216366	4.99967	5.74291e-07	4.74955e-06	159.132	208.883	206.511	83.479	105.75	82.6977	AABR07028488.1	protein_coding	inter-alpha-trypsin inhibitor heavy chain 5 [Source:RGD Symbol;Acc:1591485]
ENSRNOG00000006996	382.736	1.08019	0.229451	4.70774	2.50479e-06	1.81712e-05	677.114	372.104	510.099	199.143	237.419	300.535	Mms22l	protein_coding	MMS22-like, DNA repair protein [Source:RGD Symbol;Acc:1304693]
ENSRNOG00000003992	70.7858	1.07998	0.270524	3.99218	6.54684e-05	0.000343114	85.4402	102.984	99.7253	37.2135	55.9852	43.3658	Pik3r6	protein_coding	phosphoinositide-3-kinase, regulatory subunit 6 [Source:RGD Symbol;Acc:1560850]
ENSRNOG00000054437	247.734	1.07944	0.198973	5.42504	5.79414e-08	5.78462e-07	371.665	270.091	367.13	131.756	179.36	166.404	Rel	protein_coding	REL proto-oncogene, NF-kB subunit [Source:RGD Symbol;Acc:1311231]
ENSRNOG00000014538	33.7405	1.07798	0.393593	2.73882	0.00616599	0.0187281	55.5361	47.606	34.4185	21.1212	14.5147	29.2467		protein_coding
ENSRNOG00000021782	122.23	1.07785	0.320256	3.36561	0.000763753	0.00302984	111.072	239.973	146.499	105.606	78.794	51.4339	Zscan10	protein_coding	zinc finger and SCAN domain containing 10 [Source:RGD Symbol;Acc:1310745]
ENSRNOG00000019968	7913.83	1.07668	0.146741	7.33729	2.17962e-13	5.27449e-12	12632.3	10051.7	9527.74	4765.34	4747.34	5758.58	Trim8	protein_coding	tripartite motif-containing 8 [Source:RGD Symbol;Acc:1585223]
ENSRNOG00000006663	744.011	1.07616	0.191189	5.6288	1.81467e-08	1.98912e-07	1243.16	1059.96	725.435	456.62	467.58	511.314	Usp2	protein_coding	ubiquitin specific peptidase 2 [Source:RGD Symbol;Acc:621073]
ENSRNOG00000032639	29.0441	1.07565	0.423153	2.54198	0.0110226	0.0308214	32.0401	53.4353	32.6534	14.0808	25.9191	16.1361	Foxo6	protein_coding	forkhead box O6 [Source:RGD Symbol;Acc:1595858]
ENSRNOG00000031612	388.652	1.07523	0.161236	6.66863	2.58204e-11	4.49138e-10	534.001	598.475	449.205	252.449	243.639	254.144	Gls2	protein_coding	glutaminase 2 [Source:RGD Symbol;Acc:620359]
ENSRNOG00000002093	255.9	1.07457	0.190376	5.64447	1.65692e-08	1.83274e-07	292.633	422.625	325.652	164.947	176.25	153.293	Tgfbr3	protein_coding	transforming growth factor beta receptor 3 [Source:RGD Symbol;Acc:61821]
ENSRNOG00000010625	1236.95	1.07405	0.140622	7.63781	2.20947e-14	6.19234e-13	1573.17	1954.76	1503.82	762.375	807.638	819.917	Dnmt3b	protein_coding	DNA methyltransferase 3 beta [Source:RGD Symbol;Acc:1303274]
ENSRNOG00000007402	1868.54	1.07314	0.140363	7.64544	2.08228e-14	5.85517e-13	2886.81	2567.81	2145.42	1160.66	1179.84	1270.72	AC121415.1	protein_coding	similar to 60S ribosomal protein L7 [Source:RGD Symbol;Acc:1592023]
ENSRNOG00000067741	2954.83	1.07111	0.167103	6.40987	1.45644e-10	2.2857e-09	4441.82	4597.38	2973.23	1896.88	1866.17	1953.48		protein_coding	ribosomal protein L15-like [Source:RGD Symbol;Acc:2318109]
ENSRNOG00000004956	80.713	1.07075	0.275013	3.89345	9.88287e-05	0.000495805	83.3042	127.273	117.376	63.3636	43.544	49.4169	Jade2	protein_coding	jade family PHD finger 2 [Source:RGD Symbol;Acc:1309152]
ENSRNOG00000064721	315.295	1.07017	0.160906	6.65093	2.91239e-11	5.04537e-10	433.609	461.487	386.546	219.258	206.316	184.557	Rgmb	protein_coding	repulsive guidance molecule BMP co-receptor b [Source:RGD Symbol;Acc:1595392]
ENSRNOG00000017052	368.005	1.06907	0.297241	3.59664	0.000322348	0.00142658	621.578	524.638	349.48	200.148	143.073	369.114	Pianp	protein_coding	PILR alpha associated neural protein [Source:RGD Symbol;Acc:1304952]
ENSRNOG00000019645	400.431	1.06836	0.190408	5.61092	2.01248e-08	2.18902e-07	467.785	696.602	462.443	272.564	257.117	246.076	Osbp2	protein_coding	oxysterol binding protein 2 [Source:RGD Symbol;Acc:1310505]
ENSRNOG00000021384	119.094	1.06761	0.226368	4.71628	2.40198e-06	1.74925e-05	183.696	157.391	142.969	74.4271	65.3161	90.7657	Ankrd44	protein_coding	ankyrin repeat domain 44 [Source:RGD Symbol;Acc:1561893]
ENSRNOG00000010519	44.9615	1.0658	0.339524	3.13908	0.00169477	0.00608	43.7881	68.0086	70.602	35.202	26.9558	25.2127	Cyp39a1	protein_coding	cytochrome P450, family 39, subfamily a, polypeptide 1 [Source:RGD Symbol;Acc:1307471]
ENSRNOG00000033262	224.056	1.06461	0.270354	3.93784	8.22191e-05	0.000421045	248.845	448.857	211.806	119.687	165.882	149.259	Reep6	protein_coding	receptor accessory protein 6 [Source:RGD Symbol;Acc:1309508]
ENSRNOG00000005176	103.153	1.06457	0.229024	4.64829	3.34702e-06	2.36657e-05	124.956	162.249	131.496	66.3809	63.2425	70.5956	Map7d2	protein_coding	MAP7 domain containing 2 [Source:MGI Symbol;Acc:MGI:1917474]
ENSRNOG00000013780	1148.33	1.06443	0.129307	8.23181	1.84405e-16	6.73195e-15	1610.55	1402.92	1647.67	694.988	737.139	796.721	Nf1	protein_coding	neurofibromin 1 [Source:RGD Symbol;Acc:3168]
ENSRNOG00000010284	1179.91	1.0643	0.169539	6.27762	3.43797e-10	5.06378e-09	1479.18	2011.11	1299.08	781.484	772.388	736.211	St3gal5	protein_coding	ST3 beta-galactoside alpha-2,3-sialyltransferase 5 [Source:RGD Symbol;Acc:620875]
ENSRNOG00000006971	28.3149	1.06395	0.441654	2.409	0.0159963	0.042401	44.8561	43.7198	26.4757	27.1558	16.5882	11.0936	AABR07047593.1	protein_coding
ENSRNOG00000062253	390.216	1.0627	0.159888	6.64651	3.00122e-11	5.19398e-10	536.137	595.561	451.853	251.443	260.228	246.076	AABR07072676.2	protein_coding	similar to ribosomal protein L24 [Source:RGD Symbol;Acc:1592071]
ENSRNOG00000003741	1026.65	1.06215	0.228557	4.6472	3.36474e-06	2.37613e-05	1103.25	2008.2	1053.73	769.415	627.242	598.045	Nptx1	protein_coding	neuronal pentraxin 1 [Source:RGD Symbol;Acc:628894]
ENSRNOG00000006783	552.679	1.06071	0.215013	4.93324	8.08758e-07	6.4899e-06	624.782	678.143	938.124	256.472	393.97	424.582	Neb	protein_coding	nebulin [Source:RGD Symbol;Acc:1311134]
ENSRNOG00000029333	2316.29	1.06054	0.13303	7.97222	1.5585e-15	5.09868e-14	3306.54	3168.23	2919.39	1318.57	1486.72	1698.33	Echdc2	protein_coding	enoyl CoA hydratase domain containing 2 [Source:RGD Symbol;Acc:1308525]
ENSRNOG00000016875	761.837	1.06018	0.138372	7.66184	1.83293e-14	5.20564e-13	1127.81	1013.33	948.714	460.643	477.948	542.577	Cbx7	protein_coding	chromobox 7 [Source:RGD Symbol;Acc:735027]
ENSRNOG00000062645	1757.21	1.06016	0.109884	9.64802	5.01154e-22	3.1812e-20	2378.44	2303.55	2443.71	1152.61	1178.8	1086.16		protein_coding	uncharacterized LOC102551518 [Source:RGD Symbol;Acc:7638136]
ENSRNOG00000049351	1415.21	1.06014	0.240001	4.41724	9.997e-06	6.41528e-05	1552.88	2883.56	1302.61	986.662	875.028	890.513	Nat8l	protein_coding	N-acetyltransferase 8-like [Source:RGD Symbol;Acc:1305719]
ENSRNOG00000023150	15129.2	1.05986	0.157443	6.73171	1.67676e-11	3.00579e-10	20940.3	23951.6	16456.4	8782.4	9671.96	10972.6	Gpi	protein_coding	glucose-6-phosphate isomerase [Source:RGD Symbol;Acc:2727]
ENSRNOG00000032788	15164.2	1.05957	0.12737	8.31878	8.88763e-17	3.35247e-15	21308.8	22320.4	17857	9095.19	9943.59	10460.2	Dysf	protein_coding	dysferlin [Source:RGD Symbol;Acc:1311023]
ENSRNOG00000026504	168.8	1.05956	0.211482	5.01016	5.43851e-07	4.51978e-06	216.805	279.807	187.978	112.646	101.603	113.961	Fam114a1	protein_coding	family with sequence similarity 114, member A1 [Source:RGD Symbol;Acc:1560201]
ENSRNOG00000002778	1518.64	1.05941	0.129119	8.20496	2.30668e-16	8.3492e-15	2229.99	1902.3	2025.39	1080.2	968.337	905.64	Aatf	protein_coding	apoptosis antagonizing transcription factor [Source:RGD Symbol;Acc:620685]
ENSRNOG00000009084	275.887	1.05897	0.173678	6.09734	1.07847e-09	1.45726e-08	382.345	418.738	317.709	188.079	166.919	181.531	Rpusd3	protein_coding	RNA pseudouridine synthase D3 [Source:RGD Symbol;Acc:1307582]
ENSRNOG00000020426	910.184	1.05849	0.14586	7.25686	3.96183e-13	9.145e-12	1338.21	1329.08	1022.85	594.411	578.514	598.045	Erf	protein_coding	Ets2 repressor factor [Source:RGD Symbol;Acc:1311991]
ENSRNOG00000070769	26.63	1.05839	0.394532	2.68265	0.00730405	0.0216588	33.1081	35.9474	38.8311	18.1039	18.6617	15.1276		protein_coding	POU class 6 homeobox 1 [Source:NCBI gene (formerly Entrezgene);Acc:116545]
ENSRNOG00000004048	56.3393	1.05751	0.308075	3.43263	0.000597751	0.00244917	58.7401	75.781	93.5476	30.1731	41.4705	38.3233	Lrrk2	protein_coding	leucine-rich repeat kinase 2 [Source:RGD Symbol;Acc:1561168]
ENSRNOG00000002598	235.855	1.05748	0.259551	4.07427	4.61592e-05	0.000251848	216.805	465.373	273.583	169.975	146.184	143.208	Hnf1b	protein_coding	HNF1 homeobox B [Source:RGD Symbol;Acc:3830]
ENSRNOG00000016810	1077.49	1.05663	0.128956	8.19373	2.53253e-16	9.07018e-15	1604.14	1445.67	1316.73	683.925	687.374	727.134	Stmn1	protein_coding	stathmin 1 [Source:RGD Symbol;Acc:2992]
ENSRNOG00000014336	2809.66	1.05567	0.160192	6.59005	4.39685e-11	7.44271e-10	4687.46	3445.12	3250.34	1707.8	1756.28	2010.96	Mcm5	protein_coding	minichromosome maintenance complex component 5 [Source:RGD Symbol;Acc:1306616]
ENSRNOG00000004900	64.5955	1.05539	0.307072	3.43693	0.000588338	0.00241467	71.5562	109.785	80.3098	55.3174	37.3235	33.2808	Crhr1	protein_coding	corticotropin releasing hormone receptor 1 [Source:RGD Symbol;Acc:61276]
ENSRNOG00000008026	65.796	1.05512	0.328227	3.2146	0.00130625	0.00483928	73.6922	130.188	62.6593	39.2251	46.6543	42.3573	C2cd4c	protein_coding	C2 calcium-dependent domain containing 4C [Source:RGD Symbol;Acc:1561354]
ENSRNOG00000007237	173.994	1.05432	0.332586	3.17006	0.00152405	0.00552348	271.273	105.899	327.417	96.554	102.64	140.183	Id2	protein_coding	inhibitor of DNA binding 2 [Source:RGD Symbol;Acc:2859]
ENSRNOG00000026605	1346.6	1.05407	0.185957	5.66834	1.44185e-08	1.61056e-07	1626.57	2390.02	1436.75	864.963	942.418	818.908	Ifi27l2b	protein_coding	interferon, alpha-inducible protein 27 like 2B [Source:RGD Symbol;Acc:1559721]
ENSRNOG00000017132	523.454	1.05362	0.159536	6.60431	3.99383e-11	6.80791e-10	827.702	688.83	603.647	360.066	329.691	330.791	Snx30	protein_coding	sorting nexin family member 30 [Source:RGD Symbol;Acc:1311367]
ENSRNOG00000018553	1113.01	1.05274	0.142727	7.37589	1.63245e-13	4.01319e-12	1581.71	1647.75	1277.01	724.155	674.933	772.517	Pitpnm1	protein_coding	phosphatidylinositol transfer protein, membrane-associated 1 [Source:RGD Symbol;Acc:1306710]
ENSRNOG00000003597	2005.27	1.05226	0.163241	6.44608	1.14781e-10	1.83865e-09	2444.66	3408.2	2264.56	1272.3	1317.73	1324.17	Tuba4a	protein_coding	tubulin, alpha 4A [Source:RGD Symbol;Acc:1359623]
ENSRNOG00000009289	614.594	1.05182	0.144065	7.301	2.85647e-13	6.74919e-12	925.958	730.606	831.338	419.407	395.007	385.25	Galk2	protein_coding	galactokinase 2 [Source:RGD Symbol;Acc:1308691]
ENSRNOG00000001554	280.45	1.05157	0.16846	6.24225	4.31331e-10	6.27699e-09	360.985	375.99	398.019	166.958	167.956	212.795	RGD1563888	protein_coding	similar to DNA segment, Chr 16, ERATO Doi 472, expressed [Source:RGD Symbol;Acc:1563888]
ENSRNOG00000004680	341.577	1.05094	0.177276	5.92824	3.0619e-09	3.85845e-08	402.637	508.121	471.268	246.414	239.492	181.531	Kif5c	protein_coding	kinesin family member 5C [Source:RGD Symbol;Acc:1308539]
ENSRNOG00000011962	429.135	1.04956	0.197985	5.30122	1.15029e-07	1.08174e-06	693.134	423.596	619.532	258.483	265.411	314.654	Gin1	protein_coding	gypsy retrotransposon integrase 1 [Source:RGD Symbol;Acc:1307449]
ENSRNOG00000051047	45.7827	1.04861	0.326033	3.21627	0.00129867	0.00481643	61.9442	74.8094	48.5389	29.1674	26.9558	33.2808	AABR07039218.2	protein_coding	ribosomal protein S27a, pseudogene 3 [Source:RGD Symbol;Acc:9854661]
ENSRNOG00000001989	45.2431	1.04856	0.316013	3.31808	0.000906382	0.00352121	67.2842	60.2362	55.5991	29.1674	24.8823	34.2893	Alcam	protein_coding	activated leukocyte cell adhesion molecule [Source:RGD Symbol;Acc:619972]
ENSRNOG00000017981	452.038	1.04725	0.20529	5.10133	3.37283e-07	2.90671e-06	757.214	466.344	604.53	254.46	272.669	357.012	Mcm10	protein_coding	minichromosome maintenance 10 replication initiation factor [Source:RGD Symbol;Acc:1311330]
ENSRNOG00000008313	69.0594	1.04642	0.30944	3.38167	0.000720462	0.00287542	71.5562	127.273	80.3098	37.2135	43.544	54.4594	Hoxb3	protein_coding	homeo box B3 [Source:RGD Symbol;Acc:1310780]
ENSRNOG00000015796	980.817	1.04599	0.169479	6.1718	6.75167e-10	9.49252e-09	1605.21	1186.26	1173.76	557.197	628.278	734.194	Msh2	protein_coding	mutS homolog 2 [Source:RGD Symbol;Acc:620786]
ENSRNOG00000063181	417.447	1.04573	0.144619	7.23093	4.79705e-13	1.09247e-11	593.809	552.812	540.988	264.518	255.044	297.51	Rpp38	protein_coding	ribonuclease P/MRP subunit p38 [Source:RGD Symbol;Acc:1307474]
ENSRNOG00000013368	292.388	1.04517	0.186528	5.60326	2.10355e-08	2.27644e-07	353.509	425.539	402.431	217.247	207.353	148.251	Plcl2	protein_coding	phospholipase C-like 2 [Source:RGD Symbol;Acc:1305941]
ENSRNOG00000029996	5618.18	1.04492	0.166326	6.2824	3.33389e-10	4.91901e-09	7654.37	9247.22	5803.48	3830.98	3755.16	3417.83	AABR07054368.1	protein_coding
ENSRNOG00000006330	1057.67	1.04488	0.209258	4.99328	5.93615e-07	4.89984e-06	1651.13	1383.49	1239.95	471.707	712.256	887.487	Elf3	protein_coding	E74 like ETS transcription factor 3 [Source:RGD Symbol;Acc:1310687]
ENSRNOG00000023538	162.126	1.04416	0.208843	4.99974	5.74076e-07	4.74955e-06	242.437	219.571	193.273	84.4848	111.97	121.021	Aldh5a1	protein_coding	aldehyde dehydrogenase 5 family, member A1 [Source:RGD Symbol;Acc:621422]
ENSRNOG00000020908	343.267	1.044	0.18752	5.56742	2.58536e-08	2.74374e-07	571.381	380.848	435.085	203.166	228.088	241.033	Hrob	protein_coding	homologous recombination factor with OB-fold [Source:RGD Symbol;Acc:1305385]
ENSRNOG00000007981	78.6651	1.04306	0.276983	3.76577	0.000166037	0.000788338	80.1002	105.899	131.496	46.2655	48.7279	59.502	Klhl23	protein_coding	kelch-like family member 23 [Source:RGD Symbol;Acc:1307166]
ENSRNOG00000011154	27893	1.04266	0.10352	10.072	7.34712e-24	5.70727e-22	38745	38403.5	35518.1	17419	18250.1	19022.5	Adgrf5	protein_coding	adhesion G protein-coupled receptor F5 [Source:RGD Symbol;Acc:621679]
ENSRNOG00000067086	4538.09	1.04171	0.112567	9.25412	2.16004e-20	1.21677e-18	6699.58	5818.62	5808.78	3027.37	2910.19	2964	Calm2	protein_coding	calmodulin 2 [Source:RGD Symbol;Acc:2258]
ENSRNOG00000021274	34.1672	1.04125	0.396366	2.62698	0.00861452	0.025	38.4481	34.0043	65.3068	19.1097	26.9558	21.1787	Fermt1	protein_coding	FERM domain containing kindlin 1 [Source:RGD Symbol;Acc:1306816]
ENSRNOG00000033209	1329.31	1.04036	0.150568	6.90958	4.86087e-12	9.53784e-11	1917.06	1995.57	1454.4	899.16	896.8	812.857	Bmp8b	protein_coding	bone morphogenetic protein 8b [Source:RGD Symbol;Acc:1591873]
ENSRNOG00000007049	40.4659	1.03961	0.342449	3.03581	0.00239892	0.00829312	58.7401	53.4353	51.1864	18.1039	30.0661	31.2637	Bcl11a	protein_coding	BAF chromatin remodeling complex subunit BCL11A [Source:RGD Symbol;Acc:1309923]
ENSRNOG00000020374	68.9186	1.03841	0.304111	3.41458	0.000638811	0.00259428	71.5562	124.359	82.0748	39.2251	54.9484	41.3488	Pgap6	protein_coding	post-glycosylphosphatidylinositol attachment to proteins 6 [Source:RGD Symbol;Acc:1311395]
ENSRNOG00000016968	963.404	1.03716	0.14796	7.00974	2.38762e-12	4.97771e-11	1361.7	1429.15	1096.1	578.319	631.389	683.768	Gramd4	protein_coding	GRAM domain containing 4 [Source:RGD Symbol;Acc:1309983]
ENSRNOG00000042374	510.322	1.03637	0.154053	6.72737	1.72755e-11	3.09359e-10	709.154	761.696	587.762	319.835	359.757	323.731	Tgif2	protein_coding	TGFB-induced factor homeobox 2 [Source:RGD Symbol;Acc:1560115]
ENSRNOG00000023278	1644.51	1.03602	0.12441	8.32753	8.25475e-17	3.13459e-15	2354.95	2219.02	2058.93	982.639	1092.75	1158.78	Sec61a2	protein_coding	SEC61 translocon subunit alpha 2 [Source:RGD Symbol;Acc:1305948]
ENSRNOG00000063087	222.543	1.03461	0.219104	4.722	2.33536e-06	1.70658e-05	275.545	370.161	251.52	147.848	175.213	114.97		protein_coding
ENSRNOG00000064258	39.2264	1.03417	0.391128	2.64406	0.00819175	0.0238995	58.7401	66.0655	33.5359	30.1731	16.5882	30.2552		protein_coding	60S ribosomal protein L37-like [Source:RGD Symbol;Acc:41116077]
ENSRNOG00000010629	38.6887	1.03408	0.348726	2.96531	0.00302374	0.0101406	40.5841	64.1224	51.1864	28.1616	24.8823	23.1957	Nod1	protein_coding	nucleotide-binding oligomerization domain containing 1 [Source:RGD Symbol;Acc:1562269]
ENSRNOG00000023733	118.17	1.03233	0.256046	4.03182	5.53472e-05	0.00029637	163.404	189.452	123.553	65.3751	67.3896	99.8423		protein_coding
ENSRNOG00000046566	36.5734	1.03225	0.349146	2.95649	0.00311161	0.0103977	41.6521	55.3784	50.3039	23.1327	20.7353	28.2382	Tub	protein_coding	TUB bipartite transcription factor [Source:RGD Symbol;Acc:3918]
ENSRNOG00000009253	395.584	1.03111	0.161897	6.36894	1.90335e-10	2.91185e-09	583.129	524.638	486.271	237.362	241.566	300.535	Igsf9b	protein_coding	immunoglobulin superfamily, member 9B [Source:RGD Symbol;Acc:1564717]
ENSRNOG00000023428	29.3868	1.03093	0.388448	2.65397	0.00795515	0.0233252	30.9721	47.606	39.7136	18.1039	21.772	18.1531	Pik3r5	protein_coding	phosphoinositide-3-kinase, regulatory subunit 5 [Source:RGD Symbol;Acc:1563261]
ENSRNOG00000018233	561.969	1.03079	0.202967	5.0786	3.80219e-07	3.25039e-06	657.89	1019.16	586.879	374.147	353.536	380.207	Gas6	protein_coding	growth arrest specific 6 [Source:RGD Symbol;Acc:61913]
ENSRNOG00000030296	32.5017	1.0305	0.438419	2.3505	0.0187484	0.0485166	60.8761	44.6913	25.5932	30.1731	14.5147	19.1617	AABR07071195.1	protein_coding	60S ribosomal protein L31-like [Source:RGD Symbol;Acc:7748306]
ENSRNOG00000019203	137.373	1.0302	0.267939	3.84492	0.000120594	0.000593446	152.724	248.717	151.794	94.5425	109.897	66.5615	Eya2	protein_coding	EYA transcriptional coactivator and phosphatase 2 [Source:RGD Symbol;Acc:620096]
ENSRNOG00000008519	73.7022	1.03017	0.275463	3.73977	0.000184189	0.000864154	89.7122	102.013	105.02	59.3405	51.8382	34.2893	Dipk2a	protein_coding	divergent protein kinase domain 2A [Source:RGD Symbol;Acc:1309079]
ENSRNOG00000011016	49.9767	1.02961	0.303238	3.39538	0.000685344	0.00275433	61.9442	75.781	63.5418	29.1674	31.1029	38.3233	Slc7a2	protein_coding	solute carrier family 7 member 2 [Source:RGD Symbol;Acc:68387]
ENSRNOG00000018020	580.5	1.02817	0.160222	6.41716	1.38836e-10	2.18693e-09	754.01	924.917	658.364	395.268	374.271	376.173	Apbb1	protein_coding	amyloid beta precursor protein binding family B member 1 [Source:RGD Symbol;Acc:2122]
ENSRNOG00000020970	599.544	1.02788	0.19949	5.15251	2.57021e-07	2.27022e-06	1008.19	722.834	683.074	353.026	337.985	492.152	Rundc3a	protein_coding	RUN domain containing 3A [Source:RGD Symbol;Acc:735057]
ENSRNOG00000014615	2568.2	1.02642	0.127455	8.0532	8.06559e-16	2.7333e-14	3777.53	3577.25	2981.17	1692.71	1666.08	1714.46	Grk6	protein_coding	G protein-coupled receptor kinase 6 [Source:RGD Symbol;Acc:61986]
ENSRNOG00000001707	120.729	1.02543	0.223816	4.58155	4.61537e-06	3.16727e-05	147.384	187.509	150.912	87.5021	66.3528	84.7147	Vwa5b2	protein_coding	von Willebrand factor A domain containing 5B2 [Source:RGD Symbol;Acc:1564491]
ENSRNOG00000031801	3484.94	1.02527	0.109865	9.33216	1.03732e-20	5.94173e-19	4541.15	5054.01	4425.86	2319.31	2286.06	2283.26	Ephb3	protein_coding	Eph receptor B3 [Source:RGD Symbol;Acc:1305602]
ENSRNOG00000020873	46.213	1.024	0.331369	3.09021	0.00200016	0.00704778	48.0601	67.037	70.602	23.1327	32.1397	36.3063	Nphs1	protein_coding	NPHS1 adhesion molecule, nephrin [Source:RGD Symbol;Acc:620460]
ENSRNOG00000043219	25.1852	1.02352	0.412776	2.47961	0.0131526	0.035829	27.7681	40.8051	32.6534	15.0866	18.6617	16.1361	Fbn2	protein_coding	fibrillin 2 [Source:RGD Symbol;Acc:620910]
ENSRNOG00000005124	49.2892	1.02297	0.319621	3.20057	0.00137154	0.00505051	49.1281	73.8379	75.0146	29.1674	37.3235	31.2637	Plekhh2	protein_coding	pleckstrin homology, MyTH4 and FERM domain containing H2 [Source:RGD Symbol;Acc:1304935]
ENSRNOG00000001611	7143.64	1.02237	0.135982	7.51839	5.54557e-14	1.43813e-12	9743.39	10952.3	8026.56	4600.4	4726.6	4812.6	Rpl24	protein_coding	ribosomal protein L24 [Source:RGD Symbol;Acc:621191]
ENSRNOG00000014645	1579.57	1.02118	0.194811	5.24188	1.58947e-07	1.4632e-06	2856.91	1741.02	1751.81	945.425	1031.58	1150.71	Aldh7a1	protein_coding	aldehyde dehydrogenase 7 family, member A1 [Source:RGD Symbol;Acc:1308614]
ENSRNOG00000016897	128.924	1.01962	0.221591	4.60137	4.19716e-06	2.91556e-05	195.444	181.68	141.204	76.4386	83.9778	94.7997	Rlbp1	protein_coding	retinaldehyde binding protein 1 [Source:RGD Symbol;Acc:1309649]
ENSRNOG00000014869	70.8379	1.019	0.263134	3.87254	0.000107706	0.00053458	101.46	92.2973	90.9001	38.2193	47.6911	54.4594	Wdr31	protein_coding	WD repeat domain 31 [Source:RGD Symbol;Acc:1309367]
ENSRNOG00000032618	32.2803	1.01805	0.435048	2.34008	0.0192798	0.0497055	35.2441	68.0086	26.4757	23.1327	17.625	23.1957	Mst1r	protein_coding	macrophage stimulating 1 receptor [Source:RGD Symbol;Acc:1306465]
ENSRNOG00000027193	311.178	1.01753	0.196102	5.18881	2.11644e-07	1.89799e-06	349.237	532.41	368.013	191.097	211.5	214.812	AABR07051376.1	protein_coding	protein phosphatase 1, regulatory subunit 26 [Source:RGD Symbol;Acc:1595050]
ENSRNOG00000019776	47.772	1.01741	0.371846	2.73612	0.00621684	0.0188489	74.7602	75.781	41.4787	20.1154	32.1397	42.3573	Sh3gl3	protein_coding	SH3 domain containing GRB2 like 3, endophilin A3 [Source:RGD Symbol;Acc:620578]
ENSRNOG00000000567	7439.7	1.01716	0.147361	6.90252	5.10897e-12	1.00131e-10	10904.3	11078.6	7894.18	4790.49	5051.11	4919.5	Unc5b	protein_coding	unc-5 netrin receptor B [Source:RGD Symbol;Acc:621756]
ENSRNOG00000002471	345.3	1.01711	0.20972	4.84983	1.23569e-06	9.55527e-06	544.681	348.787	493.331	193.108	212.536	279.357	Polq	protein_coding	DNA polymerase theta [Source:RGD Symbol;Acc:1309795]
ENSRNOG00000010188	451.823	1.01709	0.180543	5.6335	1.7659e-08	1.94066e-07	621.578	504.235	688.369	318.83	334.874	243.05	Satb2	protein_coding	SATB homeobox 2 [Source:RGD Symbol;Acc:1562369]
ENSRNOG00000068658	340.18	1.01598	0.163394	6.21798	5.03589e-10	7.24793e-09	500.893	385.706	479.211	228.31	229.125	217.838		protein_coding	similar to Zinc finger protein 75 [Source:NCBI gene (formerly Entrezgene);Acc:684932]
ENSRNOG00000000632	1334.25	1.01595	0.195681	5.19189	2.08173e-07	1.87081e-06	2310.09	1596.26	1450.87	765.392	813.859	1069.02	Cdk1	protein_coding	cyclin-dependent kinase 1 [Source:RGD Symbol;Acc:2319]
ENSRNOG00000011927	311.291	1.01559	0.188754	5.38049	7.4282e-08	7.26674e-07	388.753	516.865	344.185	219.258	196.985	201.702	Sdc3	protein_coding	syndecan 3 [Source:RGD Symbol;Acc:621486]
ENSRNOG00000037957	118.583	1.01483	0.225332	4.5037	6.67804e-06	4.45692e-05	138.84	182.652	154.442	80.4617	66.3528	88.7487	Aifm3	protein_coding	apoptosis inducing factor, mitochondria associated 3 [Source:RGD Symbol;Acc:1306028]
ENSRNOG00000031641	70.7123	1.01374	0.274314	3.69556	0.000219399	0.00101122	88.6442	95.212	99.7253	44.2539	60.1323	36.3063	Rpl35a	protein_coding	ribosomal protein L35a-like 1 [Source:RGD Symbol;Acc:628793]
ENSRNOG00000033152	3287.96	1.01353	0.154883	6.54386	5.99498e-11	9.95141e-10	4565.71	5162.82	3464.79	2087.98	2218.67	2227.79	Rps18l1	protein_coding	ribosomal protein S18 [Source:RGD Symbol;Acc:3595]
ENSRNOG00000011871	284.956	1.01295	0.171351	5.91152	3.38975e-09	4.22155e-08	422.929	320.612	399.784	182.045	189.728	194.642	Kat2b	protein_coding	lysine acetyltransferase 2B [Source:RGD Symbol;Acc:1305902]
ENSRNOG00000002975	89.4225	1.01283	0.259807	3.8984	9.68297e-05	0.000486637	135.636	116.586	106.786	75.4329	45.6176	56.4764	AABR07037243.1	protein_coding	similar to cysteine-rich protein 2 [Source:RGD Symbol;Acc:1563606]
ENSRNOG00000046204	41.8852	1.01209	0.369118	2.74191	0.00610832	0.0185728	63.0122	59.2646	45.8913	23.1327	18.6617	41.3488	Tspan15	protein_coding	tetraspanin 15 [Source:RGD Symbol;Acc:1588304]
ENSRNOG00000016245	838.591	1.01169	0.180918	5.59199	2.24488e-08	2.4125e-07	1434.33	880.225	1049.32	576.307	560.889	530.475	Neto2	protein_coding	neuropilin and tolloid like 2 [Source:RGD Symbol;Acc:1305310]
ENSRNOG00000027350	106.351	1.01145	0.261304	3.87079	0.000108481	0.0005382	126.024	188.481	112.081	62.3578	70.4999	78.6636	Tns4	protein_coding	tensin 4 [Source:RGD Symbol;Acc:1310402]
ENSRNOG00000008431	65.3987	1.00889	0.267974	3.76487	0.000166633	0.000790729	96.1202	78.6956	87.37	46.2655	45.6176	38.3233	Gabbr2	protein_coding	gamma-aminobutyric acid type B receptor subunit 2 [Source:RGD Symbol;Acc:619864]
ENSRNOG00000030278	46.4425	1.0084	0.339459	2.97062	0.00297204	0.00999216	58.7401	81.6103	45.8913	35.202	26.9558	30.2552	AABR07021008.1	protein_coding	similar to ribosomal protein L31 [Source:RGD Symbol;Acc:1564839]
ENSRNOG00000018797	57.1834	1.00807	0.339164	2.97223	0.0029564	0.00994352	60.8761	112.7	55.5991	37.2135	39.397	37.3148	Myrip	protein_coding	myosin VIIA and Rab interacting protein [Source:RGD Symbol;Acc:727731]
ENSRNOG00000063450	49.3374	1.00704	0.329764	3.05383	0.00225944	0.00785883	55.5361	67.037	75.0146	45.2597	26.9558	26.2212	Nrg3	protein_coding	neuregulin 3 [Source:RGD Symbol;Acc:1559678]
ENSRNOG00000015101	29.0765	1.00637	0.377871	2.66327	0.0077386	0.0227845	40.5841	38.862	37.066	17.0981	18.6617	22.1872	Mak	protein_coding	male germ cell-associated kinase [Source:RGD Symbol;Acc:3036]
ENSRNOG00000003737	115.134	1.00628	0.234171	4.29722	1.72957e-05	0.000104784	151.656	162.249	147.382	98.5656	68.4264	62.5275	Best2	protein_coding	bestrophin 2 [Source:RGD Symbol;Acc:1305377]
ENSRNOG00000023812	101.595	1.00522	0.240944	4.172	3.01934e-05	0.000173121	144.18	152.534	110.316	57.329	73.6102	71.6041	Raver2	protein_coding	ribonucleoprotein, PTB-binding 2 [Source:RGD Symbol;Acc:1307610]
ENSRNOG00000000177	636.818	1.00516	0.182625	5.50393	3.71426e-08	3.83883e-07	1064.8	720.891	765.149	396.274	385.676	488.118	Plpp2	protein_coding	phospholipid phosphatase 2 [Source:RGD Symbol;Acc:628893]
ENSRNOG00000038045	1666.75	1.00462	0.149441	6.72251	1.78617e-11	3.1881e-10	2504.47	2373.5	1796.82	1110.37	1060.61	1154.74	AC128960.1	protein_coding	ribosomal protein L34, pseudogene 1 [Source:RGD Symbol;Acc:1595454]
ENSRNOG00000068138	35.149	1.00428	0.375096	2.67739	0.00741978	0.0219522	51.2641	53.4353	36.1835	31.1789	18.6617	20.1702	Aldh3b2	protein_coding	aldehyde dehydrogenase 3 family, member B2 [Source:RGD Symbol;Acc:1584166]
ENSRNOG00000014079	221.261	1.0038	0.184219	5.44891	5.06787e-08	5.10751e-07	335.353	300.209	250.637	154.889	150.331	136.149	Stat4	protein_coding	signal transducer and activator of transcription 1 [Source:RGD Symbol;Acc:3771]
ENSRNOG00000001833	1660.34	1.00356	0.187665	5.34763	8.9114e-08	8.56985e-07	2762.92	1620.55	2263.68	1007.78	1060.61	1246.52	Mcm4	protein_coding	minichromosome maintenance complex component 4 [Source:RGD Symbol;Acc:3060]
ENSRNOG00000020860	590.314	1.00352	0.140863	7.12409	1.04772e-12	2.28509e-11	713.426	819.017	830.456	429.464	377.382	372.139	Tdrkh	protein_coding	tudor and KH domain containing [Source:RGD Symbol;Acc:1311196]
ENSRNOG00000068305	349.244	1.00296	0.163759	6.12457	9.09287e-10	1.24648e-08	458.173	530.467	409.492	222.275	223.941	251.118		protein_coding
ENSRNOG00000013474	765.527	1.00263	0.132044	7.59316	3.12193e-14	8.51127e-13	1015.67	1109.51	939.006	539.093	500.757	489.126	Casz1	protein_coding	castor zinc finger 1 [Source:RGD Symbol;Acc:1563533]
ENSRNOG00000000614	654.36	1.00254	0.151018	6.63852	3.16855e-11	5.46688e-10	881.102	987.096	751.029	401.303	443.735	461.897	Bicc1	protein_coding	BicC family RNA binding protein 1 [Source:RGD Symbol;Acc:1307459]
ENSRNOG00000039596	75.8669	1.00219	0.263425	3.80444	0.000142125	0.000686883	87.5762	122.415	93.5476	48.277	55.9852	47.3999	Prob1	protein_coding	proline-rich basic protein 1 [Source:RGD Symbol;Acc:1594845]
ENSRNOG00000009298	103.953	1.00209	0.267193	3.75046	0.000176511	0.000833186	143.112	177.794	95.3127	69.3982	71.5366	66.5615	Fbxo44	protein_coding	F-box protein 44 [Source:RGD Symbol;Acc:1562463]
ENSRNOG00000070046	546.431	1.00204	0.193421	5.18065	2.21115e-07	1.97668e-06	865.082	625.679	696.312	296.703	336.948	457.863	Cdc45	protein_coding	cell division cycle 45 [Source:RGD Symbol;Acc:1590928]
ENSRNOG00000013813	522.571	1.0015	0.15358	6.521	6.98414e-11	1.14796e-09	666.434	802.501	622.18	369.118	351.463	323.731	Ubtd1	protein_coding	ubiquitin domain containing 1 [Source:RGD Symbol;Acc:1308172]
ENSRNOG00000059381	300.845	0.998931	0.157568	6.33968	2.30241e-10	3.48165e-09	422.929	417.767	362.718	203.166	189.728	208.761	Mrps6	protein_coding	mitochondrial ribosomal protein S6 [Source:MGI Symbol;Acc:MGI:2153111]
ENSRNOG00000025209	2523.92	0.997906	0.131065	7.61382	2.66115e-14	7.34927e-13	3707.04	3478.15	2906.15	1588.11	1733.47	1730.6	Plxnd1	protein_coding	plexin D1 [Source:RGD Symbol;Acc:1310796]
ENSRNOG00000047967	345.706	0.997213	0.222278	4.48634	7.24571e-06	4.79663e-05	341.761	630.537	409.492	249.431	232.235	210.778	Arhgef19	protein_coding	Rho guanine nucleotide exchange factor 19 [Source:RGD Symbol;Acc:1304766]
ENSRNOG00000026861	111.334	0.997153	0.215851	4.61963	3.84427e-06	2.69241e-05	163.404	147.676	134.144	73.4213	77.7572	71.6041	Zscan18	protein_coding	zinc finger and SCAN domain containing 18 [Source:RGD Symbol;Acc:1560671]
ENSRNOG00000017646	62.908	0.996863	0.327357	3.04519	0.00232536	0.00805517	61.9442	122.415	67.0719	41.2366	39.397	45.3829	RGD1309651	protein_coding	similar to 1190005I06Rik protein [Source:RGD Symbol;Acc:1309651]
ENSRNOG00000001654	797.692	0.996699	0.13921	7.15966	8.08754e-13	1.79615e-11	1176.94	968.636	1043.14	521.995	494.536	580.901	Cpox	protein_coding	coproporphyrinogen oxidase [Source:RGD Symbol;Acc:1311817]
ENSRNOG00000006949	4378.68	0.996361	0.15002	6.64152	3.10465e-11	5.36751e-10	6864.05	5908.97	4727.69	2791.02	2883.24	3097.13	C1qbp	protein_coding	complement C1q binding protein [Source:RGD Symbol;Acc:2230]
ENSRNOG00000002807	24723.1	0.996048	0.14085	7.07168	1.53071e-12	3.26321e-11	38105.3	32949.2	27748.3	15720.2	15887.4	17928.2	Septin9	protein_coding	septin 9 [Source:RGD Symbol;Acc:708523]
ENSRNOG00000058710	172.757	0.994545	0.244185	4.07291	4.64286e-05	0.000253074	255.253	272.034	163.267	126.727	89.1616	130.098	AABR07021465.2	protein_coding	similar to eukaryotic translation elongation factor 1 alpha 1 [Source:RGD Symbol;Acc:1598107]
ENSRNOG00000010885	473.289	0.994347	0.176765	5.62526	1.85227e-08	2.02512e-07	654.686	711.175	525.102	267.535	314.139	367.097	Zyg11a	protein_coding	zyg-11 family member A, cell cycle regulator [Source:RGD Symbol;Acc:1309582]
ENSRNOG00000039203	388.304	0.994257	0.16788	5.92243	3.17221e-09	3.98271e-08	600.217	520.751	430.672	247.42	269.558	261.204	AABR07040892.1	protein_coding	similar to 40S ribosomal protein S9 [Source:RGD Symbol;Acc:1566136]
ENSRNOG00000022499	394.857	0.993398	0.246515	4.02976	5.58336e-05	0.000298598	615.17	335.185	626.593	196.125	297.551	298.518	Sgo1	protein_coding	shugoshin 1 [Source:RGD Symbol;Acc:1593238]
ENSRNOG00000011654	391.731	0.99337	0.258533	3.84233	0.000121872	0.000599214	683.522	341.986	539.223	196.125	242.603	346.927	Plk4	protein_coding	polo-like kinase 4 [Source:RGD Symbol;Acc:1305390]
ENSRNOG00000060449	2025.56	0.993364	0.155395	6.3925	1.63193e-10	2.53769e-09	2884.68	3087.59	2118.06	1405.06	1352.98	1305.01	Rps21	protein_coding	ribosomal protein S21 [Source:RGD Symbol;Acc:621038]
ENSRNOG00000034084	57.417	0.993184	0.301127	3.29823	0.000972981	0.00374742	91.8482	76.7525	60.8942	31.1789	41.4705	42.3573	Ggct	protein_coding	gamma-glutamyl cyclotransferase [Source:RGD Symbol;Acc:1304876]
ENSRNOG00000017783	157.186	0.992683	0.248536	3.99412	6.49357e-05	0.000340637	233.893	236.087	157.972	79.4559	100.566	135.14	Sfrp1	protein_coding	secreted frizzled-related protein 1 [Source:RGD Symbol;Acc:621074]
ENSRNOG00000047513	4487.63	0.992366	0.182963	5.42385	5.83281e-08	5.81981e-07	7439.71	4482.74	5996.76	2724.63	2810.66	3471.28	Mdn1	protein_coding	midasin AAA ATPase 1 [Source:RGD Symbol;Acc:1306394]
ENSRNOG00000012663	23.7548	0.992282	0.422183	2.35036	0.0187553	0.0485271	24.5641	34.0043	36.1835	17.0981	15.5514	15.1276	Mfsd6	protein_coding	major facilitator superfamily domain containing 6 [Source:RGD Symbol;Acc:1562317]
ENSRNOG00000037466	35.0257	0.991456	0.358762	2.76355	0.00571772	0.0175799	55.5361	44.6913	39.7136	19.1097	24.8823	26.2212	Lrcol1	protein_coding	leucine rich colipase-like 1 [Source:RGD Symbol;Acc:2323402]
ENSRNOG00000062947	401.622	0.99065	0.167282	5.92205	3.17948e-09	3.98889e-08	638.666	504.235	460.678	272.564	262.301	271.289		protein_coding	phosphomannomutase 1-like [Source:RGD Symbol;Acc:41400961]
ENSRNOG00000060334	371.496	0.990368	0.178697	5.54216	2.98759e-08	3.13347e-07	555.361	473.145	454.5	212.218	231.198	302.552	Cdx1	protein_coding	caudal type homeo box 1 [Source:RGD Symbol;Acc:621233]
ENSRNOG00000008922	92.7069	0.99002	0.245348	4.03517	5.45638e-05	0.000292543	147.384	100.07	122.671	60.3463	63.2425	62.5275	Trim14	protein_coding	tripartite motif-containing 14 [Source:RGD Symbol;Acc:1311514]
ENSRNOG00000030714	120.665	0.989389	0.231759	4.26904	1.96314e-05	0.000117388	123.888	171.965	185.33	84.4848	73.6102	84.7147	Bsn	protein_coding	bassoon (presynaptic cytomatrix protein) [Source:RGD Symbol;Acc:2223]
ENSRNOG00000014798	143.707	0.988903	0.194728	5.07839	3.80647e-07	3.25078e-06	184.764	204.997	183.565	98.5656	101.603	88.7487	RGD1309540	protein_coding	RIKEN cDNA 1110051M20 gene [Source:MGI Symbol;Acc:MGI:1915079]
ENSRNOG00000015461	2525.84	0.988123	0.173052	5.70998	1.12987e-08	1.28657e-07	2768.26	3956.16	3350.95	2026.63	1638.09	1414.94	Serpine2	protein_coding	serpin family E member 2 [Source:RGD Symbol;Acc:3748]
ENSRNOG00000005227	283.647	0.988089	0.185442	5.32829	9.9142e-08	9.46467e-07	385.549	416.795	329.182	189.085	223.941	157.327	Tfap4	protein_coding	transcription factor AP-4 [Source:RGD Symbol;Acc:1308357]
ENSRNOG00000066445	591.388	0.987972	0.210529	4.69281	2.69479e-06	1.94418e-05	806.342	1018.19	534.81	407.337	372.198	409.454		protein_coding
ENSRNOG00000018143	170.635	0.98738	0.214457	4.60409	4.14265e-06	2.88358e-05	268.069	239.002	173.857	107.618	121.301	113.961	Hpdl	protein_coding	4-hydroxyphenylpyruvate dioxygenase-like [Source:RGD Symbol;Acc:1310014]
ENSRNOG00000070919	41.3345	0.987117	0.347338	2.84195	0.00448382	0.0142871	41.6521	51.4922	71.4845	30.1731	27.9926	25.2127	Foxc1	protein_coding	forkhead box C1 [Source:RGD Symbol;Acc:1589718]
ENSRNOG00000005196	173.613	0.986651	0.189986	5.19329	2.06613e-07	1.85875e-06	233.893	216.656	241.812	118.681	99.5293	131.106	Slc12a6	protein_coding	solute carrier family 12, member 6 [Source:RGD Symbol;Acc:1311335]
ENSRNOG00000046479	2463.47	0.986372	0.137905	7.15254	8.51855e-13	1.88449e-11	3694.22	2916.6	3212.39	1558.95	1553.07	1845.57	Chaf1a	protein_coding	chromatin assembly factor 1 subunit A [Source:RGD Symbol;Acc:1590865]
ENSRNOG00000005175	3149.38	0.985641	0.130137	7.57388	3.62225e-14	9.72565e-13	4612.7	4217.5	3726.02	1963.27	2067.31	2309.48	Sgpp1	protein_coding	sphingosine-1-phosphate phosphatase 1 [Source:RGD Symbol;Acc:727829]
ENSRNOG00000014395	51.6984	0.985377	0.324511	3.03649	0.00239347	0.00827763	89.7122	58.2931	58.2466	32.1847	42.5073	29.2467	Gli3	protein_coding	GLI family zinc finger 3 [Source:RGD Symbol;Acc:620272]
ENSRNOG00000020254	1366.16	0.98522	0.126856	7.76643	8.07277e-15	2.39258e-13	1667.15	1861.49	1916.84	963.529	955.896	832.019	Per2	protein_coding	period circadian regulator 2 [Source:RGD Symbol;Acc:61945]
ENSRNOG00000069640	1015.69	0.985121	0.239376	4.11537	3.86562e-05	0.000215119	1527.24	1013.33	1508.23	475.73	604.433	965.142		protein_coding	uncharacterized LOC102551114 [Source:RGD Symbol;Acc:7582340]
ENSRNOG00000029606	137.445	0.983674	0.202723	4.8523	1.22035e-06	9.45382e-06	186.9	180.708	180.035	83.479	107.823	85.7232	AABR07024964.1	protein_coding	similar to RIKEN cDNA 2900016D05 [Source:RGD Symbol;Acc:1560857]
ENSRNOG00000027498	3487.63	0.983585	0.17518	5.6147	1.96903e-08	2.14587e-07	5411.57	4875.24	3611.29	2061.83	2181.35	2784.49	Engase	protein_coding	endo-beta-N-acetylglucosaminidase [Source:RGD Symbol;Acc:1310868]
ENSRNOG00000014310	191.956	0.983035	0.200815	4.89524	9.81874e-07	7.75831e-06	311.857	217.627	235.634	127.733	136.853	122.029	Tmtc4	protein_coding	transmembrane O-mannosyltransferase targeting cadherins 4 [Source:RGD Symbol;Acc:1560183]
ENSRNOG00000017412	217.488	0.982038	0.208613	4.70746	2.50828e-06	1.81888e-05	340.693	239.002	286.821	117.675	149.294	171.446	AABR07001512.1	protein_coding
ENSRNOG00000013752	272.5	0.981814	0.18162	5.40587	6.4496e-08	6.39025e-07	341.761	310.896	432.437	195.12	177.286	177.497	Elavl3	protein_coding	ELAV like RNA binding protein 3 [Source:RGD Symbol;Acc:628892]
ENSRNOG00000020595	6441.86	0.981533	0.144936	6.77218	1.26856e-11	2.31802e-10	9352.5	9456.11	6849.28	4474.68	4245.54	4273.05	Rps11	protein_coding	ribosomal protein S11 [Source:RGD Symbol;Acc:621026]
ENSRNOG00000064119	526.963	0.981261	0.164548	5.96337	2.47094e-09	3.16534e-08	847.994	604.305	646.891	344.98	353.536	364.071	Timm8a1	protein_coding	translocase of inner mitochondrial membrane 8A1 [Source:NCBI gene (formerly Entrezgene);Acc:84383]
ENSRNOG00000014041	119.515	0.981038	0.262254	3.7408	0.000183437	0.000860866	215.737	128.245	132.379	76.4386	70.4999	93.7912	Cep78	protein_coding	centrosomal protein 78 [Source:RGD Symbol;Acc:620464]
ENSRNOG00000012164	318.031	0.980093	0.19048	5.1454	2.66953e-07	2.35062e-06	428.269	509.093	329.182	200.148	213.573	227.923	Plppr2	protein_coding	phospholipid phosphatase related 2 [Source:RGD Symbol;Acc:1597171]
ENSRNOG00000010064	188.861	0.979884	0.196323	4.9912	6.00068e-07	4.94831e-06	285.157	223.457	243.577	148.854	117.154	114.97	Abcc4	protein_coding	ATP binding cassette subfamily C member 4 [Source:RGD Symbol;Acc:620266]
ENSRNOG00000031431	696.787	0.978573	0.181994	5.37696	7.57555e-08	7.39388e-07	1172.67	784.042	817.218	474.724	414.705	517.365	Cdca8	protein_coding	cell division cycle associated 8 [Source:RGD Symbol;Acc:1566306]
ENSRNOG00000004829	395.147	0.976479	0.172419	5.66341	1.48396e-08	1.65434e-07	466.717	568.357	536.575	215.235	298.588	285.408	Immp1l	protein_coding	inner mitochondrial membrane peptidase subunit 1 [Source:RGD Symbol;Acc:1587441]
ENSRNOG00000055567	273.038	0.976226	0.195759	4.98687	6.13647e-07	5.04561e-06	304.381	329.356	451.853	181.039	202.169	169.429	Fmnl2	protein_coding	formin-like 2 [Source:RGD Symbol;Acc:1560248]
ENSRNOG00000019743	3813.52	0.976098	0.13966	6.98909	2.76683e-12	5.6847e-11	5620.9	5156.99	4392.33	2366.58	2451.94	2892.4	Tmem63b	protein_coding	transmembrane protein 63B [Source:RGD Symbol;Acc:1305862]
ENSRNOG00000015480	1243.74	0.975665	0.157494	6.19492	5.83158e-10	8.30568e-09	1734.44	1728.39	1484.41	724.155	774.462	1016.58	Prkcz	protein_coding	protein kinase C, zeta [Source:RGD Symbol;Acc:3399]
ENSRNOG00000019834	29013.7	0.975571	0.126471	7.71376	1.2216e-14	3.52834e-13	42070.8	40161	33167	20626.4	18622.3	19435	Hsp90ab1	protein_coding	heat shock protein 90 alpha family class B member 1 [Source:RGD Symbol;Acc:1303075]
ENSRNOG00000024545	103.556	0.975417	0.389188	2.50629	0.0122007	0.0335964	186.9	47.606	177.387	64.3694	68.4264	76.6466	Ccdc18	protein_coding	coiled-coil domain containing 18 [Source:RGD Symbol;Acc:1564165]
ENSRNOG00000042980	3897.64	0.975201	0.140652	6.93344	4.10715e-12	8.15296e-11	6033.15	4542.97	4925.37	2859.41	2573.25	2451.68	Adam19	protein_coding	ADAM metallopeptidase domain 19 [Source:RGD Symbol;Acc:1585017]
ENSRNOG00000021048	928.527	0.97431	0.172181	5.65865	1.52572e-08	1.69533e-07	1252.77	1496.19	943.419	632.63	615.837	630.317	AC095693.1	protein_coding	lemur tyrosine kinase 3 [Source:RGD Symbol;Acc:1588641]
ENSRNOG00000021731	1405.85	0.974305	0.131955	7.38363	1.54028e-13	3.80862e-12	2052.7	1865.38	1672.38	891.113	926.866	1026.66	N4bp3	protein_coding	Nedd4 binding protein 3 [Source:RGD Symbol;Acc:1308356]
ENSRNOG00000023453	893.434	0.974291	0.152534	6.38736	1.68769e-10	2.61484e-09	1401.22	1021.1	1130.51	562.226	630.352	615.19	Lrba	protein_coding	LPS responsive beige-like anchor protein [Source:RGD Symbol;Acc:1311428]
ENSRNOG00000020310	194.643	0.973309	0.213753	4.55343	5.27771e-06	3.58421e-05	195.444	307.982	270.053	146.843	127.522	120.012	Grik5	protein_coding	glutamate ionotropic receptor kainate type subunit 5 [Source:RGD Symbol;Acc:2735]
ENSRNOG00000063854	1986.88	0.973283	0.150493	6.4673	9.97711e-11	1.61035e-09	3148.47	2327.84	2422.53	1233.08	1324.98	1464.35	Ppa1	protein_coding	inorganic pyrophosphatase 1 [Source:RGD Symbol;Acc:1589773]
ENSRNOG00000022623	2101.26	0.972429	0.124929	7.78383	7.03597e-15	2.11477e-13	3028.86	2672.74	2650.22	1384.95	1315.65	1555.12	Ttll12	protein_coding	tubulin tyrosine ligase like 12 [Source:RGD Symbol;Acc:1305319]
ENSRNOG00000007110	114.708	0.97201	0.239146	4.06451	4.81329e-05	0.000261587	153.792	166.135	135.909	58.3347	96.419	77.6551	Ankrd6	protein_coding	ankyrin repeat domain 6 [Source:RGD Symbol;Acc:1583731]
ENSRNOG00000029784	231.242	0.971858	0.181472	5.35541	8.53619e-08	8.25101e-07	272.341	341.986	304.471	176.01	154.478	138.166	Pak1	protein_coding	p21 (RAC1) activated kinase 1 [Source:RGD Symbol;Acc:3250]
ENSRNOG00000014684	4273.09	0.97178	0.186178	5.21962	1.79294e-07	1.63459e-06	7235.72	5121.05	4624.43	2550.64	2634.41	3472.29	Npr1	protein_coding	natriuretic peptide receptor 1 [Source:RGD Symbol;Acc:3195]
ENSRNOG00000013013	11375.6	0.971583	0.107042	9.07665	1.11967e-19	5.91547e-18	15027.9	15948	14227.2	7571.45	7389.01	8090.25	Tle3	protein_coding	TLE family member 3, transcriptional corepressor [Source:RGD Symbol;Acc:620292]
ENSRNOG00000038686	36.7353	0.971324	0.381958	2.54301	0.0109902	0.0307357	60.8761	33.0327	52.069	23.1327	32.1397	19.1617	Ap1s2	protein_coding	adaptor-related protein complex 1, sigma 2 subunit [Source:MGI Symbol;Acc:MGI:1889383]
ENSRNOG00000027880	327.593	0.971226	0.159591	6.08573	1.15962e-09	1.56444e-08	467.785	445.942	388.311	241.385	206.316	215.821	Nbeal2	protein_coding	neurobeachin-like 2 [Source:RGD Symbol;Acc:1306501]
ENSRNOG00000045760	1933.92	0.968874	0.131717	7.35575	1.89858e-13	4.63396e-12	2907.1	2493	2280.44	1360.81	1241.01	1321.15	Ebna1bp2	protein_coding	EBNA1 binding protein 2 [Source:RGD Symbol;Acc:1305762]
ENSRNOG00000019598	5653.07	0.967817	0.153393	6.30938	2.80158e-10	4.18074e-09	5874.01	7843.33	8725.52	3943.63	3678.44	3853.51	Vegfa	protein_coding	vascular endothelial growth factor A [Source:RGD Symbol;Acc:619991]
ENSRNOG00000015049	27.9404	0.967566	0.411455	2.35157	0.0186942	0.048403	25.6321	43.7198	41.4787	22.127	14.5147	20.1702	Scn5a	protein_coding	sodium voltage-gated channel alpha subunit 5 [Source:RGD Symbol;Acc:3637]
ENSRNOG00000008831	1665.68	0.967557	0.174838	5.534	3.13001e-08	3.27477e-07	2131.73	2789.32	1691.8	1145.57	1139.4	1096.25	Hcn2	protein_coding	hyperpolarization activated cyclic nucleotide gated potassium and sodium channel 2 [Source:RGD Symbol;Acc:620689]
ENSRNOG00000012952	1209.57	0.966893	0.14045	6.88426	5.80888e-12	1.12938e-10	1653.27	1784.74	1363.5	774.444	824.227	857.232	Lrig1	protein_coding	leucine-rich repeats and immunoglobulin-like domains 1 [Source:RGD Symbol;Acc:1306788]
ENSRNOG00000007748	89.0837	0.966487	0.375319	2.57511	0.0100208	0.0284218	181.56	59.2646	112.963	47.2713	48.7279	84.7147	Tex15	protein_coding	testis expressed 15, meiosis and synapsis associated [Source:RGD Symbol;Acc:1311266]
ENSRNOG00000023197	4799.82	0.965918	0.172947	5.58505	2.33634e-08	2.50289e-07	7283.78	5807.93	5956.16	2682.39	2961	4107.65	Zfp608	protein_coding	zinc finger protein 608 [Source:RGD Symbol;Acc:1306824]
ENSRNOG00000009837	302.283	0.96452	0.187799	5.13591	2.80777e-07	2.46216e-06	367.393	456.629	375.073	161.929	216.683	235.991	Tmem131l	protein_coding	transmembrane 131 like [Source:RGD Symbol;Acc:1583677]
ENSRNOG00000029738	39.4417	0.964355	0.337395	2.85824	0.00425997	0.0136763	45.9241	60.2362	50.3039	29.1674	21.772	29.2467	Diras1	protein_coding	DIRAS family GTPase 1 [Source:RGD Symbol;Acc:1310445]
ENSRNOG00000019354	441.745	0.96411	0.146877	6.56408	5.23559e-11	8.77516e-10	539.341	647.053	565.698	286.645	317.249	294.484	Ptch1	protein_coding	patched 1 [Source:RGD Symbol;Acc:621425]
ENSRNOG00000000407	162.691	0.963771	0.322304	2.99025	0.00278747	0.00943501	130.296	350.73	164.15	89.5136	126.485	114.97	Dcbld1	protein_coding	discoidin, CUB and LCCL domain containing 1 [Source:MGI Symbol;Acc:MGI:1913936]
ENSRNOG00000011677	3304.58	0.963697	0.173352	5.5592	2.7102e-08	2.86016e-07	5475.65	3638.46	3993.42	2023.61	2098.41	2597.92	Slc39a10	protein_coding	solute carrier family 39 member 10 [Source:RGD Symbol;Acc:1307321]
ENSRNOG00000058157	33.4725	0.963495	0.35649	2.70273	0.00687729	0.0205509	38.4481	45.6629	48.5389	23.1327	24.8823	20.1702	Ldlrad3	protein_coding	low density lipoprotein receptor class A domain containing 3 [Source:RGD Symbol;Acc:1307846]
ENSRNOG00000024904	47.8156	0.963064	0.369351	2.60745	0.00912196	0.0262089	52.3321	72.8663	64.4243	51.2943	21.772	24.2042	Pla2g4e	protein_coding	phospholipase A2, group IVE [Source:RGD Symbol;Acc:1310595]
ENSRNOG00000019959	596.357	0.962885	0.143176	6.7252	1.75349e-11	3.13345e-10	849.062	829.705	686.604	421.418	395.007	396.344	Kcnc3	protein_coding	potassium voltage-gated channel subfamily C member 3 [Source:RGD Symbol;Acc:621358]
ENSRNOG00000014876	925.898	0.962246	0.126702	7.59456	3.08841e-14	8.43339e-13	1174.8	1305.76	1190.53	667.832	636.573	579.892	Lpin2	protein_coding	lipin 2 [Source:RGD Symbol;Acc:1304588]
ENSRNOG00000038909	82.1421	0.961887	0.295562	3.25443	0.00113618	0.00429769	79.0322	107.842	138.556	72.4155	44.5808	50.4254	Pou3f3	protein_coding	POU class 3 homeobox 3 [Source:RGD Symbol;Acc:619768]
ENSRNOG00000023643	279.281	0.961691	0.231323	4.15735	3.21954e-05	0.000182813	370.597	471.202	265.64	156.9	180.397	230.948	Mmp17	protein_coding	matrix metallopeptidase 17 [Source:RGD Symbol;Acc:1311541]
ENSRNOG00000017012	146.973	0.961486	0.222899	4.31355	1.60657e-05	9.81013e-05	244.573	158.363	180.035	96.554	96.419	105.893	Coq7	protein_coding	coenzyme Q7, hydroxylase [Source:RGD Symbol;Acc:2381]
ENSRNOG00000023449	250.934	0.961362	0.200194	4.80215	1.56975e-06	1.18581e-05	400.501	336.157	258.58	156.9	165.882	187.582	Atg9b	protein_coding	autophagy related 9B [Source:RGD Symbol;Acc:1560887]
ENSRNOG00000005017	147.628	0.960774	0.226576	4.24041	2.23111e-05	0.000132039	221.077	209.855	154.442	102.589	116.117	81.6891	RGD1566369	protein_coding	similar to ribosomal protein S8 [Source:RGD Symbol;Acc:1566369]
ENSRNOG00000015596	57.2777	0.960275	0.344116	2.79056	0.00526172	0.0163583	55.5361	108.814	62.6593	41.2366	29.0294	46.3914	Efhd1	protein_coding	EF-hand domain family, member D1 [Source:RGD Symbol;Acc:1559565]
ENSRNOG00000008177	211.222	0.9599	0.185416	5.177	2.25479e-07	2.00515e-06	277.681	317.697	241.812	131.756	143.073	155.31	Pim2	protein_coding	Pim-2 proto-oncogene, serine/threonine kinase [Source:RGD Symbol;Acc:1560759]
ENSRNOG00000062856	3523.47	0.959648	0.169814	5.65117	1.59355e-08	1.76609e-07	5056.99	3517.01	5387.81	2259.97	2239.41	2679.61		protein_coding
ENSRNOG00000015455	1810.63	0.958701	0.147386	6.5047	7.78496e-11	1.26978e-09	2798.17	2408.47	1967.15	1241.12	1228.56	1220.29	Spr	protein_coding	sepiapterin reductase [Source:RGD Symbol;Acc:3753]
ENSRNOG00000013721	250.953	0.957126	0.181511	5.27311	1.34131e-07	1.25101e-06	354.577	283.693	355.658	188.079	147.22	176.489	Nepro	protein_coding	nucleolus and neural progenitor protein [Source:RGD Symbol;Acc:1311458]
ENSRNOG00000069591	35.3167	0.956742	0.394268	2.42663	0.0152398	0.0406745	28.8361	64.1224	46.7738	21.1212	22.8088	28.2382	Hoxd11	protein_coding	homeobox D11 [Source:RGD Symbol;Acc:7730597]
ENSRNOG00000016411	1322.69	0.956607	0.164145	5.82782	5.61549e-09	6.70862e-08	2049.5	1830.4	1358.21	840.825	909.241	947.997	Rps12	protein_coding	ribosomal protein S12 [Source:RGD Symbol;Acc:62024]
ENSRNOG00000036839	3526.15	0.956201	0.165172	5.78912	7.07577e-09	8.34186e-08	5675.37	3652.06	4634.14	2250.92	2321.31	2623.13	Hnrnpa1	protein_coding	heterogeneous nuclear ribonucleoprotein A1 [Source:RGD Symbol;Acc:69234]
ENSRNOG00000011116	230.627	0.95553	0.163322	5.85059	4.89832e-09	5.90994e-08	319.333	297.295	296.528	156.9	150.331	163.378	Snx25	protein_coding	sorting nexin 25 [Source:RGD Symbol;Acc:1310150]
ENSRNOG00000016754	547.783	0.955503	0.148863	6.41869	1.3745e-10	2.1671e-09	783.914	755.867	629.24	379.176	343.169	395.335	Bcs1l	protein_coding	BCS1 homolog, ubiquinol-cytochrome c reductase complex chaperone [Source:RGD Symbol;Acc:1359658]
ENSRNOG00000025120	73.1715	0.955129	0.28016	3.40923	0.000651475	0.00263502	98.2562	105.899	85.6049	41.2366	41.4705	66.5615	Gli1	protein_coding	GLI family zinc finger 1 [Source:RGD Symbol;Acc:621673]
ENSRNOG00000019453	5229.39	0.955095	0.150921	6.32843	2.4766e-10	3.72191e-09	7815.64	7401.28	5483.13	3337.15	3560.24	3778.88	Rps5	protein_coding	ribosomal protein S5 [Source:RGD Symbol;Acc:3601]
ENSRNOG00000013287	100.066	0.954685	0.324455	2.94243	0.00325652	0.0108161	95.0522	182.652	118.258	42.2424	67.3896	94.7997	Sall2	protein_coding	spalt-like transcription factor 2 [Source:RGD Symbol;Acc:1309272]
ENSRNOG00000005753	465.782	0.954586	0.222678	4.28685	1.81227e-05	0.000109134	815.954	459.544	568.346	255.466	315.176	380.207	Alg13	protein_coding	ALG13, UDP-N-acetylglucosaminyltransferase subunit [Source:RGD Symbol;Acc:1359416]
ENSRNOG00000026178	1041.43	0.954081	0.163074	5.85059	4.89825e-09	5.90994e-08	1661.81	1295.08	1164.93	628.607	758.911	739.236	Adpgk	protein_coding	ADP-dependent glucokinase [Source:RGD Symbol;Acc:1306103]
ENSRNOG00000003654	2119.66	0.95379	0.106031	8.99535	2.35484e-19	1.20302e-17	2847.3	2861.22	2679.35	1419.14	1458.73	1452.25	Cldn6	protein_coding	claudin 9 [Source:RGD Symbol;Acc:1308999]
ENSRNOG00000007862	1393.61	0.953786	0.145042	6.57591	4.8356e-11	8.14488e-10	2082.61	1835.26	1597.37	905.194	882.285	1058.93	Acat1	protein_coding	acetyl-CoA acetyltransferase 1 [Source:RGD Symbol;Acc:2016]
ENSRNOG00000001793	3017.52	0.953056	0.150636	6.32686	2.50198e-10	3.75673e-09	3704.9	4850.95	3382.72	2064.85	2112.92	1988.78	Heg1	protein_coding	heart development protein with EGF-like domains 1 [Source:RGD Symbol;Acc:1564641]
ENSRNOG00000029370	61.0534	0.952116	0.288485	3.30041	0.000965452	0.00372348	71.5562	92.2973	77.6622	43.2482	32.1397	49.4169	Abhd3	protein_coding	abhydrolase domain containing 3, phospholipase [Source:RGD Symbol;Acc:1310655]
ENSRNOG00000003207	74.1113	0.951282	0.282647	3.36562	0.000763718	0.00302984	75.8282	125.33	91.7826	45.2597	58.0587	48.4084	Fmnl1	protein_coding	formin-like 1 [Source:RGD Symbol;Acc:1311042]
ENSRNOG00000068427	150.201	0.950841	0.220133	4.31939	1.5646e-05	9.58132e-05	246.709	182.652	165.032	110.635	93.3087	102.868		protein_coding	similar to solute carrier family 25, member 5 [Source:RGD Symbol;Acc:1585105]
ENSRNOG00000069389	235.383	0.95042	0.181766	5.22881	1.70602e-07	1.56036e-06	347.101	285.636	298.293	181.039	136.853	163.378		protein_coding
ENSRNOG00000058916	38.1519	0.950344	0.348138	2.7298	0.00633737	0.0191869	43.7881	50.5206	56.4816	26.1501	19.6985	32.2723	Ccdc65	protein_coding	coiled-coil domain containing 65 [Source:RGD Symbol;Acc:1595842]
ENSRNOG00000065195	89.968	0.950286	0.238357	3.98683	6.69632e-05	0.00034987	111.072	136.989	107.668	57.329	62.2058	64.5445		protein_coding
ENSRNOG00000033330	59.6401	0.949854	0.293791	3.2331	0.00122455	0.00457646	92.9162	68.0086	75.0146	50.2886	37.3235	34.2893	Skida1	protein_coding	SKI/DACH domain containing 1 [Source:RGD Symbol;Acc:1588196]
ENSRNOG00000042758	170.623	0.949647	0.190307	4.99007	6.03585e-07	4.97249e-06	205.057	229.286	240.047	127.733	101.603	120.012	Tmem243	protein_coding	transmembrane protein 243 [Source:RGD Symbol;Acc:1562351]
ENSRNOG00000032630	184.403	0.949365	0.192863	4.92247	8.54575e-07	6.835e-06	285.157	213.741	230.339	133.768	124.412	119.004	Mrps28	protein_coding	mitochondrial ribosomal protein S28 [Source:RGD Symbol;Acc:1597461]
ENSRNOG00000061358	182.745	0.94817	0.230462	4.11421	3.88511e-05	0.000215992	295.837	166.135	260.345	124.716	123.375	126.063	AC129365.1	protein_coding
ENSRNOG00000065543	325.607	0.948004	0.184319	5.14328	2.69983e-07	2.37239e-06	470.989	479.946	336.242	230.322	202.169	233.974		protein_coding
ENSRNOG00000005788	441.888	0.947934	0.219579	4.31706	1.58122e-05	9.66922e-05	748.67	400.279	597.469	263.512	295.477	345.918	Cdk5rap2	protein_coding	CDK5 regulatory subunit associated protein 2 [Source:RGD Symbol;Acc:708451]
ENSRNOG00000003262	38.6827	0.94784	0.365617	2.59244	0.00952981	0.0272289	49.1281	64.1224	39.7136	25.1443	19.6985	34.2893	Cacng4	protein_coding	calcium voltage-gated channel auxiliary subunit gamma 4 [Source:RGD Symbol;Acc:628804]
ENSRNOG00000055648	445.035	0.947539	0.191301	4.95313	7.30299e-07	5.93307e-06	685.658	588.76	484.506	265.524	270.595	375.165	Haus7	protein_coding	HAUS augmin-like complex, subunit 7 [Source:MGI Symbol;Acc:MGI:1920988]
ENSRNOG00000011094	116.552	0.947511	0.246839	3.83858	0.000123749	0.000607568	175.152	109.785	175.622	82.4733	72.5734	83.7062	Efcab6	protein_coding	EF-hand calcium binding domain 6 [Source:MGI Symbol;Acc:MGI:1924877]
ENSRNOG00000014776	292.027	0.947476	0.23193	4.08517	4.40437e-05	0.000241234	263.797	512.007	377.721	193.108	226.014	179.514	Adcy7	protein_coding	adenylate cyclase 7 [Source:RGD Symbol;Acc:619966]
ENSRNOG00000001143	425.222	0.94721	0.196608	4.81777	1.45173e-06	1.10698e-05	699.542	486.747	494.214	254.46	265.411	350.961	Cit	protein_coding	citron rho-interacting serine/threonine kinase [Source:RGD Symbol;Acc:70878]
ENSRNOG00000014797	214.916	0.947151	0.203276	4.65943	3.1708e-06	2.25603e-05	220.009	331.299	297.411	135.779	163.809	141.191	Tmbim1	protein_coding	transmembrane BAX inhibitor motif containing 1 [Source:RGD Symbol;Acc:1359409]
ENSRNOG00000029560	58.1675	0.946912	0.302874	3.12643	0.00176946	0.00632129	81.1682	92.2973	56.4816	35.202	42.5073	41.3488	AABR07072272.1	protein_coding	ribosomal protein L36-like [Source:RGD Symbol;Acc:2322117]
ENSRNOG00000016961	3889.3	0.945273	0.174526	5.41623	6.08671e-08	6.05893e-07	5052.72	6470.53	3836.34	2668.31	2631.3	2676.58	Rps27	protein_coding	ribosomal protein S27 [Source:RGD Symbol;Acc:621045]
ENSRNOG00000047319	739.058	0.944652	0.230476	4.09869	4.15491e-05	0.000229268	1235.68	651.911	1030.79	398.285	490.389	627.292	Caprin2	protein_coding	caprin family member 2 [Source:RGD Symbol;Acc:1593683]
ENSRNOG00000063395	48.748	0.944398	0.322739	2.9262	0.00343135	0.0113019	74.7602	62.1793	55.5991	26.1501	43.544	30.2552		protein_coding
ENSRNOG00000002241	1463.96	0.943653	0.122822	7.68307	1.55322e-14	4.43345e-13	1887.16	2120.9	1771.23	981.633	990.109	1032.71	Hspbap1	protein_coding	HSPB1 associated protein 1 [Source:RGD Symbol;Acc:620870]
ENSRNOG00000001726	100.154	0.943416	0.301772	3.12625	0.0017705	0.0063235	117.48	192.367	85.6049	61.3521	70.4999	73.6211	Tmem44	protein_coding	transmembrane protein 44 [Source:RGD Symbol;Acc:1563737]
ENSRNOG00000013046	268.929	0.942513	0.158728	5.93791	2.88682e-09	3.66496e-08	380.209	347.815	333.594	182.045	177.286	192.625	Tram2	protein_coding	translocation associated membrane protein 2 [Source:RGD Symbol;Acc:1589151]
ENSRNOG00000016119	306.701	0.942444	0.217774	4.32763	1.50723e-05	9.28012e-05	327.877	539.211	343.302	242.391	190.764	196.659	Fzd7	protein_coding	frizzled class receptor 7 [Source:RGD Symbol;Acc:2321905]
ENSRNOG00000001991	2229.28	0.942431	0.132076	7.13554	9.64076e-13	2.12171e-11	2906.04	3315.9	2576.09	1483.51	1480.5	1613.61	Atp5po	protein_coding	ATP synthase peripheral stalk subunit OSCP [Source:RGD Symbol;Acc:621379]
ENSRNOG00000006052	2598.31	0.941944	0.180522	5.21789	1.80975e-07	1.64815e-06	4434.35	2877.73	2941.46	1602.19	1726.21	2007.94	Sulf2	protein_coding	sulfatase 2 [Source:RGD Symbol;Acc:1305078]
ENSRNOG00000042547	138.553	0.941762	0.230494	4.08584	4.3917e-05	0.000240772	201.852	204.026	141.204	107.618	78.794	97.8253	AABR07001902.1	protein_coding	similar to 60S ribosomal protein L18a [Source:RGD Symbol;Acc:1565566]
ENSRNOG00000029574	7643.22	0.941595	0.137911	6.82754	8.63854e-12	1.62565e-10	10782.6	11140.8	8234.84	5259.18	5213.88	5228.11	Rps4x	protein_coding	ribosomal protein S4, X-linked, pseudogene 9 [Source:RGD Symbol;Acc:3600]
ENSRNOG00000015084	105.64	0.940407	0.318663	2.9511	0.00316642	0.0105642	107.868	192.367	116.493	106.612	58.0587	52.4424	Necab2	protein_coding	N-terminal EF-hand calcium binding protein 2 [Source:RGD Symbol;Acc:621844]
ENSRNOG00000021395	6135.89	0.940009	0.138467	6.78869	1.13153e-11	2.09008e-10	8458.58	9078.17	6664.83	4196.08	4057.89	4359.78		protein_coding	ribosomal protein S8-like [Source:RGD Symbol;Acc:2322993]
ENSRNOG00000015810	433.855	0.93989	0.204152	4.60389	4.1468e-06	2.88529e-05	745.466	478.975	487.154	248.426	321.397	321.714	Trip13	protein_coding	thyroid hormone receptor interactor 13 [Source:RGD Symbol;Acc:1308516]
ENSRNOG00000008180	4008.01	0.939888	0.151949	6.18556	6.18809e-10	8.75077e-09	5076.22	6351.03	4380.85	2586.84	2717.36	2935.77	Lyn	protein_coding	LYN proto-oncogene, Src family tyrosine kinase [Source:RGD Symbol;Acc:621017]
ENSRNOG00000009663	1184.38	0.939152	0.145829	6.44009	1.19402e-10	1.9055e-09	1836.96	1429.15	1404.98	803.611	769.278	862.274	Apex1	protein_coding	apurinic/apyrimidinic endodeoxyribonuclease 1 [Source:RGD Symbol;Acc:2126]
ENSRNOG00000026280	234.684	0.93859	0.19931	4.70921	2.48682e-06	1.8064e-05	355.645	247.745	322.122	149.86	145.147	187.582	Mettl4	protein_coding	methyltransferase like 4 [Source:RGD Symbol;Acc:1306451]
ENSRNOG00000047005	547.646	0.938418	0.146656	6.39878	1.56619e-10	2.44441e-09	754.01	777.241	628.358	364.089	360.794	401.386	Kcnk5	protein_coding	potassium two pore domain channel subfamily K member 5 [Source:RGD Symbol;Acc:1564985]
ENSRNOG00000021401	46.9028	0.938125	0.340586	2.75444	0.00587923	0.0180114	63.0122	69.9517	52.069	27.1558	23.8455	45.3829	Lpar5	protein_coding	lysophosphatidic acid receptor 5 [Source:RGD Symbol;Acc:1562580]
ENSRNOG00000002579	383.74	0.937593	0.203467	4.60809	4.06393e-06	2.83226e-05	419.725	531.438	561.286	341.962	231.198	216.829	Parm1	protein_coding	prostate androgen-regulated mucin-like protein 1 [Source:RGD Symbol;Acc:708342]
ENSRNOG00000061579	231.695	0.936613	0.186804	5.01388	5.33445e-07	4.44415e-06	283.021	366.275	263.875	155.895	162.772	158.336	Rpl12-ps1	protein_coding	ribosomal protein L12, pseudogene 1 [Source:RGD Symbol;Acc:1306318]
ENSRNOG00000042387	49.5319	0.936572	0.333593	2.80752	0.00499238	0.0156606	87.5762	49.5491	58.2466	28.1616	38.3602	35.2978	Slc25a6	protein_coding	solute carrier family 25 member 6 [Source:RGD Symbol;Acc:1560896]
ENSRNOG00000030101	272.397	0.936537	0.212404	4.40924	1.03736e-05	6.63944e-05	454.969	322.555	296.528	192.102	152.404	215.821	Traip	protein_coding	TRAF-interacting protein [Source:RGD Symbol;Acc:1309761]
ENSRNOG00000018645	17865.4	0.936446	0.15855	5.9063	3.49886e-09	4.34789e-08	25073.5	27382.2	17949.7	11861.1	12099	12827.2	Rpsa	protein_coding	ribosomal protein SA [Source:RGD Symbol;Acc:71026]
ENSRNOG00000038572	405.076	0.935676	0.294495	3.17722	0.00148692	0.0054085	681.386	283.693	631.005	189.085	290.294	354.995	Ncapg	protein_coding	non-SMC condensin I complex, subunit G [Source:RGD Symbol;Acc:1562646]
ENSRNOG00000001156	674.611	0.935604	0.17237	5.42787	5.70301e-08	5.70033e-07	806.342	1109.51	742.203	443.545	484.168	461.897	Msi1	protein_coding	musashi RNA-binding protein 1 [Source:RGD Symbol;Acc:628778]
ENSRNOG00000000082	325.465	0.935535	0.261112	3.58288	0.000339821	0.00149497	563.905	262.319	456.265	171.987	226.014	272.297	Hltf	protein_coding	helicase-like transcription factor [Source:RGD Symbol;Acc:1309031]
ENSRNOG00000003201	1867.04	0.935455	0.132119	7.08039	1.4375e-12	3.07606e-11	2683.89	2568.78	2103.94	1275.32	1244.12	1326.19	Rps4x	protein_coding	ribosomal protein S4, X-linked [Source:RGD Symbol;Acc:2324318]
ENSRNOG00000003384	35.9642	0.934504	0.391177	2.38895	0.0168965	0.0443653	32.0401	68.9801	40.5961	27.1558	22.8088	24.2042	Hs3st3b1	protein_coding	heparan sulfate-glucosamine 3-sulfotransferase 3B1 [Source:RGD Symbol;Acc:1307326]
ENSRNOG00000013220	934.429	0.934492	0.197322	4.73587	2.18115e-06	1.60353e-05	1139.56	1623.46	917.826	602.457	707.072	616.198	Arhgap45	protein_coding	Rho GTPase activating protein 45 [Source:RGD Symbol;Acc:1308662]
ENSRNOG00000000459	166.955	0.934362	0.208591	4.47939	7.4856e-06	4.93969e-05	221.077	258.433	178.27	115.664	124.412	103.876	Psmb9	protein_coding	proteasome 20S subunit beta 9 [Source:RGD Symbol;Acc:3427]
ENSRNOG00000007002	2084.11	0.933514	0.154134	6.05652	1.39094e-09	1.85154e-08	3042.74	2335.61	2829.37	1474.46	1207.83	1614.62	Lif	protein_coding	LIF, interleukin 6 family cytokine [Source:RGD Symbol;Acc:620865]
ENSRNOG00000017601	85.255	0.932712	0.246216	3.78818	0.000151753	0.000728047	110.004	112.7	112.963	70.404	58.0587	47.3999	Srd5a1	protein_coding	steroid 5 alpha-reductase 1 [Source:RGD Symbol;Acc:3757]
ENSRNOG00000016580	2570.48	0.931943	0.15002	6.21213	5.22707e-10	7.48509e-09	4013.55	3351.85	2754.36	1750.04	1743.84	1809.26	Rps23	protein_coding	ribosomal protein S23 [Source:RGD Symbol;Acc:621039]
ENSRNOG00000008140	4417.87	0.9316	0.15207	6.12615	9.00321e-10	1.23618e-08	6311.9	6534.65	4544.12	3072.63	2921.6	3122.34	Rpl15	protein_coding	ribosomal protein L15 [Source:RGD Symbol;Acc:621181]
ENSRNOG00000019620	204.173	0.93125	0.192436	4.83926	1.30325e-06	1.00412e-05	316.129	238.03	249.755	149.86	147.22	124.046	Pmf1	protein_coding	polyamine-modulated factor 1 [Source:RGD Symbol;Acc:1584694]
ENSRNOG00000016896	16987.8	0.93112	0.152149	6.11979	9.36975e-10	1.28237e-08	24543.8	24772.6	17545.5	10824.1	11815	12425.8	Rpl3	protein_coding	ribosomal protein L3 [Source:RGD Symbol;Acc:735105]
ENSRNOG00000003401	4086.5	0.931046	0.142109	6.55161	5.69181e-11	9.48375e-10	5844.11	5895.37	4344.67	2798.06	2783.71	2853.07	AABR07029195.1	protein_coding
ENSRNOG00000054625	1719.68	0.930821	0.207828	4.47879	7.50661e-06	4.94971e-05	2932.74	1580.71	2254.85	1119.42	1030.54	1399.81	Fhod1	protein_coding	formin homology 2 domain containing 1 [Source:RGD Symbol;Acc:1589776]
ENSRNOG00000024420	179.717	0.929941	0.221872	4.19135	2.77302e-05	0.00016024	280.885	174.879	251.52	112.646	118.191	140.183	Eme1	protein_coding	essential meiotic structure-specific endonuclease 1 [Source:RGD Symbol;Acc:1309067]
ENSRNOG00000031052	173.242	0.92962	0.221717	4.19282	2.75512e-05	0.000159314	243.505	268.148	170.327	128.739	103.676	125.055		protein_coding	ribosomal protein P2-like [Source:RGD Symbol;Acc:2324107]
ENSRNOG00000002636	48.2075	0.92939	0.378838	2.45327	0.0141565	0.0381906	70.4882	79.6672	39.7136	29.1674	22.8088	47.3999	Abat	protein_coding	4-aminobutyrate aminotransferase [Source:RGD Symbol;Acc:620948]
ENSRNOG00000063076	38.4064	0.929206	0.367573	2.52795	0.0114731	0.0318766	63.0122	48.5775	39.7136	24.1385	19.6985	35.2978		protein_coding
ENSRNOG00000008704	1891.76	0.928004	0.147676	6.28405	3.2986e-10	4.87117e-09	2926.33	2412.36	2102.17	1249.17	1261.74	1398.8	Tmem97	protein_coding	nemo like kinase [Source:RGD Symbol;Acc:1561602]
ENSRNOG00000007077	7119.49	0.927651	0.155648	5.95992	2.52364e-09	3.23042e-08	11413.7	7873.45	8711.4	4667.78	4654.03	5396.53	Fem1b	protein_coding	fem-1 homolog B [Source:RGD Symbol;Acc:1304569]
ENSRNOG00000002115	2973.19	0.927551	0.131255	7.06678	1.58568e-12	3.37194e-11	4229.29	3976.56	3486.86	2227.78	1835.07	2083.58	Sod1	protein_coding	superoxide dismutase 1 [Source:RGD Symbol;Acc:3731]
ENSRNOG00000064701	31.0566	0.927151	0.384315	2.41248	0.0158446	0.0420511	39.5161	43.7198	38.8311	20.1154	29.0294	15.1276	Ncs1	protein_coding	neuronal calcium sensor 1 [Source:RGD Symbol;Acc:68417]
ENSRNOG00000032297	1173.75	0.926545	0.190109	4.87377	1.0949e-06	8.56784e-06	1921.34	1575.86	1118.16	753.323	767.205	906.649	Msmo1	protein_coding	methylsterol monooxygenase 1 [Source:RGD Symbol;Acc:620281]
ENSRNOG00000046848	131.498	0.925833	0.215083	4.30453	1.67337e-05	0.000101633	193.308	171.965	151.794	85.4906	105.75	80.6806	PCOLCE2	protein_coding	procollagen C-endopeptidase enhancer 2 [Source:RGD Symbol;Acc:1595195]
ENSRNOG00000011025	788.978	0.925765	0.186699	4.95861	7.10011e-07	5.77376e-06	1139.56	739.35	1222.3	520.99	566.073	545.603	Trmt10a	protein_coding	tRNA methyltransferase 10A [Source:RGD Symbol;Acc:1594565]
ENSRNOG00000007302	559.26	0.925664	0.148833	6.21948	4.9881e-10	7.19132e-09	631.19	811.245	755.441	364.089	403.301	390.293	Fbn1	protein_coding	fibrillin 1 [Source:RGD Symbol;Acc:620908]
ENSRNOG00000013057	630.735	0.924972	0.256132	3.61131	0.000304659	0.00135573	1166.26	497.434	815.453	363.083	415.742	526.441	Prc1	protein_coding	protein regulator of cytokinesis 1 [Source:RGD Symbol;Acc:1311754]
ENSRNOG00000019560	136.394	0.924699	0.258049	3.58342	0.000339128	0.0014923	152.724	244.831	138.556	105.606	79.8308	96.8168	Pde2a	protein_coding	phosphodiesterase 2A [Source:RGD Symbol;Acc:620965]
ENSRNOG00000049121	2409.48	0.924375	0.119172	7.75662	8.72203e-15	2.57156e-13	3480.62	3093.42	2894.68	1692.71	1615.28	1680.17	Bysl	protein_coding	bystin-like [Source:RGD Symbol;Acc:727959]
ENSRNOG00000050137	51.6194	0.924164	0.296647	3.11536	0.0018372	0.00653997	77.9642	64.1224	60.8942	33.1905	34.2132	39.3318	Ajap1	protein_coding	adherens junctions associated protein 1 [Source:RGD Symbol;Acc:1590138]
ENSRNOG00000012151	200.123	0.923716	0.200144	4.61526	3.92601e-06	2.74401e-05	286.225	277.864	222.396	111.641	150.331	152.285	Itpripl1	protein_coding	ITPRIP like 1 [Source:RGD Symbol;Acc:1564158]
ENSRNOG00000068362	64.7092	0.923694	0.29404	3.14139	0.00168147	0.00603996	61.9442	92.2973	99.7253	49.2828	47.6911	37.3148		protein_coding
ENSRNOG00000027365	67.2487	0.921567	0.285064	3.23284	0.00122564	0.00457953	79.0322	112.7	72.367	47.2713	49.7646	42.3573	Hoxa4	protein_coding	homeo box A4 [Source:RGD Symbol;Acc:2814]
ENSRNOG00000006589	2825.97	0.921321	0.133667	6.89267	5.47553e-12	1.06946e-10	3988.99	3923.12	3185.03	1843.58	1896.24	2118.88	Mif	protein_coding	macrophage migration inhibitory factor [Source:RGD Symbol;Acc:621163]
ENSRNOG00000052256	329.93	0.921254	0.214757	4.28976	1.78866e-05	0.000107865	407.977	566.414	321.239	201.154	248.823	233.974	Dact3	protein_coding	dishevelled-binding antagonist of beta-catenin 3 [Source:RGD Symbol;Acc:1563892]
ENSRNOG00000062954	112.941	0.920789	0.231792	3.97248	7.11275e-05	0.000369472	152.724	169.05	121.788	81.4675	86.0513	66.5615		protein_coding
ENSRNOG00000031381	101.108	0.920181	0.25796	3.56714	0.000360897	0.00157668	160.2	140.875	96.1952	78.4502	67.3896	63.536	AC129049.1	protein_coding	similar to 60S ribosomal protein L8 [Source:RGD Symbol;Acc:1561333]
ENSRNOG00000000500	33.7547	0.919976	0.390186	2.35779	0.0183842	0.0477048	46.9921	48.5775	37.066	33.1905	14.5147	22.1872	Scube3	protein_coding	signal peptide, CUB domain and EGF like domain containing 3 [Source:RGD Symbol;Acc:1304880]
ENSRNOG00000032656	64.1383	0.919249	0.313727	2.93009	0.00338866	0.0111959	66.2162	117.558	67.9544	42.2424	40.4338	50.4254	Ptprt	protein_coding	protein tyrosine phosphatase, receptor type, T [Source:RGD Symbol;Acc:1309653]
ENSRNOG00000009972	1020.29	0.919146	0.132347	6.94498	3.78516e-12	7.60249e-11	1461.03	1340.74	1202.88	655.763	740.249	721.083	Rara	protein_coding	retinoic acid receptor, alpha [Source:RGD Symbol;Acc:3534]
ENSRNOG00000015113	215.321	0.918816	0.219368	4.18847	2.80847e-05	0.000161958	261.661	356.559	226.809	121.698	164.845	160.353	Mocos	protein_coding	molybdenum cofactor sulfurase [Source:RGD Symbol;Acc:1308496]
ENSRNOG00000020594	404.226	0.9187	0.146177	6.28484	3.28199e-10	4.85084e-09	548.953	555.727	481.859	294.691	278.889	265.238	Rhbdf1	protein_coding	rhomboid 5 homolog 1 [Source:RGD Symbol;Acc:1305075]
ENSRNOG00000008956	86.7269	0.917732	0.246262	3.72665	0.000194042	0.000905386	122.82	121.444	96.1952	68.3925	58.0587	53.4509	Cdkn2c	protein_coding	cyclin-dependent kinase inhibitor 2C [Source:RGD Symbol;Acc:2325]
ENSRNOG00000050067	1012.1	0.917572	0.148785	6.16708	6.95618e-10	9.73179e-09	1487.73	1397.09	1086.39	695.994	685.3	720.075		protein_coding	ribosomal protein S9-like [Source:RGD Symbol;Acc:2320851]
ENSRNOG00000018042	319.349	0.917204	0.194319	4.7201	2.35734e-06	1.72116e-05	510.505	372.104	370.66	249.431	181.434	231.957	Mrpl48	protein_coding	mitochondrial ribosomal protein L48 [Source:RGD Symbol;Acc:1307576]
ENSRNOG00000036677	4948.74	0.917133	0.139056	6.59541	4.2407e-11	7.19987e-10	7681.07	6045.96	5686.11	3334.13	3389.18	3556	Slc16a3	protein_coding	solute carrier family 16 member 3 [Source:RGD Symbol;Acc:620603]
ENSRNOG00000003158	218.788	0.916531	0.192743	4.7552	1.98254e-06	1.46703e-05	323.605	300.209	234.752	146.843	137.889	169.429	AABR07037343.1	protein_coding	similar to 60S ribosomal protein L35 [Source:RGD Symbol;Acc:1562863]
ENSRNOG00000023285	34.2712	0.916254	0.352334	2.60052	0.00930815	0.0266737	50.1961	43.7198	40.5961	27.1558	21.772	22.1872	Akr1b1-ps2	protein_coding	aldo-keto reductase family 1, member B1 (aldose reductase), pseudogene 2 [Source:RGD Symbol;Acc:1560120]
ENSRNOG00000008892	563.313	0.915298	0.178263	5.13455	2.82818e-07	2.47877e-06	896.054	634.423	678.662	331.905	398.117	440.718	Parp2	protein_coding	poly (ADP-ribose) polymerase 2 [Source:RGD Symbol;Acc:1310568]
ENSRNOG00000008810	829.538	0.914338	0.124065	7.36982	1.7086e-13	4.18829e-12	1057.32	1114.37	1080.21	613.521	533.933	577.875	Nsmf	protein_coding	NMDA receptor synaptonuclear signaling and neuronal migration factor [Source:RGD Symbol;Acc:619819]
ENSRNOG00000039745	82.6499	0.914019	0.263286	3.47158	0.000517401	0.00215577	118.548	115.615	90.0175	48.277	51.8382	71.6041	Pm20d1	protein_coding	peptidase M20 domain containing 1 [Source:RGD Symbol;Acc:1564063]
ENSRNOG00000036649	1419.52	0.914003	0.152482	5.99417	2.0453e-09	2.6683e-08	2218.24	1811.94	1534.71	989.679	961.079	1001.45	Pwwp2b	protein_coding	PWWP domain containing 2B [Source:RGD Symbol;Acc:1307108]
ENSRNOG00000046946	69.7191	0.913395	0.282069	3.23819	0.00120289	0.00450639	77.9642	98.1266	97.0777	63.3636	40.4338	41.3488	Ptchd3	protein_coding	patched domain containing 3 [Source:RGD Symbol;Acc:1590039]
ENSRNOG00000024975	132.866	0.912829	0.213869	4.26817	1.97084e-05	0.000117683	174.084	191.396	155.324	108.623	87.0881	80.6806	Atp8b3	protein_coding	ATPase phospholipid transporting 8B3 [Source:RGD Symbol;Acc:1307622]
ENSRNOG00000015860	140.539	0.912512	0.239975	3.80253	0.000143223	0.000691406	194.376	151.562	204.746	79.4559	85.0146	128.081	Gipr	protein_coding	gastric inhibitory polypeptide receptor [Source:RGD Symbol;Acc:2689]
ENSRNOG00000008106	5742.37	0.911515	0.135862	6.70914	1.95772e-11	3.46564e-10	8601.69	7422.65	6471.55	3749.52	3943.85	4264.98	Shmt2	protein_coding	serine hydroxymethyltransferase 2 [Source:RGD Symbol;Acc:1308582]
ENSRNOG00000000640	35.7062	0.911426	0.366885	2.48423	0.0129832	0.0354355	50.1961	55.3784	34.4185	20.1154	24.8823	29.2467	Egr2	protein_coding	early growth response 2 [Source:RGD Symbol;Acc:621608]
ENSRNOG00000014486	54.6422	0.911201	0.288652	3.15674	0.00159544	0.00575767	71.5562	61.2077	81.1923	37.2135	38.3602	38.3233	Rfx3	protein_coding	regulatory factor X3 [Source:RGD Symbol;Acc:1307779]
ENSRNOG00000049378	882.463	0.910727	0.124752	7.30028	2.87174e-13	6.77587e-12	1203.64	1144.49	1108.45	576.307	601.323	660.573	Dennd5b	protein_coding	DENN domain containing 5B [Source:RGD Symbol;Acc:2318606]
ENSRNOG00000012478	42.5201	0.910718	0.377848	2.41028	0.0159403	0.0422789	44.8561	54.4069	67.0719	31.1789	41.4705	16.1361	Shox2	protein_coding	short stature homeobox 2 [Source:RGD Symbol;Acc:3674]
ENSRNOG00000012872	535.362	0.910663	0.220908	4.12237	3.75001e-05	0.000209233	906.734	459.544	730.731	330.899	393.97	390.293	Carnmt1	protein_coding	carnosine N-methyltransferase 1 [Source:RGD Symbol;Acc:1311863]
ENSRNOG00000016148	2123.87	0.90968	0.146698	6.20105	5.60868e-10	8.01133e-09	3305.47	2461.91	2549.61	1401.04	1430.73	1594.45	Gtse1	protein_coding	G-2 and S-phase expressed 1 [Source:RGD Symbol;Acc:1563164]
ENSRNOG00000060063	448.954	0.909211	0.165396	5.49716	3.85949e-08	3.97684e-07	681.386	512.007	564.816	316.818	276.816	341.884		protein_coding
ENSRNOG00000016368	99.1327	0.909179	0.30529	2.97808	0.00290059	0.009779	195.444	94.2404	98.8428	77.4444	64.2793	64.5445	Ppp1r14c	protein_coding	protein phosphatase 1, regulatory (inhibitor) subunit 14c [Source:RGD Symbol;Acc:620538]
ENSRNOG00000008516	953.647	0.90834	0.14866	6.11018	9.95206e-10	1.35661e-08	1262.38	1434.01	1036.97	671.855	650.05	666.624	AABR07049516.1	protein_coding	similar to 60S ribosomal protein L32 [Source:RGD Symbol;Acc:1586416]
ENSRNOG00000016387	1662.25	0.908258	0.146333	6.2068	5.40728e-10	7.73014e-09	2414.75	2323.95	1768.58	1207.93	1119.7	1138.61	Rpl34	protein_coding	ribosomal protein L34 [Source:RGD Symbol;Acc:1309402]
ENSRNOG00000023433	104.337	0.908075	0.266774	3.40391	0.000664282	0.00267918	108.936	185.566	113.846	77.4444	75.6837	64.5445	Gata6	protein_coding	GATA binding protein 6 [Source:RGD Symbol;Acc:2666]
ENSRNOG00000012534	181.429	0.907531	0.203701	4.45521	8.38099e-06	5.46274e-05	232.825	208.883	268.288	133.768	101.603	143.208	Mfsd10	protein_coding	major facilitator superfamily domain containing 10 [Source:RGD Symbol;Acc:1311900]
ENSRNOG00000070133	49.677	0.907506	0.336577	2.69628	0.00701183	0.0208725	66.2162	81.6103	46.7738	41.2366	25.9191	36.3063		protein_coding
ENSRNOG00000048320	2427.18	0.907199	0.13906	6.52378	6.85581e-11	1.13015e-09	3263.82	3563.65	2671.4	1683.66	1592.47	1788.08	Ndufa11	protein_coding	NADH:ubiquinone oxidoreductase subunit A11 [Source:RGD Symbol;Acc:1303292]
ENSRNOG00000028690	107.801	0.906968	0.248969	3.64289	0.000269589	0.00121361	152.724	166.135	103.255	81.4675	74.6469	68.5785		protein_coding	40S ribosomal protein S17-like [Source:RGD Symbol;Acc:2318320]
ENSRNOG00000012486	643.873	0.906737	0.164527	5.51118	3.56444e-08	3.69295e-07	991.106	724.777	803.98	420.412	413.668	509.297	Prim2	protein_coding	DNA primase subunit 2 [Source:RGD Symbol;Acc:631433]
ENSRNOG00000016189	36.5273	0.906361	0.337155	2.68826	0.00718248	0.0213318	45.9241	46.6344	50.3039	26.1501	26.9558	23.1957	Frmd5	protein_coding	FERM domain containing 5 [Source:RGD Symbol;Acc:1561554]
ENSRNOG00000025142	160.229	0.906013	0.224031	4.04414	5.25151e-05	0.000282449	192.24	194.31	240.047	130.75	122.338	81.6891	Mex3b	protein_coding	mex-3 RNA binding family member B [Source:RGD Symbol;Acc:1306790]
ENSRNOG00000004667	116.915	0.905702	0.349592	2.59074	0.00957702	0.0273317	178.356	77.7241	201.216	51.2943	83.9778	108.919	Gen1	protein_coding	GEN1 Holliday junction 5' flap endonuclease [Source:RGD Symbol;Acc:1559792]
ENSRNOG00000058909	6751.86	0.905246	0.142648	6.34602	2.20954e-10	3.35313e-09	10236.8	8915.92	7257.88	4648.68	4555.54	4896.31	Rps9	protein_coding	ribosomal protein S9 [Source:RGD Symbol;Acc:619889]
ENSRNOG00000005776	192.816	0.905095	0.221099	4.09362	4.24683e-05	0.000233961	278.749	239.973	235.634	100.577	126.485	175.48	Bcl11b	protein_coding	BAF chromatin remodeling complex subunit BCL11B [Source:RGD Symbol;Acc:1311128]
ENSRNOG00000069579	38.3903	0.904509	0.37971	2.38211	0.017214	0.0451084	29.9041	57.3215	62.6593	23.1327	31.1029	26.2212	C1qtnf4	protein_coding	C1q and TNF related 4 [Source:RGD Symbol;Acc:1311006]
ENSRNOG00000026502	135.27	0.902212	0.277137	3.25547	0.00113203	0.00428435	213.601	116.586	198.568	68.3925	98.4925	115.978	Dscc1	protein_coding	DNA replication and sister chromatid cohesion 1 [Source:RGD Symbol;Acc:1561749]
ENSRNOG00000026248	1760.94	0.901536	0.140221	6.42938	1.28124e-10	2.03325e-09	2676.41	2010.14	2195.72	1226.04	1168.43	1288.87	Nmt2	protein_coding	N-myristoyltransferase 2 [Source:RGD Symbol;Acc:1303175]
ENSRNOG00000002821	5955.84	0.901006	0.119392	7.5466	4.46777e-14	1.17838e-12	7611.65	8606.97	7054.02	4063.32	4042.34	4356.75	Phlpp1	protein_coding	PH domain and leucine rich repeat protein phosphatase 1 [Source:RGD Symbol;Acc:621308]
ENSRNOG00000011167	1781.88	0.900988	0.171839	5.24321	1.57804e-07	1.45504e-06	2888.95	2009.17	2065.11	1120.43	1169.47	1438.13	Wdhd1	protein_coding	WD repeat and HMG-box DNA binding protein 1 [Source:RGD Symbol;Acc:1310200]
ENSRNOG00000022060	358.881	0.900611	0.161518	5.5759	2.46253e-08	2.62485e-07	427.201	516.865	458.03	281.616	244.676	224.897	Magi1	protein_coding	membrane associated guanylate kinase, WW and PDZ domain containing 1 [Source:RGD Symbol;Acc:1586025]
ENSRNOG00000009144	889.01	0.900383	0.137399	6.55303	5.63802e-11	9.40333e-10	1139.56	1265.93	1067.86	553.174	647.977	659.564	Lad1	protein_coding	ladinin 1 [Source:RGD Symbol;Acc:1310652]
ENSRNOG00000028883	32.0295	0.899713	0.365245	2.46331	0.013766	0.0373088	40.5841	46.6344	37.9486	22.127	18.6617	26.2212	AABR07072078.1	protein_coding	similar to 60S ribosomal protein L37a [Source:RGD Symbol;Acc:1583665]
ENSRNOG00000068445	1677.66	0.898957	0.171479	5.24238	1.58522e-07	1.46087e-06	2335.72	2593.07	1623.85	1133.5	1210.94	1168.86	Rplp2	protein_coding	ribosomal protein lateral stalk subunit P2 [Source:RGD Symbol;Acc:621775]
ENSRNOG00000066893	1372.86	0.898711	0.137144	6.55307	5.63661e-11	9.40333e-10	1814.54	1959.62	1587.66	903.183	907.168	1064.98	Bcas3	protein_coding	BCAS3, microtubule associated cell migration factor [Source:RGD Symbol;Acc:1560788]
ENSRNOG00000020492	72.8007	0.897965	0.270247	3.32275	0.000891334	0.00346829	104.664	103.956	75.8971	54.3117	42.5073	55.4679	Rps27a-ps28	protein_coding	ribosomal protein S27a, pseudogene 28 [Source:RGD Symbol;Acc:1598012]
ENSRNOG00000027264	132.175	0.89681	0.213413	4.20223	2.64302e-05	0.000153575	179.424	166.135	170.327	84.4848	113.007	79.6721	Dagla	protein_coding	diacylglycerol lipase, alpha [Source:RGD Symbol;Acc:1359461]
ENSRNOG00000007238	2575.5	0.895203	0.148739	6.01861	1.75923e-09	2.30926e-08	3603.44	3764.76	2681.99	1747.02	1774.94	1880.87		protein_coding	ribosomal protein S8-like [Source:RGD Symbol;Acc:1359575]
ENSRNOG00000034116	45.0406	0.895131	0.310689	2.88111	0.00396275	0.0128506	57.6721	55.3784	62.6593	28.1616	30.0661	36.3063	Gk	protein_coding	glycerol kinase [Source:MGI Symbol;Acc:MGI:106594]
ENSRNOG00000003614	1840.33	0.895083	0.203185	4.40526	1.05658e-05	6.75225e-05	3003.22	2236.51	1941.55	1026.89	1179.84	1653.95	Mgat5	protein_coding	alpha-1,6-mannosylglycoprotein 6-beta-N-acetylglucosaminyltransferase [Source:RGD Symbol;Acc:620100]
ENSRNOG00000055251	310.208	0.894796	0.21079	4.24497	2.18619e-05	0.000129632	463.513	359.474	387.428	151.871	249.86	249.101	Prtg	protein_coding	protogenin [Source:RGD Symbol;Acc:1307157]
ENSRNOG00000067083	110.121	0.8946	0.235048	3.80604	0.000141212	0.000682859	162.336	156.42	111.198	81.4675	75.6837	73.6211		protein_coding
ENSRNOG00000004426	1551.78	0.893685	0.139974	6.38463	1.71807e-10	2.65225e-09	2247.08	2119.92	1686.5	1115.4	1062.68	1079.1	Rps27a	protein_coding	ribosomal protein S27a [Source:RGD Symbol;Acc:6489478]
ENSRNOG00000034246	5329.83	0.893377	0.147023	6.07646	1.22862e-09	1.64578e-08	7762.24	7523.69	5502.54	3726.38	3742.71	3721.39	Rps27a-ps1	protein_coding	ribosomal protein S27a, pseudogene 1 [Source:RGD Symbol;Acc:620240]
ENSRNOG00000053706	173.769	0.892885	0.207505	4.30295	1.68539e-05	0.000102253	201.852	271.063	204.746	138.796	120.265	105.893	Lonrf1	protein_coding	LON peptidase N-terminal domain and ring finger 1 [Source:RGD Symbol;Acc:1562583]
ENSRNOG00000043478	48.4356	0.892448	0.306927	2.90769	0.00364114	0.0119248	69.4202	51.4922	67.9544	34.1962	36.2867	31.2637	AABR07006142.1	protein_coding	tyrosine-protein phosphatase non-receptor type substrate 1-like [Source:RGD Symbol;Acc:6500592]
ENSRNOG00000009974	324.055	0.892247	0.168474	5.29605	1.18336e-07	1.11038e-06	468.853	374.047	420.964	231.327	198.022	251.118	Coq3	protein_coding	coenzyme Q3 methyltransferase [Source:RGD Symbol;Acc:2380]
ENSRNOG00000018795	10469.9	0.892207	0.166912	5.34539	9.02227e-08	8.66178e-07	14183.1	16475.6	10165.8	7464.83	7164.03	7366.14	Rpl18a	protein_coding	ribosomal protein L18A [Source:RGD Symbol;Acc:1302976]
ENSRNOG00000017265	5466.87	0.891752	0.109953	8.11033	5.04825e-16	1.75267e-14	6594.92	7161.3	7557.06	3716.33	3997.76	3773.84	Tmem131	protein_coding	transmembrane protein 131 [Source:RGD Symbol;Acc:1309266]
ENSRNOG00000039856	108.499	0.891489	0.255422	3.49026	0.000482556	0.00203401	118.548	181.68	122.671	77.4444	88.1249	62.5275	Lrrc73	protein_coding	leucine rich repeat containing 73 [Source:RGD Symbol;Acc:1561390]
ENSRNOG00000001928	89.6407	0.89148	0.246567	3.61556	0.000299695	0.00133676	112.14	112.7	124.436	56.3232	78.794	53.4509	Il1rap	protein_coding	interleukin 1 receptor accessory protein [Source:RGD Symbol;Acc:2893]
ENSRNOG00000065922	201.189	0.890727	0.189322	4.70482	2.5409e-06	1.84018e-05	249.913	293.408	240.929	161.929	138.926	122.029	RGD1564278	protein_coding	similar to splicing-related factor RNPS1 [Source:RGD Symbol;Acc:1564278]
ENSRNOG00000048113	696.541	0.890225	0.162679	5.47229	4.44258e-08	4.52558e-07	894.986	1080.36	739.556	468.689	490.389	505.262	Cbx8	protein_coding	chromobox 8 [Source:RGD Symbol;Acc:1565375]
ENSRNOG00000010291	1044.22	0.890092	0.155262	5.73285	9.87556e-09	1.13823e-07	1421.51	1560.31	1088.15	714.098	731.955	749.321	Slc46a1	protein_coding	solute carrier family 46 member 1 [Source:RGD Symbol;Acc:1309472]
ENSRNOG00000067665	635.222	0.889798	0.156478	5.68642	1.29732e-08	1.45869e-07	940.91	842.335	692.782	483.776	419.889	431.641		protein_coding	similar to heat shock protein 1, beta [Source:RGD Symbol;Acc:1592054]
ENSRNOG00000013622	191.985	0.889732	0.17914	4.96669	6.81059e-07	5.55692e-06	277.681	235.115	235.634	137.791	127.522	138.166	RGD1560813	protein_coding	similar to H2A histone family, member V isoform 1 [Source:RGD Symbol;Acc:1560813]
ENSRNOG00000007605	360.276	0.888187	0.206528	4.30056	1.70366e-05	0.000103251	489.145	580.987	333.594	257.477	267.485	232.965	AABR07052430.1	protein_coding	similar to 40S ribosomal protein S3 [Source:RGD Symbol;Acc:1560831]
ENSRNOG00000017418	12039.3	0.887813	0.166012	5.34788	8.89885e-08	8.56263e-07	16237.9	18938.4	11717.3	8432.39	8589.58	8320.19	Rps3	protein_coding	ribosomal protein S3 [Source:RGD Symbol;Acc:619888]
ENSRNOG00000028149	94.1124	0.887777	0.28538	3.11085	0.00186547	0.00662809	119.616	82.5818	164.15	72.4155	68.4264	57.485	Kansl1l	protein_coding	KAT8 regulatory NSL complex subunit 1-like [Source:RGD Symbol;Acc:1590799]
ENSRNOG00000031579	5715.1	0.886767	0.150299	5.90004	3.63419e-09	4.49963e-08	8643.35	7435.28	6176.79	3710.29	3836.02	4488.87		protein_coding	ribosomal protein S24-like [Source:RGD Symbol;Acc:2322976]
ENSRNOG00000000186	55.908	0.886617	0.374514	2.36738	0.0179147	0.0466357	43.7881	115.615	58.2466	44.2539	34.2132	39.3318	Tst	protein_coding	thiosulfate sulfurtransferase [Source:RGD Symbol;Acc:3913]
ENSRNOG00000019572	1353.17	0.886184	0.149217	5.93891	2.86931e-09	3.64819e-08	2117.85	1568.08	1583.25	931.344	937.234	981.278	Lsm4	protein_coding	LSM4 homolog, U6 small nuclear RNA and mRNA degradation associated [Source:RGD Symbol;Acc:1306808]
ENSRNOG00000008401	563.349	0.884603	0.211162	4.18921	2.79926e-05	0.000161537	619.442	1006.53	566.581	367.107	426.11	394.327	Card10	protein_coding	caspase recruitment domain family, member 10 [Source:RGD Symbol;Acc:1304949]
ENSRNOG00000008628	112.805	0.884518	0.21243	4.1638	3.12995e-05	0.00017868	152.724	139.903	146.499	87.5021	71.5366	78.6636	Ica1	protein_coding	islet cell autoantigen 1 [Source:RGD Symbol;Acc:621465]
ENSRNOG00000047741	163.382	0.883563	0.224645	3.93315	8.38406e-05	0.000428317	254.185	159.334	222.396	111.641	102.64	130.098	E2f2	protein_coding	E2F transcription factor 2 [Source:RGD Symbol;Acc:1593939]
ENSRNOG00000003794	155.293	0.883185	0.192386	4.59069	4.41785e-06	3.04647e-05	224.281	179.737	200.333	109.629	108.86	108.919	Nmral1	protein_coding	NmrA like redox sensor 1 [Source:RGD Symbol;Acc:1311451]
ENSRNOG00000018057	781.645	0.882639	0.131655	6.70421	2.02505e-11	3.56997e-10	1058.39	1075.51	907.236	561.22	530.823	556.696	Mrpl2	protein_coding	mitochondrial ribosomal protein L2 [Source:RGD Symbol;Acc:1307147]
ENSRNOG00000022524	299.907	0.881763	0.174098	5.06475	4.08927e-07	3.47659e-06	442.153	347.815	376.838	234.345	182.47	215.821	Tango6	protein_coding	transport and golgi organization 6 homolog [Source:RGD Symbol;Acc:1559841]
ENSRNOG00000000034	156.709	0.881389	0.212509	4.14754	3.36074e-05	0.000189754	250.981	189.452	169.445	110.635	106.787	112.953	Nuak2	protein_coding	NUAK family kinase 2 [Source:RGD Symbol;Acc:1359167]
ENSRNOG00000016033	158.912	0.881195	0.208186	4.23274	2.30864e-05	0.000136228	182.628	242.888	192.39	97.5598	110.934	127.072	Endog	protein_coding	endonuclease G [Source:RGD Symbol;Acc:1310763]
ENSRNOG00000005987	361.061	0.8802	0.168007	5.23906	1.614e-07	1.48258e-06	491.281	523.666	389.193	250.437	239.492	272.297	Suox	protein_coding	sulfite oxidase [Source:RGD Symbol;Acc:619994]
ENSRNOG00000011859	973.358	0.879001	0.122054	7.20171	5.94623e-13	1.33629e-11	1285.88	1189.18	1307.9	677.89	727.808	651.496	Eif5a2	protein_coding	eukaryotic translation initiation factor 5A2 [Source:RGD Symbol;Acc:1306196]
ENSRNOG00000065921	55.2794	0.877473	0.279636	3.13791	0.00170155	0.0060986	72.6242	68.0086	74.1321	41.2366	38.3602	37.3148	C2cd4b	protein_coding	uncharacterized LOC108351734 [Source:RGD Symbol;Acc:11410528]
ENSRNOG00000014902	77.5043	0.877283	0.287173	3.0549	0.00225137	0.00783399	82.2362	134.074	84.7224	47.2713	64.2793	52.4424	Stx11	protein_coding	syntaxin 11 [Source:RGD Symbol;Acc:1304744]
ENSRNOG00000005243	521.034	0.877159	0.142212	6.16797	6.91712e-10	9.69628e-09	725.174	696.602	602.764	369.118	383.602	348.944	Pop1	protein_coding	POP1 homolog, ribonuclease P/MRP subunit [Source:RGD Symbol;Acc:1308609]
ENSRNOG00000046245	197.533	0.877143	0.2212	3.96539	7.32774e-05	0.000379481	210.397	338.1	218.866	133.768	135.816	148.251	AABR07057423.1	protein_coding	membrane associated ring-CH-type finger 9 [Source:RGD Symbol;Acc:1590688]
ENSRNOG00000023452	143.85	0.876749	0.233433	3.75588	0.00017273	0.000817382	213.601	156.42	188.86	75.4329	105.75	123.038	Gm572	protein_coding	predicted gene 572 [Source:MGI Symbol;Acc:MGI:2685418]
ENSRNOG00000017129	2757.78	0.876659	0.114519	7.65514	1.93099e-14	5.45681e-13	3900.35	3404.31	3408.31	1961.25	1879.65	1992.81	Ttll4	protein_coding	tubulin tyrosine ligase like 4 [Source:RGD Symbol;Acc:1594742]
ENSRNOG00000016288	65.4049	0.876479	0.260665	3.36247	0.000772493	0.00305762	84.3722	89.3827	80.3098	44.2539	48.7279	45.3829	Tcea2	protein_coding	transcription elongation factor A2 [Source:RGD Symbol;Acc:61825]
ENSRNOG00000001769	2290.54	0.876433	0.123905	7.07344	1.51143e-12	3.22616e-11	2925.26	3273.16	2698.76	1532.8	1602.84	1710.43	Tnk2	protein_coding	tyrosine kinase, non-receptor, 2 [Source:RGD Symbol;Acc:1305957]
ENSRNOG00000019041	251.492	0.876344	0.173699	5.04518	4.53105e-07	3.82922e-06	362.053	338.1	277.113	176.01	173.139	182.54	Psme1	protein_coding	proteasome activator subunit 1 [Source:RGD Symbol;Acc:3429]
ENSRNOG00000009360	775.267	0.876269	0.171785	5.10097	3.37911e-07	2.91066e-06	834.11	1209.58	967.247	472.713	558.815	609.139	Sh3bp1	protein_coding	SH3-domain binding protein 1 [Source:RGD Symbol;Acc:1306275]
ENSRNOG00000004741	11725.1	0.875715	0.14954	5.85605	4.73993e-09	5.73104e-08	15911.1	17594.8	12029.7	8345.89	7973.74	8495.67	Rpl19	protein_coding	ribosomal protein L19 [Source:RGD Symbol;Acc:621183]
ENSRNOG00000009945	123.027	0.87523	0.253537	3.45208	0.000556274	0.00229693	189.036	117.558	171.21	102.589	90.1984	67.57	Pls1	protein_coding	plastin 1 [Source:RGD Symbol;Acc:1307142]
ENSRNOG00000014264	4267.71	0.875141	0.124933	7.0049	2.4716e-12	5.13393e-11	6105.77	5252.2	5213.96	2753.8	3016.98	3263.53	Phactr1	protein_coding	phosphatase and actin regulator 1 [Source:RGD Symbol;Acc:1303187]
ENSRNOG00000019684	382.487	0.875112	0.160968	5.43656	5.43179e-08	5.4581e-07	540.409	530.467	414.787	274.576	265.411	269.272	Antkmt	protein_coding	adenine nucleotide translocase lysine methyltransferase [Source:RGD Symbol;Acc:1306126]
ENSRNOG00000018899	252.124	0.875074	0.197143	4.43877	9.04738e-06	5.85447e-05	256.321	329.356	392.724	170.981	195.948	167.412	C5	protein_coding	complement C5 [Source:RGD Symbol;Acc:2237]
ENSRNOG00000016105	983.178	0.875035	0.13216	6.62103	3.56695e-11	6.09246e-10	1396.95	1186.26	1234.65	633.636	716.403	731.168	Xrcc5	protein_coding	X-ray repair cross complementing 5 [Source:RGD Symbol;Acc:3976]
ENSRNOG00000064545	680.47	0.875023	0.161039	5.4336	5.52281e-08	5.53974e-07	962.27	974.466	706.02	481.764	452.029	506.271		protein_coding	ribosomal protein L37 [Source:RGD Symbol;Acc:41394010]
ENSRNOG00000002516	1387.51	0.874623	0.15628	5.5965	2.18717e-08	2.35793e-07	2150.96	1690.5	1546.18	893.125	963.153	1081.12	Mtm1	protein_coding	myotubularin 1 [Source:RGD Symbol;Acc:1304582]
ENSRNOG00000034180	975.127	0.874176	0.159412	5.48374	4.16418e-08	4.26946e-07	1289.08	1484.53	1012.26	656.769	712.256	695.87	Rpl37	protein_coding	ribosomal protein L37 [Source:RGD Symbol;Acc:621204]
ENSRNOG00000021168	1315.06	0.87412	0.161506	5.4123	6.22204e-08	6.1864e-07	1950.17	1552.54	1602.67	752.317	980.778	1051.87	Anp32e	protein_coding	acidic nuclear phosphoprotein 32 family member E [Source:RGD Symbol;Acc:1310611]
ENSRNOG00000013415	810.023	0.87391	0.134102	6.51677	7.18353e-11	1.17619e-09	1117.13	936.575	1090.8	564.238	543.264	608.13	Ptpn18	protein_coding	protein tyrosine phosphatase, non-receptor type 18 [Source:RGD Symbol;Acc:1311586]
ENSRNOG00000018516	758.362	0.873494	0.177958	4.90842	9.18125e-07	7.29723e-06	1087.23	1039.56	817.218	469.695	476.911	659.564	Impa2	protein_coding	inositol monophosphatase 2 [Source:RGD Symbol;Acc:628692]
ENSRNOG00000068437	412.844	0.873322	0.181888	4.80143	1.57536e-06	1.18953e-05	582.061	613.049	407.726	284.633	282	307.595		protein_coding
ENSRNOG00000018273	21042.8	0.872289	0.144918	6.01919	1.75295e-09	2.30279e-08	31790.2	22029.9	27832.2	14492.2	15146.1	14966.3	Ncl	protein_coding	nucleolin [Source:RGD Symbol;Acc:3153]
ENSRNOG00000037356	98.4438	0.872174	0.273282	3.19148	0.00141546	0.00519295	135.636	96.1835	150.029	49.2828	80.8675	78.6636	Dph6	protein_coding	diphthamine biosynthesis 6 [Source:RGD Symbol;Acc:1310006]
ENSRNOG00000045752	2260.88	0.871948	0.166972	5.22213	1.76881e-07	1.61433e-06	3662.18	2551.29	2559.32	1483.51	1519.89	1789.09	Rrm1	protein_coding	ribonucleotide reductase catalytic subunit M1 [Source:RGD Symbol;Acc:1592569]
ENSRNOG00000002149	149.658	0.871894	0.210983	4.13254	3.58775e-05	0.000201369	175.152	236.087	169.445	109.629	106.787	100.851	Nkx6-1	protein_coding	NK6 homeobox 1 [Source:RGD Symbol;Acc:69318]
ENSRNOG00000022882	1270.33	0.870258	0.157647	5.52029	3.38447e-08	3.5215e-07	1708.8	1914.93	1303.49	863.958	900.947	929.844		protein_coding	40S ribosomal protein SA-like [Source:RGD Symbol;Acc:6486723]
ENSRNOG00000048898	565.693	0.870024	0.169567	5.13086	2.88417e-07	2.51747e-06	808.478	803.473	582.466	408.343	359.757	431.641	Wasf3	protein_coding	WASP family member 3 [Source:RGD Symbol;Acc:1592807]
ENSRNOG00000018999	245.998	0.868118	0.176789	4.91048	9.08515e-07	7.23919e-06	346.033	274.949	332.712	167.964	160.698	193.634	Cdc14b	protein_coding	cell division cycle 14B [Source:RGD Symbol;Acc:1311163]
ENSRNOG00000003908	287.499	0.867876	0.250957	3.45827	0.000543662	0.0022525	494.485	228.314	391.841	206.183	176.25	227.923	Cep128	protein_coding	centrosomal protein 128 [Source:RGD Symbol;Acc:1595693]
ENSRNOG00000042576	143.957	0.867519	0.193676	4.47922	7.49175e-06	4.94182e-05	169.812	188.481	199.451	100.577	99.5293	105.893	Tcp11l1	protein_coding	t-complex 11 like 1 [Source:RGD Symbol;Acc:1562313]
ENSRNOG00000005418	2307.62	0.867371	0.136391	6.35947	2.02457e-10	3.08565e-09	3327.9	3108.96	2507.25	1602.19	1612.17	1687.23	Trap1	protein_coding	TNF receptor-associated protein 1 [Source:RGD Symbol;Acc:1359733]
ENSRNOG00000019079	2308.17	0.866906	0.115994	7.47372	7.79602e-14	1.99738e-12	3136.72	3067.19	2741.12	1723.89	1600.76	1579.32	Polr1c	protein_coding	RNA polymerase I and III subunit C [Source:RGD Symbol;Acc:1309689]
ENSRNOG00000014703	712.656	0.866053	0.165326	5.23845	1.61931e-07	1.48666e-06	1107.52	841.363	812.805	471.707	471.727	570.816	Tonsl	protein_coding	tonsoku-like, DNA repair protein [Source:RGD Symbol;Acc:1307483]
ENSRNOG00000053991	1150.65	0.86422	0.148235	5.83005	5.54117e-09	6.63381e-08	1348.89	1749.76	1357.32	748.294	825.263	874.376	P3h1	protein_coding	prolyl 3-hydroxylase 1 [Source:RGD Symbol;Acc:628823]
ENSRNOG00000006632	203.658	0.86409	0.192556	4.48747	7.20731e-06	4.77456e-05	279.817	237.058	271.818	118.681	145.147	169.429	Rps6ka3	protein_coding	ribosomal protein S6 kinase A3 [Source:RGD Symbol;Acc:1563860]
ENSRNOG00000042189	2961.53	0.863846	0.126754	6.81512	9.41859e-12	1.75497e-10	3909.96	4232.08	3326.24	2101.06	2051.75	2148.12	Rab31	protein_coding	RAB31, member RAS oncogene family [Source:RGD Symbol;Acc:628598]
ENSRNOG00000059770	102.568	0.863766	0.26524	3.25654	0.00112779	0.0042721	97.1882	170.993	128.849	85.4906	65.3161	67.57	AABR07044383.1	protein_coding
ENSRNOG00000005512	1436.13	0.862585	0.170993	5.04457	4.54536e-07	3.83941e-06	2248.15	1477.73	1833.89	982.639	919.609	1154.74	Ndufa4	protein_coding	NDUFA4, mitochondrial complex associated [Source:RGD Symbol;Acc:1584719]
ENSRNOG00000021091	977.183	0.86246	0.124134	6.94784	3.70929e-12	7.4766e-11	1333.94	1301.88	1147.28	702.028	679.08	698.896	Trank1	protein_coding	tetratricopeptide repeat and ankyrin repeat containing 1 [Source:RGD Symbol;Acc:1563130]
ENSRNOG00000064112	324.591	0.862391	0.207407	4.15797	3.21082e-05	0.000182501	493.417	314.783	448.323	186.068	247.786	257.17	Arl5b	protein_coding	ADP-ribosylation factor like GTPase 5B [Source:RGD Symbol;Acc:1305569]
ENSRNOG00000017220	4535.19	0.862298	0.162568	5.30421	1.1316e-07	1.06534e-06	6185.87	5965.32	5403.7	2500.35	3275.13	3880.74	Tcirg1	protein_coding	T-cell immune regulator 1, ATPase H+ transporting V0 subunit A3 [Source:RGD Symbol;Acc:735136]
ENSRNOG00000009431	181.615	0.861703	0.216387	3.98224	6.82698e-05	0.000355932	223.213	295.351	184.448	124.716	138.926	123.038	Tbc1d4	protein_coding	TBC1 domain family, member 4 [Source:RGD Symbol;Acc:1561609]
ENSRNOG00000014678	851.69	0.861189	0.159175	5.41032	6.29124e-08	6.24426e-07	1002.85	1155.17	1137.57	718.121	598.212	498.203	Fzd5	protein_coding	frizzled class receptor 5 [Source:RGD Symbol;Acc:631406]
ENSRNOG00000007805	3295.9	0.859975	0.150262	5.72316	1.04559e-08	1.20105e-07	5101.85	3857.06	3792.21	2207.67	2220.75	2595.9	Mybl2	protein_coding	MYB proto-oncogene like 2 [Source:RGD Symbol;Acc:1308474]
ENSRNOG00000057753	518.02	0.859916	0.154545	5.56417	2.63403e-08	2.78843e-07	770.03	644.138	590.409	395.268	344.205	364.071	Nup62cl	protein_coding	nucleoporin 62 C-terminal like [Source:MGI Symbol;Acc:MGI:2685565]
ENSRNOG00000052668	146.206	0.858545	0.248593	3.45362	0.000553113	0.00228554	180.492	244.831	140.321	114.658	83.9778	112.953	Tcf24	protein_coding	transcription factor 24 [Source:RGD Symbol;Acc:1589398]
ENSRNOG00000049527	459.621	0.858527	0.184358	4.65684	3.21093e-06	2.28172e-05	724.106	451.771	601.882	322.853	317.249	339.867	AC109707.1	protein_coding
ENSRNOG00000018267	458.254	0.858376	0.195155	4.39844	1.09032e-05	6.95481e-05	520.117	777.241	474.798	321.847	332.801	322.723	B3gnt7	protein_coding	UDP-GlcNAc:betaGal beta-1,3-N-acetylglucosaminyltransferase 7 [Source:RGD Symbol;Acc:1310580]
ENSRNOG00000005882	109.06	0.856963	0.212307	4.03643	5.42699e-05	0.000291151	146.316	135.046	140.321	81.4675	71.5366	79.6721	Tle1	protein_coding	TLE family member 1, transcriptional corepressor [Source:RGD Symbol;Acc:1309237]
ENSRNOG00000037871	45.271	0.856897	0.341015	2.51279	0.0119782	0.0330854	51.2641	79.6672	44.1262	32.1847	31.1029	33.2808	Sfxn5	protein_coding	sideroflexin 5 [Source:RGD Symbol;Acc:628706]
ENSRNOG00000004219	784.796	0.856076	0.160095	5.34732	8.92671e-08	8.57973e-07	1231.41	927.831	874.582	562.226	530.823	581.909	Dhps	protein_coding	deoxyhypusine synthase [Source:RGD Symbol;Acc:1303326]
ENSRNOG00000028557	168.848	0.855859	0.190021	4.50402	6.66792e-06	4.45366e-05	216.805	199.168	236.517	121.698	106.787	132.115	Hibch	protein_coding	3-hydroxyisobutyryl-CoA hydrolase [Source:RGD Symbol;Acc:1308392]
ENSRNOG00000065518	53.3368	0.85568	0.302367	2.82994	0.00465566	0.0147526	77.9642	71.8948	56.4816	44.2539	31.1029	38.3233		protein_coding
ENSRNOG00000026252	1941.38	0.855488	0.148579	5.75781	8.52123e-09	9.9154e-08	2796.03	2436.65	2269.85	1201.9	1333.28	1610.59	E2f7	protein_coding	E2F transcription factor 7 [Source:RGD Symbol;Acc:1310258]
ENSRNOG00000020557	271.756	0.854982	0.179036	4.77549	1.79273e-06	1.33998e-05	291.565	405.137	353.01	199.143	202.169	179.514	Ryr1	protein_coding	ryanodine receptor 1 [Source:RGD Symbol;Acc:1586637]
ENSRNOG00000015511	3773.68	0.854457	0.124825	6.84524	7.63462e-12	1.45933e-10	5505.55	4378.78	4695.03	2752.8	2704.91	2604.98	Atic	protein_coding	5-aminoimidazole-4-carboxamide ribonucleotide formyltransferase/IMP cyclohydrolase [Source:RGD Symbol;Acc:70879]
ENSRNOG00000010592	444.34	0.854186	0.16151	5.28876	1.23147e-07	1.15235e-06	512.641	546.012	657.481	311.789	286.147	351.969	Slc25a27	protein_coding	solute carrier family 25, member 27 [Source:RGD Symbol;Acc:620787]
ENSRNOG00000038074	2266.64	0.854143	0.167957	5.08549	3.66674e-07	3.14566e-06	3178.38	3407.23	2171.01	1631.36	1620.46	1591.43		protein_coding	similar to 60S acidic ribosomal protein P2 [Source:RGD Symbol;Acc:1590791]
ENSRNOG00000027797	792.6	0.854069	0.14382	5.93844	2.87755e-09	3.65592e-08	1023.15	1139.63	899.293	533.059	543.264	617.207	Nit2	protein_coding	nitrilase family, member 2 [Source:RGD Symbol;Acc:1310494]
ENSRNOG00000021182	1140.22	0.853218	0.181844	4.69205	2.70486e-06	1.95062e-05	1683.17	1571.97	1149.05	678.896	792.087	966.151	Sv2a	protein_coding	synaptic vesicle glycoprotein 2a [Source:RGD Symbol;Acc:619715]
ENSRNOG00000008663	1461.61	0.853143	0.14637	5.82866	5.58748e-09	6.68144e-08	2226.79	1634.15	1784.47	1034.94	988.035	1101.29	Nat10	protein_coding	N-acetyltransferase 10 [Source:RGD Symbol;Acc:1306717]
ENSRNOG00000047473	106.513	0.852489	0.213809	3.98716	6.68694e-05	0.000349595	137.772	144.761	128.849	78.4502	73.6102	75.6381	Dchs2	protein_coding	protocadherin-16-like [Source:RGD Symbol;Acc:6503563]
ENSRNOG00000045918	2565.01	0.852357	0.10305	8.27131	1.32494e-16	4.93215e-15	3372.75	3314.93	3216.8	1866.71	1824.7	1794.14	Jarid2	protein_coding	jumonji and AT-rich interaction domain containing 2 [Source:RGD Symbol;Acc:1591663]
ENSRNOG00000047456	679.881	0.851757	0.138	6.17215	6.73661e-10	9.47917e-09	983.63	790.842	850.754	477.741	484.168	492.152	Yju2	protein_coding	YJU2 splicing factor homolog [Source:RGD Symbol;Acc:1589601]
ENSRNOG00000049269	2004.68	0.851614	0.143639	5.92883	3.05093e-09	3.84748e-08	2823.8	2766.98	2148.95	1327.62	1544.78	1415.95		protein_coding
ENSRNOG00000064602	86.614	0.850802	0.305399	2.78587	0.00533846	0.0165666	121.752	145.733	67.0719	53.3059	63.2425	68.5785		protein_coding
ENSRNOG00000028767	58.4735	0.850773	0.319198	2.66534	0.00769095	0.0226599	95.0522	49.5491	81.1923	37.2135	40.4338	47.3999	AABR07001926.1	protein_coding	similar to zinc finger protein 665 [Source:RGD Symbol;Acc:1585764]
ENSRNOG00000013322	434.025	0.85049	0.234051	3.63378	0.000279302	0.0012527	723.038	386.677	565.698	256.472	280.963	391.301	Pola1	protein_coding	DNA polymerase alpha 1, catalytic subunit [Source:RGD Symbol;Acc:621816]
ENSRNOG00000059857	546.56	0.849879	0.155629	5.46094	4.73622e-08	4.8017e-07	613.034	819.017	676.897	411.36	393.97	365.08	Rnd1	protein_coding	Rho family GTPase 1 [Source:RGD Symbol;Acc:1306338]
ENSRNOG00000046791	77.2236	0.849374	0.263315	3.22569	0.00125669	0.00468423	82.2362	108.814	106.786	66.3809	47.6911	51.4339	Sh3rf3	protein_coding	SH3 domain containing ring finger 3 [Source:RGD Symbol;Acc:1589772]
ENSRNOG00000062534	148.62	0.848644	0.220554	3.84778	0.000119193	0.00058689	234.961	182.652	156.207	111.641	93.3087	112.953		protein_coding	ribosomal protein S12-like [Source:RGD Symbol;Acc:2321033]
ENSRNOG00000061376	38.4625	0.848231	0.33863	2.50489	0.0122488	0.0337126	51.2641	48.5775	48.5389	21.1212	27.9926	33.2808	Psca	protein_coding	prostate stem cell antigen [Source:RGD Symbol;Acc:1594221]
ENSRNOG00000011032	115.682	0.848061	0.245269	3.45767	0.000544868	0.0022564	138.84	187.509	120.023	92.531	69.4631	85.7232	Lhfpl2	protein_coding	LHFPL tetraspan subfamily member 2 [Source:RGD Symbol;Acc:1309869]
ENSRNOG00000052424	2996.85	0.84666	0.152061	5.5679	2.57831e-08	2.73796e-07	4650.08	3722.01	3184.15	2250.92	2061.08	2112.82	RGD1306556	protein_coding	RIKEN cDNA 2900026A02 gene [Source:MGI Symbol;Acc:MGI:1920194]
ENSRNOG00000054626	3705.25	0.846416	0.137325	6.1636	7.1108e-10	9.90736e-09	5118.94	5221.11	3946.65	2615.01	2583.61	2746.17	Rps8	protein_coding	ribosomal protein S8 [Source:RGD Symbol;Acc:61910]
ENSRNOG00000019885	3284	0.846415	0.113066	7.48602	7.09934e-14	1.82714e-12	4052	4282.6	4327.02	2151.34	2398.03	2493.03	Magi3	protein_coding	membrane associated guanylate kinase, WW and PDZ domain containing 3 [Source:RGD Symbol;Acc:621362]
ENSRNOG00000001958	670.496	0.845846	0.139186	6.07707	1.22397e-09	1.64213e-08	751.874	919.087	913.413	495.845	473.801	468.956	Ift57	protein_coding	intraflagellar transport 57 [Source:RGD Symbol;Acc:1305947]
ENSRNOG00000007041	566.221	0.84534	0.200272	4.22096	2.43267e-05	0.000142616	894.986	542.125	745.733	356.043	377.382	481.058	Abcg2	protein_coding	ATP binding cassette subfamily G member 2 [Source:RGD Symbol;Acc:631345]
ENSRNOG00000007663	15068.5	0.845296	0.130431	6.48077	9.12573e-11	1.48278e-09	21356.8	20449.2	16277.3	10815.1	10594.7	10918.1	Rps6	protein_coding	ribosomal protein S6 [Source:RGD Symbol;Acc:3602]
ENSRNOG00000046257	3154.27	0.84518	0.144548	5.84704	5.00404e-09	6.02042e-08	4399.1	4395.3	3364.18	2108.1	2169.95	2489	Ctdspl	protein_coding	CTD small phosphatase like [Source:RGD Symbol;Acc:1304841]
ENSRNOG00000005450	283.158	0.844654	0.1784	4.73462	2.1947e-06	1.61256e-05	365.257	422.625	303.589	196.125	217.72	193.634	Lsm11	protein_coding	LSM11, U7 small nuclear RNA associated [Source:RGD Symbol;Acc:1565523]
ENSRNOG00000010580	3296.06	0.844259	0.153374	5.50456	3.7009e-08	3.82733e-07	5069.81	4089.26	3543.34	2278.07	2200.01	2595.9	Acot7	protein_coding	acyl-CoA thioesterase 7 [Source:RGD Symbol;Acc:628856]
ENSRNOG00000046984	527.122	0.844203	0.172848	4.88408	1.03912e-06	8.1689e-06	607.693	838.448	585.114	368.112	404.338	359.029	St6galnac6	protein_coding	ST6 N-acetylgalactosaminide alpha-2,6-sialyltransferase 6 [Source:RGD Symbol;Acc:1303196]
ENSRNOG00000034237	121.361	0.84383	0.230844	3.65542	0.000256763	0.00116207	156.996	184.595	126.201	95.5483	90.1984	74.6296	Rpl39	protein_coding	ribosomal protein L39 [Source:RGD Symbol;Acc:3593]
ENSRNOG00000065081	368.812	0.8437	0.199415	4.23087	2.32786e-05	0.000137172	379.141	611.106	430.672	291.674	261.264	239.016	Otx1	protein_coding	orthodenticle homeobox 1 [Source:RGD Symbol;Acc:3237]
ENSRNOG00000068299	2189.59	0.843208	0.124663	6.76392	1.34305e-11	2.44102e-10	2940.21	3028.32	2467.54	1603.2	1520.93	1577.31		protein_coding
ENSRNOG00000054379	141.923	0.84266	0.206665	4.07742	4.55387e-05	0.000248861	175.152	161.277	210.041	92.531	101.603	110.936	Boll	protein_coding	boule homolog, RNA binding protein [Source:RGD Symbol;Acc:1559527]
ENSRNOG00000011180	72.8905	0.842442	0.261173	3.22561	0.00125706	0.00468456	87.5762	104.928	88.2525	60.3463	52.8749	43.3658	Irx5	protein_coding	iroquois homeobox 5 [Source:RGD Symbol;Acc:1565518]
ENSRNOG00000050381	968.214	0.842262	0.134671	6.25422	3.9951e-10	5.8439e-09	1376.66	1088.14	1264.66	694.988	709.146	675.7	Dus3l	protein_coding	dihydrouridine synthase 3-like [Source:RGD Symbol;Acc:1563228]
ENSRNOG00000016998	80.9838	0.841746	0.269262	3.12612	0.00177131	0.00632392	89.7122	110.757	111.198	41.2366	69.4631	63.536	Atxn1	protein_coding	ataxin 1 [Source:RGD Symbol;Acc:3624]
ENSRNOG00000027871	118.005	0.841486	0.275992	3.04895	0.00229644	0.00797123	132.432	210.827	111.198	85.4906	98.4925	69.587	Rapgefl1	protein_coding	Rap guanine nucleotide exchange factor like 1 [Source:RGD Symbol;Acc:1563269]
ENSRNOG00000064222	407.876	0.841458	0.174223	4.82978	1.36684e-06	1.0493e-05	517.981	627.622	425.377	303.743	285.11	287.425	Rpl35al1	protein_coding	ribosomal protein L35a-like 1 [Source:RGD Symbol;Acc:628793]
ENSRNOG00000069961	599.313	0.841234	0.162402	5.17996	2.21936e-07	1.9825e-06	707.018	933.66	667.189	445.557	419.889	422.565		protein_coding	uncharacterized LOC103690996 [Source:RGD Symbol;Acc:9247033]
ENSRNOG00000002139	119.428	0.84113	0.268142	3.13688	0.00170756	0.00611557	137.772	163.221	158.854	68.3925	64.2793	124.046	Cracd	protein_coding	capping protein inhibiting regulator of actin dynamics [Source:RGD Symbol;Acc:1311575]
ENSRNOG00000055300	1476.42	0.840806	0.184551	4.55596	5.2146e-06	3.54292e-05	2457.47	1437.9	1789.76	1026.89	1012.92	1133.56	Ncapd2	protein_coding	non-SMC condensin I complex, subunit D2 [Source:RGD Symbol;Acc:1562596]
ENSRNOG00000058739	1385.16	0.84076	0.143311	5.86667	4.44627e-09	5.42222e-08	1559.28	2100.49	1673.27	978.616	978.704	1020.61	Snn	protein_coding	stannin [Source:RGD Symbol;Acc:3730]
ENSRNOG00000007098	146.756	0.840738	0.207992	4.04217	5.29595e-05	0.00028457	201.852	158.363	204.746	103.594	118.191	93.7912	Gtpbp10	protein_coding	GTP binding protein 10 [Source:RGD Symbol;Acc:1305878]
ENSRNOG00000007646	3202.75	0.8407	0.111351	7.55002	4.35185e-14	1.14959e-12	4297.64	3764.76	4268.77	2339.42	2276.73	2269.14	Sipa1l1	protein_coding	signal-induced proliferation-associated 1 like 1 [Source:RGD Symbol;Acc:708497]
ENSRNOG00000028586	205.106	0.840696	0.196554	4.27718	1.89273e-05	0.000113577	322.537	239.002	228.574	145.837	155.514	139.174	Mcph1	protein_coding	microcephalin 1 [Source:RGD Symbol;Acc:1560642]
ENSRNOG00000011202	219.757	0.840457	0.191645	4.38549	1.15724e-05	7.31316e-05	252.049	338.1	255.932	175.004	146.184	151.276	Chrna4	protein_coding	cholinergic receptor nicotinic alpha 4 subunit [Source:RGD Symbol;Acc:2346]
ENSRNOG00000011484	116.46	0.84026	0.219965	3.81998	0.000133463	0.000649263	159.132	163.221	126.201	75.4329	85.0146	89.7572		protein_coding	similar to ribosomal protein L10a [Source:RGD Symbol;Acc:1588266]
ENSRNOG00000005358	1965.43	0.840153	0.139154	6.03759	1.56429e-09	2.06612e-08	2967.98	2283.14	2315.75	1472.45	1369.56	1383.67	Pmm1	protein_coding	phosphomannomutase 1 [Source:RGD Symbol;Acc:1310897]
ENSRNOG00000005539	353.584	0.840138	0.158016	5.31678	1.05618e-07	1.00155e-06	492.349	401.251	467.738	276.587	240.529	243.05	Thg1l	protein_coding	tRNA-histidine guanylyltransferase 1-like [Source:RGD Symbol;Acc:1359513]
ENSRNOG00000012929	6831.35	0.839679	0.105733	7.94149	1.99768e-15	6.49163e-14	8961.61	8213.49	9120.01	4737.18	4876.93	5078.85	Wsb1	protein_coding	WD repeat and SOCS box-containing 1 [Source:MGI Symbol;Acc:MGI:1926139]
ENSRNOG00000028543	5674.27	0.83928	0.125276	6.69944	2.09225e-11	3.68081e-10	7795.35	7781.15	6263.28	4024.09	4171.93	4009.83	AABR07052523.1	protein_coding	enolase 1, (alpha), pseudogene 1 [Source:RGD Symbol;Acc:1587670]
ENSRNOG00000056550	72.3357	0.838857	0.255711	3.28049	0.00103628	0.00396338	93.9842	96.1835	88.2525	44.2539	51.8382	59.502	Epb41l4b	protein_coding	erythrocyte membrane protein band 4.1 like 4B [Source:RGD Symbol;Acc:1562988]
ENSRNOG00000006403	840.214	0.838237	0.168029	4.98864	6.08067e-07	5.00698e-06	1242.09	1161.97	829.573	582.342	590.955	634.352	Nectin1	protein_coding	nectin cell adhesion molecule 1 [Source:RGD Symbol;Acc:620791]
ENSRNOG00000008373	3181.49	0.837751	0.130073	6.44063	1.18976e-10	1.90048e-09	4477.07	4270.94	3493.03	2363.56	2203.12	2281.24	Colec11	protein_coding	collectin sub-family member 11 [Source:RGD Symbol;Acc:1309678]
ENSRNOG00000022771	917.843	0.837298	0.194488	4.30514	1.6688e-05	0.0001015	943.046	1571	1016.67	655.763	719.514	601.071	Arhgap23	protein_coding	Rho GTPase activating protein 23 [Source:RGD Symbol;Acc:1309742]
ENSRNOG00000067479	264.765	0.836978	0.210923	3.96816	7.24297e-05	0.000375663	273.409	334.214	410.374	222.275	199.059	149.259	Hlf	protein_coding	HLF transcription factor, PAR bZIP family member [Source:RGD Symbol;Acc:1582828]
ENSRNOG00000009545	2054.07	0.836662	0.117561	7.11686	1.10416e-12	2.38982e-11	2872.93	2548.38	2479.89	1504.63	1405.85	1512.76	Polr1a	protein_coding	RNA polymerase I subunit A [Source:RGD Symbol;Acc:620824]
ENSRNOG00000014753	2576.4	0.836565	0.124245	6.73319	1.65983e-11	2.98488e-10	3114.3	3733.67	3061.48	1824.47	1815.37	1909.11	Tcf7l1	protein_coding	transcription factor 7 like 1 [Source:RGD Symbol;Acc:1311671]
ENSRNOG00000014863	185.211	0.836547	0.219829	3.80545	0.000141546	0.000684281	199.716	306.039	206.511	117.675	146.184	135.14	Reck	protein_coding	reversion-inducing-cysteine-rich protein with kazal motifs [Source:RGD Symbol;Acc:1308845]
ENSRNOG00000004968	382.855	0.836306	0.217643	3.84256	0.000121757	0.000598824	603.421	345.872	523.337	233.339	265.411	325.748	Ncapg2	protein_coding	non-SMC condensin II complex, subunit G2 [Source:RGD Symbol;Acc:1308406]
ENSRNOG00000002092	381.075	0.836136	0.160497	5.20966	1.8919e-07	1.71745e-06	543.613	411.938	510.099	265.524	280.963	274.314	Hunk	protein_coding	hormonally upregulated Neu-associated kinase [Source:RGD Symbol;Acc:1565091]
ENSRNOG00000002705	1630.14	0.835932	0.110371	7.5738	3.62454e-14	9.72565e-13	2042.02	2052.89	2173.66	1171.72	1214.05	1126.5	Vps4b	protein_coding	vacuolar protein sorting 4 homolog B [Source:RGD Symbol;Acc:1305969]
ENSRNOG00000000185	229.1	0.83565	0.222662	3.753	0.000174729	0.00082569	306.517	358.502	216.219	135.779	168.992	188.591	Mpst	protein_coding	mercaptopyruvate sulfurtransferase [Source:RGD Symbol;Acc:620065]
ENSRNOG00000007493	285.31	0.835562	0.186809	4.47281	7.71971e-06	5.07841e-05	454.969	329.356	313.296	203.166	207.353	203.719	Xrcc2	protein_coding	X-ray repair cross complementing 2 [Source:RGD Symbol;Acc:1564823]
ENSRNOG00000016196	39.6141	0.835128	0.346201	2.41226	0.0158538	0.042069	56.6041	54.4069	41.4787	31.1789	20.7353	33.2808	Dlgap1	protein_coding	DLG associated protein 1 [Source:RGD Symbol;Acc:620223]
ENSRNOG00000027295	60.3991	0.834417	0.302607	2.75743	0.0058257	0.0178796	68.3522	102.984	60.8942	41.2366	43.544	45.3829	Aph1b	protein_coding	aph-1 homolog B, gamma secretase subunit [Source:RGD Symbol;Acc:1562468]
ENSRNOG00000007230	110.394	0.833612	0.261195	3.19153	0.00141523	0.00519295	131.364	172.936	120.023	57.329	80.8675	99.8423	Kank3	protein_coding	KN motif and ankyrin repeat domains 3 [Source:RGD Symbol;Acc:1308853]
ENSRNOG00000022598	35.3822	0.832283	0.351143	2.37021	0.0177778	0.0463502	42.7201	54.4069	38.8311	24.1385	27.9926	24.2042	Trerf1	protein_coding	transcriptional regulating factor 1 [Source:RGD Symbol;Acc:1307167]
ENSRNOG00000008015	3054.55	0.831635	0.132534	6.27488	3.49905e-10	5.14485e-09	3349.26	4443.87	3940.47	2172.47	2217.64	2203.59	Fos	protein_coding	Fos proto-oncogene, AP-1 transcription factor subunit [Source:RGD Symbol;Acc:2626]
ENSRNOG00000062806	1138.95	0.83127	0.135955	6.11428	9.69937e-10	1.32428e-08	1322.19	1400.98	1651.2	876.027	774.462	808.823	Bex4	protein_coding	brain expressed, X-linked 4 [Source:NCBI gene (formerly Entrezgene);Acc:501624]
ENSRNOG00000066477	137.335	0.831199	0.224458	3.70314	0.000212945	0.000984994	184.764	137.96	204.746	107.618	86.0513	102.868		protein_coding
ENSRNOG00000000729	100.954	0.830746	0.247213	3.36045	0.000778152	0.00307787	138.84	146.704	102.373	59.3405	78.794	79.6721	Tmlhe	protein_coding	trimethyllysine hydroxylase, epsilon [Source:RGD Symbol;Acc:620629]
ENSRNOG00000020029	277.192	0.829774	0.192223	4.31673	1.58357e-05	9.68009e-05	363.121	373.076	328.299	160.923	186.617	251.118	Mcrip2	protein_coding	MAPK regulated co-repressor interacting protein 2 [Source:RGD Symbol;Acc:1592603]
ENSRNOG00000064442	57.3917	0.829134	0.286188	2.89716	0.00376554	0.0122837	66.2162	82.5818	71.4845	47.2713	42.5073	34.2893	Tmem74b	protein_coding	transmembrane protein 74B [Source:RGD Symbol;Acc:1564048]
ENSRNOG00000018944	58.9577	0.82897	0.295504	2.80527	0.00502745	0.0157381	86.5082	83.5534	56.4816	38.2193	45.6176	43.3658	Pank1	protein_coding	pantothenate kinase 1 [Source:RGD Symbol;Acc:1304677]
ENSRNOG00000026023	600.421	0.828965	0.160049	5.17945	2.22541e-07	1.98629e-06	893.918	698.545	713.08	438.516	378.419	480.05	Taf4b	protein_coding	TATA-box binding protein associated factor 4b [Source:RGD Symbol;Acc:1562997]
ENSRNOG00000005686	738.636	0.82842	0.141429	5.85748	4.69947e-09	5.70238e-08	1079.75	862.737	893.115	521.995	560.889	513.331	Suclg2	protein_coding	succinate-CoA ligase GDP-forming subunit beta [Source:RGD Symbol;Acc:1305008]
ENSRNOG00000017777	1944.92	0.828085	0.147814	5.6022	2.11654e-08	2.2867e-07	2880.4	2537.69	2047.46	1377.91	1340.53	1485.53	Ahcy	protein_coding	adenosylhomocysteinase [Source:RGD Symbol;Acc:69260]
ENSRNOG00000018639	583.984	0.828027	0.143413	5.77373	7.7535e-09	9.1093e-08	742.262	836.505	662.776	412.366	437.514	412.48	Zfand2b	protein_coding	zinc finger AN1-type containing 2B [Source:RGD Symbol;Acc:1306260]
ENSRNOG00000057458	146.102	0.827794	0.253437	3.26627	0.00108973	0.00414176	229.621	138.932	192.39	96.554	83.9778	135.14	Oip5	protein_coding	Opa interacting protein 5 [Source:RGD Symbol;Acc:1564263]
ENSRNOG00000001766	13685.2	0.82772	0.117352	7.05333	1.74684e-12	3.69618e-11	17516.3	17214.9	17789.1	8741.16	10067	10783	Tfrc	protein_coding	transferrin receptor [Source:RGD Symbol;Acc:70488]
ENSRNOG00000069480	611.485	0.827299	0.186004	4.44775	8.67762e-06	5.64527e-05	648.278	1012.36	685.722	448.574	466.543	407.437		protein_coding
ENSRNOG00000055340	883.899	0.82711	0.14073	5.87728	4.1705e-09	5.12264e-08	1023.15	1188.21	1179.94	693.982	660.418	557.705	Ski	protein_coding	SKI proto-oncogene [Source:RGD Symbol;Acc:1565591]
ENSRNOG00000007221	547.403	0.82677	0.180435	4.58209	4.60351e-06	3.16296e-05	820.226	585.845	694.547	347.997	360.794	475.007	Dut	protein_coding	deoxyuridine triphosphatase [Source:RGD Symbol;Acc:620849]
ENSRNOG00000045998	3147.69	0.826206	0.162206	5.09357	3.51379e-07	3.02055e-06	3608.78	5092.87	3373.89	2251.92	2265.33	2293.35	Sema6b	protein_coding	semaphorin 6B [Source:RGD Symbol;Acc:69278]
ENSRNOG00000005929	148.529	0.825689	0.194761	4.23949	2.24029e-05	0.000132471	186.9	210.827	172.092	110.635	108.86	101.859	Them6	protein_coding	thioesterase superfamily member 6 [Source:RGD Symbol;Acc:1359378]
ENSRNOG00000003049	381.614	0.825263	0.16643	4.95863	7.09926e-07	5.77376e-06	541.477	514.922	407.726	256.472	269.558	299.527	Hsd17b10	protein_coding	hydroxysteroid (17-beta) dehydrogenase 10 [Source:RGD Symbol;Acc:69231]
ENSRNOG00000011417	52.1642	0.824294	0.297463	2.77108	0.00558698	0.0172497	59.8081	74.8094	65.3068	36.2078	44.5808	32.2723	Pde3b	protein_coding	phosphodiesterase 3B [Source:RGD Symbol;Acc:61943]
ENSRNOG00000023318	119.275	0.823749	0.216936	3.7972	0.000146341	0.000704456	148.452	173.908	135.026	78.4502	85.0146	94.7997	Tigd3	protein_coding	tigger transposable element derived 3 [Source:RGD Symbol;Acc:1305393]
ENSRNOG00000060045	2647.88	0.823455	0.106504	7.7317	1.06122e-14	3.09134e-13	3401.59	3224.58	3524.8	1932.09	1854.77	1949.45	Pi4ka	protein_coding	phosphatidylinositol 4-kinase alpha [Source:RGD Symbol;Acc:621213]
ENSRNOG00000024798	160.786	0.823386	0.285441	2.88461	0.00391898	0.0127281	274.477	140.875	201.216	76.4386	126.485	145.225	Bora	protein_coding	bora, aurora kinase A activator [Source:RGD Symbol;Acc:1309522]
ENSRNOG00000021338	765.558	0.823004	0.158957	5.17752	2.24851e-07	2.0027e-06	1137.42	845.249	952.244	491.822	546.374	620.232	Tmem132a	protein_coding	transmembrane protein 132A [Source:RGD Symbol;Acc:727936]
ENSRNOG00000001842	699.183	0.822997	0.136084	6.04774	1.46895e-09	1.94624e-08	920.618	964.75	795.155	528.03	489.352	497.194	Mrps35	protein_coding	mitochondrial ribosomal protein S35 [Source:RGD Symbol;Acc:1306720]
ENSRNOG00000009252	2248.68	0.822919	0.138621	5.93647	2.91222e-09	3.69445e-08	2884.68	3300.36	2434.89	1674.61	1575.88	1621.68	Poldip2	protein_coding	DNA polymerase delta interacting protein 2 [Source:RGD Symbol;Acc:1307022]
ENSRNOG00000029211	95.9467	0.822809	0.266355	3.08915	0.00200729	0.00706414	115.344	154.477	97.9603	56.3232	85.0146	66.5615		protein_coding
ENSRNOG00000004412	193.138	0.822676	0.196755	4.18122	2.89944e-05	0.000166752	289.429	212.77	238.282	121.698	153.441	143.208	Mtbp	protein_coding	MDM2 binding protein [Source:RGD Symbol;Acc:1565672]
ENSRNOG00000052289	2927.19	0.822348	0.136935	6.00539	1.90875e-09	2.49974e-08	4335.02	3600.57	3283.87	2026.63	2059.01	2258.05	Ptdss1	protein_coding	phosphatidylserine synthase 1 [Source:RGD Symbol;Acc:1308949]
ENSRNOG00000001701	100.929	0.821996	0.268282	3.06393	0.00218452	0.00762475	98.2562	170.993	117.376	71.4098	85.0146	62.5275	Cbr3	protein_coding	carbonyl reductase 3 [Source:RGD Symbol;Acc:1309728]
ENSRNOG00000059593	358.088	0.821444	0.158671	5.17704	2.25437e-07	2.00515e-06	481.669	394.45	495.979	270.552	244.676	261.204	Cetn2	protein_coding	centrin 2 [Source:MGI Symbol;Acc:MGI:1347085]
ENSRNOG00000002032	244.319	0.821121	0.231591	3.54557	0.000391764	0.0016937	246.709	434.283	255.05	164.947	179.36	185.565	Ifngr2	protein_coding	interferon gamma receptor 2 [Source:RGD Symbol;Acc:1307532]
ENSRNOG00000060356	348.935	0.820315	0.250822	3.27051	0.00107353	0.00408839	594.877	276.892	465.091	206.183	256.08	294.484	Kif15	protein_coding	kinesin family member 15 [Source:RGD Symbol;Acc:727790]
ENSRNOG00000020614	200.867	0.819917	0.192838	4.25183	2.12027e-05	0.000126031	279.817	259.404	230.339	117.675	158.625	159.344	Phlda2	protein_coding	pleckstrin homology-like domain, family A, member 2 [Source:RGD Symbol;Acc:1304755]
ENSRNOG00000065339	819.83	0.819014	0.122696	6.67516	2.46963e-11	4.30465e-10	1079.75	1021.1	1038.73	627.601	595.102	556.696	Mars2	protein_coding	methionine--tRNA ligase, mitochondrial-like [Source:RGD Symbol;Acc:6494075]
ENSRNOG00000009154	632.224	0.818412	0.192656	4.24804	2.15645e-05	0.000128047	670.706	1067.73	682.192	485.788	460.323	426.599	Hmx1	protein_coding	H6 family homeobox 1 [Source:RGD Symbol;Acc:1304928]
ENSRNOG00000031061	144.815	0.817935	0.198926	4.11176	3.92663e-05	0.000218086	189.036	204.026	161.502	99.5714	108.86	105.893		protein_coding	similar to RIKEN cDNA 3100001N19 [Source:RGD Symbol;Acc:1564564]
ENSRNOG00000068953	225.381	0.817019	0.315948	2.58593	0.0097117	0.0276604	146.316	300.209	415.669	205.177	166.919	117.995		protein_coding
ENSRNOG00000000720	98.6744	0.816615	0.256377	3.18522	0.00144645	0.00528729	127.092	93.2689	157.089	75.4329	73.6102	65.553	MGC95208	protein_coding	similar to 4930453N24Rik protein [Source:RGD Symbol;Acc:1359320]
ENSRNOG00000024411	81.9588	0.816148	0.238792	3.41782	0.000631255	0.00256912	110.004	103.956	99.7253	53.3059	63.2425	61.519	Cbr4	protein_coding	carbonyl reductase 4 [Source:RGD Symbol;Acc:727826]
ENSRNOG00000011475	499.323	0.816145	0.18356	4.4462	8.7403e-06	5.67953e-05	619.442	764.611	526.867	306.76	358.72	419.539	Srcin1	protein_coding	SRC kinase signaling inhibitor 1 [Source:RGD Symbol;Acc:708439]
ENSRNOG00000052025	720.671	0.815665	0.185811	4.38976	1.13475e-05	7.20242e-05	899.258	1144.49	713.963	476.736	495.573	594.011	Tle5	protein_coding	TLE family member 5, transcriptional modulator [Source:RGD Symbol;Acc:2731]
ENSRNOG00000017704	5619.2	0.815477	0.18126	4.49894	6.8294e-06	4.54368e-05	8666.84	7117.58	5715.23	3527.24	3700.21	4988.08	Sema3f	protein_coding	semaphorin 3F [Source:RGD Symbol;Acc:1308514]
ENSRNOG00000027694	3344.49	0.81402	0.138986	5.85684	4.71755e-09	5.71423e-08	4709.89	4554.63	3527.45	2526.5	2419.8	2328.64		protein_coding	ribosomal protein S7-like [Source:RGD Symbol;Acc:2323948]
ENSRNOG00000056765	5779.29	0.813997	0.1526	5.33419	9.59697e-08	9.17727e-07	7612.72	8668.18	5822.9	4335.88	4129.43	4106.64	Rpl10	protein_coding	ribosomal protein L10 [Source:MGI Symbol;Acc:MGI:105943]
ENSRNOG00000003772	582.434	0.813953	0.16643	4.89065	1.00504e-06	7.93029e-06	771.098	854.965	601.882	394.262	408.485	463.914	Csrp2	protein_coding	cysteine and glycine-rich protein 2 [Source:RGD Symbol;Acc:61950]
ENSRNOG00000003409	1222.42	0.813215	0.18533	4.38792	1.14441e-05	7.24823e-05	1878.62	1419.44	1376.74	728.178	823.19	1108.35	NEWGENE_1565644	protein_coding	leucine zipper down-regulated in cancer 1 [Source:RGD Symbol;Acc:11505382]
ENSRNOG00000047067	3256.62	0.812711	0.154573	5.2578	1.4579e-07	1.3516e-06	4269.87	4890.79	3290.94	2246.89	2383.52	2457.73		protein_coding	ribosomal protein L10a-like [Source:RGD Symbol;Acc:2322811]
ENSRNOG00000009411	53.7206	0.812258	0.288619	2.81429	0.00488853	0.0153893	61.9442	70.9232	72.367	38.2193	44.5808	34.2893	Chn2	protein_coding	chimerin 2 [Source:RGD Symbol;Acc:620140]
ENSRNOG00000059142	93.0293	0.81215	0.266445	3.0481	0.00230295	0.00798894	153.792	86.468	115.611	72.4155	66.3528	63.536	Dtwd2	protein_coding	DTW domain containing 2 [Source:RGD Symbol;Acc:1306423]
ENSRNOG00000018242	83.0763	0.812148	0.25191	3.22396	0.0012643	0.00470949	88.6442	128.245	100.608	60.3463	59.0955	61.519	Camkk1	protein_coding	calcium/calmodulin-dependent protein kinase kinase 1 [Source:RGD Symbol;Acc:62023]
ENSRNOG00000039048	79.2188	0.811529	0.279124	2.90741	0.00364432	0.0119317	71.5562	102.013	128.849	59.3405	59.0955	54.4594	Cd200r1	protein_coding	CD200 receptor 1 [Source:RGD Symbol;Acc:61837]
ENSRNOG00000039017	2374.56	0.811512	0.145256	5.58678	2.31312e-08	2.48114e-07	3312.94	2438.59	3324.47	1732.94	1716.88	1721.52	Naa50	protein_coding	N(alpha)-acetyltransferase 50, NatE catalytic subunit [Source:RGD Symbol;Acc:1310944]
ENSRNOG00000055911	52.2629	0.811313	0.294794	2.75213	0.00592084	0.0181226	68.3522	67.037	64.4243	34.1962	33.1764	46.3914		protein_coding	60S ribosomal protein L13-like [Source:RGD Symbol;Acc:2320504]
ENSRNOG00000042261	13284.5	0.811191	0.15222	5.32906	9.87209e-08	9.42975e-07	20846.3	14720	15205.9	9238.01	9375.45	10321.1	Hdgf	protein_coding	heparin binding growth factor [Source:RGD Symbol;Acc:70961]
ENSRNOG00000028993	4896.7	0.810136	0.162113	4.99736	5.81218e-07	4.80217e-06	6286.26	7574.21	4849.47	3564.45	3732.35	3373.46	Rpl12	protein_coding	ribosomal protein L12 [Source:RGD Symbol;Acc:1565106]
ENSRNOG00000023529	13202.4	0.809674	0.125731	6.43971	1.197e-10	1.90848e-09	18221.2	17871.7	14346.3	9557.85	9549.62	9667.56	Rpl5	protein_coding	ribosomal protein L5 [Source:RGD Symbol;Acc:619825]
ENSRNOG00000016013	168.234	0.808646	0.214998	3.76118	0.000169115	0.00080161	182.628	271.063	188.86	130.75	115.081	121.021	Gprc5b	protein_coding	G protein-coupled receptor, class C, group 5, member B [Source:RGD Symbol;Acc:1309510]
ENSRNOG00000018586	954.734	0.807637	0.148689	5.4317	5.58188e-08	5.5924e-07	1186.55	1373.77	1085.51	785.507	670.786	626.283	Retreg2	protein_coding	reticulophagy regulator family member 2 [Source:RGD Symbol;Acc:1306844]
ENSRNOG00000014604	2118.25	0.807121	0.145921	5.53122	3.1802e-08	3.32319e-07	3008.56	2866.08	2213.37	1429.2	1567.59	1624.71	Sigmar1	protein_coding	sigma non-opioid intracellular receptor 1 [Source:RGD Symbol;Acc:68364]
ENSRNOG00000030452	481.988	0.806912	0.201542	4.00369	6.23614e-05	0.000329061	798.866	445.942	595.704	342.968	350.426	358.02	Rimbp3	protein_coding	RIMS binding protein 3 [Source:RGD Symbol;Acc:1563657]
ENSRNOG00000005890	9506.26	0.806658	0.154324	5.22704	1.72249e-07	1.57458e-06	14771.5	10072.1	11447.2	6675.3	6575.15	7496.24	Serbp1	protein_coding	Serpine1 mRNA binding protein 1 [Source:RGD Symbol;Acc:619907]
ENSRNOG00000001573	361.725	0.806539	0.15552	5.18607	2.14779e-07	1.92306e-06	466.717	419.71	494.214	265.524	287.183	236.999	Usp25	protein_coding	ubiquitin specific peptidase 25 [Source:RGD Symbol;Acc:1309003]
ENSRNOG00000019907	927.924	0.80627	0.140477	5.73953	9.49381e-09	1.0987e-07	1170.53	1342.68	1029.02	658.78	702.925	663.598	Nfkbie	protein_coding	NFKB inhibitor epsilon [Source:RGD Symbol;Acc:735070]
ENSRNOG00000016143	126.649	0.805994	0.204936	3.9329	8.39281e-05	0.000428635	166.608	154.477	162.385	85.4906	86.0513	104.885	P3h3	protein_coding	G protein-coupled receptor 162 [Source:RGD Symbol;Acc:1307437]
ENSRNOG00000019698	2731.65	0.805901	0.176801	4.55825	5.15816e-06	3.51143e-05	4141.71	3415	2869.97	1675.62	1865.14	2422.44	Ssbp4	protein_coding	single stranded DNA binding protein 4 [Source:RGD Symbol;Acc:1359619]
ENSRNOG00000028623	1113.58	0.805288	0.166537	4.8355	1.32812e-06	1.02143e-05	1655.4	1243.59	1351.15	765.392	699.815	966.151	Agpat5	protein_coding	1-acylglycerol-3-phosphate O-acyltransferase 5 [Source:RGD Symbol;Acc:1306405]
ENSRNOG00000026226	211.782	0.805042	0.185446	4.34111	1.41765e-05	8.77943e-05	297.973	223.457	286.821	162.935	147.22	152.285	Hook1	protein_coding	hook microtubule-tethering protein 1 [Source:RGD Symbol;Acc:1309987]
ENSRNOG00000027787	1451.72	0.80469	0.164744	4.88449	1.03695e-06	8.15564e-06	2238.53	1653.58	1647.67	920.281	1047.13	1203.15	Cdc6	protein_coding	cell division cycle 6 [Source:RGD Symbol;Acc:1309157]
ENSRNOG00000002711	363.287	0.80439	0.277	2.90393	0.00368506	0.0120442	627.986	272.034	486.271	209.2	233.272	350.961	Nuf2	protein_coding	NUF2 component of NDC80 kinetochore complex [Source:RGD Symbol;Acc:1307952]
ENSRNOG00000046361	102.327	0.804377	0.260668	3.08582	0.00202988	0.00713037	89.7122	157.391	142.969	69.3982	80.8675	73.6211	Hoxa7	protein_coding	homeobox A7 [Source:RGD Symbol;Acc:1587253]
ENSRNOG00000024390	211.293	0.804141	0.199819	4.02436	5.71316e-05	0.000304869	234.961	248.717	322.122	163.941	129.595	168.421	Osm	protein_coding	oncostatin M [Source:RGD Symbol;Acc:1585012]
ENSRNOG00000014142	44.1333	0.80306	0.312896	2.56654	0.0102718	0.029035	53.4001	60.2362	54.7165	35.202	26.9558	34.2893	Ogfrl1	protein_coding	opioid growth factor receptor-like 1 [Source:RGD Symbol;Acc:1308498]
ENSRNOG00000031275	155.999	0.802719	0.20042	4.00519	6.19686e-05	0.000327191	230.689	183.623	180.918	102.589	117.154	121.021	AABR07054361.1	protein_coding	spermine synthase, pseudogene 1 [Source:RGD Symbol;Acc:1585184]
ENSRNOG00000023238	4096.65	0.802465	0.137198	5.84896	4.94648e-09	5.9596e-08	4795.33	6168.38	4658.85	3042.46	2923.67	2991.23	Dgkd	protein_coding	diacylglycerol kinase, delta [Source:RGD Symbol;Acc:1563309]
ENSRNOG00000012736	1262.33	0.80238	0.124774	6.43064	1.27066e-10	2.01834e-09	1604.14	1726.45	1483.52	978.616	860.513	920.768	Znrd2	protein_coding	zinc ribbon domain containing 2 [Source:RGD Symbol;Acc:1593467]
ENSRNOG00000058866	1090.78	0.801336	0.159938	5.01029	5.43482e-07	4.51978e-06	1637.25	1177.52	1344.09	701.023	798.308	886.478	Myo5a	protein_coding	myosin VA [Source:RGD Symbol;Acc:3143]
ENSRNOG00000022196	3622.22	0.801122	0.159357	5.02722	4.97644e-07	4.17658e-06	5269.52	3725.9	4813.29	2282.1	2697.66	2944.84	Bmpr2	protein_coding	bone morphogenetic protein receptor type 2 [Source:RGD Symbol;Acc:71082]
ENSRNOG00000007404	117.654	0.800857	0.234413	3.41644	0.000634456	0.00257948	142.044	186.538	120.023	87.5021	88.1249	81.6891	Svbp	protein_coding	small vasohibin binding protein [Source:RGD Symbol;Acc:1311232]
ENSRNOG00000004498	1994.11	0.800841	0.17524	4.56996	4.87822e-06	3.33286e-05	3180.51	2216.11	2205.43	1351.76	1312.54	1698.33	Scin	protein_coding	scinderin [Source:RGD Symbol;Acc:735034]
ENSRNOG00000030098	1355.22	0.800684	0.159801	5.01051	5.42855e-07	4.51813e-06	2076.2	1419.44	1670.62	938.385	946.565	1080.11	Trim71	protein_coding	tripartite motif containing 71 [Source:RGD Symbol;Acc:1566388]
ENSRNOG00000002128	2272.18	0.8005	0.141756	5.64701	1.63264e-08	1.80823e-07	3112.16	2446.37	3102.07	1506.65	1649.49	1816.32	Ppat	protein_coding	phosphoribosyl pyrophosphate amidotransferase [Source:RGD Symbol;Acc:620237]
ENSRNOG00000019741	4515.67	0.800204	0.134999	5.92749	3.07606e-09	3.87342e-08	6546.86	5441.66	5222.78	3332.12	2973.44	3577.18	Isyna1	protein_coding	inositol-3-phosphate synthase 1 [Source:RGD Symbol;Acc:1359423]
ENSRNOG00000054438	3425	0.799969	0.117223	6.82433	8.83339e-12	1.65318e-10	4448.23	3948.38	4656.2	2637.13	2444.69	2415.38	AU018091	protein_coding	similar to solute carrier family 7 (cationic amino acid transporter, y+ system), member 3 [Source:RGD Symbol;Acc:1565097]
ENSRNOG00000010189	3856.2	0.799487	0.14505	5.51178	3.55213e-08	3.68244e-07	5771.49	4647.9	4275.83	2708.54	2630.27	3103.18	Rps24	protein_coding	ribosomal protein S24 [Source:RGD Symbol;Acc:621040]
ENSRNOG00000011014	579.713	0.79838	0.13526	5.90257	3.57892e-09	4.43766e-08	779.642	734.493	694.547	388.228	441.661	439.709	Copg2	protein_coding	COPI coat complex subunit gamma 2 [Source:RGD Symbol;Acc:1566215]
ENSRNOG00000002061	391.662	0.797359	0.149928	5.31826	1.04764e-07	9.96374e-07	497.689	534.353	459.795	309.778	286.147	262.212	Ptpn13	protein_coding	protein tyrosine phosphatase, non-receptor type 13 [Source:RGD Symbol;Acc:1563360]
ENSRNOG00000047314	914.902	0.796664	0.182279	4.37057	1.23921e-05	7.77912e-05	1449.28	1040.53	994.605	570.272	652.124	782.602	Tk1	protein_coding	thymidine kinase 1 [Source:RGD Symbol;Acc:621014]
ENSRNOG00000030364	797.735	0.796242	0.134634	5.91413	3.33641e-09	4.16122e-08	1065.87	1083.28	888.702	593.405	570.22	584.935	AABR07031666.1	protein_coding	similar to 60S ribosomal protein L35 [Source:RGD Symbol;Acc:1586622]
ENSRNOG00000010942	450.8	0.795989	0.158186	5.032	4.85397e-07	4.08184e-06	586.333	643.167	487.154	313.801	320.36	353.986	Gk5	protein_coding	glycerol kinase 5 [Source:RGD Symbol;Acc:1311223]
ENSRNOG00000006418	299.754	0.795738	0.163878	4.85566	1.19985e-06	9.31197e-06	413.317	396.393	331.829	204.172	221.867	230.948	Samhd1	protein_coding	SAM and HD domain containing deoxynucleoside triphosphate triphosphohydrolase 1 [Source:RGD Symbol;Acc:1308369]
ENSRNOG00000069769	153.827	0.795356	0.212701	3.73932	0.000184522	0.000865476	207.193	212.77	165.915	134.773	96.419	105.893		protein_coding
ENSRNOG00000016220	7411.98	0.795088	0.161935	4.90992	9.11118e-07	7.25653e-06	9128.22	11626.6	7458.22	5681.6	5479.29	5098.01	Rpl12	protein_coding	ribosomal protein L12 [Source:RGD Symbol;Acc:1565106]
ENSRNOG00000004629	581.44	0.79492	0.205468	3.86883	0.000109357	0.00054216	922.754	543.097	747.499	353.026	425.073	497.194	Fkbp3	protein_coding	FKBP prolyl isomerase 3 [Source:RGD Symbol;Acc:1304992]
ENSRNOG00000033517	14289.3	0.794412	0.147581	5.38287	7.33085e-08	7.18389e-07	21523.5	18158.3	14700.2	10765.8	10238	10350.3		protein_coding	tumor protein, translationally-controlled 1 [Source:RGD Symbol;Acc:2321467]
ENSRNOG00000059579	428.906	0.794198	0.167363	4.74536	2.08133e-06	1.53611e-05	541.477	637.337	453.618	291.674	327.617	321.714	Gpt2	protein_coding	glutamic--pyruvic transaminase 2 [Source:RGD Symbol;Acc:1305462]
ENSRNOG00000058842	5111.21	0.793968	0.128278	6.18942	6.03848e-10	8.55898e-09	6867.26	6962.13	5620.8	3604.68	3595.49	4016.89	Sptbn2	protein_coding	spectrin, beta, non-erythrocytic 2 [Source:RGD Symbol;Acc:3751]
ENSRNOG00000052620	15864.9	0.79394	0.15964	4.97332	6.58166e-07	5.38046e-06	20631.7	24255.7	15483	11436.6	11733	11649.3	Rack1	protein_coding	receptor for activated C kinase 1 [Source:RGD Symbol;Acc:69229]
ENSRNOG00000015987	909.965	0.793507	0.136357	5.81934	5.90791e-09	7.03819e-08	1291.22	1094.94	1076.68	651.74	624.131	721.083	Rap1gds1	protein_coding	Rap1 GTPase-GDP dissociation stimulator 1 [Source:RGD Symbol;Acc:1308558]
ENSRNOG00000070974	3666.56	0.793275	0.149292	5.3136	1.07483e-07	1.01753e-06	4836.98	5397.94	3715.43	2663.28	2637.53	2748.18	Rpl7a	protein_coding	ribosomal protein L7a [Source:RGD Symbol;Acc:1307586]
ENSRNOG00000039815	1086.5	0.793211	0.117817	6.73258	1.66679e-11	2.99424e-10	1367.04	1346.57	1419.98	848.871	760.984	775.543	Zfp512	protein_coding	zinc finger protein 512 [Source:RGD Symbol;Acc:1561526]
ENSRNOG00000017851	70.8731	0.792801	0.265074	2.99086	0.0027819	0.00942179	92.9162	100.07	76.7797	47.2713	47.6911	60.5105	Etfb	protein_coding	electron transfer flavoprotein subunit beta [Source:RGD Symbol;Acc:1303312]
ENSRNOG00000048758	378.627	0.792644	0.17865	4.43686	9.12785e-06	5.90205e-05	530.797	530.467	379.486	250.437	284.073	296.501	Snrpd2l	protein_coding	small nuclear ribonucleoprotein D2-like [Source:RGD Symbol;Acc:1305065]
ENSRNOG00000002475	377.529	0.792459	0.191723	4.13336	3.57502e-05	0.00020072	570.313	507.15	359.188	299.72	271.632	257.17	AABR07058831.1	protein_coding	similar to tumor protein, translationally-controlled 1 [Source:RGD Symbol;Acc:1565798]
ENSRNOG00000020194	371.377	0.792168	0.163175	4.85471	1.20562e-06	9.35248e-06	456.037	539.211	417.434	248.426	272.669	294.484	Hes6	protein_coding	hes family bHLH transcription factor 6 [Source:RGD Symbol;Acc:1312047]
ENSRNOG00000059890	69.4277	0.791379	0.270399	2.92671	0.00342569	0.0112898	92.9162	97.1551	74.1321	47.2713	44.5808	60.5105	Clec2d2	protein_coding	C-type lectin domain family 2 member D2 [Source:RGD Symbol;Acc:1562831]
ENSRNOG00000001259	90.3522	0.790393	0.270426	2.92277	0.00346936	0.011416	150.588	85.4965	107.668	70.404	69.4631	58.4935	Cux2	protein_coding	cut-like homeobox 2 [Source:RGD Symbol;Acc:1305967]
ENSRNOG00000016213	45.7778	0.790255	0.316003	2.50079	0.0123918	0.034018	59.8081	63.1508	51.1864	41.2366	29.0294	30.2552	Ssbp2	protein_coding	single-stranded DNA binding protein 2 [Source:RGD Symbol;Acc:1562968]
ENSRNOG00000010915	3015.21	0.790084	0.164555	4.80134	1.57607e-06	1.18954e-05	4506.97	3824.02	3132.08	1935.1	2127.44	2565.64	Ermp1	protein_coding	endoplasmic reticulum metallopeptidase 1 [Source:RGD Symbol;Acc:727831]
ENSRNOG00000034182	103.898	0.789999	0.225469	3.5038	0.000458676	0.00194298	128.16	128.245	138.556	77.4444	63.2425	87.7402		protein_coding	NADH dehydrogenase (ubiquinone) 1 beta subcomplex 4 [Source:RGD Symbol;Acc:2319146]
ENSRNOG00000007131	1375.76	0.78979	0.181051	4.36224	1.28737e-05	8.03699e-05	2258.83	1376.69	1594.72	995.714	944.491	1084.15	Paxip1	protein_coding	PAX interacting protein 1 [Source:RGD Symbol;Acc:1307547]
ENSRNOG00000019403	2739.33	0.789739	0.188341	4.19312	2.7514e-05	0.000159153	4403.37	2849.56	3160.32	1711.82	1869.28	2441.6	Afap1l1	protein_coding	actin filament associated protein 1-like 1 [Source:RGD Symbol;Acc:1311580]
ENSRNOG00000013386	2263.92	0.789093	0.134843	5.85192	4.85922e-09	5.8711e-08	3246.73	2902.99	2455.18	1599.18	1661.93	1717.49	Psmb5	protein_coding	proteasome 20S subunit beta 5 [Source:RGD Symbol;Acc:61879]
ENSRNOG00000005424	24876.2	0.788958	0.126501	6.23679	4.46644e-10	6.48319e-09	30626	35736.6	28178.1	17009.6	18896	18810.7	Odc1	protein_coding	ornithine decarboxylase 1 [Source:RGD Symbol;Acc:3227]
ENSRNOG00000003954	333.456	0.788831	0.167618	4.70612	2.52472e-06	1.83002e-05	381.277	488.69	397.136	249.431	263.338	220.863	Il2rg	protein_coding	interleukin 2 receptor subunit gamma [Source:RGD Symbol;Acc:621466]
ENSRNOG00000022894	862.837	0.788738	0.149378	5.28016	1.29074e-07	1.20583e-06	1125.67	922.002	1231.12	592.399	622.058	683.768	Bivm	protein_coding	basic, immunoglobulin-like variable motif containing [Source:RGD Symbol;Acc:1311888]
ENSRNOG00000059589	272.991	0.787888	0.163477	4.81957	1.43869e-06	1.09852e-05	359.917	351.701	325.652	186.068	226.014	188.591	Lmbr1	protein_coding	limb development membrane protein 1 [Source:RGD Symbol;Acc:1563910]
ENSRNOG00000047594	2026.38	0.787827	0.158042	4.98491	6.19903e-07	5.08721e-06	3106.82	2069.4	2523.14	1415.12	1483.61	1560.16	Heatr1	protein_coding	HEAT repeat containing 1 [Source:RGD Symbol;Acc:1564769]
ENSRNOG00000004904	5838.02	0.787647	0.126706	6.21634	5.08885e-10	7.31796e-09	8403.04	6956.3	6821.03	4177.97	4093.14	4576.61	Pa2g4	protein_coding	proliferation-associated 2G4 [Source:RGD Symbol;Acc:1302994]
ENSRNOG00000017340	1375.93	0.787567	0.143497	5.4884	4.05592e-08	4.16411e-07	2007.84	1506.88	1712.98	1082.21	1007.73	937.912	Wdr12	protein_coding	WD repeat domain 12 [Source:RGD Symbol;Acc:735072]
ENSRNOG00000005067	1628.8	0.786869	0.144575	5.44263	5.24999e-08	5.28791e-07	1919.2	2455.11	1812.71	1170.72	1173.62	1241.47	Zfp36l2	protein_coding	zinc finger protein 36, C3H type-like 2 [Source:RGD Symbol;Acc:1308913]
ENSRNOG00000025518	67.3706	0.786497	0.260463	3.01962	0.00253095	0.00868602	85.4402	77.7241	92.6651	54.3117	47.6911	46.3914	Carmil3	protein_coding	capping protein regulator and myosin 1 linker 3 [Source:RGD Symbol;Acc:1359120]
ENSRNOG00000011566	6126.72	0.786444	0.131324	5.98859	2.11668e-09	2.75297e-08	8670.05	7613.07	6986.95	4241.34	4251.77	4997.16	Cecr2	protein_coding	CECR2, histone acetyl-lysine reader [Source:RGD Symbol;Acc:1564182]
ENSRNOG00000019511	553.188	0.78638	0.144081	5.45789	4.81836e-08	4.87626e-07	735.854	664.541	700.725	453.603	405.374	359.029	Mrps18a	protein_coding	mitochondrial ribosomal protein S18A [Source:RGD Symbol;Acc:735229]
ENSRNOG00000017895	15500.8	0.785819	0.132497	5.93084	3.01395e-09	3.80648e-08	21280	21202.2	16381.4	10999.1	11539.2	11602.9	Eno1	protein_coding	enolase 1 [Source:RGD Symbol;Acc:2553]
ENSRNOG00000019681	848.555	0.785395	0.171028	4.5922	4.38596e-06	3.02939e-05	1267.72	1011.38	943.419	548.145	574.367	746.296	Pold1	protein_coding	DNA polymerase delta 1, catalytic subunit [Source:RGD Symbol;Acc:621839]
ENSRNOG00000018500	1008.37	0.785326	0.169549	4.63184	3.62427e-06	2.54988e-05	1571.03	1115.34	1142.87	640.676	776.536	803.781	Frmd4a	protein_coding	FERM domain containing 4A [Source:RGD Symbol;Acc:1309050]
ENSRNOG00000053285	2625.56	0.785007	0.1313	5.97872	2.24891e-09	2.90277e-08	3592.76	2863.16	3512.45	1837.54	1892.09	2055.34	Mllt6	protein_coding	MLLT6, PHD finger containing [Source:RGD Symbol;Acc:1306689]
ENSRNOG00000056062	206.346	0.784064	0.197707	3.96579	7.31522e-05	0.000378948	295.837	256.489	231.222	125.721	149.294	179.514	AABR07002870.2	protein_coding	zinc finger protein 850-like [Source:RGD Symbol;Acc:6485475]
ENSRNOG00000000471	2130.23	0.783698	0.158308	4.95048	7.4031e-07	6.00579e-06	2802.44	3180.86	2102.17	1583.08	1574.84	1537.97	Rps18	protein_coding	Beta-1,3-galactosyltransferase 4 [Source:RGD Symbol;Acc:620328]
ENSRNOG00000003999	428.265	0.783503	0.165618	4.73078	2.23663e-06	1.63936e-05	462.445	640.252	522.455	335.928	309.992	298.518	Adcy3	protein_coding	adenylate cyclase 3 [Source:RGD Symbol;Acc:71009]
ENSRNOG00000009204	461.214	0.783369	0.185247	4.22878	2.34959e-05	0.000138309	668.57	471.202	610.707	284.633	332.801	399.369	Il17re	protein_coding	interleukin 17 receptor E [Source:RGD Symbol;Acc:735148]
ENSRNOG00000001232	251.27	0.783039	0.203456	3.8487	0.000118748	0.000584871	350.305	366.275	237.399	200.148	166.919	186.574	Slc19a1	protein_coding	solute carrier family 19 member 1 [Source:RGD Symbol;Acc:3695]
ENSRNOG00000066965	108.38	0.783028	0.261855	2.99032	0.00278688	0.00943491	138.84	172.936	99.7253	94.5425	74.6469	69.587		protein_coding
ENSRNOG00000010386	2952.83	0.7828	0.137112	5.70919	1.13516e-08	1.29086e-07	4353.18	3526.73	3325.35	2146.32	2055.9	2309.48	H2ax	protein_coding	H2A.X variant histone [Source:RGD Symbol;Acc:1566119]
ENSRNOG00000054058	441.18	0.782516	0.150383	5.2035	1.9557e-07	1.77158e-06	625.85	490.633	557.756	327.881	315.176	329.782	Osbpl1a	protein_coding	oxysterol binding protein-like 1A [Source:RGD Symbol;Acc:628888]
ENSRNOG00000019085	3209.07	0.78193	0.119112	6.56468	5.21447e-11	8.74837e-10	4499.5	3890.09	3785.15	2306.23	2300.58	2472.86	Xpo5	protein_coding	exportin 5 [Source:RGD Symbol;Acc:1311522]
ENSRNOG00000005041	4687.11	0.781749	0.108082	7.2329	4.72801e-13	1.08109e-11	6380.25	5839.99	5560.79	3468.91	3431.69	3441.03	Crip2	protein_coding	cysteine-rich protein 2 [Source:RGD Symbol;Acc:1302959]
ENSRNOG00000017939	67.7107	0.781584	0.280034	2.79103	0.00525406	0.0163464	66.2162	93.2689	97.0777	48.277	58.0587	43.3658	Chn1	protein_coding	chimerin 1 [Source:RGD Symbol;Acc:620139]
ENSRNOG00000022523	2308.4	0.781436	0.213558	3.65912	0.00025308	0.0011478	4126.76	2141.3	2488.72	1604.21	1589.36	1900.03	Fkbp5	protein_coding	FKBP prolyl isomerase 5 [Source:RGD Symbol;Acc:1309155]
ENSRNOG00000019228	2616.36	0.780863	0.154453	5.05566	4.28899e-07	3.6373e-06	3128.18	3971.7	2823.2	1777.2	1856.84	2141.06	Pik3r2	protein_coding	phosphoinositide-3-kinase regulatory subunit 2 [Source:RGD Symbol;Acc:68341]
ENSRNOG00000007090	85.7045	0.779794	0.313686	2.48591	0.0129221	0.0353029	69.4202	157.391	97.9603	59.3405	74.6469	55.4679	Cacna1c	protein_coding	calcium voltage-gated channel subunit alpha1 C [Source:RGD Symbol;Acc:2245]
ENSRNOG00000050111	191.909	0.778806	0.231344	3.36644	0.000761441	0.00302231	299.041	170.021	258.58	129.745	132.706	161.361	Cenpo	protein_coding	centromere protein O [Source:RGD Symbol;Acc:1590328]
ENSRNOG00000046064	45.5391	0.778341	0.325284	2.3928	0.0167201	0.0439974	57.6721	49.5491	65.3068	25.1443	34.2132	41.3488	RGD1308005	protein_coding	similar to RIKEN cDNA 9630033F20 gene [Source:RGD Symbol;Acc:1308005]
ENSRNOG00000024364	85.5107	0.778149	0.269184	2.89077	0.00384302	0.0125076	105.732	131.159	87.37	60.3463	50.8014	77.6551	Enkd1	protein_coding	enkurin domain containing 1 [Source:RGD Symbol;Acc:1307357]
ENSRNOG00000054284	122.304	0.777922	0.216978	3.58525	0.000336756	0.00148263	129.228	168.078	165.915	94.5425	95.3822	80.6806	AABR07072639.2	protein_coding	solute carrier family 25 (pyrimidine nucleotide carrier ), member 36-like 1 [Source:RGD Symbol;Acc:1561851]
ENSRNOG00000024603	6265.88	0.77713	0.162636	4.77833	1.76755e-06	1.32174e-05	8046.33	9620.3	6075.3	4736.18	4523.4	4593.75	Rps15	protein_coding	ribosomal protein S15 [Source:RGD Symbol;Acc:62026]
ENSRNOG00000015913	70.2422	0.777107	0.280058	2.77481	0.00552342	0.0170689	76.8962	89.3827	99.7253	66.3809	48.7279	40.3403	Tspan5	protein_coding	tetraspanin 5 [Source:RGD Symbol;Acc:1303176]
ENSRNOG00000018804	152.521	0.776706	0.204874	3.79114	0.00014996	0.000720453	167.676	228.314	181.8	116.669	103.676	116.987	Ripor2	protein_coding	RHO family interacting cell polarization regulator 2 [Source:RGD Symbol;Acc:1306939]
ENSRNOG00000021579	358.289	0.776263	0.154663	5.01905	5.19271e-07	4.34095e-06	510.505	412.909	434.202	272.564	265.411	254.144	Mpp6	protein_coding	membrane palmitoylated protein 6 [Source:RGD Symbol;Acc:1311833]
ENSRNOG00000010794	454.492	0.775724	0.196836	3.94097	8.11534e-05	0.000416214	571.381	727.692	422.729	345.985	318.286	340.876	Dennd3	protein_coding	DENN domain containing 3 [Source:RGD Symbol;Acc:1311559]
ENSRNOG00000000054	375.311	0.775413	0.192618	4.02565	5.68182e-05	0.000303292	474.193	583.902	363.6	250.437	290.294	289.442	Abhd8	protein_coding	abhydrolase domain containing 8 [Source:RGD Symbol;Acc:1305693]
ENSRNOG00000016064	9708.88	0.775348	0.132943	5.83217	5.47097e-09	6.55438e-08	13598.9	12941.1	10231.1	7198.31	7232.46	7051.49	Tkt	protein_coding	transketolase [Source:RGD Symbol;Acc:621036]
ENSRNOG00000013583	285.534	0.774298	0.165091	4.69014	2.73021e-06	1.9664e-05	367.393	313.811	399.784	214.229	202.169	215.821	Tbc1d8	protein_coding	TBC1 domain family, member 8 [Source:RGD Symbol;Acc:1595491]
ENSRNOG00000017962	1887.49	0.773222	0.173868	4.44717	8.70082e-06	5.65819e-05	1970.46	2856.36	2317.51	1629.35	1395.48	1155.75	Serpinb6a	protein_coding	serpin family B member 6A [Source:RGD Symbol;Acc:735108]
ENSRNOG00000061146	647.381	0.772772	0.171681	4.50121	6.75669e-06	4.50411e-05	976.154	642.195	832.221	496.851	442.698	494.169	Gar1	protein_coding	GAR1 ribonucleoprotein [Source:RGD Symbol;Acc:1563995]
ENSRNOG00000011931	170.578	0.771972	0.216616	3.56379	0.000365544	0.00159418	194.376	210.827	240.047	154.889	127.522	95.8083	Smarca2	protein_coding	SWI/SNF related, matrix associated, actin dependent regulator of chromatin, subfamily a, member 2 [Source:RGD Symbol;Acc:1302988]
ENSRNOG00000016374	2177.27	0.771854	0.118632	6.50632	7.70142e-11	1.25736e-09	2934.87	2824.3	2479.89	1582.08	1669.19	1573.27	Fgfr2	protein_coding	fibroblast growth factor receptor 2 [Source:RGD Symbol;Acc:2611]
ENSRNOG00000003276	1196.81	0.771814	0.135714	5.68706	1.29247e-08	1.4542e-07	1534.72	1664.27	1329.96	850.883	843.925	957.074	Myo1d	protein_coding	myosin ID [Source:RGD Symbol;Acc:621321]
ENSRNOG00000015989	376.757	0.771389	0.185291	4.16311	3.13938e-05	0.000179018	564.973	389.592	471.268	319.835	241.566	273.306	Mrpl32	protein_coding	mitochondrial ribosomal protein L32 [Source:RGD Symbol;Acc:1310541]
ENSRNOG00000004964	1211.75	0.77133	0.129178	5.97109	2.35676e-09	3.02818e-08	1419.38	1590.43	1574.42	980.627	896.8	808.823	Erbb3	protein_coding	erb-b2 receptor tyrosine kinase 3 [Source:RGD Symbol;Acc:69323]
ENSRNOG00000008374	399.864	0.771233	0.195878	3.93732	8.23974e-05	0.000421704	442.153	616.935	453.618	232.333	319.323	334.825	Nipsnap1	protein_coding	nipsnap homolog 1 [Source:RGD Symbol;Acc:1310419]
ENSRNOG00000065112	1057.27	0.770711	0.176468	4.36743	1.25719e-05	7.87457e-05	1644.72	1085.22	1269.95	682.919	770.315	890.513		protein_coding
ENSRNOG00000003232	1910.06	0.768835	0.142804	5.38384	7.29115e-08	7.15323e-07	2627.29	2444.42	2150.71	1625.33	1352.98	1259.63	Slc9a3r1	protein_coding	SLC9A3 regulator 1 [Source:RGD Symbol;Acc:708538]
ENSRNOG00000048109	5946.07	0.76883	0.118653	6.47963	9.19449e-11	1.49253e-09	8222.55	7562.55	6697.48	4257.43	4516.14	4420.29		protein_coding	40S ribosomal protein S3a-like [Source:RGD Symbol;Acc:2318248]
ENSRNOG00000056011	2043.53	0.768576	0.11965	6.42351	1.33166e-10	2.1054e-09	2808.85	2516.32	2401.35	1422.16	1564.48	1548.06		protein_coding	ribose-phosphate pyrophosphokinase I -like [Source:RGD Symbol;Acc:1359636]
ENSRNOG00000046143	233.065	0.768226	0.176101	4.36241	1.28639e-05	8.03382e-05	272.341	335.185	273.583	188.079	163.809	165.395	Pgap3	protein_coding	post-GPI attachment to proteins phospholipase 3 [Source:RGD Symbol;Acc:1592386]
ENSRNOG00000005951	221.418	0.767861	0.19146	4.01055	6.05763e-05	0.000320936	328.945	230.258	277.995	148.854	168.992	173.463		protein_coding	hypothetical protein LOC679581 [Source:RGD Symbol;Acc:1587102]
ENSRNOG00000021159	129.145	0.767778	0.249396	3.07856	0.00208006	0.00728858	169.812	203.054	115.611	107.618	83.9778	94.7997		protein_coding	ribosomal protein S27-like [Source:RGD Symbol;Acc:2323707]
ENSRNOG00000026474	6808.12	0.767184	0.146067	5.25228	1.50224e-07	1.39043e-06	10122.5	7804.47	7804.17	4926.27	4562.79	5628.48	Cad	protein_coding	carbamoyl-phosphate synthetase 2, aspartate transcarbamylase, and dihydroorotase [Source:RGD Symbol;Acc:1588606]
ENSRNOG00000047924	75.0967	0.767042	0.271814	2.82193	0.00477355	0.0150552	96.1202	114.643	73.2496	57.329	48.7279	60.5105	Zbtb7c	protein_coding	zinc finger and BTB domain containing 7C [Source:RGD Symbol;Acc:1591841]
ENSRNOG00000064616	875.635	0.76688	0.120973	6.33926	2.30865e-10	3.48798e-09	1142.76	1087.17	1079.33	608.492	658.345	677.717	Ankrd10	protein_coding	ankyrin repeat domain 10 [Source:RGD Symbol;Acc:1310501]
ENSRNOG00000032626	104.559	0.766752	0.242989	3.1555	0.00160221	0.00577842	123.888	146.704	124.436	78.4502	95.3822	58.4935	Mmp3	protein_coding	matrix metallopeptidase 3 [Source:RGD Symbol;Acc:621317]
ENSRNOG00000006814	441.293	0.766184	0.185698	4.12597	3.6918e-05	0.000206459	619.442	546.983	501.274	259.489	314.139	406.429	Klrg2	protein_coding	killer cell lectin like receptor G2 [Source:RGD Symbol;Acc:1587495]
ENSRNOG00000000774	102.477	0.765904	0.220031	3.48089	0.000499746	0.00209298	126.024	134.074	127.084	85.4906	73.6102	68.5785	Gabbr1	protein_coding	gamma-aminobutyric acid type B receptor subunit 1 [Source:RGD Symbol;Acc:621537]
ENSRNOG00000018812	395.734	0.765824	0.190731	4.01521	5.93939e-05	0.000315162	625.85	459.544	410.374	330.899	263.338	284.399	Rpp25	protein_coding	ribonuclease P and MRP subunit p25 [Source:RGD Symbol;Acc:1305290]
[truncated: 2,535 more rows]
