# Supplementary material for: Fundamental and unique roles of PLAC1 in the regulation of rat and human trophoblast cell development
Source: Development. 2026 May 12;153(9):dev205290. doi: 10.1242/dev.205290 (PMC13245914; doi:10.1242/dev.205290)
Supplement: Table S4. Differentially regulated transcripts identified by RNA-seq analysis in syncytiotrophoblast differentiated CT27 human TS cells following PLAC1 knockdown. [file develop-153-205290-TableS4.xlsx]

## Sheet: Dataset4_hTS_CT27
Gene	baseMean	log2FoldChange	lfcSE	stat	pvalue	padj	shPLAC1_1	shPLAC1_2	shPLAC1_3	shCTRL_1	shCTRL_2	shCTRL_3	gene_biotype	external_gene_name	description
ENSG00000187714.7	8.55676	4.62731	1.22026	3.79206	0.000149402	0.00380234	8.08322	10.5256	30.64	0	1.08769	1.00402	protein_coding	SLC18A3	solute carrier family 18 member A3 [Source:HGNC Symbol;Acc:HGNC:10936]
ENSG00000100162.15	10.1007	2.33356	0.707139	3.3	0.000966858	0.0150326	19.1977	15.31	15.8483	0.877305	4.35077	5.0201	protein_coding	CENPM	centromere protein M [Source:HGNC Symbol;Acc:HGNC:18352]
ENSG00000072571.20	14.0682	2.31319	0.65623	3.52498	0.000423522	0.0082561	20.2081	22.0081	28.5269	9.65036	0	4.01608	protein_coding	HMMR	hyaluronan mediated motility receptor [Source:HGNC Symbol;Acc:HGNC:5012]
ENSG00000117228.11	12.2587	2.28178	0.631699	3.61213	0.000303695	0.00647092	16.1664	23.9219	21.131	6.14114	2.17538	4.01608	protein_coding	GBP1	guanylate binding protein 1 [Source:HGNC Symbol;Acc:HGNC:4182]
ENSG00000135272.13	13.2416	2.25753	0.60659	3.72168	0.000197904	0.00483526	27.2809	16.2669	22.1876	5.26383	5.43846	3.01206	protein_coding	MDFIC	MyoD family inhibitor domain containing [Source:HGNC Symbol;Acc:HGNC:28870]
ENSG00000138670.19	10.8346	2.208	0.669273	3.2991	0.000969941	0.0150623	20.2081	13.3962	20.0745	6.14114	2.17538	3.01206	protein_coding	RASGEF1B	RasGEF domain family member 1B [Source:HGNC Symbol;Acc:HGNC:24881]
ENSG00000120937.9	9.78973	2.18317	0.722779	3.02053	0.00252336	0.0293713	15.156	16.2669	16.9048	4.38653	0	6.02412	protein_coding	NPPB	natriuretic peptide B [Source:HGNC Symbol;Acc:HGNC:7940]
ENSG00000101057.16	77.963	2.17546	0.310516	7.00597	2.45283e-12	1.16528e-09	110.134	104.299	169.048	29.8284	16.3154	38.1528	protein_coding	MYBL2	MYB proto-oncogene like 2 [Source:HGNC Symbol;Acc:HGNC:7548]
ENSG00000165704.15	7.98569	2.15873	0.749996	2.87832	0.00399799	0.040646	15.156	12.4394	11.6221	3.50922	2.17538	3.01206	protein_coding	HPRT1	hypoxanthine phosphoribosyltransferase 1 [Source:HGNC Symbol;Acc:HGNC:5157]
ENSG00000117650.13	8.8984	2.13474	0.731536	2.91817	0.00352096	0.0374663	13.1352	13.3962	16.9048	1.75461	2.17538	6.02412	protein_coding	NEK2	NIMA related kinase 2 [Source:HGNC Symbol;Acc:HGNC:7745]
ENSG00000128422.18	75.9614	2.10965	0.299924	7.03396	2.00752e-12	9.90401e-10	103.061	126.307	141.578	42.988	21.7538	20.0804	protein_coding	KRT17	keratin 17 [Source:HGNC Symbol;Acc:HGNC:6427]
ENSG00000167880.8	17.233	2.10819	0.529876	3.97865	6.93075e-05	0.00206266	20.2081	36.3612	27.4703	7.89575	5.43846	6.02412	protein_coding	EVPL	envoplakin [Source:HGNC Symbol;Acc:HGNC:3503]
ENSG00000175063.17	19.8031	2.09905	0.522281	4.01901	5.84436e-05	0.00182843	28.2913	24.8787	43.3186	7.01844	3.26308	12.0482	protein_coding	UBE2C	ubiquitin conjugating enzyme E2 C [Source:HGNC Symbol;Acc:HGNC:15937]
ENSG00000159251.8	17.1894	2.08764	0.553622	3.77088	0.000162675	0.00409948	19.1977	21.0512	43.3186	7.01844	6.52615	6.02412	protein_coding	ACTC1	actin alpha cardiac muscle 1 [Source:HGNC Symbol;Acc:HGNC:143]
ENSG00000265190.7	16.3932	2.0638	0.670827	3.0765	0.00209447	0.0256353	39.4057	29.6631	10.5655	12.2823	5.43846	1.00402	protein_coding	ANXA8	annexin A8 [Source:HGNC Symbol;Acc:HGNC:546]
ENSG00000164104.12	33.6631	2.05223	0.418277	4.90637	9.27754e-07	6.80017e-05	33.3433	55.4987	73.9586	14.9142	15.2277	9.03618	protein_coding	HMGB2	high mobility group box 2 [Source:HGNC Symbol;Acc:HGNC:5000]
ENSG00000182836.10	15.6524	2.02291	0.551982	3.66482	0.000247517	0.00556825	19.1977	27.7494	28.5269	6.14114	3.26308	9.03618	protein_coding	PLCXD3	phosphatidylinositol specific phospholipase C X domain containing 3 [Source:HGNC Symbol;Acc:HGNC:31822]
ENSG00000237649.8	34.3634	2.01345	0.44386	4.53622	5.72709e-06	0.000295026	38.3953	52.6281	73.9586	6.14114	11.9646	23.0925	protein_coding	KIFC1	kinesin family member C1 [Source:HGNC Symbol;Acc:HGNC:6389]
ENSG00000170312.17	31.9744	1.96178	0.481591	4.07354	4.63048e-05	0.00155079	24.2497	44.0162	84.5241	12.2823	8.70153	18.0724	protein_coding	CDK1	cyclin dependent kinase 1 [Source:HGNC Symbol;Acc:HGNC:1722]
ENSG00000197142.11	20.0134	1.91178	0.496252	3.85244	0.000116946	0.00311216	40.4161	33.4906	21.131	11.405	7.61384	6.02412	protein_coding	ACSL5	acyl-CoA synthetase long chain family member 5 [Source:HGNC Symbol;Acc:HGNC:16526]
ENSG00000148773.14	167.837	1.8972	0.277197	6.84423	7.68876e-12	2.9007e-09	226.33	225.822	342.323	71.0617	38.0692	103.414	protein_coding	MKI67	marker of proliferation Ki-67 [Source:HGNC Symbol;Acc:HGNC:7107]
ENSG00000123485.12	13.804	1.88869	0.571014	3.30761	0.000940965	0.0147013	20.2081	23.9219	21.131	5.26383	3.26308	9.03618	protein_coding	HJURP	Holliday junction recognition protein [Source:HGNC Symbol;Acc:HGNC:25444]
ENSG00000177606.8	19.7069	1.85898	0.490034	3.79358	0.00014849	0.00379272	20.2081	34.4475	38.0358	7.89575	7.61384	10.0402	protein_coding	JUN	Jun proto-oncogene, AP-1 transcription factor subunit [Source:HGNC Symbol;Acc:HGNC:6204]
ENSG00000171617.15	27.0326	1.8468	0.428173	4.31322	1.60896e-05	0.000681125	37.3849	31.5769	58.1103	12.2823	9.78923	13.0523	protein_coding	ENC1	ectodermal-neural cortex 1 [Source:HGNC Symbol;Acc:HGNC:3345]
ENSG00000112992.18	12.1841	1.83218	0.63758	2.87365	0.00405761	0.0409737	12.1248	16.2669	28.5269	2.63192	6.52615	7.02814	protein_coding	NNT	nicotinamide nucleotide transhydrogenase [Source:HGNC Symbol;Acc:HGNC:7863]
ENSG00000090889.12	24.1485	1.81051	0.487271	3.71563	0.000202701	0.00490576	26.2705	29.6631	57.0538	11.405	5.43846	15.0603	protein_coding	KIF4A	kinesin family member 4A [Source:HGNC Symbol;Acc:HGNC:13339]
ENSG00000109805.10	24.1994	1.81034	0.475983	3.80336	0.000142744	0.00367667	32.3329	24.8787	55.9972	11.405	6.52615	14.0563	protein_coding	NCAPG	non-SMC condensin I complex subunit G [Source:HGNC Symbol;Acc:HGNC:24304]
ENSG00000272398.6	255.697	1.80233	0.257605	6.99649	2.62451e-12	1.20231e-09	302.111	290.89	600.121	132.473	88.103	120.482	protein_coding	CD24	CD24 molecule [Source:HGNC Symbol;Acc:HGNC:1645]
ENSG00000166920.13	17.1458	1.80152	0.568193	3.17062	0.00152115	0.0203534	18.1873	22.0081	40.1489	13.1596	4.35077	5.0201	protein_coding	C15orf48	chromosome 15 open reading frame 48 [Source:HGNC Symbol;Acc:HGNC:29898]
ENSG00000121621.7	12.9795	1.78402	0.569748	3.13124	0.0017407	0.0221728	22.2289	18.1806	20.0745	7.01844	4.35077	6.02412	protein_coding	KIF18A	kinesin family member 18A [Source:HGNC Symbol;Acc:HGNC:29441]
ENSG00000156970.13	19.0446	1.78051	0.520266	3.42231	0.000620917	0.0108213	24.2497	27.7494	36.9793	14.9142	4.35077	6.02412	protein_coding	BUB1B	BUB1 mitotic checkpoint serine/threonine kinase B [Source:HGNC Symbol;Acc:HGNC:1149]
ENSG00000054598.9	14.5456	1.77366	0.615422	2.88202	0.00395138	0.040515	13.1352	15.31	39.0924	7.01844	8.70153	4.01608	protein_coding	FOXC1	forkhead box C1 [Source:HGNC Symbol;Acc:HGNC:3800]
ENSG00000161888.12	13.5936	1.77028	0.594669	2.97691	0.00291168	0.0328102	11.1144	27.7494	24.3007	7.01844	4.35077	7.02814	protein_coding	SPC24	SPC24 component of NDC80 kinetochore complex [Source:HGNC Symbol;Acc:HGNC:26913]
ENSG00000165490.13	15.1151	1.75882	0.562257	3.12814	0.00175918	0.0223637	19.1977	19.1375	31.6965	5.26383	4.35077	11.0442	protein_coding	DDIAS	DNA damage induced apoptosis suppressor [Source:HGNC Symbol;Acc:HGNC:26351]
ENSG00000164687.11	14.3306	1.75238	0.559572	3.13165	0.00173829	0.0221641	28.2913	21.0512	16.9048	7.01844	8.70153	4.01608	protein_coding	FABP5	fatty acid binding protein 5 [Source:HGNC Symbol;Acc:HGNC:3560]
ENSG00000100593.18	257.016	1.74857	0.239853	7.29015	3.09615e-13	1.8052e-10	543.597	331.079	314.852	157.038	88.103	107.43	protein_coding	ISM2	isthmin 2 [Source:HGNC Symbol;Acc:HGNC:23176]
ENSG00000140600.17	14.7535	1.72814	0.561689	3.07668	0.00209321	0.0256353	19.1977	17.2237	31.6965	8.77305	7.61384	4.01608	protein_coding	SH3GL3	SH3 domain containing GRB2 like 3, endophilin A3 [Source:HGNC Symbol;Acc:HGNC:10832]
ENSG00000137872.17	18.1465	1.71993	0.515465	3.33666	0.00084793	0.0136595	29.3017	25.8356	28.5269	7.89575	3.26308	14.0563	protein_coding	SEMA6D	semaphorin 6D [Source:HGNC Symbol;Acc:HGNC:16770]
ENSG00000111799.22	86.7325	1.71344	0.270523	6.33383	2.39147e-10	5.68063e-08	116.196	104.299	178.557	43.8653	41.3323	36.1447	protein_coding	COL12A1	collagen type XII alpha 1 chain [Source:HGNC Symbol;Acc:HGNC:2188]
ENSG00000184661.14	18.7369	1.69931	0.479321	3.54524	0.000392251	0.00777652	32.3329	22.0081	31.6965	9.65036	8.70153	8.03216	protein_coding	CDCA2	cell division cycle associated 2 [Source:HGNC Symbol;Acc:HGNC:14623]
ENSG00000174640.15	205.098	1.6927	0.230955	7.32914	2.31632e-13	1.465e-10	260.684	303.329	377.189	136.86	77.2261	75.3015	protein_coding	SLCO2A1	solute carrier organic anion transporter family member 2A1 [Source:HGNC Symbol;Acc:HGNC:10955]
ENSG00000149596.7	20.4554	1.69019	0.519841	3.25137	0.00114851	0.0168751	22.2289	25.8356	45.4317	4.38653	9.78923	15.0603	protein_coding	JPH2	junctophilin 2 [Source:HGNC Symbol;Acc:HGNC:14202]
ENSG00000073282.14	16.4211	1.68986	0.517462	3.26566	0.00109208	0.0163455	30.3121	23.9219	21.131	10.5277	7.61384	5.0201	protein_coding	TP63	tumor protein p63 [Source:HGNC Symbol;Acc:HGNC:15979]
ENSG00000205683.12	17.8007	1.67723	0.520391	3.22302	0.00126847	0.0181545	20.2081	20.0944	41.2055	9.65036	7.61384	8.03216	protein_coding	DPF3	double PHD fingers 3 [Source:HGNC Symbol;Acc:HGNC:17427]
ENSG00000184979.11	19.298	1.67431	0.552555	3.03013	0.00244452	0.0287141	37.3849	15.31	35.9227	15.7915	4.35077	7.02814	protein_coding	USP18	ubiquitin specific peptidase 18 [Source:HGNC Symbol;Acc:HGNC:12616]
ENSG00000188064.10	17.512	1.66701	0.518508	3.21503	0.00130433	0.0185279	32.3329	17.2237	30.64	11.405	5.43846	8.03216	protein_coding	WNT7B	Wnt family member 7B [Source:HGNC Symbol;Acc:HGNC:12787]
ENSG00000115221.12	25.4922	1.64094	0.487175	3.36829	0.00075637	0.0125422	21.2185	33.4906	61.28	12.2823	7.61384	17.0683	protein_coding	ITGB6	integrin subunit beta 6 [Source:HGNC Symbol;Acc:HGNC:6161]
ENSG00000164434.12	325.438	1.63689	0.545175	3.00251	0.00267765	0.0306389	604.221	599.96	273.647	254.419	123.997	96.386	protein_coding	FABP7	fatty acid binding protein 7 [Source:HGNC Symbol;Acc:HGNC:3562]
ENSG00000143797.12	43.4174	1.6319	0.354045	4.60929	4.04044e-06	0.000227564	53.5514	50.7144	92.9765	23.6872	18.4908	21.0844	protein_coding	MBOAT2	membrane bound O-acyltransferase domain containing 2 [Source:HGNC Symbol;Acc:HGNC:25193]
ENSG00000117525.14	36.3762	1.63007	0.428778	3.80167	0.000143727	0.00369455	37.3849	39.2319	88.7503	21.9326	10.8769	20.0804	protein_coding	F3	coagulation factor III, tissue factor [Source:HGNC Symbol;Acc:HGNC:3541]
ENSG00000135451.13	13.1261	1.61464	0.569036	2.8375	0.00454685	0.0444334	19.1977	18.1806	22.1876	7.89575	3.26308	8.03216	protein_coding	TROAP	trophinin associated protein [Source:HGNC Symbol;Acc:HGNC:12327]
ENSG00000165685.9	134.296	1.61062	0.296462	5.43281	5.54749e-08	6.29713e-06	241.486	212.426	154.256	104.399	36.9815	56.2251	protein_coding	TMEM52B	transmembrane protein 52B [Source:HGNC Symbol;Acc:HGNC:26438]
ENSG00000089685.15	32.1133	1.59902	0.396442	4.03342	5.49707e-05	0.00174681	49.5097	35.4044	60.2234	16.6688	9.78923	21.0844	protein_coding	BIRC5	baculoviral IAP repeat containing 5 [Source:HGNC Symbol;Acc:HGNC:593]
ENSG00000188643.11	107.131	1.59563	0.323718	4.92908	8.26178e-07	6.1973e-05	114.176	116.739	252.516	55.2702	34.8061	69.2774	protein_coding	S100A16	S100 calcium binding protein A16 [Source:HGNC Symbol;Acc:HGNC:20441]
ENSG00000138180.16	18.3113	1.59094	0.497781	3.19607	0.00139313	0.0192354	17.1769	31.5769	33.8096	9.65036	7.61384	10.0402	protein_coding	CEP55	centrosomal protein 55 [Source:HGNC Symbol;Acc:HGNC:1161]
ENSG00000131747.15	71.4788	1.5846	0.357284	4.43513	9.20174e-06	0.000440844	82.853	93.7737	145.804	49.1291	14.14	43.1729	protein_coding	TOP2A	DNA topoisomerase II alpha [Source:HGNC Symbol;Acc:HGNC:11989]
ENSG00000173578.9	69.6422	1.56687	0.280079	5.59439	2.21403e-08	2.83993e-06	104.072	91.86	117.277	48.2518	28.28	28.1126	protein_coding	XCR1	X-C motif chemokine receptor 1 [Source:HGNC Symbol;Acc:HGNC:1625]
ENSG00000197747.9	197.746	1.56275	0.224232	6.96936	3.18376e-12	1.39782e-09	253.611	236.348	397.263	111.418	79.4015	108.434	protein_coding	S100A10	S100 calcium binding protein A10 [Source:HGNC Symbol;Acc:HGNC:10487]
ENSG00000179820.16	266.583	1.54332	0.257222	5.99996	1.9737e-09	3.46803e-07	361.724	284.192	546.237	179.848	85.9276	141.567	protein_coding	MYADM	myeloid associated differentiation marker [Source:HGNC Symbol;Acc:HGNC:7544]
ENSG00000178999.13	17.3775	1.53625	0.526785	2.91628	0.00354235	0.0375649	26.2705	15.31	35.9227	8.77305	11.9646	6.02412	protein_coding	AURKB	aurora kinase B [Source:HGNC Symbol;Acc:HGNC:11390]
ENSG00000132561.14	41.4995	1.52673	0.326488	4.67623	2.92198e-06	0.000175785	53.5514	59.3262	71.8455	18.4234	21.7538	24.0965	protein_coding	MATN2	matrilin 2 [Source:HGNC Symbol;Acc:HGNC:6908]
ENSG00000157064.11	80.5647	1.52511	0.266421	5.72443	1.03781e-08	1.53012e-06	136.404	109.084	114.108	57.0248	32.6308	34.1367	protein_coding	NMNAT2	nicotinamide nucleotide adenylyltransferase 2 [Source:HGNC Symbol;Acc:HGNC:16789]
ENSG00000154553.17	131.487	1.51151	0.23984	6.30215	2.93541e-10	6.72367e-08	174.8	165.539	244.063	64.0433	51.1215	89.3578	protein_coding	PDLIM3	PDZ and LIM domain 3 [Source:HGNC Symbol;Acc:HGNC:20767]
ENSG00000166035.11	35.5151	1.50469	0.43031	3.49676	0.000470953	0.00879317	75.7802	52.6281	29.5834	28.0738	11.9646	15.0603	protein_coding	LIPC	lipase C, hepatic type [Source:HGNC Symbol;Acc:HGNC:6619]
ENSG00000139734.19	48.419	1.49657	0.325485	4.59796	4.26646e-06	0.000235887	67.697	57.4125	89.8068	28.0738	17.4031	30.1206	protein_coding	DIAPH3	diaphanous related formin 3 [Source:HGNC Symbol;Acc:HGNC:15480]
ENSG00000169894.18	85.5073	1.4916	0.342023	4.36112	1.29399e-05	0.000584435	87.9051	104.299	187.01	58.7795	22.8415	52.2091	protein_coding	MUC3A	mucin 3A, cell surface associated [Source:HGNC Symbol;Acc:HGNC:7513]
ENSG00000139055.7	40.4745	1.48543	0.358169	4.14729	3.36428e-05	0.00121559	49.5097	50.7144	79.2413	28.0738	15.2277	20.0804	protein_coding	ERP27	endoplasmic reticulum protein 27 [Source:HGNC Symbol;Acc:HGNC:26495]
ENSG00000130055.14	34.7107	1.48456	0.360452	4.1186	3.81175e-05	0.00134824	42.4369	48.8006	62.3365	21.0553	19.5785	14.0563	protein_coding	GDPD2	glycerophosphodiester phosphodiesterase domain containing 2 [Source:HGNC Symbol;Acc:HGNC:25974]
ENSG00000163507.15	22.2851	1.46145	0.445141	3.28311	0.00102669	0.0157305	26.2705	31.5769	40.1489	8.77305	10.8769	16.0643	protein_coding	CIP2A	cellular inhibitor of PP2A [Source:HGNC Symbol;Acc:HGNC:29302]
ENSG00000123095.6	20.6254	1.45781	0.519582	2.80573	0.00502031	0.047949	33.3433	32.5337	25.3572	21.0553	5.43846	6.02412	protein_coding	BHLHE41	basic helix-loop-helix family member e41 [Source:HGNC Symbol;Acc:HGNC:16617]
ENSG00000137474.23	68.2747	1.44674	0.308429	4.69068	2.72303e-06	0.000166325	69.7178	108.127	122.56	50.0064	26.1046	33.1327	protein_coding	MYO7A	myosin VIIA [Source:HGNC Symbol;Acc:HGNC:7606]
ENSG00000066279.19	52.2337	1.4376	0.362551	3.96523	7.33253e-05	0.00216217	72.749	85.1619	71.8455	46.4972	13.0523	24.0965	protein_coding	ASPM	assembly factor for spindle microtubules [Source:HGNC Symbol;Acc:HGNC:19048]
ENSG00000011426.11	112.95	1.43075	0.266062	5.37751	7.55214e-08	8.20944e-06	137.415	144.488	213.423	78.9575	39.1569	64.2573	protein_coding	ANLN	anillin, actin binding protein [Source:HGNC Symbol;Acc:HGNC:14082]
ENSG00000139973.18	99.0125	1.42884	0.303323	4.71061	2.46976e-06	0.000152306	153.581	107.17	173.274	66.6752	26.1046	67.2694	protein_coding	SYT16	synaptotagmin 16 [Source:HGNC Symbol;Acc:HGNC:23142]
ENSG00000134057.15	105.438	1.42793	0.227622	6.27325	3.53581e-10	7.81963e-08	126.3	149.272	185.953	59.6568	52.2092	59.2372	protein_coding	CCNB1	cyclin B1 [Source:HGNC Symbol;Acc:HGNC:1579]
ENSG00000186185.14	21.6015	1.42599	0.481916	2.95901	0.00308626	0.0341566	22.2289	24.8787	47.5448	12.2823	7.61384	15.0603	protein_coding	KIF18B	kinesin family member 18B [Source:HGNC Symbol;Acc:HGNC:27102]
ENSG00000179862.7	63.7022	1.42526	0.317446	4.48978	7.12959e-06	0.00035723	115.186	59.3262	104.599	43.8653	26.1046	33.1327	protein_coding	CITED4	Cbp/p300 interacting transactivator with Glu/Asp rich carboxy-terminal domain 4 [Source:HGNC Symbol;Acc:HGNC:18696]
ENSG00000121797.10	30.5233	1.42129	0.445763	3.18844	0.0014304	0.0196023	60.6242	48.8006	24.3007	24.5645	9.78923	15.0603	protein_coding	CCRL2	C-C motif chemokine receptor like 2 [Source:HGNC Symbol;Acc:HGNC:1612]
ENSG00000162337.12	65.4091	1.41928	0.304367	4.66306	3.1154e-06	0.000182472	75.7802	108.127	102.485	51.761	27.1923	27.1086	protein_coding	LRP5	LDL receptor related protein 5 [Source:HGNC Symbol;Acc:HGNC:6697]
ENSG00000175928.6	27.5887	1.39832	0.393894	3.55	0.000385231	0.00769682	37.3849	45.93	36.9793	19.3007	10.8769	15.0603	protein_coding	LRRN1	leucine rich repeat neuronal 1 [Source:HGNC Symbol;Acc:HGNC:20980]
ENSG00000107438.9	222.321	1.38693	0.252999	5.48196	4.2064e-08	5.01011e-06	248.559	241.132	475.448	109.663	105.506	153.615	protein_coding	PDLIM1	PDZ and LIM domain 1 [Source:HGNC Symbol;Acc:HGNC:2067]
ENSG00000138160.7	42.4442	1.38251	0.383049	3.60923	0.000307102	0.00651107	62.645	46.8869	75.0151	27.1965	9.78923	33.1327	protein_coding	KIF11	kinesin family member 11 [Source:HGNC Symbol;Acc:HGNC:6388]
ENSG00000005001.10	84.5138	1.37612	0.232267	5.92471	3.12854e-09	5.14484e-07	115.186	136.833	114.108	48.2518	43.5077	49.197	protein_coding	PRSS22	serine protease 22 [Source:HGNC Symbol;Acc:HGNC:14368]
ENSG00000171241.9	49.1281	1.37452	0.323774	4.24532	2.18286e-05	0.000840827	62.645	61.24	88.7503	21.0553	23.9292	37.1488	protein_coding	SHCBP1	SHC binding and spindle associated 1 [Source:HGNC Symbol;Acc:HGNC:29547]
ENSG00000166147.15	97.8832	1.3725	0.329037	4.17127	3.0291e-05	0.00110381	162.675	131.092	131.012	94.749	32.6308	35.1407	protein_coding	FBN1	fibrillin 1 [Source:HGNC Symbol;Acc:HGNC:3603]
ENSG00000152818.20	63.5909	1.37182	0.283475	4.83929	1.30305e-06	8.93806e-05	83.8635	75.5931	116.221	40.356	29.3677	36.1447	protein_coding	UTRN	utrophin [Source:HGNC Symbol;Acc:HGNC:12635]
ENSG00000135114.14	26.6107	1.3591	0.397534	3.41882	0.000628927	0.0108962	33.3433	36.3612	45.4317	18.4234	13.0523	13.0523	protein_coding	OASL	2'-5'-oligoadenylate synthetase like [Source:HGNC Symbol;Acc:HGNC:8090]
ENSG00000142945.13	42.3093	1.35216	0.337643	4.00472	6.20911e-05	0.0018873	53.5514	48.8006	80.2979	27.1965	23.9292	20.0804	protein_coding	KIF2C	kinesin family member 2C [Source:HGNC Symbol;Acc:HGNC:6393]
ENSG00000145386.11	30.2724	1.34673	0.421919	3.19192	0.00141328	0.0194508	39.4057	28.7062	62.3365	14.0369	13.0523	24.0965	protein_coding	CCNA2	cyclin A2 [Source:HGNC Symbol;Acc:HGNC:1578]
ENSG00000110148.10	238.474	1.34577	0.19701	6.83096	8.43482e-12	3.09124e-09	325.35	276.537	425.79	143.878	107.681	151.607	protein_coding	CCKBR	cholecystokinin B receptor [Source:HGNC Symbol;Acc:HGNC:1571]
ENSG00000151725.12	30.4377	1.33799	0.410996	3.25548	0.001132	0.0167669	54.5618	44.0162	32.7531	25.4419	9.78923	16.0643	protein_coding	CENPU	centromere protein U [Source:HGNC Symbol;Acc:HGNC:21348]
ENSG00000169679.15	49.156	1.33598	0.31389	4.25622	2.07915e-05	0.000813089	63.6554	59.3262	88.7503	33.3376	21.7538	28.1126	protein_coding	BUB1	BUB1 mitotic checkpoint serine/threonine kinase [Source:HGNC Symbol;Acc:HGNC:1148]
ENSG00000120306.11	186.485	1.32614	0.204328	6.49025	8.56917e-11	2.19833e-08	285.944	227.736	287.382	126.332	75.0507	116.466	protein_coding	CYSTM1	cysteine rich transmembrane module containing 1 [Source:HGNC Symbol;Acc:HGNC:30239]
ENSG00000112541.19	29.1108	1.3108	0.416914	3.14406	0.00166624	0.0215789	54.5618	35.4044	34.8662	24.5645	15.2277	10.0402	protein_coding	PDE10A	phosphodiesterase 10A [Source:HGNC Symbol;Acc:HGNC:8772]
ENSG00000087085.16	74.8664	1.30734	0.265688	4.92058	8.62873e-07	6.43492e-05	103.061	92.8169	124.673	55.2702	40.2446	33.1327	protein_coding	ACHE	acetylcholinesterase (Cartwright blood group) [Source:HGNC Symbol;Acc:HGNC:108]
ENSG00000138778.14	45.3798	1.30704	0.453574	2.88164	0.00395609	0.0405309	34.3537	67.9381	91.9199	27.1965	8.70153	42.1689	protein_coding	CENPE	centromere protein E [Source:HGNC Symbol;Acc:HGNC:1856]
ENSG00000165480.16	22.8733	1.30605	0.4261	3.06513	0.00217574	0.0262957	39.4057	29.6631	28.5269	10.5277	13.0523	16.0643	protein_coding	SKA3	spindle and kinetochore associated complex subunit 3 [Source:HGNC Symbol;Acc:HGNC:20262]
ENSG00000116704.8	20.3178	1.29547	0.45139	2.86996	0.00410521	0.0412031	22.2289	30.62	33.8096	13.1596	13.0523	9.03618	protein_coding	SLC35D1	solute carrier family 35 member D1 [Source:HGNC Symbol;Acc:HGNC:20800]
ENSG00000143340.7	37.4806	1.29439	0.357295	3.62275	0.000291483	0.00626274	46.4785	66.9812	46.4882	23.6872	14.14	27.1086	protein_coding	FAM163A	family with sequence similarity 163 member A [Source:HGNC Symbol;Acc:HGNC:28274]
ENSG00000112742.10	56.4549	1.29095	0.273521	4.71976	2.36121e-06	0.000146363	85.8843	78.4637	76.0717	30.7057	30.4554	37.1488	protein_coding	TTK	TTK protein kinase [Source:HGNC Symbol;Acc:HGNC:12401]
ENSG00000113368.12	57.64	1.27861	0.342314	3.73518	0.000187582	0.00461827	65.6762	54.5419	124.673	28.0738	33.7184	39.1568	protein_coding	LMNB1	lamin B1 [Source:HGNC Symbol;Acc:HGNC:6637]
ENSG00000204267.19	27.8471	1.27418	0.432553	2.94573	0.00322194	0.0352626	48.4993	36.3612	33.8096	22.8099	6.52615	19.0764	protein_coding	TAP2	transporter 2, ATP binding cassette subfamily B member [Source:HGNC Symbol;Acc:HGNC:44]
ENSG00000119326.15	70.4345	1.27089	0.309601	4.10494	4.0442e-05	0.00140583	80.8322	73.6794	144.747	45.6199	31.5431	46.1849	protein_coding	CTNNAL1	catenin alpha like 1 [Source:HGNC Symbol;Acc:HGNC:2512]
ENSG00000117472.10	28.638	1.26887	0.389168	3.26046	0.00111231	0.0165326	35.3641	43.0594	43.3186	22.8099	15.2277	12.0482	protein_coding	TSPAN1	tetraspanin 1 [Source:HGNC Symbol;Acc:HGNC:20657]
ENSG00000137441.8	43.6604	1.26668	0.348174	3.63807	0.000274694	0.00598105	74.7698	50.7144	60.2234	36.8468	16.3154	23.0925	protein_coding	FGFBP2	fibroblast growth factor binding protein 2 [Source:HGNC Symbol;Acc:HGNC:29451]
ENSG00000110057.9	76.8182	1.263	0.262732	4.80719	1.5307e-06	0.000102262	125.29	101.429	99.3158	59.6568	38.0692	37.1488	protein_coding	UNC93B1	unc-93 homolog B1, TLR signaling regulator [Source:HGNC Symbol;Acc:HGNC:13481]
ENSG00000166317.12	176.283	1.26254	0.24219	5.21302	1.85788e-07	1.83856e-05	238.455	330.122	178.557	129.841	78.3138	102.41	protein_coding	SYNPO2L	synaptopodin 2 like [Source:HGNC Symbol;Acc:HGNC:23532]
ENSG00000104332.12	31.9836	1.25431	0.37266	3.36582	0.000763156	0.0125823	54.5618	40.1887	40.1489	13.1596	21.7538	22.0885	protein_coding	SFRP1	secreted frizzled related protein 1 [Source:HGNC Symbol;Acc:HGNC:10776]
ENSG00000152661.9	84.4758	1.25222	0.310389	4.03437	5.47493e-05	0.00174681	161.664	116.739	79.2413	69.3071	33.7184	46.1849	protein_coding	GJA1	gap junction protein alpha 1 [Source:HGNC Symbol;Acc:HGNC:4274]
ENSG00000154764.6	1375.72	1.24943	0.403063	3.09985	0.00193619	0.024159	2260.27	2012.31	1538.34	1259.81	572.126	611.448	protein_coding	WNT7A	Wnt family member 7A [Source:HGNC Symbol;Acc:HGNC:12786]
ENSG00000168077.14	385.446	1.24481	0.178996	6.95439	3.54086e-12	1.46512e-09	549.659	488.963	589.555	298.284	178.381	207.832	protein_coding	SCARA3	scavenger receptor class A member 3 [Source:HGNC Symbol;Acc:HGNC:19000]
ENSG00000060982.15	268.636	1.239	0.420928	2.9435	0.00324524	0.0353969	292.006	259.313	581.103	171.075	118.558	189.76	protein_coding	BCAT1	branched chain amino acid transaminase 1 [Source:HGNC Symbol;Acc:HGNC:976]
ENSG00000166387.14	87.4202	1.2365	0.289435	4.27213	1.93614e-05	0.000764148	121.248	81.3344	165.879	47.3745	42.42	66.2654	protein_coding	PPFIBP2	PPFIA binding protein 2 [Source:HGNC Symbol;Acc:HGNC:9250]
ENSG00000148344.11	481.555	1.22568	0.189447	6.4698	9.81342e-11	2.42071e-08	775.99	663.114	586.386	387.769	224.064	252.009	protein_coding	PTGES	prostaglandin E synthase [Source:HGNC Symbol;Acc:HGNC:9599]
ENSG00000221963.6	58.8671	1.22265	0.34356	3.55877	0.0003726	0.00752651	83.8635	66.0244	98.2592	53.5156	17.4031	34.1367	protein_coding	APOL6	apolipoprotein L6 [Source:HGNC Symbol;Acc:HGNC:14870]
ENSG00000091409.16	1192.02	1.21898	0.137486	8.86621	7.56749e-19	1.6178e-15	1731.83	1612.33	1660.9	861.514	579.74	705.826	protein_coding	ITGA6	integrin subunit alpha 6 [Source:HGNC Symbol;Acc:HGNC:6142]
ENSG00000197594.14	350.609	1.21828	0.234925	5.18583	2.1505e-07	2.0433e-05	603.211	458.343	410.998	310.566	172.943	147.591	protein_coding	ENPP1	ectonucleotide pyrophosphatase/phosphodiesterase 1 [Source:HGNC Symbol;Acc:HGNC:3356]
ENSG00000153233.13	144.852	1.21451	0.273851	4.43492	9.21074e-06	0.000440844	288.975	195.202	123.616	107.031	73.963	80.3216	protein_coding	PTPRR	protein tyrosine phosphatase receptor type R [Source:HGNC Symbol;Acc:HGNC:9680]
ENSG00000153404.15	70.9675	1.21139	0.273084	4.43597	9.1657e-06	0.000440844	87.9051	86.1187	123.616	41.2333	33.7184	53.2131	protein_coding	PLEKHG4B	pleckstrin homology and RhoGEF domain containing G4B [Source:HGNC Symbol;Acc:HGNC:29399]
ENSG00000265107.3	1588.6	1.20767	0.184498	6.54567	5.92278e-11	1.62472e-08	2391.62	2039.1	2222.98	1303.68	664.58	909.643	protein_coding	GJA5	gap junction protein alpha 5 [Source:HGNC Symbol;Acc:HGNC:4279]
ENSG00000130508.11	552.04	1.20567	0.153976	7.83028	4.86774e-15	4.80297e-12	807.312	638.235	866.372	377.241	281.712	341.367	protein_coding	PXDN	peroxidasin [Source:HGNC Symbol;Acc:HGNC:14966]
ENSG00000115414.21	3712.8	1.20354	0.11227	10.72	8.20041e-27	1.05187e-22	4983.31	5483.85	5067.22	2587.17	2030.72	2124.51	protein_coding	FN1	fibronectin 1 [Source:HGNC Symbol;Acc:HGNC:3778]
ENSG00000197261.12	55.1561	1.19121	0.303045	3.9308	8.46643e-05	0.00245144	91.9467	67.9381	70.7889	40.356	21.7538	38.1528	protein_coding	C6orf141	chromosome 6 open reading frame 141 [Source:HGNC Symbol;Acc:HGNC:21351]
ENSG00000121152.10	45.1974	1.19102	0.309508	3.84811	0.000119033	0.00315463	52.541	63.1537	72.902	25.4419	25.0169	32.1287	protein_coding	NCAPH	non-SMC condensin I complex subunit H [Source:HGNC Symbol;Acc:HGNC:1112]
ENSG00000173848.19	184.641	1.19095	0.225069	5.29149	1.21322e-07	1.2652e-05	314.235	214.34	243.007	151.774	88.103	96.386	protein_coding	NET1	neuroepithelial cell transforming 1 [Source:HGNC Symbol;Acc:HGNC:14592]
ENSG00000164251.5	232.726	1.18779	0.257574	4.61144	3.99893e-06	0.000226966	234.414	233.477	502.918	146.51	129.435	149.599	protein_coding	F2RL1	F2R like trypsin receptor 1 [Source:HGNC Symbol;Acc:HGNC:3538]
ENSG00000153904.21	142.453	1.18762	0.241861	4.91034	9.09192e-07	6.70241e-05	206.122	189.461	199.688	126.332	59.823	73.2935	protein_coding	DDAH1	dimethylarginine dimethylaminohydrolase 1 [Source:HGNC Symbol;Acc:HGNC:2715]
ENSG00000111206.13	51.7344	1.18651	0.300381	3.95002	7.81461e-05	0.00229904	62.645	63.1537	89.8068	27.1965	30.4554	37.1488	protein_coding	FOXM1	forkhead box M1 [Source:HGNC Symbol;Acc:HGNC:3818]
ENSG00000137801.11	79.1302	1.18158	0.252303	4.68317	2.8247e-06	0.000171717	111.144	100.472	118.334	59.6568	50.0338	35.1407	protein_coding	THBS1	thrombospondin 1 [Source:HGNC Symbol;Acc:HGNC:11785]
ENSG00000081479.15	769.081	1.18098	0.148797	7.93687	2.07351e-15	2.41791e-12	966.956	918.6	1317.52	507.96	454.655	448.797	protein_coding	LRP2	LDL receptor related protein 2 [Source:HGNC Symbol;Acc:HGNC:6694]
ENSG00000058085.15	314.115	1.17385	0.190798	6.15231	7.63603e-10	1.50688e-07	448.619	377.009	481.787	239.504	135.961	201.808	protein_coding	LAMC2	laminin subunit gamma 2 [Source:HGNC Symbol;Acc:HGNC:6493]
ENSG00000102699.6	327.992	1.17002	0.176934	6.61276	3.77216e-11	1.09967e-08	478.931	438.249	446.921	262.314	158.803	182.732	protein_coding	PARP4	poly(ADP-ribose) polymerase family member 4 [Source:HGNC Symbol;Acc:HGNC:271]
ENSG00000025708.14	65.1582	1.15734	0.33493	3.45546	0.000549351	0.00991072	60.6242	70.8087	138.408	31.583	41.3323	48.193	protein_coding	TYMP	thymidine phosphorylase [Source:HGNC Symbol;Acc:HGNC:3148]
ENSG00000166825.15	71.6828	1.154	0.294686	3.91602	9.00227e-05	0.00256036	78.8114	81.3344	136.295	33.3376	51.1215	49.197	protein_coding	ANPEP	alanyl aminopeptidase, membrane [Source:HGNC Symbol;Acc:HGNC:500]
ENSG00000137309.21	1276.79	1.14759	0.182763	6.27915	3.40422e-10	7.66069e-08	1466.09	1382.68	2430.07	793.961	725.49	862.454	protein_coding	HMGA1	high mobility group AT-hook 1 [Source:HGNC Symbol;Acc:HGNC:5010]
ENSG00000117399.14	65.3642	1.14468	0.313814	3.64762	0.000264679	0.00582339	64.6658	87.0756	118.334	33.3376	31.5431	57.2292	protein_coding	CDC20	cell division cycle 20 [Source:HGNC Symbol;Acc:HGNC:1723]
ENSG00000141448.11	42.0594	1.14222	0.334731	3.41235	0.000644057	0.0110445	61.6346	45.93	66.5627	30.7057	17.4031	30.1206	protein_coding	GATA6	GATA binding protein 6 [Source:HGNC Symbol;Acc:HGNC:4174]
ENSG00000140416.24	990.304	1.14188	0.172533	6.61836	3.6321e-11	1.08346e-08	1245.83	1211.4	1633.43	753.605	459.006	638.557	protein_coding	TPM1	tropomyosin 1 [Source:HGNC Symbol;Acc:HGNC:12010]
ENSG00000169435.14	83.3332	1.13397	0.282313	4.0167	5.90197e-05	0.00183749	123.269	130.135	90.8634	72.8163	33.7184	49.197	protein_coding	RASSF6	Ras association domain family member 6 [Source:HGNC Symbol;Acc:HGNC:20796]
ENSG00000147041.12	28.1644	1.12917	0.371617	3.03852	0.0023774	0.0282134	37.3849	36.3612	42.262	18.4234	18.4908	16.0643	protein_coding	SYTL5	synaptotagmin like 5 [Source:HGNC Symbol;Acc:HGNC:15589]
ENSG00000088325.16	146.092	1.12895	0.19922	5.66683	1.45464e-08	1.98496e-06	184.904	225.822	191.236	97.3809	71.7877	105.422	protein_coding	TPX2	TPX2 microtubule nucleation factor [Source:HGNC Symbol;Acc:HGNC:1249]
ENSG00000186207.5	169.597	1.11716	0.25333	4.40989	1.03424e-05	0.000482408	231.382	270.796	195.462	157.038	68.5246	94.3779	protein_coding	LCE5A	late cornified envelope 5A [Source:HGNC Symbol;Acc:HGNC:16614]
ENSG00000093009.11	67.153	1.11668	0.25664	4.35116	1.35418e-05	0.00060104	87.9051	90.9031	97.2027	42.988	33.7184	50.201	protein_coding	CDC45	cell division cycle 45 [Source:HGNC Symbol;Acc:HGNC:1739]
ENSG00000124766.7	60.7693	1.11539	0.310056	3.59738	0.000321442	0.0067043	91.9467	65.0675	91.9199	22.8099	45.6831	47.189	protein_coding	SOX4	SRY-box transcription factor 4 [Source:HGNC Symbol;Acc:HGNC:11200]
ENSG00000075618.18	83.1804	1.11507	0.248796	4.48187	7.39927e-06	0.00036504	112.155	94.7306	135.239	63.166	44.5954	49.197	protein_coding	FSCN1	fascin actin-bundling protein 1 [Source:HGNC Symbol;Acc:HGNC:11148]
ENSG00000163535.18	44.4996	1.10354	0.348167	3.16957	0.00152663	0.0203953	49.5097	59.3262	73.9586	36.8468	15.2277	32.1287	protein_coding	SGO2	shugoshin 2 [Source:HGNC Symbol;Acc:HGNC:30812]
ENSG00000117385.16	87.1917	1.10201	0.239364	4.60392	4.14604e-06	0.000232232	103.061	134.919	119.39	67.5525	50.0338	48.193	protein_coding	P3H1	prolyl 3-hydroxylase 1 [Source:HGNC Symbol;Acc:HGNC:19316]
ENSG00000127564.17	63.1498	1.09986	0.295675	3.71982	0.000199361	0.00486161	78.8114	66.0244	114.108	48.2518	31.5431	40.1608	protein_coding	PKMYT1	protein kinase, membrane associated tyrosine/threonine 1 [Source:HGNC Symbol;Acc:HGNC:29650]
ENSG00000142273.13	35.6044	1.09963	0.345067	3.18671	0.00143903	0.0196575	43.4473	43.0594	59.1669	20.178	20.6661	27.1086	protein_coding	CBLC	Cbl proto-oncogene C [Source:HGNC Symbol;Acc:HGNC:15961]
ENSG00000196511.15	26.7333	1.09519	0.387185	2.82861	0.0046751	0.0453667	35.3641	30.62	43.3186	17.5461	18.4908	15.0603	protein_coding	TPK1	thiamin pyrophosphokinase 1 [Source:HGNC Symbol;Acc:HGNC:17358]
ENSG00000132205.11	132.45	1.09479	0.252957	4.32798	1.50483e-05	0.000643477	190.966	127.264	223.989	111.418	71.7877	69.2774	protein_coding	EMILIN2	elastin microfibril interfacer 2 [Source:HGNC Symbol;Acc:HGNC:19881]
ENSG00000213988.11	50.1232	1.09345	0.289329	3.77926	0.000157297	0.00397958	74.7698	58.3694	71.8455	33.3376	28.28	34.1367	protein_coding	ZNF90	zinc finger protein 90 [Source:HGNC Symbol;Acc:HGNC:13165]
ENSG00000171848.16	405.447	1.09337	0.385309	2.83765	0.00454471	0.0444334	498.129	462.171	696.267	235.118	167.505	373.496	protein_coding	RRM2	ribonucleotide reductase regulatory subunit M2 [Source:HGNC Symbol;Acc:HGNC:10452]
ENSG00000198832.11	59.555	1.08882	0.302039	3.60489	0.000312287	0.00658355	103.061	63.1537	77.1282	38.6014	27.1923	48.193	protein_coding	SELENOM	selenoprotein M [Source:HGNC Symbol;Acc:HGNC:30397]
ENSG00000188613.7	35.2246	1.08839	0.388604	2.80075	0.00509835	0.0482663	39.4057	38.275	66.5627	28.9511	13.0523	25.1005	protein_coding	NANOS1	nanos C2HC-type zinc finger 1 [Source:HGNC Symbol;Acc:HGNC:23044]
ENSG00000163823.4	31.855	1.08584	0.366503	2.9627	0.00304952	0.0338668	51.5306	35.4044	43.3186	24.5645	15.2277	21.0844	protein_coding	CCR1	C-C motif chemokine receptor 1 [Source:HGNC Symbol;Acc:HGNC:1602]
ENSG00000157110.16	134.155	1.08349	0.223968	4.8377	1.3135e-06	8.96186e-05	158.633	152.143	236.667	91.2397	72.8753	93.3739	protein_coding	RBPMS	RNA binding protein, mRNA processing factor [Source:HGNC Symbol;Acc:HGNC:19097]
ENSG00000164171.11	174.116	1.08269	0.282924	3.8268	0.00012982	0.00338822	168.737	170.324	370.849	101.767	92.4538	140.563	protein_coding	ITGA2	integrin subunit alpha 2 [Source:HGNC Symbol;Acc:HGNC:6137]
ENSG00000173391.9	2375.38	1.08021	0.35951	3.00466	0.00265879	0.0305321	3254.51	3567.23	2854.8	2237.13	1008.29	1330.33	protein_coding	OLR1	oxidized low density lipoprotein receptor 1 [Source:HGNC Symbol;Acc:HGNC:8133]
ENSG00000115306.16	1095.57	1.07931	0.180362	5.98414	2.17542e-09	3.72054e-07	1250.88	1263.07	1949.34	847.477	581.915	680.726	protein_coding	SPTBN1	spectrin beta, non-erythrocytic 1 [Source:HGNC Symbol;Acc:HGNC:11275]
ENSG00000012048.24	89.5094	1.0791	0.255949	4.21607	2.48599e-05	0.000935128	88.9155	129.178	146.861	63.166	45.6831	63.2533	protein_coding	BRCA1	BRCA1 DNA repair associated [Source:HGNC Symbol;Acc:HGNC:1100]
ENSG00000160932.11	863.397	1.07499	0.160764	6.68677	2.28155e-11	7.70144e-09	1123.57	1002.8	1388.31	672.893	454.655	538.155	protein_coding	LY6E	lymphocyte antigen 6 family member E [Source:HGNC Symbol;Acc:HGNC:6727]
ENSG00000137267.7	140.492	1.07236	0.205754	5.21188	1.8694e-07	1.83856e-05	167.727	175.108	228.215	77.2029	90.2784	104.418	protein_coding	TUBB2A	tubulin beta 2A class IIa [Source:HGNC Symbol;Acc:HGNC:12412]
ENSG00000111335.14	40.1023	1.05853	0.362866	2.91714	0.00353257	0.0375412	59.6138	51.6712	51.771	32.4603	11.9646	33.1327	protein_coding	OAS2	2'-5'-oligoadenylate synthetase 2 [Source:HGNC Symbol;Acc:HGNC:8087]
ENSG00000067057.19	1091.14	1.05461	0.138056	7.63895	2.18993e-14	1.75564e-11	1367.08	1433.4	1620.75	843.968	593.88	687.754	protein_coding	PFKP	phosphofructokinase, platelet [Source:HGNC Symbol;Acc:HGNC:8878]
ENSG00000133135.14	143.163	1.04354	0.200894	5.19445	2.05327e-07	1.96547e-05	207.133	201.901	170.105	114.927	81.5769	83.3337	protein_coding	RNF128	ring finger protein 128 [Source:HGNC Symbol;Acc:HGNC:21153]
ENSG00000119922.11	126.073	1.04193	0.297548	3.50173	0.000462252	0.00868127	163.685	132.049	214.48	129.841	64.1738	52.2091	protein_coding	IFIT2	interferon induced protein with tetratricopeptide repeats 2 [Source:HGNC Symbol;Acc:HGNC:5409]
ENSG00000099250.18	148.395	1.03998	0.201914	5.15061	2.59647e-07	2.37892e-05	168.737	195.202	235.611	100.89	80.4892	109.438	protein_coding	NRP1	neuropilin 1 [Source:HGNC Symbol;Acc:HGNC:8004]
ENSG00000187498.16	5203.26	1.03991	0.151014	6.88616	5.73171e-12	2.29752e-09	7648.75	7055.99	6301.27	4343.54	2786.67	3083.35	protein_coding	COL4A1	collagen type IV alpha 1 chain [Source:HGNC Symbol;Acc:HGNC:2202]
ENSG00000166710.23	2010.04	1.03946	0.137262	7.57282	3.65194e-14	2.60241e-11	2764.46	2582.6	2768.16	1634.42	1152.95	1157.64	protein_coding	B2M	beta-2-microglobulin [Source:HGNC Symbol;Acc:HGNC:914]
ENSG00000166866.13	721.543	1.03021	0.355627	2.89689	0.00376885	0.0391788	997.268	1164.52	744.868	673.77	402.446	346.387	protein_coding	MYO1A	myosin IA [Source:HGNC Symbol;Acc:HGNC:7595]
ENSG00000164294.14	121.827	1.02932	0.253923	4.05366	5.0422e-05	0.00165412	200.06	153.1	138.408	108.786	53.2969	77.3096	protein_coding	GPX8	glutathione peroxidase 8 (putative) [Source:HGNC Symbol;Acc:HGNC:33100]
ENSG00000169550.14	470.267	1.02762	0.154855	6.636	3.22309e-11	9.84346e-09	705.261	623.882	565.255	370.223	257.783	299.198	protein_coding	MUC15	mucin 15, cell surface associated [Source:HGNC Symbol;Acc:HGNC:14956]
ENSG00000109072.14	39.0674	1.01772	0.323214	3.14875	0.00163971	0.0213746	61.6346	48.8006	46.4882	27.1965	27.1923	23.0925	protein_coding	VTN	vitronectin [Source:HGNC Symbol;Acc:HGNC:12724]
ENSG00000163430.12	1423.71	1.01702	0.183437	5.54424	2.95225e-08	3.7126e-06	2090.52	1843.9	1784.51	1312.45	780.963	729.923	protein_coding	FSTL1	follistatin like 1 [Source:HGNC Symbol;Acc:HGNC:3972]
ENSG00000168394.13	213.99	1.00618	0.165208	6.09039	1.12636e-09	2.06397e-07	271.798	284.192	302.174	160.547	119.646	145.583	protein_coding	TAP1	transporter 1, ATP binding cassette subfamily B member [Source:HGNC Symbol;Acc:HGNC:43]
ENSG00000129194.8	67.8886	1.0052	0.3103	3.23944	0.00119766	0.0173936	62.645	76.55	133.125	51.761	38.0692	45.1809	protein_coding	SOX15	SRY-box transcription factor 15 [Source:HGNC Symbol;Acc:HGNC:11196]
ENSG00000125520.14	109.054	1.00245	0.211832	4.7323	2.21994e-06	0.000140272	150.55	150.229	136.295	87.7305	65.2615	64.2573	protein_coding	SLC2A4RG	SLC2A4 regulator [Source:HGNC Symbol;Acc:HGNC:15930]
ENSG00000143799.14	199.053	1.00011	0.207476	4.82035	1.43307e-06	9.72593e-05	257.653	225.822	313.796	150.896	93.5415	152.611	protein_coding	PARP1	poly(ADP-ribose) polymerase 1 [Source:HGNC Symbol;Acc:HGNC:270]
ENSG00000148143.13	105.296	0.994194	0.222931	4.45965	8.20938e-06	0.00039887	164.696	123.437	133.125	83.344	60.9107	66.2654	protein_coding	ZNF462	zinc finger protein 462 [Source:HGNC Symbol;Acc:HGNC:21684]
ENSG00000100258.18	426.38	0.991505	0.173697	5.70825	1.14146e-08	1.66381e-06	597.148	606.659	499.749	355.309	214.275	285.142	protein_coding	LMF2	lipase maturation factor 2 [Source:HGNC Symbol;Acc:HGNC:25096]
ENSG00000050165.19	58.5779	0.988064	0.27491	3.59414	0.000325469	0.00674441	81.8426	69.8519	82.411	48.2518	36.9815	32.1287	protein_coding	DKK3	dickkopf WNT signaling pathway inhibitor 3 [Source:HGNC Symbol;Acc:HGNC:2893]
ENSG00000123992.20	43.3828	0.987333	0.314762	3.13676	0.00170826	0.0218997	53.5514	55.4987	64.4496	36.8468	22.8415	27.1086	protein_coding	DNPEP	aspartyl aminopeptidase [Source:HGNC Symbol;Acc:HGNC:2981]
ENSG00000110375.3	37.1757	0.983716	0.341777	2.87824	0.00399901	0.040646	38.3953	60.2831	49.6579	28.9511	20.6661	25.1005	protein_coding	UPK2	uroplakin 2 [Source:HGNC Symbol;Acc:HGNC:12579]
ENSG00000179913.11	250.472	0.981337	0.172033	5.70435	1.16789e-08	1.6832e-06	306.152	375.095	316.965	200.903	163.154	140.563	protein_coding	B3GNT3	UDP-GlcNAc:betaGal beta-1,3-N-acetylglucosaminyltransferase 3 [Source:HGNC Symbol;Acc:HGNC:13528]
ENSG00000052795.13	94.9081	0.980851	0.298307	3.28806	0.0010088	0.0155527	180.862	99.515	98.2592	85.9759	44.5954	60.2412	protein_coding	FNIP2	folliculin interacting protein 2 [Source:HGNC Symbol;Acc:HGNC:29280]
ENSG00000137812.21	70.672	0.980152	0.26366	3.71748	0.00020122	0.00488863	74.7698	95.6875	110.938	42.988	42.42	57.2292	protein_coding	KNL1	kinetochore scaffold 1 [Source:HGNC Symbol;Acc:HGNC:24054]
ENSG00000162909.18	293.39	0.979581	0.184263	5.31622	1.05947e-07	1.12312e-05	314.235	365.526	489.183	222.836	170.768	197.792	protein_coding	CAPN2	calpain 2 [Source:HGNC Symbol;Acc:HGNC:1479]
ENSG00000103489.12	64.2812	0.976727	0.263636	3.70483	0.000211532	0.00502467	73.7594	78.4637	103.542	41.2333	43.5077	45.1809	protein_coding	XYLT1	xylosyltransferase 1 [Source:HGNC Symbol;Acc:HGNC:15516]
ENSG00000101335.10	262.593	0.976583	0.226651	4.30875	1.64182e-05	0.000692507	289.986	270.796	484.957	217.572	143.575	168.675	protein_coding	MYL9	myosin light chain 9 [Source:HGNC Symbol;Acc:HGNC:15754]
ENSG00000085741.14	108.94	0.975665	0.228107	4.27722	1.89243e-05	0.000754801	154.592	126.307	153.2	93.8717	67.4369	58.2332	protein_coding	WNT11	Wnt family member 11 [Source:HGNC Symbol;Acc:HGNC:12776]
ENSG00000092853.14	74.2716	0.975239	0.249798	3.90411	9.45727e-05	0.00264866	92.9571	90.9031	111.994	54.3929	39.1569	56.2251	protein_coding	CLSPN	claspin [Source:HGNC Symbol;Acc:HGNC:19715]
ENSG00000183856.11	61.716	0.973101	0.28748	3.38493	0.000711957	0.0120479	73.7594	70.8087	101.429	53.5156	32.6308	38.1528	protein_coding	IQGAP3	IQ motif containing GTPase activating protein 3 [Source:HGNC Symbol;Acc:HGNC:20669]
ENSG00000143167.12	41.9135	0.968314	0.327101	2.96029	0.00307346	0.0340443	50.5202	59.3262	57.0538	35.9695	18.4908	30.1206	protein_coding	GPA33	glycoprotein A33 [Source:HGNC Symbol;Acc:HGNC:4445]
ENSG00000137807.16	69.7657	0.967863	0.296534	3.26391	0.00109885	0.0164085	93.9675	70.8087	113.051	64.0433	31.5431	45.1809	protein_coding	KIF23	kinesin family member 23 [Source:HGNC Symbol;Acc:HGNC:6392]
ENSG00000131981.16	558.338	0.963394	0.155605	6.19129	5.96727e-10	1.21495e-07	737.594	695.648	782.904	477.254	326.308	330.323	protein_coding	LGALS3	galectin 3 [Source:HGNC Symbol;Acc:HGNC:6563]
ENSG00000164045.12	39.8312	0.961499	0.334409	2.87522	0.00403746	0.0409072	57.593	38.275	62.3365	29.8284	22.8415	28.1126	protein_coding	CDC25A	cell division cycle 25A [Source:HGNC Symbol;Acc:HGNC:1725]
ENSG00000133466.14	5138.24	0.95898	0.16385	5.8528	4.83364e-09	7.65446e-07	6796.98	7208.14	6354.1	4611.99	2633.3	3224.91	protein_coding	C1QTNF6	C1q and TNF related 6 [Source:HGNC Symbol;Acc:HGNC:14343]
ENSG00000127585.12	108.637	0.952048	0.23056	4.12929	3.63881e-05	0.00129294	141.456	144.488	144.747	95.6263	52.2092	73.2935	protein_coding	FBXL16	F-box and leucine rich repeat protein 16 [Source:HGNC Symbol;Acc:HGNC:14150]
ENSG00000112293.15	82.5785	0.948998	0.22975	4.13057	3.61866e-05	0.00128935	102.051	104.299	120.447	61.4114	50.0338	57.2292	protein_coding	GPLD1	glycosylphosphatidylinositol specific phospholipase D1 [Source:HGNC Symbol;Acc:HGNC:4459]
ENSG00000197646.8	138.201	0.948687	0.24295	3.90487	9.42753e-05	0.0026461	222.289	177.979	146.861	128.964	71.7877	81.3257	protein_coding	PDCD1LG2	programmed cell death 1 ligand 2 [Source:HGNC Symbol;Acc:HGNC:18731]
ENSG00000167755.15	73.6211	0.948227	0.319648	2.96647	0.00301237	0.0335463	135.394	85.1619	70.7889	69.3071	48.9461	32.1287	protein_coding	KLK6	kallikrein related peptidase 6 [Source:HGNC Symbol;Acc:HGNC:6367]
ENSG00000128567.17	139.769	0.948031	0.236507	4.00848	6.11117e-05	0.00187981	139.436	177.022	236.667	112.295	71.7877	101.406	protein_coding	PODXL	podocalyxin like [Source:HGNC Symbol;Acc:HGNC:9171]
ENSG00000005108.17	1714.14	0.944799	0.323306	2.9223	0.00347455	0.0372331	2431.03	2589.3	1748.59	1592.31	1108.36	815.265	protein_coding	THSD7A	thrombospondin type 1 domain containing 7A [Source:HGNC Symbol;Acc:HGNC:22207]
ENSG00000082074.19	1426.45	0.944487	0.121927	7.74634	9.45766e-15	8.08756e-12	1857.12	1979.77	1796.14	1007.15	820.12	1098.4	protein_coding	FYB1	FYN binding protein 1 [Source:HGNC Symbol;Acc:HGNC:4036]
ENSG00000147381.12	148.649	0.942526	0.236298	3.98872	6.64297e-05	0.00199554	144.488	183.72	258.855	101.767	81.5769	121.486	protein_coding	MAGEA4	MAGE family member A4 [Source:HGNC Symbol;Acc:HGNC:6802]
ENSG00000102886.15	101.765	0.941759	0.262568	3.58672	0.000334865	0.0068725	175.81	119.609	106.712	91.2397	61.9984	55.2211	protein_coding	GDPD3	glycerophosphodiester phosphodiesterase domain containing 3 [Source:HGNC Symbol;Acc:HGNC:28638]
ENSG00000068615.20	190.584	0.940395	0.205059	4.58598	4.51859e-06	0.000246638	284.934	195.202	272.59	149.142	100.068	141.567	protein_coding	REEP1	receptor accessory protein 1 [Source:HGNC Symbol;Acc:HGNC:25786]
ENSG00000164050.13	160.993	0.938972	0.211762	4.43408	9.24655e-06	0.000440912	161.664	211.469	262.025	109.663	94.6292	126.507	protein_coding	PLXNB1	plexin B1 [Source:HGNC Symbol;Acc:HGNC:9103]
ENSG00000267534.4	109.444	0.933713	0.246797	3.78332	0.000154748	0.00392282	117.207	135.876	177.501	54.3929	78.3138	93.3739	protein_coding	S1PR2	sphingosine-1-phosphate receptor 2 [Source:HGNC Symbol;Acc:HGNC:3169]
ENSG00000162645.13	100.73	0.932904	0.317542	2.93789	0.0033045	0.0357694	164.696	118.652	114.108	112.295	55.4723	39.1568	protein_coding	GBP2	guanylate binding protein 2 [Source:HGNC Symbol;Acc:HGNC:4183]
ENSG00000068489.13	80.3012	0.931378	0.254184	3.66418	0.000248128	0.00556825	95.9883	85.1619	135.239	56.1475	50.0338	59.2372	protein_coding	PRR11	proline rich 11 [Source:HGNC Symbol;Acc:HGNC:25619]
ENSG00000021826.18	1503.62	0.921974	0.151055	6.10358	1.0372e-09	1.95649e-07	2348.18	2031.45	1525.66	1137.86	1052.89	925.707	protein_coding	CPS1	carbamoyl-phosphate synthase 1 [Source:HGNC Symbol;Acc:HGNC:2323]
ENSG00000167566.17	54.9225	0.921889	0.32101	2.87184	0.00408091	0.0410556	85.8843	47.8437	82.411	42.1107	26.1046	45.1809	protein_coding	NCKAP5L	NCK associated protein 5 like [Source:HGNC Symbol;Acc:HGNC:29321]
ENSG00000151651.16	1031.6	0.920231	0.139439	6.59953	4.12472e-11	1.17573e-08	1242.8	1287.95	1520.38	781.679	578.652	778.116	protein_coding	ADAM8	ADAM metallopeptidase domain 8 [Source:HGNC Symbol;Acc:HGNC:215]
ENSG00000065328.17	51.8168	0.918575	0.319101	2.87863	0.00399401	0.040646	57.593	69.8519	76.0717	33.3376	22.8415	51.205	protein_coding	MCM10	minichromosome maintenance 10 replication initiation factor [Source:HGNC Symbol;Acc:HGNC:18043]
ENSG00000105011.9	46.4568	0.91801	0.318402	2.88318	0.00393679	0.0404625	43.4473	64.1106	75.0151	36.8468	27.1923	32.1287	protein_coding	ASF1B	anti-silencing function 1B histone chaperone [Source:HGNC Symbol;Acc:HGNC:20996]
ENSG00000126709.16	1657.57	0.917586	0.136689	6.71297	1.90706e-11	6.61131e-09	2173.38	2247.7	2083.52	1417.73	1031.13	991.972	protein_coding	IFI6	interferon alpha inducible protein 6 [Source:HGNC Symbol;Acc:HGNC:4054]
ENSG00000124260.12	52.8947	0.913064	0.281599	3.24243	0.00118517	0.0172556	74.7698	63.1537	69.7324	43.8653	33.7184	32.1287	protein_coding	MAGEA10	MAGE family member A10 [Source:HGNC Symbol;Acc:HGNC:6797]
ENSG00000166974.13	70.5242	0.912454	0.261659	3.48719	0.000488119	0.00903478	80.8322	85.1619	110.938	58.7795	40.2446	47.189	protein_coding	MAPRE2	microtubule associated protein RP/EB family member 2 [Source:HGNC Symbol;Acc:HGNC:6891]
ENSG00000143344.16	71.4173	0.911755	0.289672	3.14754	0.00164648	0.0214411	122.259	76.55	81.3544	63.166	50.0338	35.1407	protein_coding	RGL1	ral guanine nucleotide dissociation stimulator like 1 [Source:HGNC Symbol;Acc:HGNC:30281]
ENSG00000131941.8	120.495	0.909913	0.24019	3.78831	0.000151678	0.00385261	175.81	106.213	190.179	83.344	75.0507	92.3699	protein_coding	RHPN2	rhophilin Rho GTPase binding protein 2 [Source:HGNC Symbol;Acc:HGNC:19974]
ENSG00000185347.18	72.9679	0.909844	0.248671	3.65883	0.000253373	0.00566205	91.9467	85.1619	108.825	49.1291	43.5077	59.2372	protein_coding	TEDC1	tubulin epsilon and delta complex 1 [Source:HGNC Symbol;Acc:HGNC:20127]
ENSG00000142871.18	197.431	0.909053	0.235958	3.8526	0.000116869	0.00311216	280.892	193.289	300.06	185.111	95.7169	129.519	protein_coding	CCN1	cellular communication network factor 1 [Source:HGNC Symbol;Acc:HGNC:2654]
ENSG00000152926.16	778.511	0.902029	0.158669	5.68496	1.30845e-08	1.84434e-06	861.874	1178.87	1002.67	568.494	429.638	629.521	protein_coding	ZNF117	zinc finger protein 117 [Source:HGNC Symbol;Acc:HGNC:12897]
ENSG00000145604.17	524.423	0.895292	0.167527	5.34418	9.08275e-08	9.79029e-06	670.908	674.597	702.606	464.972	273.011	360.443	protein_coding	SKP2	S-phase kinase associated protein 2 [Source:HGNC Symbol;Acc:HGNC:10901]
ENSG00000166130.15	58.2723	0.895266	0.266639	3.35759	0.000786239	0.0128965	85.8843	69.8519	71.8455	44.7426	39.1569	38.1528	protein_coding	IKBIP	IKBKB interacting protein [Source:HGNC Symbol;Acc:HGNC:26430]
ENSG00000148798.11	69.2401	0.895102	0.28092	3.18632	0.00144093	0.0196626	78.8114	69.8519	121.503	42.1107	48.9461	54.2171	protein_coding	INA	internexin neuronal intermediate filament protein alpha [Source:HGNC Symbol;Acc:HGNC:6057]
ENSG00000013810.21	120.845	0.886466	0.201391	4.40173	1.07392e-05	0.000495512	159.644	134.919	176.444	89.4851	77.2261	87.3498	protein_coding	TACC3	transforming acidic coiled-coil containing protein 3 [Source:HGNC Symbol;Acc:HGNC:11524]
ENSG00000147065.18	251.035	0.881782	0.175965	5.01112	5.4115e-07	4.34227e-05	362.735	275.58	339.153	212.308	158.803	157.631	protein_coding	MSN	moesin [Source:HGNC Symbol;Acc:HGNC:7373]
ENSG00000120756.13	112.601	0.881323	0.205762	4.28322	1.84211e-05	0.000747746	125.29	150.229	162.709	85.0986	73.963	78.3136	protein_coding	PLS1	plastin 1 [Source:HGNC Symbol;Acc:HGNC:9090]
ENSG00000174371.17	86.6042	0.8781	0.227991	3.85147	0.000117412	0.00311809	104.072	116.739	116.221	69.3071	50.0338	63.2533	protein_coding	EXO1	exonuclease 1 [Source:HGNC Symbol;Acc:HGNC:3511]
ENSG00000134871.19	7107.49	0.87486	0.122229	7.15756	8.21255e-13	4.2137e-10	9828.19	9321.87	8448.18	5899.88	4374.7	4772.11	protein_coding	COL4A2	collagen type IV alpha 2 chain [Source:HGNC Symbol;Acc:HGNC:2203]
ENSG00000169567.13	281.944	0.872634	0.190553	4.57947	4.66152e-06	0.000252293	444.577	328.208	322.248	249.155	183.82	163.655	protein_coding	HINT1	histidine triad nucleotide binding protein 1 [Source:HGNC Symbol;Acc:HGNC:4912]
ENSG00000204272.13	294.612	0.869332	0.169483	5.12931	2.90799e-07	2.64544e-05	384.964	383.707	375.076	264.069	175.118	184.74	protein_coding	NBDY	negative regulator of P-body association [Source:HGNC Symbol;Acc:HGNC:50713]
ENSG00000164692.19	1725.42	0.868945	0.154941	5.60823	2.0441e-08	2.70306e-06	2353.23	2274.49	2063.44	1572.13	1107.27	981.932	protein_coding	COL1A2	collagen type I alpha 2 chain [Source:HGNC Symbol;Acc:HGNC:2198]
ENSG00000106733.21	107.887	0.867373	0.228288	3.79947	0.000145008	0.00372002	162.675	144.488	110.938	84.2213	83.7523	61.2453	protein_coding	NMRK1	nicotinamide riboside kinase 1 [Source:HGNC Symbol;Acc:HGNC:26057]
ENSG00000135678.12	1107.74	0.867127	0.12984	6.67842	2.41529e-11	7.74523e-09	1574.21	1552.05	1166.43	801.857	778.787	773.096	protein_coding	CPM	carboxypeptidase M [Source:HGNC Symbol;Acc:HGNC:2311]
ENSG00000221867.9	172.854	0.863371	0.23927	3.60836	0.000308141	0.00652232	172.779	200.944	295.834	112.295	94.6292	160.643	protein_coding	MAGEA3	MAGE family member A3 [Source:HGNC Symbol;Acc:HGNC:6801]
ENSG00000091651.9	65.3123	0.861584	0.262099	3.28724	0.00101173	0.0155792	93.9675	68.895	89.8068	44.7426	53.2969	41.1648	protein_coding	ORC6	origin recognition complex subunit 6 [Source:HGNC Symbol;Acc:HGNC:17151]
ENSG00000141449.16	212.94	0.858947	0.204172	4.20697	2.5882e-05	0.000959504	262.705	229.65	331.757	147.387	116.383	189.76	protein_coding	GREB1L	GREB1 like retinoic acid receptor coactivator [Source:HGNC Symbol;Acc:HGNC:31042]
ENSG00000119917.15	78.0889	0.856158	0.305575	2.80179	0.005082	0.0482151	109.124	69.8519	123.616	71.0617	32.6308	62.2493	protein_coding	IFIT3	interferon induced protein with tetratricopeptide repeats 3 [Source:HGNC Symbol;Acc:HGNC:5411]
ENSG00000168065.16	685.055	0.854199	0.128193	6.66337	2.67624e-11	8.37272e-09	927.55	926.255	793.47	551.825	464.444	446.789	protein_coding	SLC22A11	solute carrier family 22 member 11 [Source:HGNC Symbol;Acc:HGNC:18120]
ENSG00000047644.20	112.999	0.849368	0.209904	4.04646	5.19987e-05	0.00168431	148.529	144.488	143.691	99.1355	72.8753	69.2774	protein_coding	WWC3	WWC family member 3 [Source:HGNC Symbol;Acc:HGNC:29237]
ENSG00000166049.11	289.633	0.844232	0.23278	3.62674	0.000287018	0.00618753	269.778	320.553	526.162	194.762	167.505	259.037	protein_coding	PASD1	PAS domain containing repressor 1 [Source:HGNC Symbol;Acc:HGNC:20686]
ENSG00000002549.13	135.702	0.843525	0.193515	4.35897	1.30678e-05	0.000588142	197.029	159.798	165.879	88.6078	92.4538	110.442	protein_coding	LAP3	leucine aminopeptidase 3 [Source:HGNC Symbol;Acc:HGNC:18449]
ENSG00000164236.12	125.552	0.842039	0.193767	4.34563	1.38879e-05	0.000610069	180.862	145.445	157.426	90.3624	84.84	94.3779	protein_coding	ANKRD33B	ankyrin repeat domain 33B [Source:HGNC Symbol;Acc:HGNC:35240]
ENSG00000051180.17	59.7962	0.841073	0.264913	3.1749	0.00149889	0.0202592	76.7906	66.9812	86.6372	45.6199	44.5954	38.1528	protein_coding	RAD51	RAD51 recombinase [Source:HGNC Symbol;Acc:HGNC:9817]
ENSG00000197496.6	120.283	0.840794	0.205944	4.08263	4.45292e-05	0.00149908	140.446	164.582	158.483	100.89	87.0153	70.2814	protein_coding	SLC2A10	solute carrier family 2 member 10 [Source:HGNC Symbol;Acc:HGNC:13444]
ENSG00000160712.13	145.119	0.840721	0.247902	3.39134	0.000695511	0.0118163	203.091	176.065	180.67	138.614	59.823	112.45	protein_coding	IL6R	interleukin 6 receptor [Source:HGNC Symbol;Acc:HGNC:6019]
ENSG00000177469.13	459.897	0.836362	0.198449	4.21449	2.50342e-05	0.00093619	696.168	502.359	571.594	449.18	286.063	254.017	protein_coding	CAVIN1	caveolae associated protein 1 [Source:HGNC Symbol;Acc:HGNC:9688]
ENSG00000198954.9	74.7798	0.833926	0.262538	3.1764	0.00149115	0.0201883	108.113	100.472	79.2413	60.5341	38.0692	62.2493	protein_coding	KIFBP	kinesin family binding protein [Source:HGNC Symbol;Acc:HGNC:23419]
ENSG00000113369.9	551.767	0.833083	0.152065	5.47847	4.29009e-08	5.04853e-06	721.428	803.775	594.838	421.984	437.252	331.327	protein_coding	ARRDC3	arrestin domain containing 3 [Source:HGNC Symbol;Acc:HGNC:29263]
ENSG00000171206.15	79.7062	0.831397	0.23599	3.52302	0.000426664	0.00829215	114.176	90.9031	101.429	60.5341	48.9461	62.2493	protein_coding	TRIM8	tripartite motif containing 8 [Source:HGNC Symbol;Acc:HGNC:15579]
ENSG00000184368.16	157.402	0.831302	0.182426	4.55693	5.19066e-06	0.000275127	212.185	201.901	191.236	133.35	103.331	102.41	protein_coding	MAP7D2	MAP7 domain containing 2 [Source:HGNC Symbol;Acc:HGNC:25899]
ENSG00000112242.16	74.4927	0.831295	0.236414	3.51626	0.00043767	0.00840419	87.9051	97.6012	100.372	49.1291	58.7354	53.2131	protein_coding	E2F3	E2F transcription factor 3 [Source:HGNC Symbol;Acc:HGNC:3115]
ENSG00000135750.15	458.189	0.830823	0.163904	5.06897	3.99968e-07	3.39761e-05	701.22	548.289	511.371	391.278	281.712	315.262	protein_coding	KCNK1	potassium two pore domain channel subfamily K member 1 [Source:HGNC Symbol;Acc:HGNC:6272]
ENSG00000175315.3	148.874	0.826702	0.180588	4.57782	4.69844e-06	0.000253222	190.966	202.857	177.501	116.682	109.857	95.3819	protein_coding	CST6	cystatin E/M [Source:HGNC Symbol;Acc:HGNC:2478]
ENSG00000113552.16	154.25	0.826262	0.18831	4.38777	1.14521e-05	0.000522762	193.997	225.822	172.218	120.191	96.8046	116.466	protein_coding	GNPDA1	glucosamine-6-phosphate deaminase 1 [Source:HGNC Symbol;Acc:HGNC:4417]
ENSG00000166535.20	65.8724	0.822044	0.256681	3.20259	0.00136198	0.0190306	91.9467	91.86	68.6758	50.8837	45.6831	46.1849	protein_coding	A2ML1	alpha-2-macroglobulin like 1 [Source:HGNC Symbol;Acc:HGNC:23336]
ENSG00000132470.14	1848.69	0.808929	0.166872	4.84762	1.24953e-06	8.66366e-05	2537.12	2293.63	2232.49	1803.74	1112.71	1112.45	protein_coding	ITGB4	integrin subunit beta 4 [Source:HGNC Symbol;Acc:HGNC:6158]
ENSG00000136153.20	158.745	0.807871	0.202824	3.98311	6.80189e-05	0.00203375	247.549	181.806	177.501	136.86	103.331	105.422	protein_coding	LMO7	LIM domain 7 [Source:HGNC Symbol;Acc:HGNC:6646]
ENSG00000085840.13	67.6222	0.806569	0.26863	3.00252	0.00267754	0.0306389	91.9467	69.8519	96.1461	38.6014	48.9461	60.2412	protein_coding	ORC1	origin recognition complex subunit 1 [Source:HGNC Symbol;Acc:HGNC:8487]
ENSG00000100297.16	766.611	0.805966	0.141846	5.682	1.33132e-08	1.85617e-06	950.789	929.125	1047.04	565.862	449.217	657.633	protein_coding	MCM5	minichromosome maintenance complex component 5 [Source:HGNC Symbol;Acc:HGNC:6948]
ENSG00000197299.13	49.9997	0.804078	0.285948	2.81197	0.0049239	0.0472746	58.6034	67.9381	64.4496	39.4787	29.3677	40.1608	protein_coding	BLM	BLM RecQ like helicase [Source:HGNC Symbol;Acc:HGNC:1058]
ENSG00000185090.15	77.6391	0.801029	0.251011	3.19121	0.00141677	0.0194779	110.134	86.1187	100.372	67.5525	42.42	59.2372	protein_coding	MANEAL	mannosidase endo-alpha like [Source:HGNC Symbol;Acc:HGNC:26452]
ENSG00000175318.12	724.928	0.79767	0.166139	4.80123	1.57691e-06	0.000104803	1050.82	838.222	873.768	673.77	422.024	490.966	protein_coding	GRAMD2A	GRAM domain containing 2A [Source:HGNC Symbol;Acc:HGNC:27287]
ENSG00000127946.17	120.525	0.796817	0.192844	4.13192	3.59744e-05	0.00128536	137.415	158.841	162.709	87.7305	88.103	88.3538	protein_coding	HIP1	huntingtin interacting protein 1 [Source:HGNC Symbol;Acc:HGNC:4913]
ENSG00000157404.17	97.1468	0.794359	0.252522	3.14571	0.00165685	0.0215446	143.477	103.342	123.616	83.344	46.7707	82.3297	protein_coding	KIT	KIT proto-oncogene, receptor tyrosine kinase [Source:HGNC Symbol;Acc:HGNC:6342]
ENSG00000101412.13	138.046	0.792119	0.202677	3.90829	9.29513e-05	0.00261466	147.519	166.496	211.31	99.1355	91.3661	112.45	protein_coding	E2F1	E2F transcription factor 1 [Source:HGNC Symbol;Acc:HGNC:3113]
ENSG00000080493.19	231.929	0.791856	0.201895	3.92213	8.77709e-05	0.00250743	309.183	278.451	295.834	221.958	117.471	168.675	protein_coding	SLC4A4	solute carrier family 4 member 4 [Source:HGNC Symbol;Acc:HGNC:11030]
ENSG00000185745.10	125.516	0.789947	0.27748	2.84686	0.00441523	0.0434644	169.748	112.911	195.462	120.191	54.3846	100.402	protein_coding	IFIT1	interferon induced protein with tetratricopeptide repeats 1 [Source:HGNC Symbol;Acc:HGNC:5407]
ENSG00000067066.17	160.292	0.786378	0.271182	2.89981	0.00373386	0.0390018	231.382	178.936	199.688	180.725	69.6123	101.406	protein_coding	SP100	SP100 nuclear antigen [Source:HGNC Symbol;Acc:HGNC:11206]
ENSG00000125877.13	260.524	0.785822	0.18253	4.30516	1.66866e-05	0.000697801	335.454	311.941	343.379	247.4	152.277	172.692	protein_coding	ITPA	inosine triphosphatase [Source:HGNC Symbol;Acc:HGNC:6176]
ENSG00000066557.6	79.5217	0.783508	0.264024	2.96757	0.00300167	0.0335463	122.259	86.1187	94.033	76.3256	52.2092	46.1849	protein_coding	LRRC40	leucine rich repeat containing 40 [Source:HGNC Symbol;Acc:HGNC:26004]
ENSG00000160949.18	160.641	0.783024	0.198718	3.94038	8.13522e-05	0.002377	188.945	228.693	192.292	121.068	90.2784	142.571	protein_coding	TONSL	tonsoku like, DNA repair protein [Source:HGNC Symbol;Acc:HGNC:7801]
ENSG00000121068.14	135.484	0.782749	0.213119	3.67283	0.000239875	0.00545546	179.852	155.971	178.557	93.8717	76.1384	128.515	protein_coding	TBX2	T-box transcription factor 2 [Source:HGNC Symbol;Acc:HGNC:11597]
ENSG00000025039.15	138.798	0.782661	0.224143	3.49179	0.000479795	0.00891933	208.143	169.367	150.03	132.473	79.4015	93.3739	protein_coding	RRAGD	Ras related GTP binding D [Source:HGNC Symbol;Acc:HGNC:19903]
ENSG00000133027.18	65.6102	0.780521	0.247553	3.15294	0.00161636	0.0211995	77.801	84.205	86.6372	45.6199	52.2092	47.189	protein_coding	PEMT	phosphatidylethanolamine N-methyltransferase [Source:HGNC Symbol;Acc:HGNC:8830]
ENSG00000060140.9	344.788	0.78043	0.225705	3.45775	0.000544713	0.00985187	526.42	432.507	349.718	364.082	201.223	194.78	protein_coding	STYK1	serine/threonine/tyrosine kinase 1 [Source:HGNC Symbol;Acc:HGNC:18889]
ENSG00000181019.13	848.153	0.776415	0.113318	6.85167	7.29915e-12	2.83716e-09	1113.46	1097.54	1002.67	643.065	564.512	667.674	protein_coding	NQO1	NAD(P)H quinone dehydrogenase 1 [Source:HGNC Symbol;Acc:HGNC:2874]
ENSG00000184292.7	364.008	0.771187	0.20745	3.71747	0.000201232	0.00488863	330.402	413.37	633.931	277.228	234.941	294.178	protein_coding	TACSTD2	tumor associated calcium signal transducer 2 [Source:HGNC Symbol;Acc:HGNC:11530]
ENSG00000099139.14	239.394	0.766828	0.168269	4.55716	5.18498e-06	0.000275127	335.454	266.968	303.23	207.921	163.154	159.639	protein_coding	PCSK5	proprotein convertase subtilisin/kexin type 5 [Source:HGNC Symbol;Acc:HGNC:8747]
ENSG00000162616.9	153.881	0.766603	0.179504	4.27066	1.94893e-05	0.000766837	192.987	178.936	210.254	126.332	103.331	111.446	protein_coding	DNAJB4	DnaJ heat shock protein family (Hsp40) member B4 [Source:HGNC Symbol;Acc:HGNC:14886]
ENSG00000172215.6	161.637	0.766564	0.21756	3.52346	0.000425947	0.00829079	242.497	188.504	180.67	143.878	83.7523	130.523	protein_coding	CXCR6	C-X-C motif chemokine receptor 6 [Source:HGNC Symbol;Acc:HGNC:16647]
ENSG00000132517.15	235.074	0.764062	0.164767	4.63724	3.53092e-06	0.000202192	286.954	266.011	334.927	181.602	190.346	150.603	protein_coding	SLC52A1	solute carrier family 52 member 1 [Source:HGNC Symbol;Acc:HGNC:30225]
ENSG00000170542.6	360.212	0.761016	0.185861	4.09455	4.22994e-05	0.00145101	486.004	368.397	506.088	308.811	195.785	296.186	protein_coding	SERPINB9	serpin family B member 9 [Source:HGNC Symbol;Acc:HGNC:8955]
ENSG00000088280.20	297.613	0.759859	0.159541	4.76279	1.90932e-06	0.000124319	389.005	379.879	355.001	261.437	179.469	220.885	protein_coding	ASAP3	ArfGAP with SH3 domain, ankyrin repeat and PH domain 3 [Source:HGNC Symbol;Acc:HGNC:14987]
ENSG00000173218.15	77.765	0.755025	0.271112	2.78492	0.00535405	0.0498962	80.8322	88.9894	123.616	60.5341	41.3323	71.2855	protein_coding	VANGL1	VANGL planar cell polarity protein 1 [Source:HGNC Symbol;Acc:HGNC:15512]
ENSG00000101474.12	527.026	0.754736	0.178349	4.23179	2.31837e-05	0.000885053	741.636	633.451	611.743	519.365	343.711	312.25	protein_coding	APMAP	adipocyte plasma membrane associated protein [Source:HGNC Symbol;Acc:HGNC:13238]
ENSG00000102977.18	66.2443	0.753182	0.252773	2.97968	0.00288551	0.0325814	81.8426	80.3775	87.6937	58.7795	44.5954	44.1769	protein_coding	ACD	ACD shelterin complex subunit and telomerase recruitment factor [Source:HGNC Symbol;Acc:HGNC:25070]
ENSG00000111666.11	88.0634	0.752087	0.248039	3.03213	0.00242833	0.0286025	115.186	116.739	100.372	85.9759	47.8584	62.2493	protein_coding	CHPT1	choline phosphotransferase 1 [Source:HGNC Symbol;Acc:HGNC:17852]
ENSG00000163362.11	93.8437	0.750775	0.216525	3.46738	0.000525558	0.00957576	112.155	108.127	133.125	73.6936	70.7	65.2613	protein_coding	INAVA	innate immunity activator [Source:HGNC Symbol;Acc:HGNC:25599]
ENSG00000148834.13	314.248	0.749425	0.148203	5.05676	4.26429e-07	3.59855e-05	422.348	394.232	366.623	264.946	203.398	233.937	protein_coding	GSTO1	glutathione S-transferase omega 1 [Source:HGNC Symbol;Acc:HGNC:13312]
ENSG00000076003.5	273.598	0.74816	0.150419	4.97383	6.56427e-07	5.10302e-05	353.641	320.553	355.001	195.639	183.82	232.933	protein_coding	MCM6	minichromosome maintenance complex component 6 [Source:HGNC Symbol;Acc:HGNC:6949]
ENSG00000105928.16	708.806	0.748019	0.136586	5.47653	4.33748e-08	5.05789e-06	860.863	969.314	836.788	623.764	460.094	502.01	protein_coding	GSDME	gasdermin E [Source:HGNC Symbol;Acc:HGNC:2810]
ENSG00000198246.10	247.808	0.742649	0.190934	3.88956	0.000100427	0.00278826	336.464	319.596	275.76	234.24	137.049	183.736	protein_coding	SLC29A3	solute carrier family 29 member 3 [Source:HGNC Symbol;Acc:HGNC:23096]
ENSG00000123213.23	143.934	0.741455	0.186929	3.9665	7.29366e-05	0.00215566	163.685	176.065	200.745	102.645	98.9799	121.486	protein_coding	NLN	neurolysin [Source:HGNC Symbol;Acc:HGNC:16058]
ENSG00000106484.16	179.661	0.736942	0.204466	3.60422	0.000313087	0.00658355	191.977	213.383	269.42	162.301	103.331	137.551	protein_coding	MEST	mesoderm specific transcript [Source:HGNC Symbol;Acc:HGNC:7028]
ENSG00000115966.18	84.683	0.734325	0.225882	3.25092	0.00115033	0.0168825	113.165	95.6875	108.825	66.6752	55.4723	68.2734	protein_coding	ATF2	activating transcription factor 2 [Source:HGNC Symbol;Acc:HGNC:784]
ENSG00000165905.18	166.554	0.732979	0.201491	3.63778	0.000275	0.00598105	188.945	240.176	195.462	157.038	115.295	102.41	protein_coding	LARGE2	LARGE xylosyl- and glucuronyltransferase 2 [Source:HGNC Symbol;Acc:HGNC:16522]
ENSG00000102034.18	96.9353	0.732491	0.213782	3.42635	0.000611744	0.0107314	114.176	112.911	136.295	74.5709	66.3492	77.3096	protein_coding	ELF4	E74 like ETS transcription factor 4 [Source:HGNC Symbol;Acc:HGNC:3319]
ENSG00000129757.15	8966.65	0.731371	0.143217	5.10675	3.27755e-07	2.93994e-05	13277.7	10028	10271.8	8124.72	5993.18	6104.44	protein_coding	CDKN1C	cyclin dependent kinase inhibitor 1C [Source:HGNC Symbol;Acc:HGNC:1786]
ENSG00000151835.17	159.253	0.731344	0.204522	3.57586	0.000349075	0.00710727	200.06	192.332	204.971	143.878	83.7523	130.523	protein_coding	SACS	sacsin molecular chaperone [Source:HGNC Symbol;Acc:HGNC:10519]
ENSG00000091879.14	472.74	0.72783	0.172395	4.22187	2.42281e-05	0.000919169	686.064	638.235	444.808	411.456	316.518	339.359	protein_coding	ANGPT2	angiopoietin 2 [Source:HGNC Symbol;Acc:HGNC:485]
ENSG00000187017.18	134.566	0.727081	0.207836	3.49834	0.000468162	0.00875381	184.904	188.504	129.956	104.399	89.1907	110.442	protein_coding	ESPN	espin [Source:HGNC Symbol;Acc:HGNC:13281]
ENSG00000164823.11	157.088	0.725547	0.248228	2.92291	0.00346778	0.0371916	232.393	182.763	173.274	171.952	83.7523	98.394	protein_coding	OSGIN2	oxidative stress induced growth inhibitor family member 2 [Source:HGNC Symbol;Acc:HGNC:1355]
ENSG00000100749.9	89.4539	0.722517	0.21968	3.28895	0.00100562	0.0155224	114.176	121.523	98.2592	64.0433	67.4369	71.2855	protein_coding	VRK1	VRK serine/threonine kinase 1 [Source:HGNC Symbol;Acc:HGNC:12718]
ENSG00000170627.11	205.621	0.722288	0.163183	4.42624	9.58877e-06	0.000453458	224.309	268.882	274.703	145.633	155.54	164.659	protein_coding	GTSF1	gametocyte specific factor 1 [Source:HGNC Symbol;Acc:HGNC:26565]
ENSG00000135862.6	3985.9	0.718467	0.141372	5.08209	3.73303e-07	3.23538e-05	5032.82	4694.43	5149.63	3770.66	2802.98	2464.87	protein_coding	LAMC1	laminin subunit gamma 1 [Source:HGNC Symbol;Acc:HGNC:6492]
ENSG00000128564.8	185.349	0.717819	0.18759	3.82653	0.00012996	0.00338822	204.101	275.58	212.367	157.915	118.558	143.575	protein_coding	VGF	VGF nerve growth factor inducible [Source:HGNC Symbol;Acc:HGNC:12684]
ENSG00000128513.16	85.3874	0.714286	0.240361	2.97172	0.00296139	0.0332334	114.176	103.342	101.429	76.3256	46.7707	70.2814	protein_coding	POT1	protection of telomeres 1 [Source:HGNC Symbol;Acc:HGNC:17284]
ENSG00000125148.7	752.36	0.713619	0.201856	3.53529	0.000407332	0.00801356	1061.93	1112.85	629.704	697.458	563.424	448.797	protein_coding	MT2A	metallothionein 2A [Source:HGNC Symbol;Acc:HGNC:7406]
ENSG00000109685.19	108.612	0.713053	0.222083	3.21075	0.0013239	0.0186223	125.29	133.006	146.861	98.2582	87.0153	61.2453	protein_coding	NSD2	nuclear receptor binding SET domain protein 2 [Source:HGNC Symbol;Acc:HGNC:12766]
ENSG00000111348.9	675.515	0.712954	0.184154	3.87151	0.000108163	0.00295402	1049.81	770.284	698.38	655.347	440.515	438.757	protein_coding	ARHGDIB	Rho GDP dissociation inhibitor beta [Source:HGNC Symbol;Acc:HGNC:679]
ENSG00000128829.12	330.237	0.712709	0.145053	4.91342	8.95013e-07	6.63603e-05	426.39	403.801	401.489	281.615	212.1	256.025	protein_coding	EIF2AK4	eukaryotic translation initiation factor 2 alpha kinase 4 [Source:HGNC Symbol;Acc:HGNC:19687]
ENSG00000146416.19	155.13	0.710962	0.221847	3.20474	0.00135183	0.0189502	216.226	180.849	181.727	160.547	100.068	91.3659	protein_coding	AIG1	androgen induced 1 [Source:HGNC Symbol;Acc:HGNC:21607]
ENSG00000138772.13	806.869	0.7085	0.136002	5.20948	1.89367e-07	1.84016e-05	972.008	994.193	1038.59	736.936	575.389	524.099	protein_coding	ANXA3	annexin A3 [Source:HGNC Symbol;Acc:HGNC:541]
ENSG00000139044.12	108.644	0.704445	0.237743	2.96306	0.00304602	0.0338573	98.0091	135.876	170.105	84.2213	91.3661	72.2895	protein_coding	B4GALNT3	beta-1,4-N-acetyl-galactosaminyltransferase 3 [Source:HGNC Symbol;Acc:HGNC:24137]
ENSG00000129187.15	206.824	0.701782	0.174994	4.01032	6.06362e-05	0.00186967	260.684	227.736	281.043	175.461	128.348	167.671	protein_coding	DCTD	dCMP deaminase [Source:HGNC Symbol;Acc:HGNC:2710]
ENSG00000112379.9	394.455	0.701567	0.162019	4.33014	1.49012e-05	0.000641401	494.087	477.481	495.522	365.836	230.591	303.214	protein_coding	ARFGEF3	ARFGEF family member 3 [Source:HGNC Symbol;Acc:HGNC:21213]
ENSG00000181264.9	181.26	0.696747	0.244471	2.85002	0.00437169	0.0432195	218.247	276.537	178.557	196.516	115.295	102.41	protein_coding	TLCD5	TLC domain containing 5 [Source:HGNC Symbol;Acc:HGNC:28280]
ENSG00000277443.3	1266.01	0.695256	0.193038	3.60165	0.000316199	0.00661646	1871.27	1661.13	1164.32	1265.95	885.381	747.995	protein_coding	MARCKS	myristoylated alanine rich protein kinase C substrate [Source:HGNC Symbol;Acc:HGNC:6759]
ENSG00000004700.16	97.1686	0.694795	0.23343	2.97646	0.002916	0.0328102	148.529	103.342	108.825	85.0986	73.963	63.2533	protein_coding	RECQL	RecQ like helicase [Source:HGNC Symbol;Acc:HGNC:9948]
ENSG00000011422.12	88.1229	0.691287	0.220656	3.13287	0.00173106	0.0221158	101.04	106.213	119.39	65.7979	61.9984	74.2975	protein_coding	PLAUR	plasminogen activator, urokinase receptor [Source:HGNC Symbol;Acc:HGNC:9053]
ENSG00000166833.23	236.995	0.687431	0.1718	4.00134	6.29858e-05	0.0019064	311.204	265.054	302.174	221.081	158.803	163.655	protein_coding	NAV2	neuron navigator 2 [Source:HGNC Symbol;Acc:HGNC:15997]
ENSG00000187244.12	566.728	0.687141	0.13922	4.93564	7.98867e-07	6.09944e-05	665.856	653.545	779.735	499.187	376.341	425.705	protein_coding	BCAM	basal cell adhesion molecule (Lutheran blood group) [Source:HGNC Symbol;Acc:HGNC:6722]
ENSG00000118271.12	331.495	0.686294	0.193971	3.53813	0.000402967	0.00795209	447.609	440.162	339.153	307.057	276.274	178.716	protein_coding	TTR	transthyretin [Source:HGNC Symbol;Acc:HGNC:12405]
ENSG00000185813.11	659.574	0.686096	0.169133	4.05654	4.98058e-05	0.00164655	973.018	828.654	639.213	585.163	517.741	413.656	protein_coding	PCYT2	phosphate cytidylyltransferase 2, ethanolamine [Source:HGNC Symbol;Acc:HGNC:8756]
ENSG00000123342.16	507.923	0.686013	0.141675	4.84216	1.28438e-06	8.85738e-05	631.502	593.262	656.118	465.849	352.412	348.395	protein_coding	MMP19	matrix metallopeptidase 19 [Source:HGNC Symbol;Acc:HGNC:7165]
ENSG00000183828.15	91.8327	0.683541	0.230425	2.96644	0.0030127	0.0335463	113.165	123.437	103.542	85.0986	55.4723	70.2814	protein_coding	NUDT14	nudix hydrolase 14 [Source:HGNC Symbol;Acc:HGNC:20141]
ENSG00000147400.10	122.533	0.682339	0.194417	3.50967	0.00044866	0.00850067	160.654	140.661	152.143	101.767	81.5769	98.394	protein_coding	CETN2	centrin 2 [Source:HGNC Symbol;Acc:HGNC:1867]
ENSG00000138640.15	1082.2	0.682311	0.168722	4.044	5.25465e-05	0.00169738	1563.09	1320.49	1117.83	1054.52	763.56	673.698	protein_coding	FAM13A	family with sequence similarity 13 member A [Source:HGNC Symbol;Acc:HGNC:19367]
ENSG00000137642.13	782.539	0.678665	0.149186	4.54913	5.38689e-06	0.000282031	910.373	1133.9	846.297	710.617	556.898	537.151	protein_coding	SORL1	sortilin related receptor 1 [Source:HGNC Symbol;Acc:HGNC:11185]
ENSG00000141447.19	87.6219	0.677987	0.242458	2.79631	0.005169	0.0486805	117.207	101.429	105.655	84.2213	48.9461	68.2734	protein_coding	OSBPL1A	oxysterol binding protein like 1A [Source:HGNC Symbol;Acc:HGNC:16398]
ENSG00000205542.11	123.796	0.675198	0.226577	2.98	0.00288251	0.0325814	127.311	132.049	197.575	100.013	105.506	80.3216	protein_coding	TMSB4X	thymosin beta 4 X-linked [Source:HGNC Symbol;Acc:HGNC:11881]
ENSG00000197121.15	152.855	0.674719	0.188059	3.58781	0.000333472	0.00685489	173.789	193.289	197.575	133.35	94.6292	124.499	protein_coding	PGAP1	post-GPI attachment to proteins inositol deacylase 1 [Source:HGNC Symbol;Acc:HGNC:25712]
ENSG00000058063.16	115.691	0.672878	0.228355	2.94663	0.0032126	0.0352507	110.134	152.143	164.822	107.909	84.84	74.2975	protein_coding	ATP11B	ATPase phospholipid transporting 11B (putative) [Source:HGNC Symbol;Acc:HGNC:13553]
ENSG00000148288.13	544.211	0.67073	0.11966	5.60527	2.07926e-08	2.72149e-06	642.616	684.165	679.362	457.076	415.498	386.548	protein_coding	GBGT1	globoside alpha-1,3-N-acetylgalactosaminyltransferase 1 (FORS blood group) [Source:HGNC Symbol;Acc:HGNC:20460]
ENSG00000114346.14	226.052	0.668109	0.165097	4.04677	5.19292e-05	0.00168431	275.84	255.486	302.174	203.535	156.628	162.651	protein_coding	ECT2	epithelial cell transforming 2 [Source:HGNC Symbol;Acc:HGNC:3155]
ENSG00000128185.10	119.004	0.661803	0.195105	3.39203	0.000693771	0.0118163	148.529	155.014	134.182	101.767	89.1907	85.3417	protein_coding	DGCR6L	DiGeorge syndrome critical region gene 6 like [Source:HGNC Symbol;Acc:HGNC:18551]
ENSG00000106537.8	240.416	0.659296	0.162557	4.05578	4.99669e-05	0.00164762	323.329	265.054	295.834	210.553	160.978	186.748	protein_coding	TSPAN13	tetraspanin 13 [Source:HGNC Symbol;Acc:HGNC:21643]
ENSG00000134575.13	272.777	0.656274	0.208836	3.14254	0.00167491	0.0216267	379.912	355.001	267.307	285.124	181.645	167.671	protein_coding	ACP2	acid phosphatase 2, lysosomal [Source:HGNC Symbol;Acc:HGNC:123]
ENSG00000135917.16	307.096	0.654912	0.162588	4.02804	5.62448e-05	0.00177261	424.369	372.224	330.7	272.842	243.643	198.796	protein_coding	SLC19A3	solute carrier family 19 member 3 [Source:HGNC Symbol;Acc:HGNC:16266]
ENSG00000205358.4	455.178	0.649615	0.189425	3.42941	0.000604887	0.0106432	685.053	592.305	390.924	401.806	304.554	356.427	protein_coding	MT1H	metallothionein 1H [Source:HGNC Symbol;Acc:HGNC:7400]
ENSG00000198818.10	92.8486	0.648611	0.224554	2.88844	0.00387161	0.0400718	103.061	103.342	134.182	80.7121	68.5246	67.2694	protein_coding	SFT2D1	SFT2 domain containing 1 [Source:HGNC Symbol;Acc:HGNC:21102]
ENSG00000115255.12	176.158	0.644189	0.205819	3.12988	0.00174878	0.0222536	239.466	220.081	185.953	174.584	103.331	133.535	protein_coding	REEP6	receptor accessory protein 6 [Source:HGNC Symbol;Acc:HGNC:30078]
ENSG00000104067.17	745.854	0.644041	0.151359	4.25505	2.09001e-05	0.00081362	1005.35	782.724	942.443	701.844	490.549	552.211	protein_coding	TJP1	tight junction protein 1 [Source:HGNC Symbol;Acc:HGNC:11827]
ENSG00000119969.16	123.904	0.639629	0.195484	3.27203	0.00106777	0.0160944	164.696	139.704	148.974	109.663	87.0153	93.3739	protein_coding	HELLS	helicase, lymphoid specific [Source:HGNC Symbol;Acc:HGNC:4861]
ENSG00000163251.4	444.328	0.639511	0.135028	4.73612	2.17843e-06	0.000139019	549.659	489.92	585.329	382.505	312.168	346.387	protein_coding	FZD5	frizzled class receptor 5 [Source:HGNC Symbol;Acc:HGNC:4043]
ENSG00000072506.14	681.771	0.638436	0.113982	5.60118	2.12893e-08	2.75837e-06	837.624	843.964	809.318	529.015	488.374	582.332	protein_coding	HSD17B10	hydroxysteroid 17-beta dehydrogenase 10 [Source:HGNC Symbol;Acc:HGNC:4800]
ENSG00000100523.16	164.002	0.636809	0.194569	3.27293	0.0010644	0.0160624	206.122	221.038	172.218	143.001	100.068	141.567	protein_coding	DDHD1	DDHD domain containing 1 [Source:HGNC Symbol;Acc:HGNC:19714]
ENSG00000174564.13	600.886	0.635736	0.172633	3.68259	0.000230879	0.0053311	910.373	720.527	563.142	546.561	447.041	417.673	protein_coding	IL20RB	interleukin 20 receptor subunit beta [Source:HGNC Symbol;Acc:HGNC:6004]
ENSG00000087245.13	3492.48	0.635528	0.126853	5.00996	5.44426e-07	4.34227e-05	3635.43	4043.75	5070.39	2868.79	2560.43	2776.12	protein_coding	MMP2	matrix metallopeptidase 2 [Source:HGNC Symbol;Acc:HGNC:7166]
ENSG00000105939.14	730.728	0.634962	0.164618	3.85719	0.0001147	0.00309086	893.196	766.457	1009.01	693.948	439.427	582.332	protein_coding	ZC3HAV1	zinc finger CCCH-type containing, antiviral 1 [Source:HGNC Symbol;Acc:HGNC:23721]
ENSG00000096088.16	753.294	0.633902	0.176267	3.59625	0.000322835	0.00671779	1065.98	920.514	762.83	743.078	577.564	449.801	protein_coding	PGC	progastricsin [Source:HGNC Symbol;Acc:HGNC:8890]
ENSG00000145358.6	108.013	0.633861	0.202971	3.12291	0.00179072	0.022672	128.321	144.488	121.503	92.117	78.3138	83.3337	protein_coding	DDIT4L	DNA damage inducible transcript 4 like [Source:HGNC Symbol;Acc:HGNC:30555]
ENSG00000159128.16	104.511	0.633406	0.206399	3.06884	0.0021489	0.0260283	129.332	133.962	118.334	92.9944	76.1384	76.3056	protein_coding	IFNGR2	interferon gamma receptor 2 [Source:HGNC Symbol;Acc:HGNC:5440]
ENSG00000147676.14	305.754	0.630747	0.146516	4.30497	1.67011e-05	0.000697801	353.641	372.224	389.867	274.597	214.275	229.921	protein_coding	MAL2	mal, T cell differentiation protein 2 [Source:HGNC Symbol;Acc:HGNC:13634]
ENSG00000214336.5	181.958	0.630641	0.20355	3.09821	0.00194695	0.0242339	171.769	223.909	267.307	118.436	144.663	165.663	protein_coding	FOXI3	forkhead box I3 [Source:HGNC Symbol;Acc:HGNC:35123]
ENSG00000198363.18	316.386	0.628127	0.146845	4.27747	1.89028e-05	0.000754801	426.39	390.405	335.983	266.701	246.906	231.929	protein_coding	ASPH	aspartate beta-hydroxylase [Source:HGNC Symbol;Acc:HGNC:757]
ENSG00000109452.13	251.721	0.626338	0.198219	3.15984	0.00157858	0.0208537	305.142	304.286	308.513	262.314	140.312	189.76	protein_coding	INPP4B	inositol polyphosphate-4-phosphatase type II B [Source:HGNC Symbol;Acc:HGNC:6075]
ENSG00000122952.17	167.747	0.62167	0.172478	3.60434	0.000312943	0.00658355	190.966	202.857	216.593	135.105	116.383	144.579	protein_coding	ZWINT	ZW10 interacting kinetochore protein [Source:HGNC Symbol;Acc:HGNC:13195]
ENSG00000065923.10	258.247	0.618241	0.177845	3.47629	0.000508397	0.00931602	315.246	305.243	319.078	261.437	170.768	177.712	protein_coding	SLC9A7	solute carrier family 9 member A7 [Source:HGNC Symbol;Acc:HGNC:17123]
ENSG00000231925.14	462.631	0.617176	0.188881	3.26753	0.00108489	0.016276	613.315	567.427	500.805	495.677	315.431	283.134	protein_coding	TAPBP	TAP binding protein [Source:HGNC Symbol;Acc:HGNC:11566]
ENSG00000117691.10	807.064	0.614942	0.121237	5.07222	3.93194e-07	3.36233e-05	907.342	1024.81	998.441	720.268	610.195	581.328	protein_coding	NENF	neudesin neurotrophic factor [Source:HGNC Symbol;Acc:HGNC:30384]
ENSG00000131242.18	614.873	0.610965	0.130922	4.66664	3.06167e-06	0.000181674	662.824	708.087	858.976	480.763	465.532	513.054	protein_coding	RAB11FIP4	RAB11 family interacting protein 4 [Source:HGNC Symbol;Acc:HGNC:30267]
ENSG00000143198.13	1807.58	0.6093	0.121877	4.9993	5.75384e-07	4.55584e-05	2270.38	2212.29	2069.78	1678.28	1360.7	1254.02	protein_coding	MGST3	microsomal glutathione S-transferase 3 [Source:HGNC Symbol;Acc:HGNC:7064]
ENSG00000106799.14	228.583	0.606692	0.182909	3.3169	0.000910208	0.0143961	321.308	253.572	253.572	215.817	181.645	145.583	protein_coding	TGFBR1	transforming growth factor beta receptor 1 [Source:HGNC Symbol;Acc:HGNC:11772]
ENSG00000183067.6	718.734	0.606681	0.197467	3.07231	0.00212408	0.0258988	995.247	884.152	724.794	790.452	484.023	433.737	protein_coding	IGSF5	immunoglobulin superfamily member 5 [Source:HGNC Symbol;Acc:HGNC:5952]
ENSG00000064012.24	190.17	0.604978	0.21007	2.87988	0.00397823	0.040628	240.476	244.003	204.971	204.412	119.646	127.511	protein_coding	CASP8	caspase 8 [Source:HGNC Symbol;Acc:HGNC:1509]
ENSG00000138279.16	854.062	0.603459	0.126214	4.78125	1.74207e-06	0.000114008	1035.66	1042.04	1014.29	791.329	588.441	652.613	protein_coding	ANXA7	annexin A7 [Source:HGNC Symbol;Acc:HGNC:545]
ENSG00000167552.15	127.943	0.602121	0.206677	2.91335	0.00357579	0.0377814	185.914	154.057	122.56	97.3809	103.331	104.418	protein_coding	TUBA1A	tubulin alpha 1a [Source:HGNC Symbol;Acc:HGNC:20766]
ENSG00000054793.14	427.545	0.601576	0.150772	3.98998	6.60797e-05	0.00198968	460.744	513.842	572.651	364.082	278.449	375.504	protein_coding	ATP9A	ATPase phospholipid transporting 9A (putative) [Source:HGNC Symbol;Acc:HGNC:13540]
ENSG00000198830.11	627.922	0.600159	0.122519	4.89849	9.65778e-07	6.99889e-05	795.187	763.586	712.115	557.966	481.847	456.829	protein_coding	HMGN2	high mobility group nucleosomal binding domain 2 [Source:HGNC Symbol;Acc:HGNC:4986]
ENSG00000145012.14	195.954	0.598544	0.193518	3.09297	0.00198164	0.0245463	200.06	221.038	287.382	150.896	131.611	184.74	protein_coding	LPP	LIM domain containing preferred translocation partner in lipoma [Source:HGNC Symbol;Acc:HGNC:6679]
ENSG00000142459.9	434.928	0.595577	0.130841	4.55192	5.31579e-06	0.000280599	490.045	572.211	508.201	369.346	353.5	316.266	protein_coding	EVI5L	ecotropic viral integration site 5 like [Source:HGNC Symbol;Acc:HGNC:30464]
ENSG00000164707.16	768.236	0.5953	0.132494	4.49302	7.02194e-06	0.000354608	991.205	954.961	828.336	707.985	579.74	547.191	protein_coding	SLC13A4	solute carrier family 13 member 4 [Source:HGNC Symbol;Acc:HGNC:15827]
ENSG00000137337.16	267.224	0.593866	0.145253	4.0885	4.34165e-05	0.00147329	305.142	321.51	338.096	214.062	193.609	230.925	protein_coding	MDC1	mediator of DNA damage checkpoint 1 [Source:HGNC Symbol;Acc:HGNC:21163]
ENSG00000152256.14	206.089	0.593541	0.19324	3.07152	0.00212973	0.025943	285.944	244.003	214.48	205.289	152.277	134.539	protein_coding	PDK1	pyruvate dehydrogenase kinase 1 [Source:HGNC Symbol;Acc:HGNC:8809]
ENSG00000069188.17	519.037	0.589266	0.178682	3.29785	0.000974266	0.0150929	492.066	552.117	827.279	432.511	378.517	431.729	protein_coding	SDK2	sidekick cell adhesion molecule 2 [Source:HGNC Symbol;Acc:HGNC:19308]
ENSG00000213463.5	226.912	0.58821	0.158352	3.71458	0.000203545	0.0049169	273.819	268.882	275.76	209.676	169.68	163.655	protein_coding	SYNJ2BP	synaptojanin 2 binding protein [Source:HGNC Symbol;Acc:HGNC:18955]
ENSG00000225663.8	377.817	0.587684	0.152513	3.85334	0.000116516	0.00311216	371.828	490.877	498.692	300.916	276.274	328.315	protein_coding	MCRIP1	MAPK regulated corepressor interacting protein 1 [Source:HGNC Symbol;Acc:HGNC:28007]
ENSG00000102882.12	566.884	0.58736	0.115413	5.08922	3.59536e-07	3.15875e-05	717.386	679.381	645.553	454.444	429.638	474.902	protein_coding	MAPK3	mitogen-activated protein kinase 3 [Source:HGNC Symbol;Acc:HGNC:6877]
ENSG00000101846.9	33419.4	0.587252	0.134251	4.3743	1.21824e-05	0.000552168	43027	42888.1	34472.1	32018.1	24643.8	23467	protein_coding	STS	steroid sulfatase [Source:HGNC Symbol;Acc:HGNC:11425]
ENSG00000128245.15	310.668	0.58671	0.182223	3.21974	0.00128308	0.0182868	316.256	315.769	487.07	231.609	251.257	262.049	protein_coding	YWHAH	tyrosine 3-monooxygenase/tryptophan 5-monooxygenase activation protein eta [Source:HGNC Symbol;Acc:HGNC:12853]
ENSG00000005059.16	150.193	0.585441	0.180011	3.25225	0.00114497	0.0168672	186.925	158.841	195.462	128.087	116.383	115.462	protein_coding	MCUB	mitochondrial calcium uniporter dominant negative subunit beta [Source:HGNC Symbol;Acc:HGNC:26076]
ENSG00000064270.13	951.158	-0.585364	0.129452	-4.52184	6.1303e-06	0.000313281	787.104	681.295	813.544	971.177	1239.97	1213.86	protein_coding	ATP2C2	ATPase secretory pathway Ca2+ transporting 2 [Source:HGNC Symbol;Acc:HGNC:29103]
ENSG00000128309.17	471.709	-0.587827	0.150311	-3.91074	9.20143e-05	0.00260545	350.61	389.448	389.867	502.696	689.597	508.034	protein_coding	MPST	mercaptopyruvate sulfurtransferase [Source:HGNC Symbol;Acc:HGNC:7223]
ENSG00000085465.13	284.961	-0.593652	0.182354	-3.2555	0.00113193	0.0167669	199.049	267.925	213.423	274.597	414.411	340.363	protein_coding	OVGP1	oviductal glycoprotein 1 [Source:HGNC Symbol;Acc:HGNC:8524]
ENSG00000106772.19	191.347	-0.595058	0.187641	-3.17125	0.00151784	0.0203534	164.696	159.798	132.069	182.479	247.994	261.045	protein_coding	PRUNE2	prune homolog 2 with BCH domain [Source:HGNC Symbol;Acc:HGNC:25209]
ENSG00000141384.13	251.325	-0.598159	0.185564	-3.22347	0.00126649	0.0181545	197.029	197.116	204.971	221.081	352.412	335.343	protein_coding	TAF4B	TATA-box binding protein associated factor 4b [Source:HGNC Symbol;Acc:HGNC:11538]
ENSG00000110492.17	329.252	-0.598323	0.140626	-4.25471	2.0932e-05	0.00081362	297.058	236.348	252.516	399.174	407.884	382.532	protein_coding	MDK	midkine [Source:HGNC Symbol;Acc:HGNC:6972]
ENSG00000179094.16	558.899	-0.600183	0.116289	-5.16114	2.45447e-07	2.265e-05	445.588	432.507	454.317	624.641	714.613	681.73	protein_coding	PER1	period circadian regulator 1 [Source:HGNC Symbol;Acc:HGNC:8845]
ENSG00000054967.13	369.806	-0.601519	0.175754	-3.42251	0.000620466	0.0108213	254.622	298.545	327.531	340.394	531.881	465.866	protein_coding	RELT	RELT TNF receptor [Source:HGNC Symbol;Acc:HGNC:13764]
ENSG00000102290.23	416.06	-0.601525	0.142498	-4.22128	2.42924e-05	0.000919169	393.047	309.071	289.495	507.082	504.689	492.974	protein_coding	PCDH11X	protocadherin 11 X-linked [Source:HGNC Symbol;Acc:HGNC:8656]
ENSG00000141965.5	227.747	-0.602435	0.170515	-3.53303	0.000410829	0.00805765	182.883	159.798	199.688	228.977	296.94	298.194	protein_coding	FEM1A	fem-1 homolog A [Source:HGNC Symbol;Acc:HGNC:16934]
ENSG00000149582.16	295.598	-0.602601	0.136775	-4.40579	1.05401e-05	0.000488081	223.299	232.521	248.289	340.394	367.64	361.447	protein_coding	TMEM25	transmembrane protein 25 [Source:HGNC Symbol;Acc:HGNC:25890]
ENSG00000110090.13	184.701	-0.606008	0.170866	-3.54668	0.000390114	0.00774612	142.467	127.264	170.105	221.081	215.363	231.929	protein_coding	CPT1A	carnitine palmitoyltransferase 1A [Source:HGNC Symbol;Acc:HGNC:2328]
ENSG00000175040.6	106.704	-0.606939	0.210733	-2.88013	0.00397511	0.040628	86.8947	71.7656	95.0896	114.05	134.874	137.551	protein_coding	CHST2	carbohydrate sulfotransferase 2 [Source:HGNC Symbol;Acc:HGNC:1970]
ENSG00000127947.16	2132.67	-0.607259	0.117386	-5.17317	2.30151e-07	2.15485e-05	1607.55	1692.71	1769.72	2201.16	2894.35	2630.53	protein_coding	PTPN12	protein tyrosine phosphatase non-receptor type 12 [Source:HGNC Symbol;Acc:HGNC:9645]
ENSG00000184897.7	933.612	-0.608473	0.176986	-3.43797	0.000586091	0.010398	604.221	742.535	871.655	844.845	1151.87	1386.55	protein_coding	H1-10	H1.10 linker histone [Source:HGNC Symbol;Acc:HGNC:4722]
ENSG00000138336.9	743.329	-0.608537	0.130983	-4.64594	3.38534e-06	0.000194725	584.013	539.677	642.383	797.47	1028.96	867.474	protein_coding	TET1	tet methylcytosine dioxygenase 1 [Source:HGNC Symbol;Acc:HGNC:29484]
ENSG00000061273.18	264.275	-0.610936	0.177142	-3.44885	0.000562986	0.0100999	182.883	211.469	232.441	262.314	388.306	308.234	protein_coding	HDAC7	histone deacetylase 7 [Source:HGNC Symbol;Acc:HGNC:14067]
ENSG00000156140.10	301.24	-0.611279	0.168271	-3.63271	0.000280455	0.00607335	262.705	224.866	227.158	301.793	349.149	441.769	protein_coding	ADAMTS3	ADAM metallopeptidase with thrombospondin type 1 motif 3 [Source:HGNC Symbol;Acc:HGNC:219]
ENSG00000112406.5	659.5	-0.614361	0.1766	-3.47884	0.000503595	0.00925447	509.243	475.567	577.933	605.341	1040.92	747.995	protein_coding	HECA	hdc homolog, cell cycle regulator [Source:HGNC Symbol;Acc:HGNC:21041]
ENSG00000103942.13	661.584	-0.616008	0.133141	-4.62673	3.71478e-06	0.000211776	550.67	454.516	562.085	705.353	823.383	873.498	protein_coding	HOMER2	homer scaffold protein 2 [Source:HGNC Symbol;Acc:HGNC:17513]
ENSG00000158158.12	967.938	-0.619063	0.139697	-4.43148	9.35889e-06	0.000444616	722.438	717.656	849.467	955.385	1323.72	1238.96	protein_coding	CNNM4	cyclin and CBS domain divalent metal cation transport mediator 4 [Source:HGNC Symbol;Acc:HGNC:105]
ENSG00000277363.5	802.741	-0.620133	0.137786	-4.5007	6.77298e-06	0.000343387	560.774	710.001	626.535	826.422	1087.69	1005.02	protein_coding	SRCIN1	SRC kinase signaling inhibitor 1 [Source:HGNC Symbol;Acc:HGNC:29506]
ENSG00000102996.5	39887.5	-0.621055	0.11859	-5.23699	1.63213e-07	1.63557e-05	28925.8	29193.3	36177.4	42831.8	52682.3	49514.3	protein_coding	MMP15	matrix metallopeptidase 15 [Source:HGNC Symbol;Acc:HGNC:7161]
ENSG00000163877.11	620.799	-0.622203	0.212197	-2.93219	0.0033658	0.036341	455.692	427.723	583.216	486.904	759.209	1012.05	protein_coding	SNIP1	Smad nuclear interacting protein 1 [Source:HGNC Symbol;Acc:HGNC:30587]
ENSG00000087460.29	14871.5	-0.623801	0.113802	-5.48146	4.21838e-08	5.01011e-06	10348.5	11294.9	13473.1	17031.1	19390.3	17690.8	protein_coding	GNAS	GNAS complex locus [Source:HGNC Symbol;Acc:HGNC:4392]
ENSG00000141905.19	192.65	-0.623996	0.187075	-3.33554	0.000851338	0.0136595	133.373	141.617	179.614	193.007	264.309	243.977	protein_coding	NFIC	nuclear factor I C [Source:HGNC Symbol;Acc:HGNC:7786]
ENSG00000213799.13	1010.21	-0.624533	0.144014	-4.3366	1.44704e-05	0.000630593	648.679	842.05	893.842	1101.02	1166.01	1409.64	protein_coding	ZNF845	zinc finger protein 845 [Source:HGNC Symbol;Acc:HGNC:25112]
ENSG00000108506.13	584.714	-0.628634	0.17415	-3.60973	0.000306521	0.00650952	443.567	484.179	449.034	507.082	873.416	751.007	protein_coding	INTS2	integrator complex subunit 2 [Source:HGNC Symbol;Acc:HGNC:29241]
ENSG00000141551.15	2928.9	-0.630775	0.127866	-4.9331	8.09344e-07	6.13494e-05	2097.6	2285.97	2511.42	2981.08	4091.9	3605.44	protein_coding	CSNK1D	casein kinase 1 delta [Source:HGNC Symbol;Acc:HGNC:2452]
ENSG00000049089.15	309.903	-0.631214	0.140615	-4.48895	7.1574e-06	0.00035723	238.455	225.822	265.194	359.695	406.797	363.455	protein_coding	COL9A2	collagen type IX alpha 2 chain [Source:HGNC Symbol;Acc:HGNC:2218]
ENSG00000006459.11	958.047	-0.632621	0.156455	-4.04347	5.26668e-05	0.00169738	727.49	687.993	837.845	880.814	1287.83	1326.31	protein_coding	KDM7A	lysine demethylase 7A [Source:HGNC Symbol;Acc:HGNC:22224]
ENSG00000074181.9	341.217	-0.632753	0.1906	-3.31979	0.000900849	0.0143365	202.081	284.192	315.909	324.603	480.76	439.761	protein_coding	NOTCH3	notch receptor 3 [Source:HGNC Symbol;Acc:HGNC:7883]
ENSG00000164463.12	500.584	-0.632856	0.140078	-4.51788	6.24615e-06	0.000317934	350.61	427.723	398.32	521.119	659.141	646.589	protein_coding	CREBRF	CREB3 regulatory factor [Source:HGNC Symbol;Acc:HGNC:24050]
ENSG00000132819.17	886.084	-0.635139	0.175654	-3.61585	0.000299367	0.00638933	672.928	633.451	775.508	760.624	1149.69	1324.3	protein_coding	RBM38	RNA binding motif protein 38 [Source:HGNC Symbol;Acc:HGNC:15818]
ENSG00000069122.19	248.421	-0.635233	0.166576	-3.81348	0.000137023	0.00355787	217.237	198.073	167.992	298.284	345.886	263.053	protein_coding	ADGRF5	adhesion G protein-coupled receptor F5 [Source:HGNC Symbol;Acc:HGNC:19030]
ENSG00000065717.15	348.119	-0.637353	0.14905	-4.27611	1.90186e-05	0.000754801	263.715	244.96	308.513	383.382	477.497	410.644	protein_coding	TLE2	TLE family member 2, transcriptional corepressor [Source:HGNC Symbol;Acc:HGNC:11838]
ENSG00000168234.13	113.566	-0.642786	0.210639	-3.05161	0.0022762	0.0272359	102.051	80.3775	83.4675	121.068	133.786	160.643	protein_coding	TTC39C	tetratricopeptide repeat domain 39C [Source:HGNC Symbol;Acc:HGNC:26595]
ENSG00000273802.3	237.208	-0.645666	0.148955	-4.33462	1.46009e-05	0.000630593	181.873	195.202	177.501	282.492	311.08	275.102	protein_coding	H2BC8	H2B clustered histone 8 [Source:HGNC Symbol;Acc:HGNC:4746]
ENSG00000076826.10	443.667	-0.646289	0.183627	-3.51958	0.000432233	0.00836975	281.902	334.906	420.507	414.088	636.3	574.3	protein_coding	CAMSAP3	calmodulin regulated spectrin associated protein family member 3 [Source:HGNC Symbol;Acc:HGNC:29307]
ENSG00000166471.11	2821.41	-0.648202	0.127467	-5.08524	3.67154e-07	3.20373e-05	2130.94	2147.23	2314.9	2825.8	4000.53	3509.05	protein_coding	TMEM41B	transmembrane protein 41B [Source:HGNC Symbol;Acc:HGNC:28948]
ENSG00000181274.7	308.434	-0.6493	0.166839	-3.89178	9.95123e-05	0.00276886	255.632	191.375	273.647	328.989	388.306	412.652	protein_coding	FRAT2	FRAT regulator of WNT signaling pathway 2 [Source:HGNC Symbol;Acc:HGNC:16048]
ENSG00000099875.16	11856.4	-0.64953	0.100171	-6.48423	8.91859e-11	2.24311e-08	8862.24	8780.28	10052	13225.4	15449.6	14769.1	protein_coding	MKNK2	MAPK interacting serine/threonine kinase 2 [Source:HGNC Symbol;Acc:HGNC:7111]
ENSG00000105048.18	91.6393	-0.650671	0.226679	-2.87045	0.0040989	0.041172	83.8635	56.4556	73.9586	116.682	104.418	114.458	protein_coding	TNNT1	troponin T1, slow skeletal type [Source:HGNC Symbol;Acc:HGNC:11948]
ENSG00000065357.20	616.1	-0.651862	0.124148	-5.25068	1.51539e-07	1.55504e-05	483.983	508.101	444.808	733.427	837.523	688.758	protein_coding	DGKA	diacylglycerol kinase alpha [Source:HGNC Symbol;Acc:HGNC:2849]
ENSG00000127507.18	114.945	-0.656106	0.206817	-3.1724	0.00151183	0.0203273	79.8218	81.3344	106.712	128.964	139.225	153.615	protein_coding	ADGRE2	adhesion G protein-coupled receptor E2 [Source:HGNC Symbol;Acc:HGNC:3337]
ENSG00000072041.18	321.578	-0.656334	0.152587	-4.30138	1.69737e-05	0.000705356	252.601	268.882	227.158	412.333	436.164	332.331	protein_coding	SLC6A15	solute carrier family 6 member 15 [Source:HGNC Symbol;Acc:HGNC:13621]
ENSG00000196470.12	758.459	-0.65645	0.169567	-3.87134	0.00010824	0.00295402	515.306	647.804	602.234	693.948	1149.69	941.771	protein_coding	SIAH1	siah E3 ubiquitin protein ligase 1 [Source:HGNC Symbol;Acc:HGNC:10857]
ENSG00000140009.19	306.318	-0.657945	0.152323	-4.31941	1.5645e-05	0.000666629	221.278	223.909	268.364	378.119	329.571	416.669	protein_coding	ESR2	estrogen receptor 2 [Source:HGNC Symbol;Acc:HGNC:3468]
ENSG00000108557.20	165.415	-0.65895	0.171525	-3.84171	0.000122183	0.00321155	142.467	118.652	123.616	191.253	206.661	209.84	protein_coding	RAI1	retinoic acid induced 1 [Source:HGNC Symbol;Acc:HGNC:9834]
ENSG00000067715.15	109.68	-0.662617	0.215201	-3.07907	0.00207651	0.0254884	100.03	74.6362	80.2979	148.265	141.4	113.454	protein_coding	SYT1	synaptotagmin 1 [Source:HGNC Symbol;Acc:HGNC:11509]
ENSG00000148384.14	380.948	-0.664714	0.173329	-3.83499	0.000125572	0.00328716	257.653	286.106	340.209	378.119	450.304	573.296	protein_coding	INPP5E	inositol polyphosphate-5-phosphatase E [Source:HGNC Symbol;Acc:HGNC:21474]
ENSG00000123358.20	3463.28	-0.664796	0.17968	-3.69989	0.000215692	0.0050858	2186.51	2819.91	3030.19	2960.91	5260.08	4522.11	protein_coding	NR4A1	nuclear receptor subfamily 4 group A member 1 [Source:HGNC Symbol;Acc:HGNC:7980]
ENSG00000108352.13	118.059	-0.665783	0.219305	-3.03587	0.00239841	0.0282761	84.8739	86.1187	102.485	113.172	175.118	146.587	protein_coding	RAPGEFL1	Rap guanine nucleotide exchange factor like 1 [Source:HGNC Symbol;Acc:HGNC:17428]
ENSG00000169891.18	114.336	-0.667303	0.219694	-3.03742	0.00238611	0.0282508	98.0091	85.1619	81.3544	114.927	174.031	132.531	protein_coding	REPS2	RALBP1 associated Eps domain containing 2 [Source:HGNC Symbol;Acc:HGNC:9963]
ENSG00000241484.10	164.481	-0.668056	0.194887	-3.42792	0.000608225	0.0106873	126.3	125.351	128.899	158.792	244.731	202.812	protein_coding	ARHGAP8	Rho GTPase activating protein 8 [Source:HGNC Symbol;Acc:HGNC:677]
ENSG00000140398.14	159.783	-0.668659	0.193397	-3.45745	0.000545321	0.00985187	151.56	113.868	104.599	196.516	216.451	175.704	protein_coding	NEIL1	nei like DNA glycosylase 1 [Source:HGNC Symbol;Acc:HGNC:18448]
ENSG00000117676.14	798.347	-0.67031	0.117784	-5.69102	1.26282e-08	1.7998e-06	617.356	580.823	649.779	874.673	1059.41	1008.04	protein_coding	RPS6KA1	ribosomal protein S6 kinase A1 [Source:HGNC Symbol;Acc:HGNC:10430]
ENSG00000104081.14	181.77	-0.671181	0.174069	-3.85583	0.000115339	0.00310158	141.456	143.531	135.239	210.553	261.046	198.796	protein_coding	BMF	Bcl2 modifying factor [Source:HGNC Symbol;Acc:HGNC:24132]
ENSG00000170412.18	3001.36	-0.678233	0.151421	-4.47913	7.49479e-06	0.000368336	2177.42	2082.16	2665.68	2828.43	4169.12	4085.36	protein_coding	GPRC5C	G protein-coupled receptor class C group 5 member C [Source:HGNC Symbol;Acc:HGNC:13309]
ENSG00000155886.12	75.4087	-0.679163	0.237899	-2.85484	0.00430586	0.0428259	48.4993	65.0675	60.2234	87.7305	93.5415	97.39	protein_coding	SLC24A2	solute carrier family 24 member 2 [Source:HGNC Symbol;Acc:HGNC:10976]
ENSG00000198910.14	2660.56	-0.684025	0.140086	-4.88291	1.04533e-06	7.53284e-05	2014.74	1708.02	2401.54	2795.09	3403.39	3640.58	protein_coding	L1CAM	L1 cell adhesion molecule [Source:HGNC Symbol;Acc:HGNC:6470]
ENSG00000203995.10	91.4	-0.689666	0.247211	-2.78979	0.00527422	0.0494139	74.7698	50.7144	84.5241	94.749	113.12	130.523	protein_coding	ZYG11A	zyg-11 family member A, cell cycle regulator [Source:HGNC Symbol;Acc:HGNC:32058]
ENSG00000184571.14	2478.64	-0.689795	0.139855	-4.9322	8.13082e-07	6.13494e-05	1704.55	1816.15	2170.16	2466.1	3367.49	3347.4	protein_coding	PIWIL3	piwi like RNA-mediated gene silencing 3 [Source:HGNC Symbol;Acc:HGNC:18443]
ENSG00000168918.14	215.644	-0.689915	0.160476	-4.29918	1.71432e-05	0.00070934	158.633	173.194	162.709	243.014	301.291	255.021	protein_coding	INPP5D	inositol polyphosphate-5-phosphatase D [Source:HGNC Symbol;Acc:HGNC:6079]
ENSG00000134574.12	117.775	-0.69052	0.225343	-3.0643	0.00218178	0.0263023	93.9675	87.0756	88.7503	105.277	172.943	158.635	protein_coding	DDB2	damage specific DNA binding protein 2 [Source:HGNC Symbol;Acc:HGNC:2718]
ENSG00000100154.15	295.723	-0.690617	0.135236	-5.10675	3.27755e-07	2.93994e-05	235.424	217.211	226.102	358.818	376.341	360.443	protein_coding	TTC28	tetratricopeptide repeat domain 28 [Source:HGNC Symbol;Acc:HGNC:29179]
ENSG00000131196.18	284.109	-0.69195	0.184193	-3.75666	0.000172195	0.00428882	186.925	193.289	271.534	287.756	366.552	398.596	protein_coding	NFATC1	nuclear factor of activated T cells 1 [Source:HGNC Symbol;Acc:HGNC:7775]
ENSG00000173917.11	128.848	-0.692828	0.243134	-2.84957	0.00437779	0.0432195	83.8635	91.86	119.39	107.909	190.346	179.72	protein_coding	HOXB2	homeobox B2 [Source:HGNC Symbol;Acc:HGNC:5113]
ENSG00000162522.11	2152.1	-0.693688	0.133356	-5.20176	1.9741e-07	1.9039e-05	1621.7	1524.3	1786.63	2212.56	3149.96	2617.48	protein_coding	KIAA1522	KIAA1522 [Source:HGNC Symbol;Acc:HGNC:29301]
ENSG00000136111.14	202.684	-0.69417	0.220705	-3.14525	0.00165948	0.0215446	145.498	135.876	182.783	168.443	289.326	294.178	protein_coding	TBC1D4	TBC1 domain family member 4 [Source:HGNC Symbol;Acc:HGNC:19165]
ENSG00000167685.15	119.423	-0.694635	0.195657	-3.55026	0.00038485	0.00769682	87.9051	93.7737	91.9199	153.528	159.891	129.519	protein_coding	ZNF444	zinc finger protein 444 [Source:HGNC Symbol;Acc:HGNC:16052]
ENSG00000131480.9	111.398	-0.697519	0.239905	-2.90748	0.00364356	0.0383318	85.8843	87.0756	81.3544	93.8717	168.592	151.607	protein_coding	AOC2	amine oxidase copper containing 2 [Source:HGNC Symbol;Acc:HGNC:549]
ENSG00000009950.16	292.718	-0.699187	0.199772	-3.49993	0.000465387	0.00872737	287.965	214.34	166.935	391.278	404.621	291.166	protein_coding	MLXIPL	MLX interacting protein like [Source:HGNC Symbol;Acc:HGNC:12744]
ENSG00000125430.9	1108.6	-0.702038	0.17643	-3.97913	6.91688e-05	0.00206266	684.043	874.584	973.083	1011.53	1434.67	1673.7	protein_coding	HS3ST3B1	heparan sulfate-glucosamine 3-sulfotransferase 3B1 [Source:HGNC Symbol;Acc:HGNC:5198]
ENSG00000148483.9	79.9479	-0.703227	0.232863	-3.01992	0.00252843	0.0294036	61.6346	59.3262	61.28	86.8532	114.208	96.386	protein_coding	TMEM236	transmembrane protein 236 [Source:HGNC Symbol;Acc:HGNC:23473]
ENSG00000145362.21	135.988	-0.703277	0.189521	-3.71081	0.0002066	0.00496021	106.092	97.6012	106.712	151.774	160.978	192.772	protein_coding	ANK2	ankyrin 2 [Source:HGNC Symbol;Acc:HGNC:493]
ENSG00000130208.10	396.544	-0.703404	0.127693	-5.50854	3.61829e-08	4.44487e-06	320.298	274.623	310.626	496.555	499.25	477.914	protein_coding	APOC1	apolipoprotein C1 [Source:HGNC Symbol;Acc:HGNC:607]
ENSG00000187840.5	718.035	-0.706234	0.159717	-4.42179	9.78859e-06	0.00045992	534.503	462.171	640.27	707.985	984.361	978.92	protein_coding	EIF4EBP1	eukaryotic translation initiation factor 4E binding protein 1 [Source:HGNC Symbol;Acc:HGNC:3288]
ENSG00000183077.16	636.652	-0.709996	0.15657	-4.53468	5.76922e-06	0.000296007	427.4	459.3	562.085	633.414	897.346	840.365	protein_coding	AFMID	arylformamidase [Source:HGNC Symbol;Acc:HGNC:20910]
ENSG00000179761.12	225.966	-0.712741	0.166028	-4.29289	1.7636e-05	0.000720436	179.852	144.488	190.179	310.566	268.66	262.049	protein_coding	PIPOX	pipecolic acid and sarcosine oxidase [Source:HGNC Symbol;Acc:HGNC:17804]
ENSG00000213030.6	354966	-0.714588	0.129905	-5.50085	3.77961e-08	4.57369e-06	233257	264811	308364	371556	482218	469592	protein_coding	CGB8	chorionic gonadotropin subunit beta 8 [Source:HGNC Symbol;Acc:HGNC:16453]
ENSG00000131620.18	1636.69	-0.717326	0.115951	-6.18645	6.1536e-10	1.23332e-07	1363.03	1147.29	1203.41	2026.58	2251.52	1828.32	protein_coding	ANO1	anoctamin 1 [Source:HGNC Symbol;Acc:HGNC:21625]
ENSG00000158008.10	625.258	-0.721803	0.148088	-4.87413	1.09286e-06	7.74485e-05	454.681	497.575	462.769	668.507	957.169	710.847	protein_coding	EXTL1	exostosin like glycosyltransferase 1 [Source:HGNC Symbol;Acc:HGNC:3515]
ENSG00000180773.15	98.6603	-0.722533	0.215981	-3.34535	0.000821799	0.0133433	75.7802	71.7656	76.0717	125.455	103.331	139.559	protein_coding	SLC36A4	solute carrier family 36 member 4 [Source:HGNC Symbol;Acc:HGNC:19660]
ENSG00000268655.3	3432.43	-0.724243	0.110657	-6.54491	5.95322e-11	1.62472e-08	2610.88	2683.08	2470.22	3790.84	4859.81	4179.74	protein_coding		novel protein
ENSG00000100979.15	649.619	-0.726955	0.210542	-3.45277	0.000554857	0.00999599	602.2	335.863	530.389	732.55	638.475	1058.24	protein_coding	PLTP	phospholipid transfer protein [Source:HGNC Symbol;Acc:HGNC:9093]
ENSG00000109684.16	134.861	-0.731133	0.211123	-3.46307	0.000534054	0.00971676	100.03	114.825	88.7503	156.16	208.837	140.563	protein_coding	CLNK	cytokine dependent hematopoietic cell linker [Source:HGNC Symbol;Acc:HGNC:17438]
ENSG00000143387.14	129.426	-0.732588	0.202169	-3.62364	0.000290485	0.00625176	119.228	86.1187	86.6372	176.338	156.628	151.607	protein_coding	CTSK	cathepsin K [Source:HGNC Symbol;Acc:HGNC:2536]
ENSG00000139714.12	919.981	-0.739352	0.141882	-5.21106	1.8777e-07	1.83856e-05	671.918	608.572	787.13	954.508	1236.71	1261.05	protein_coding	MORN3	MORN repeat containing 3 [Source:HGNC Symbol;Acc:HGNC:29807]
ENSG00000227268.5	253.091	-0.743773	0.236715	-3.14207	0.0016776	0.0216267	141.456	168.41	257.798	220.204	349.149	381.528	protein_coding	KLLN	killin, p53 regulated DNA replication inhibitor [Source:HGNC Symbol;Acc:HGNC:37212]
ENSG00000144649.10	133.796	-0.744091	0.24157	-3.08023	0.0020684	0.0254295	89.9259	96.6444	113.051	109.663	207.749	185.744	protein_coding	GASK1A	golgi associated kinase 1A [Source:HGNC Symbol;Acc:HGNC:24485]
ENSG00000162194.13	113.727	-0.744421	0.209459	-3.55402	0.000379394	0.00761579	74.7698	86.1187	94.033	138.614	165.329	123.495	protein_coding	LBHD1	LBH domain containing 1 [Source:HGNC Symbol;Acc:HGNC:28351]
ENSG00000114796.16	662.662	-0.748341	0.163558	-4.57539	4.75326e-06	0.000255105	449.629	509.057	524.049	664.997	1056.15	772.092	protein_coding	KLHL24	kelch like family member 24 [Source:HGNC Symbol;Acc:HGNC:25947]
ENSG00000023171.20	981.49	-0.749767	0.134126	-5.59	2.27068e-08	2.88376e-06	717.386	677.467	800.866	1019.43	1306.32	1367.48	protein_coding	GRAMD1B	GRAM domain containing 1B [Source:HGNC Symbol;Acc:HGNC:29214]
ENSG00000104826.15	2142.83	-0.75181	0.125445	-5.99315	2.0582e-09	3.56764e-07	1460.03	1704.19	1624.98	2315.21	3126.03	2626.52	protein_coding	LHB	luteinizing hormone subunit beta [Source:HGNC Symbol;Acc:HGNC:6584]
ENSG00000189052.7	563901	-0.75479	0.134415	-5.61538	1.96126e-08	2.62053e-06	361527	418007	479460	585923	795073	743414	protein_coding	CGB5	chorionic gonadotropin subunit beta 5 [Source:HGNC Symbol;Acc:HGNC:16452]
ENSG00000104827.12	415219	-0.757862	0.134392	-5.6392	1.70843e-08	2.30675e-06	266324	304929	354548	433435	586953	545127	protein_coding	CGB3	chorionic gonadotropin subunit beta 3 [Source:HGNC Symbol;Acc:HGNC:1886]
ENSG00000105137.13	6557.12	-0.757982	0.144735	-5.23703	1.63179e-07	1.63557e-05	4287.14	4759.5	5572.25	6453.46	9021.31	9249.04	protein_coding	SYDE1	synapse defective Rho GTPase homolog 1 [Source:HGNC Symbol;Acc:HGNC:25824]
ENSG00000167889.13	219.725	-0.761672	0.179879	-4.23435	2.29216e-05	0.000877659	182.883	135.876	170.105	242.136	326.308	261.045	protein_coding	MGAT5B	alpha-1,6-mannosylglycoprotein 6-beta-N-acetylglucosaminyltransferase B [Source:HGNC Symbol;Acc:HGNC:24140]
ENSG00000138346.15	156.857	-0.763045	0.184314	-4.13991	3.47446e-05	0.00125188	116.196	112.911	119.39	166.688	225.152	200.804	protein_coding	DNA2	DNA replication helicase/nuclease 2 [Source:HGNC Symbol;Acc:HGNC:2939]
ENSG00000177096.9	62.277	-0.764921	0.263024	-2.90818	0.00363537	0.0382848	51.5306	47.8437	39.0924	88.6078	78.3138	68.2734	protein_coding	PHETA2	PH domain containing endocytic trafficking adaptor 2 [Source:HGNC Symbol;Acc:HGNC:27161]
ENSG00000270629.7	279.086	-0.766093	0.181539	-4.21999	2.44309e-05	0.000921691	202.081	190.418	227.158	264.946	375.254	414.66	protein_coding	NBPF14	NBPF member 14 [Source:HGNC Symbol;Acc:HGNC:25232]
ENSG00000130449.6	115.9	-0.767329	0.221883	-3.45826	0.000543674	0.00984987	84.8739	68.895	103.542	121.068	166.417	150.603	protein_coding	ZSWIM6	zinc finger SWIM-type containing 6 [Source:HGNC Symbol;Acc:HGNC:29316]
ENSG00000187607.16	64.485	-0.77178	0.247664	-3.11624	0.00183176	0.0230611	48.4993	47.8437	46.4882	78.0802	82.6646	83.3337	protein_coding	ZNF286A	zinc finger protein 286A [Source:HGNC Symbol;Acc:HGNC:13501]
ENSG00000091129.22	71.2529	-0.77384	0.262884	-2.94366	0.00324361	0.0353969	63.6554	47.8437	46.4882	96.5036	69.6123	103.414	protein_coding	NRCAM	neuronal cell adhesion molecule [Source:HGNC Symbol;Acc:HGNC:7994]
ENSG00000127084.19	110.414	-0.775479	0.211219	-3.67145	0.000241181	0.00547545	67.697	88.0325	88.7503	155.283	139.225	123.495	protein_coding	FGD3	FYVE, RhoGEF and PH domain containing 3 [Source:HGNC Symbol;Acc:HGNC:16027]
ENSG00000271425.9	157.138	-0.777765	0.193077	-4.02826	5.61902e-05	0.00177261	120.238	118.652	107.768	159.67	231.678	204.82	protein_coding	NBPF10	NBPF member 10 [Source:HGNC Symbol;Acc:HGNC:31992]
ENSG00000148400.13	875.599	-0.778415	0.207451	-3.75228	0.000175231	0.00434757	474.889	633.451	826.223	767.642	1216.04	1335.35	protein_coding	NOTCH1	notch receptor 1 [Source:HGNC Symbol;Acc:HGNC:7881]
ENSG00000139625.13	93.9745	-0.779618	0.221959	-3.51244	0.000444011	0.00846261	68.7074	69.8519	68.6758	108.786	141.4	106.426	protein_coding	MAP3K12	mitogen-activated protein kinase kinase kinase 12 [Source:HGNC Symbol;Acc:HGNC:6851]
ENSG00000079337.16	238.599	-0.787967	0.225457	-3.49498	0.000474101	0.00882626	122.259	206.685	195.462	232.486	391.569	283.134	protein_coding	RAPGEF3	Rap guanine nucleotide exchange factor 3 [Source:HGNC Symbol;Acc:HGNC:16629]
ENSG00000114554.12	1552.96	-0.788687	0.18779	-4.19984	2.671e-05	0.000987347	972.008	1042.04	1402.04	1408.95	1967.63	2525.11	protein_coding	PLXNA1	plexin A1 [Source:HGNC Symbol;Acc:HGNC:9099]
ENSG00000136487.18	937.687	-0.793063	0.170358	-4.65526	3.23569e-06	0.000187802	871.978	660.244	526.162	1218.58	1341.12	1008.04	protein_coding	GH2	growth hormone 2 [Source:HGNC Symbol;Acc:HGNC:4262]
ENSG00000213889.11	206.917	-0.795012	0.232104	-3.42524	0.000614253	0.0107344	180.862	95.6875	177.501	207.044	275.186	305.222	protein_coding	PPM1N	protein phosphatase, Mg2+/Mn2+ dependent 1N (putative) [Source:HGNC Symbol;Acc:HGNC:26845]
ENSG00000153814.13	194.155	-0.795977	0.191226	-4.16248	3.14807e-05	0.00114392	132.363	125.351	167.992	200.903	250.169	288.154	protein_coding	JAZF1	JAZF zinc finger 1 [Source:HGNC Symbol;Acc:HGNC:28917]
ENSG00000163536.13	77.0242	-0.796486	0.272875	-2.91887	0.00351299	0.037443	52.541	64.1106	51.771	87.7305	132.698	73.2935	protein_coding	SERPINI1	serpin family I member 1 [Source:HGNC Symbol;Acc:HGNC:8943]
ENSG00000143333.7	517.512	-0.803115	0.207878	-3.86339	0.000111824	0.00303248	366.776	399.017	364.51	403.56	821.207	750.003	protein_coding	RGS16	regulator of G protein signaling 16 [Source:HGNC Symbol;Acc:HGNC:9997]
ENSG00000135069.14	615.266	-0.803816	0.158418	-5.07401	3.89524e-07	3.3533e-05	493.077	357.871	493.409	661.488	900.609	785.144	protein_coding	PSAT1	phosphoserine aminotransferase 1 [Source:HGNC Symbol;Acc:HGNC:19129]
ENSG00000137860.12	112.345	-0.804352	0.217491	-3.69832	0.000217031	0.00510799	87.9051	70.8087	86.6372	117.559	142.488	168.675	protein_coding	SLC28A2	solute carrier family 28 member 2 [Source:HGNC Symbol;Acc:HGNC:11002]
ENSG00000166634.7	89.0434	-0.809552	0.220948	-3.664	0.000248307	0.00556825	70.7282	63.1537	60.2234	120.191	118.558	101.406	protein_coding	SERPINB12	serpin family B member 12 [Source:HGNC Symbol;Acc:HGNC:14220]
ENSG00000169282.18	68.1487	-0.810716	0.281051	-2.88458	0.00391931	0.0403475	47.4889	48.8006	51.771	64.0433	117.471	79.3176	protein_coding	KCNAB1	potassium voltage-gated channel subfamily A regulatory beta subunit 1 [Source:HGNC Symbol;Acc:HGNC:6228]
ENSG00000128591.16	16020.5	-0.81212	0.119737	-6.78254	1.18081e-11	4.20729e-09	11299.3	10323.7	13257.6	17999.7	20919.6	22323.4	protein_coding	FLNC	filamin C [Source:HGNC Symbol;Acc:HGNC:3756]
ENSG00000161896.12	65.7636	-0.81816	0.26988	-3.03156	0.00243291	0.0286302	43.4473	40.1887	59.1669	76.3256	101.155	74.2975	protein_coding	IP6K3	inositol hexakisphosphate kinase 3 [Source:HGNC Symbol;Acc:HGNC:17269]
ENSG00000160200.18	122.711	-0.823429	0.211771	-3.88829	0.000100953	0.00279681	92.9571	77.5069	95.0896	126.332	182.732	161.647	protein_coding	CBS	cystathionine beta-synthase [Source:HGNC Symbol;Acc:HGNC:1550]
ENSG00000070808.17	66.8129	-0.825506	0.271401	-3.04165	0.00235286	0.0280266	38.3953	44.0162	62.3365	76.3256	79.4015	100.402	protein_coding	CAMK2A	calcium/calmodulin dependent protein kinase II alpha [Source:HGNC Symbol;Acc:HGNC:1460]
ENSG00000168389.18	6816.69	-0.829223	0.100469	-8.25355	1.53764e-16	2.46541e-13	5104.56	4430.33	5195.06	8632.68	9335.66	8201.84	protein_coding	MFSD2A	major facilitator superfamily domain containing 2A [Source:HGNC Symbol;Acc:HGNC:25897]
ENSG00000163909.8	171.834	-0.829969	0.236448	-3.51016	0.000447832	0.00849989	110.134	99.515	161.652	165.811	207.749	286.146	protein_coding	HEYL	hes related family bHLH transcription factor with YRPW motif like [Source:HGNC Symbol;Acc:HGNC:4882]
ENSG00000196154.12	72.0761	-0.831182	0.25069	-3.31558	0.00091453	0.0144289	60.6242	39.2319	55.9972	93.8717	91.3661	91.3659	protein_coding	S100A4	S100 calcium binding protein A4 [Source:HGNC Symbol;Acc:HGNC:10494]
ENSG00000077009.14	789.142	-0.839056	0.158827	-5.28284	1.27196e-07	1.31576e-05	553.701	457.386	686.758	872.919	1167.09	996.992	protein_coding	NMRK2	nicotinamide riboside kinase 2 [Source:HGNC Symbol;Acc:HGNC:17871]
ENSG00000179532.13	567.331	-0.839438	0.167033	-5.02557	5.01939e-07	4.09703e-05	466.806	411.456	341.266	664.12	903.872	616.469	protein_coding	DNHD1	dynein heavy chain domain 1 [Source:HGNC Symbol;Acc:HGNC:26532]
ENSG00000175538.11	140.251	-0.84189	0.207373	-4.05978	4.91199e-05	0.00163228	76.7906	108.127	116.221	154.406	188.171	197.792	protein_coding	KCNE3	potassium voltage-gated channel subfamily E regulatory subunit 3 [Source:HGNC Symbol;Acc:HGNC:6243]
ENSG00000182963.11	190.526	-0.843055	0.227348	-3.70822	0.000208721	0.00498559	102.051	138.747	167.992	175.461	295.852	263.053	protein_coding	GJC1	gap junction protein gamma 1 [Source:HGNC Symbol;Acc:HGNC:4280]
ENSG00000214456.8	203.654	-0.846173	0.176773	-4.78678	1.69481e-06	0.000111484	133.373	143.531	159.539	240.382	312.168	232.933	protein_coding	PLIN5	perilipin 5 [Source:HGNC Symbol;Acc:HGNC:33196]
ENSG00000140986.8	165.254	-0.850541	0.260574	-3.26411	0.00109808	0.0164085	102.051	109.084	142.634	156.16	165.329	316.266	protein_coding	RPL3L	ribosomal protein L3 like [Source:HGNC Symbol;Acc:HGNC:10351]
ENSG00000135346.9	1.90732e+06	-0.852459	0.134718	-6.32772	2.48815e-10	5.80281e-08	1.20335e+06	1.33716e+06	1.53847e+06	1.9886e+06	2.76573e+06	2.6106e+06	protein_coding	CGA	glycoprotein hormones, alpha polypeptide [Source:HGNC Symbol;Acc:HGNC:1885]
ENSG00000105472.14	272.505	-0.853866	0.146185	-5.841	5.18887e-09	8.11678e-07	213.195	177.022	192.292	353.554	367.64	331.327	protein_coding	CLEC11A	C-type lectin domain containing 11A [Source:HGNC Symbol;Acc:HGNC:10576]
ENSG00000189060.6	9756.07	-0.858951	0.304167	-2.82394	0.00474367	0.0458531	5387.47	6773.72	8642.59	8522.14	14585.9	14624.6	protein_coding	H1-0	H1.0 linker histone [Source:HGNC Symbol;Acc:HGNC:4714]
ENSG00000177679.16	321.889	-0.866159	0.199799	-4.33515	1.45662e-05	0.000630593	188.945	207.642	287.382	307.934	478.584	460.845	protein_coding	SRRM3	serine/arginine repetitive matrix 3 [Source:HGNC Symbol;Acc:HGNC:26729]
ENSG00000178150.10	2461.87	-0.86917	0.161585	-5.37904	7.4886e-08	8.20944e-06	1551.98	1751.08	1921.87	2341.53	3914.6	3290.18	protein_coding	ZNF114	zinc finger protein 114 [Source:HGNC Symbol;Acc:HGNC:12894]
ENSG00000171124.14	513.002	-0.879575	0.207545	-4.238	2.25518e-05	0.000866084	410.224	325.337	347.605	497.432	945.204	552.211	protein_coding	FUT3	fucosyltransferase 3 (Lewis blood group) [Source:HGNC Symbol;Acc:HGNC:4014]
ENSG00000169495.5	19842.3	-0.887177	0.107172	-8.27809	1.25171e-16	2.29367e-13	14506.4	12573.3	14699.8	22848.5	27416.4	27009.2	protein_coding	HTRA4	HtrA serine peptidase 4 [Source:HGNC Symbol;Acc:HGNC:26909]
ENSG00000224389.9	62.1237	-0.887258	0.280211	-3.1664	0.00154339	0.0205364	37.3849	34.4475	59.1669	72.8163	81.5769	87.3498	protein_coding	C4B	complement C4B (Chido blood group) [Source:HGNC Symbol;Acc:HGNC:1324]
ENSG00000112599.9	59.5915	-0.890301	0.273012	-3.26103	0.00111007	0.0165184	36.3745	40.1887	48.6013	64.0433	87.0153	81.3257	protein_coding	GUCA1B	guanylate cyclase activator 1B [Source:HGNC Symbol;Acc:HGNC:4679]
ENSG00000226807.7	53.1106	-0.891313	0.294582	-3.02569	0.00248063	0.029032	28.2913	43.0594	40.1489	59.6568	64.1738	83.3337	protein_coding	MROH5	maestro heat like repeat family member 5 (gene/pseudogene) [Source:HGNC Symbol;Acc:HGNC:42976]
ENSG00000178821.13	70.7737	-0.894875	0.253374	-3.53183	0.00041269	0.00808179	46.4785	46.8869	54.9407	75.4482	105.506	95.3819	protein_coding	TMEM52	transmembrane protein 52 [Source:HGNC Symbol;Acc:HGNC:27916]
ENSG00000130513.7	77059.7	-0.902185	0.095518	-9.44517	3.54814e-21	1.51707e-17	55280.2	53053.9	52828.6	106560	105105	89530.5	protein_coding	GDF15	growth differentiation factor 15 [Source:HGNC Symbol;Acc:HGNC:30142]
ENSG00000131471.7	61.7989	-0.907424	0.282354	-3.21378	0.00131	0.0185577	47.4889	43.0594	38.0358	68.4298	105.506	68.2734	protein_coding	AOC3	amine oxidase copper containing 3 [Source:HGNC Symbol;Acc:HGNC:550]
ENSG00000113739.11	219.378	-0.912466	0.231349	-3.94411	8.00963e-05	0.00234565	195.008	93.7737	167.992	235.995	326.308	297.19	protein_coding	STC2	stanniocalcin 2 [Source:HGNC Symbol;Acc:HGNC:11374]
ENSG00000182264.9	121.45	-0.917525	0.268245	-3.42048	0.000625112	0.0108649	91.9467	88.9894	70.7889	136.86	231.678	108.434	protein_coding	IZUMO1	izumo sperm-egg fusion 1 [Source:HGNC Symbol;Acc:HGNC:28539]
ENSG00000072195.15	159.662	-0.927593	0.201563	-4.60199	4.18473e-06	0.00023338	98.0091	92.8169	139.465	182.479	214.275	230.925	protein_coding	SPEG	striated muscle enriched protein kinase [Source:HGNC Symbol;Acc:HGNC:16901]
ENSG00000129038.16	250.847	-0.929231	0.161582	-5.75084	8.87988e-09	1.32444e-06	192.987	142.574	182.783	306.18	350.237	330.323	protein_coding	LOXL1	lysyl oxidase like 1 [Source:HGNC Symbol;Acc:HGNC:6665]
ENSG00000167037.19	422.468	-0.92952	0.128392	-7.23969	4.49709e-13	2.40351e-10	270.788	310.027	291.608	563.23	584.09	515.063	protein_coding	SGSM1	small G protein signaling modulator 1 [Source:HGNC Symbol;Acc:HGNC:29410]
ENSG00000114923.17	658.758	-0.932469	0.175362	-5.31739	1.05268e-07	1.12312e-05	441.546	515.755	400.433	661.488	1104.01	829.321	protein_coding	SLC4A3	solute carrier family 4 member 3 [Source:HGNC Symbol;Acc:HGNC:11029]
ENSG00000124429.18	427.355	-0.933612	0.192029	-4.86183	1.16304e-06	8.15206e-05	335.454	237.305	308.513	459.708	486.198	736.951	protein_coding	POF1B	POF1B actin binding protein [Source:HGNC Symbol;Acc:HGNC:13711]
ENSG00000175155.11	323.437	-0.938629	0.162519	-5.77552	7.67151e-09	1.15768e-06	214.205	219.124	231.385	360.572	517.741	397.592	protein_coding	YPEL2	yippee like 2 [Source:HGNC Symbol;Acc:HGNC:18326]
ENSG00000196517.13	356.033	-0.941531	0.209984	-4.48382	7.33179e-06	0.000364515	255.632	214.34	260.968	299.161	556.898	549.199	protein_coding	SLC6A9	solute carrier family 6 member 9 [Source:HGNC Symbol;Acc:HGNC:11056]
ENSG00000115155.19	749.741	-0.943137	0.103916	-9.07593	1.12715e-19	2.89159e-16	517.326	508.101	513.484	958.017	1011.55	989.964	protein_coding	OTOF	otoferlin [Source:HGNC Symbol;Acc:HGNC:8515]
ENSG00000244694.8	101.106	-0.943893	0.260895	-3.6179	0.000297004	0.00636006	59.6138	73.6794	73.9586	94.749	122.909	181.728	protein_coding	PTCHD4	patched domain containing 4 [Source:HGNC Symbol;Acc:HGNC:21345]
ENSG00000248485.2	232.372	-0.947182	0.235964	-4.0141	5.96724e-05	0.00184884	147.519	120.566	208.141	213.185	313.255	391.568	protein_coding	PCP4L1	Purkinje cell protein 4 like 1 [Source:HGNC Symbol;Acc:HGNC:20448]
ENSG00000158023.10	384.283	-0.947826	0.156562	-6.05401	1.41286e-09	2.5525e-07	326.36	230.607	230.328	521.997	514.478	481.93	protein_coding	CFAP251	cilia and flagella associated protein 251 [Source:HGNC Symbol;Acc:HGNC:28506]
ENSG00000110799.14	55.0911	-0.949459	0.317399	-2.99138	0.00277723	0.0315531	29.3017	30.62	52.8275	54.3929	88.103	75.3015	protein_coding	VWF	von Willebrand factor [Source:HGNC Symbol;Acc:HGNC:12726]
ENSG00000111886.11	221.965	-0.950202	0.193806	-4.90285	9.44555e-07	6.88398e-05	171.769	145.445	136.295	231.609	366.552	280.122	protein_coding	GABRR2	gamma-aminobutyric acid type A receptor subunit rho2 [Source:HGNC Symbol;Acc:HGNC:4091]
ENSG00000158516.12	104.062	-0.956353	0.341415	-2.80115	0.00509216	0.0482663	38.3953	65.0675	108.825	79.8348	155.54	176.708	protein_coding	CPA2	carboxypeptidase A2 [Source:HGNC Symbol;Acc:HGNC:2297]
ENSG00000135253.16	283.924	-0.95982	0.22449	-4.27556	1.90657e-05	0.000754801	272.809	150.229	155.313	379.873	448.129	297.19	protein_coding	KCP	kielin cysteine rich BMP regulator [Source:HGNC Symbol;Acc:HGNC:17585]
ENSG00000124374.9	87.6343	-0.96058	0.237334	-4.04738	5.17941e-05	0.00168431	51.5306	62.1969	64.4496	100.89	140.312	106.426	protein_coding	PAIP2B	poly(A) binding protein interacting protein 2B [Source:HGNC Symbol;Acc:HGNC:29200]
ENSG00000174951.12	499.453	-0.961445	0.206129	-4.6643	3.09676e-06	0.000182212	306.152	302.372	407.829	441.285	847.312	691.77	protein_coding	FUT1	fucosyltransferase 1 (H blood group) [Source:HGNC Symbol;Acc:HGNC:4012]
ENSG00000072071.17	2796.47	-0.967704	0.123847	-7.81372	5.55263e-15	5.0874e-12	1754.06	1780.74	2141.63	3248.66	4193.05	3660.66	protein_coding	ADGRL1	adhesion G protein-coupled receptor L1 [Source:HGNC Symbol;Acc:HGNC:20973]
ENSG00000105255.11	87.2383	-0.972396	0.241615	-4.02457	5.70786e-05	0.00179009	46.4785	58.3694	71.8455	110.54	133.786	102.41	protein_coding	FSD1	fibronectin type III and SPRY domain containing 1 [Source:HGNC Symbol;Acc:HGNC:13745]
ENSG00000182472.9	115.218	-0.974538	0.262795	-3.70836	0.000208603	0.00498559	109.124	59.3262	64.4496	128.087	195.785	134.539	protein_coding	CAPN12	calpain 12 [Source:HGNC Symbol;Acc:HGNC:13249]
ENSG00000181218.6	606.507	-0.986618	0.183157	-5.38672	7.1755e-08	7.9345e-06	323.329	407.629	489.183	600.954	922.363	895.586	protein_coding	H2AC25	H2A clustered histone 25 [Source:HGNC Symbol;Acc:HGNC:20507]
ENSG00000173442.13	1103.4	-0.990023	0.158068	-6.26328	3.76955e-10	8.18871e-08	661.814	747.319	807.205	1096.63	1620.66	1686.75	protein_coding	EHBP1L1	EH domain binding protein 1 like 1 [Source:HGNC Symbol;Acc:HGNC:30682]
ENSG00000204681.11	59.1974	-0.99308	0.309023	-3.21361	0.00131077	0.0185577	38.3953	54.5419	25.3572	72.8163	96.8046	67.2694	protein_coding	GABBR1	gamma-aminobutyric acid type B receptor subunit 1 [Source:HGNC Symbol;Acc:HGNC:4070]
ENSG00000214946.15	44.4718	-0.993236	0.306186	-3.2439	0.00117907	0.0171862	34.3537	32.5337	22.1876	58.7795	58.7354	60.2412	protein_coding	TBC1D26	TBC1 domain family member 26 [Source:HGNC Symbol;Acc:HGNC:28745]
ENSG00000134294.14	16627.6	-0.995309	0.163066	-6.10372	1.03627e-09	1.95649e-07	10046.4	10862.4	12417.6	16050.3	27759	22629.6	protein_coding	SLC38A2	solute carrier family 38 member 2 [Source:HGNC Symbol;Acc:HGNC:13448]
ENSG00000163817.17	36.2553	-0.998272	0.341291	-2.92499	0.00344469	0.0370369	23.2393	23.9219	25.3572	49.1291	58.7354	37.1488	protein_coding	SLC6A20	solute carrier family 6 member 20 [Source:HGNC Symbol;Acc:HGNC:30927]
ENSG00000169258.7	37.0244	-0.999001	0.356165	-2.80488	0.00503348	0.0480368	23.2393	16.2669	34.8662	49.1291	42.42	56.2251	protein_coding	GPRIN1	G protein regulated inducer of neurite outgrowth 1 [Source:HGNC Symbol;Acc:HGNC:24835]
ENSG00000228486.11	69.8971	-1.00459	0.284149	-3.53542	0.000407122	0.00801356	45.4681	44.0162	49.6579	65.7979	125.085	89.3578	protein_coding	C2orf92	chromosome 2 open reading frame 92 [Source:HGNC Symbol;Acc:HGNC:49272]
ENSG00000142530.11	89.2532	-1.00533	0.231228	-4.3478	1.37507e-05	0.000608209	55.5722	48.8006	73.9586	115.804	122.909	118.474	protein_coding	GARIN5A	golgi associated RAB2 interactor 5A [Source:HGNC Symbol;Acc:HGNC:25107]
ENSG00000162931.12	43.3416	-1.00696	0.345509	-2.91441	0.00356361	0.0377185	31.3225	32.5337	22.1876	48.2518	81.5769	44.1769	protein_coding	TRIM17	tripartite motif containing 17 [Source:HGNC Symbol;Acc:HGNC:13430]
ENSG00000126562.17	148.616	-1.01147	0.186	-5.43799	5.38851e-08	6.17128e-06	98.0091	92.8169	104.599	176.338	225.152	194.78	protein_coding	WNK4	WNK lysine deficient protein kinase 4 [Source:HGNC Symbol;Acc:HGNC:14544]
ENSG00000166963.13	118.509	-1.01802	0.287565	-3.54015	0.000399897	0.00790367	113.165	56.4556	65.5062	134.228	121.821	219.88	protein_coding	MAP1A	microtubule associated protein 1A [Source:HGNC Symbol;Acc:HGNC:6835]
ENSG00000182492.16	2996.65	-1.02816	0.138894	-7.40247	1.33675e-13	9.02448e-11	2178.43	1706.11	2030.69	3242.52	4383.4	4438.77	protein_coding	BGN	biglycan [Source:HGNC Symbol;Acc:HGNC:1044]
ENSG00000128965.13	823.552	-1.04375	0.176623	-5.90948	3.43199e-09	5.50277e-07	585.023	428.68	600.121	820.28	1229.09	1278.12	protein_coding	CHAC1	ChaC glutathione specific gamma-glutamylcyclotransferase 1 [Source:HGNC Symbol;Acc:HGNC:28680]
ENSG00000185829.19	28.6879	-1.04495	0.368276	-2.8374	0.0045483	0.0444334	17.1769	22.0081	16.9048	37.7241	39.1569	39.1568	protein_coding	ARL17A	ADP ribosylation factor like GTPase 17A [Source:HGNC Symbol;Acc:HGNC:24096]
ENSG00000063015.21	259.619	-1.04831	0.156873	-6.68257	2.34788e-11	7.72213e-09	186.925	142.574	178.557	336.885	338.272	374.5	protein_coding	SEZ6	seizure related 6 homolog [Source:HGNC Symbol;Acc:HGNC:15955]
ENSG00000124762.14	12923.5	-1.05636	0.162404	-6.50451	7.79489e-11	2.08302e-08	6671.69	8473.13	10033	13452.6	19362	19548.3	protein_coding	CDKN1A	cyclin dependent kinase inhibitor 1A [Source:HGNC Symbol;Acc:HGNC:1784]
ENSG00000167634.12	154.804	-1.05813	0.22073	-4.79379	1.63656e-06	0.000108207	96.9987	89.9462	114.108	148.265	242.555	236.949	protein_coding	NLRP7	NLR family pyrin domain containing 7 [Source:HGNC Symbol;Acc:HGNC:22947]
ENSG00000244476.3	3190.28	-1.06298	0.32468	-3.27393	0.00106064	0.0160624	2280.48	1978.82	1936.66	3312.7	6205.28	3427.73	protein_coding	ERVFRD-1	endogenous retrovirus group FRD member 1, envelope [Source:HGNC Symbol;Acc:HGNC:33823]
ENSG00000277481.2	43.1111	-1.06424	0.343314	-3.09991	0.00193579	0.024159	37.3849	23.9219	22.1876	51.761	77.2261	46.1849	protein_coding	PKD1L3	polycystin 1 like 3, transient receptor potential channel interacting [Source:HGNC Symbol;Acc:HGNC:21716]
ENSG00000120889.13	4932.31	-1.06854	0.170975	-6.24968	4.11301e-10	8.64878e-08	2735.16	3062	3757.1	4748.85	7772.64	7518.11	protein_coding	TNFRSF10B	TNF receptor superfamily member 10b [Source:HGNC Symbol;Acc:HGNC:11905]
ENSG00000162975.5	45.2989	-1.08441	0.357107	-3.03666	0.00239213	0.0282508	32.3329	20.0944	34.8662	52.6383	43.5077	88.3538	protein_coding	KCNF1	potassium voltage-gated channel modifier subfamily F member 1 [Source:HGNC Symbol;Acc:HGNC:6246]
ENSG00000184205.14	900.791	-1.08471	0.166897	-6.49927	8.07108e-11	2.11281e-08	731.532	503.316	496.579	1165.94	1453.16	1054.22	protein_coding	TSPYL2	TSPY like 2 [Source:HGNC Symbol;Acc:HGNC:24358]
ENSG00000120318.16	168.214	-1.09578	0.21482	-5.10093	3.37997e-07	3.01076e-05	107.103	92.8169	121.503	166.688	275.186	245.985	protein_coding	ARAP3	ArfGAP with RhoGAP domain, ankyrin repeat and PH domain 3 [Source:HGNC Symbol;Acc:HGNC:24097]
ENSG00000105388.17	92.2851	-1.09937	0.275747	-3.98689	6.6944e-05	0.00200629	60.6242	45.93	69.7324	93.8717	109.857	173.696	protein_coding	CEACAM5	CEA cell adhesion molecule 5 [Source:HGNC Symbol;Acc:HGNC:1817]
ENSG00000186335.9	33.9148	-1.11989	0.388933	-2.8794	0.00398437	0.040646	16.1664	15.31	32.7531	35.0922	48.9461	55.2211	protein_coding	SLC36A2	solute carrier family 36 member 2 [Source:HGNC Symbol;Acc:HGNC:18762]
ENSG00000185133.14	59.337	-1.12341	0.27493	-4.08617	4.38555e-05	0.00148125	40.4161	34.4475	36.9793	65.7979	87.0153	91.3659	protein_coding	INPP5J	inositol polyphosphate-5-phosphatase J [Source:HGNC Symbol;Acc:HGNC:8956]
ENSG00000139438.6	96.6349	-1.12619	0.290989	-3.87022	0.000108735	0.00296125	46.4785	56.4556	79.2413	91.2397	119.646	186.748	protein_coding	FAM222A	family with sequence similarity 222 member A [Source:HGNC Symbol;Acc:HGNC:25915]
ENSG00000176697.20	79.6561	-1.12628	0.245919	-4.57988	4.65236e-06	0.000252293	53.5514	42.1025	54.9407	128.964	98.9799	99.398	protein_coding	BDNF	brain derived neurotrophic factor [Source:HGNC Symbol;Acc:HGNC:1033]
ENSG00000129993.15	424.072	-1.13162	0.373762	-3.02766	0.00246455	0.0288965	215.216	180.849	401.489	481.641	615.634	649.601	protein_coding	CBFA2T3	CBFA2/RUNX1 partner transcriptional co-repressor 3 [Source:HGNC Symbol;Acc:HGNC:1537]
ENSG00000115457.10	36.7565	-1.13199	0.346098	-3.27073	0.00107272	0.016131	26.2705	26.7925	15.8483	45.6199	46.7707	59.2372	protein_coding	IGFBP2	insulin like growth factor binding protein 2 [Source:HGNC Symbol;Acc:HGNC:5471]
ENSG00000011028.14	292.818	-1.13237	0.224327	-5.04787	4.46762e-07	3.72118e-05	225.32	170.324	154.256	357.941	556.898	292.17	protein_coding	MRC2	mannose receptor C type 2 [Source:HGNC Symbol;Acc:HGNC:16875]
ENSG00000214711.10	120.079	-1.14713	0.235096	-4.87942	1.06398e-06	7.62439e-05	90.9363	63.1537	69.7324	122.823	187.083	186.748	protein_coding	CAPN14	calpain 14 [Source:HGNC Symbol;Acc:HGNC:16664]
ENSG00000228672.4	398.871	-1.15199	0.391283	-2.94413	0.00323865	0.0353969	201.07	226.779	314.852	334.253	535.144	781.128	protein_coding	PROB1	proline rich basic protein 1 [Source:HGNC Symbol;Acc:HGNC:41906]
ENSG00000178297.15	220.012	-1.15247	0.192823	-5.97683	2.27516e-09	3.83992e-07	164.696	124.394	120.447	324.603	346.974	238.957	protein_coding	TMPRSS9	transmembrane serine protease 9 [Source:HGNC Symbol;Acc:HGNC:30079]
ENSG00000187045.19	37.4942	-1.16365	0.414956	-2.80427	0.00504306	0.0480368	34.3537	20.0944	14.7917	47.3745	77.2261	31.1246	protein_coding	TMPRSS6	transmembrane serine protease 6 [Source:HGNC Symbol;Acc:HGNC:16517]
ENSG00000137752.25	30.0307	-1.16405	0.395894	-2.94031	0.00327889	0.0356124	18.1873	17.2237	20.0745	36.8468	58.7354	29.1166	protein_coding	CASP1	caspase 1 [Source:HGNC Symbol;Acc:HGNC:1499]
ENSG00000166793.13	763.125	-1.17793	0.199233	-5.91229	3.37381e-09	5.47796e-07	397.088	488.006	517.71	682.543	1297.62	1195.79	protein_coding	YPEL4	yippee like 4 [Source:HGNC Symbol;Acc:HGNC:18328]
ENSG00000196337.14	44214.1	-1.17825	0.161949	-7.27547	3.45223e-13	1.9253e-10	23445.4	24168.7	33686	47375.4	69683	66926	protein_coding	CGB7	chorionic gonadotropin subunit beta 7 [Source:HGNC Symbol;Acc:HGNC:16451]
ENSG00000257093.7	42.2764	-1.18455	0.425057	-2.78681	0.00532299	0.049733	21.2185	17.2237	39.0924	28.9511	59.823	87.3498	protein_coding	DENND11	DENN domain containing 11 [Source:HGNC Symbol;Acc:HGNC:29472]
ENSG00000163995.21	294.517	-1.20202	0.194028	-6.19506	5.8261e-10	1.20535e-07	153.581	170.324	211.31	306.18	430.726	494.982	protein_coding	ABLIM2	actin binding LIM protein family member 2 [Source:HGNC Symbol;Acc:HGNC:19195]
ENSG00000106624.11	22.3353	-1.21179	0.429916	-2.81868	0.00482221	0.0465421	13.1352	11.4825	15.8483	27.1965	27.1923	39.1568	protein_coding	AEBP1	AE binding protein 1 [Source:HGNC Symbol;Acc:HGNC:303]
ENSG00000172771.12	50.4976	-1.21504	0.373512	-3.25302	0.00114185	0.0168544	37.3849	22.965	30.64	44.7426	112.032	55.2211	protein_coding	EFCAB12	EF-hand calcium binding domain 12 [Source:HGNC Symbol;Acc:HGNC:28061]
ENSG00000172243.18	61.732	-1.21651	0.280281	-4.34031	1.42282e-05	0.000622882	36.3745	44.0162	30.64	68.4298	93.5415	97.39	protein_coding	CLEC7A	C-type lectin domain containing 7A [Source:HGNC Symbol;Acc:HGNC:14558]
ENSG00000137727.13	40.3946	-1.22058	0.330846	-3.68927	0.000224902	0.0052356	31.3225	17.2237	24.3007	54.3929	60.9107	54.2171	protein_coding	ARHGAP20	Rho GTPase activating protein 20 [Source:HGNC Symbol;Acc:HGNC:18357]
ENSG00000134258.18	42.9773	-1.22696	0.352231	-3.4834	0.000495091	0.00912432	28.2913	18.1806	30.64	40.356	76.1384	64.2573	protein_coding	VTCN1	V-set domain containing T cell activation inhibitor 1 [Source:HGNC Symbol;Acc:HGNC:28873]
ENSG00000198933.10	29.3434	-1.22751	0.396565	-3.09536	0.00196576	0.0244329	17.1769	15.31	20.0745	27.1965	51.1215	45.1809	protein_coding	TBKBP1	TBK1 binding protein 1 [Source:HGNC Symbol;Acc:HGNC:30140]
ENSG00000130203.10	1379.68	-1.22854	0.13421	-9.15387	5.49316e-20	1.76152e-16	987.164	694.691	794.526	1995.87	2030.72	1775.11	protein_coding	APOE	apolipoprotein E [Source:HGNC Symbol;Acc:HGNC:613]
ENSG00000122133.17	5500.68	-1.22906	0.15637	-7.85993	3.84356e-15	4.10845e-12	2832.16	2903.16	4134.28	6461.35	7692.16	8980.96	protein_coding	PAEP	progestagen associated endometrial protein [Source:HGNC Symbol;Acc:HGNC:8573]
ENSG00000171094.18	117.274	-1.23899	0.263832	-4.69613	2.65138e-06	0.000162724	89.9259	49.7575	69.7324	122.823	155.54	215.864	protein_coding	ALK	ALK receptor tyrosine kinase [Source:HGNC Symbol;Acc:HGNC:427]
ENSG00000179846.11	27.9615	-1.24936	0.415884	-3.00411	0.00266363	0.0305603	16.1664	10.5256	23.2441	40.356	28.28	49.197	protein_coding	NKPD1	NTPase KAP family P-loop domain containing 1 [Source:HGNC Symbol;Acc:HGNC:24739]
ENSG00000114378.17	330.571	-1.25326	0.203871	-6.14731	7.88073e-10	1.53161e-07	276.85	155.971	153.2	440.407	511.215	445.785	protein_coding	HYAL1	hyaluronidase 1 [Source:HGNC Symbol;Acc:HGNC:5320]
ENSG00000185615.16	38.5748	-1.25786	0.365617	-3.44037	0.000580916	0.0103348	17.1769	29.6631	21.131	37.7241	55.4723	70.2814	protein_coding	PDIA2	protein disulfide isomerase family A member 2 [Source:HGNC Symbol;Acc:HGNC:14180]
ENSG00000105538.10	177.875	-1.2706	0.272319	-4.66585	3.07347e-06	0.000181674	140.446	94.7306	77.1282	209.676	366.552	178.716	protein_coding	RASIP1	Ras interacting protein 1 [Source:HGNC Symbol;Acc:HGNC:24716]
ENSG00000170004.19	548.909	-1.27121	0.197545	-6.43507	1.2342e-10	2.98699e-08	260.684	346.389	357.114	528.138	938.678	862.454	protein_coding	CHD3	chromodomain helicase DNA binding protein 3 [Source:HGNC Symbol;Acc:HGNC:1918]
ENSG00000188624.3	217.142	-1.29308	0.176542	-7.32447	2.39846e-13	1.465e-10	130.342	124.394	122.56	258.805	301.291	365.463	protein_coding	IGFL3	IGF like family member 3 [Source:HGNC Symbol;Acc:HGNC:32930]
ENSG00000103528.17	511.733	-1.29478	0.161557	-8.01441	1.10671e-15	1.41957e-12	281.902	268.882	338.096	614.991	890.82	675.706	protein_coding	SYT17	synaptotagmin 17 [Source:HGNC Symbol;Acc:HGNC:24119]
ENSG00000178852.16	37.7348	-1.30045	0.377354	-3.44624	0.000568445	0.0101552	21.2185	25.8356	17.9614	32.4603	70.7	58.2332	protein_coding	EFCAB13	EF-hand calcium binding domain 13 [Source:HGNC Symbol;Acc:HGNC:26864]
ENSG00000167680.17	85.4434	-1.32431	0.296942	-4.45984	8.20205e-06	0.00039887	36.3745	39.2319	70.7889	85.9759	132.698	147.591	protein_coding	SEMA6B	semaphorin 6B [Source:HGNC Symbol;Acc:HGNC:10739]
ENSG00000161653.11	46.0994	-1.3285	0.32922	-4.03531	5.45302e-05	0.00174429	27.2809	24.8787	26.4138	44.7426	73.963	79.3176	protein_coding	NAGS	N-acetylglutamate synthase [Source:HGNC Symbol;Acc:HGNC:17996]
ENSG00000182871.16	102.299	-1.34626	0.283767	-4.74424	2.09293e-06	0.00013423	51.5306	62.1969	59.1669	85.9759	163.154	191.768	protein_coding	COL18A1	collagen type XVIII alpha 1 chain [Source:HGNC Symbol;Acc:HGNC:2195]
ENSG00000179477.11	51.2093	-1.34672	0.333455	-4.0387	5.37492e-05	0.0017236	25.2601	30.62	30.64	47.3745	73.963	99.398	protein_coding	ALOX12B	arachidonate 12-lipoxygenase, 12R type [Source:HGNC Symbol;Acc:HGNC:430]
ENSG00000139567.13	4046.78	-1.36199	0.140793	-9.67369	3.90039e-22	2.50151e-18	2405.77	1869.73	2525.16	5045.38	6850.28	5584.36	protein_coding	ACVRL1	activin A receptor like type 1 [Source:HGNC Symbol;Acc:HGNC:175]
ENSG00000037280.16	77.4472	-1.36829	0.318122	-4.30114	1.69919e-05	0.000705356	33.3433	38.275	58.1103	69.3071	112.032	153.615	protein_coding	FLT4	fms related receptor tyrosine kinase 4 [Source:HGNC Symbol;Acc:HGNC:3767]
ENSG00000009694.14	760.481	-1.38328	0.413591	-3.34455	0.000824158	0.0133458	341.516	400.931	521.936	606.218	1181.23	1511.05	protein_coding	TENM1	teneurin transmembrane protein 1 [Source:HGNC Symbol;Acc:HGNC:8117]
ENSG00000069011.16	244.508	-1.39292	0.258437	-5.38978	7.05433e-08	7.86834e-06	121.248	87.0756	196.518	248.277	413.323	400.604	protein_coding	PITX1	paired like homeodomain 1 [Source:HGNC Symbol;Acc:HGNC:9004]
ENSG00000165548.11	20.6105	-1.40643	0.493393	-2.85053	0.00436465	0.0432195	10.104	17.2237	6.33931	22.8099	25.0169	42.1689	protein_coding	TMEM63C	transmembrane protein 63C [Source:HGNC Symbol;Acc:HGNC:23787]
ENSG00000142611.17	25.3727	-1.41414	0.410402	-3.44574	0.000569501	0.0101599	15.156	9.56875	16.9048	32.4603	36.9815	41.1648	protein_coding	PRDM16	PR/SET domain 16 [Source:HGNC Symbol;Acc:HGNC:14000]
ENSG00000116852.15	54.8739	-1.43062	0.389939	-3.66884	0.000243649	0.00550227	35.3641	23.9219	29.5834	34.2149	108.769	97.39	protein_coding	KIF21B	kinesin family member 21B [Source:HGNC Symbol;Acc:HGNC:29442]
ENSG00000175766.13	42.9172	-1.46249	0.360309	-4.059	4.92831e-05	0.00163347	31.3225	18.1806	19.0179	48.2518	54.3846	86.3458	protein_coding	EIF4E1B	eukaryotic translation initiation factor 4E family member 1B [Source:HGNC Symbol;Acc:HGNC:33179]
ENSG00000151365.2	35.4279	-1.46726	0.399831	-3.66971	0.000242825	0.00549334	28.2913	15.31	12.6786	34.2149	59.823	62.2493	protein_coding	THRSP	thyroid hormone responsive [Source:HGNC Symbol;Acc:HGNC:11800]
ENSG00000007237.19	1186.98	-1.51011	0.186988	-8.07596	6.69459e-16	9.54128e-13	536.524	572.211	741.699	1208.93	2117.74	1944.79	protein_coding	GAS7	growth arrest specific 7 [Source:HGNC Symbol;Acc:HGNC:4169]
ENSG00000204653.10	18.7301	-1.56493	0.489034	-3.20004	0.00137406	0.0191577	7.07282	8.61187	12.6786	20.178	33.7184	30.1206	protein_coding	ASPDH	aspartate dehydrogenase domain containing [Source:HGNC Symbol;Acc:HGNC:33856]
ENSG00000087589.17	21.2553	-1.61491	0.460077	-3.51009	0.000447956	0.00849989	7.07282	9.56875	14.7917	26.3192	32.6308	37.1488	protein_coding	CASS4	Cas scaffold protein family member 4 [Source:HGNC Symbol;Acc:HGNC:15878]
ENSG00000105707.15	171.311	-1.64254	0.262353	-6.26079	3.83038e-10	8.18871e-08	126.3	54.5419	68.6758	285.124	290.414	202.812	protein_coding	HPN	hepsin [Source:HGNC Symbol;Acc:HGNC:5155]
ENSG00000029534.22	169.098	-1.64868	0.486135	-3.39141	0.000695344	0.0118163	83.8635	51.6712	109.881	146.51	250.169	372.492	protein_coding	ANK1	ankyrin 1 [Source:HGNC Symbol;Acc:HGNC:492]
ENSG00000130876.11	72.1259	-1.68019	0.307537	-5.46337	4.67188e-08	5.39875e-06	49.5097	26.7925	26.4138	84.2213	141.4	104.418	protein_coding	SLC7A10	solute carrier family 7 member 10 [Source:HGNC Symbol;Acc:HGNC:11058]
ENSG00000164484.12	102.31	-1.77133	0.304126	-5.82432	5.73447e-09	8.86217e-07	40.4161	48.8006	49.6579	90.3624	157.715	226.909	protein_coding	TMEM200A	transmembrane protein 200A [Source:HGNC Symbol;Acc:HGNC:21075]
ENSG00000142627.13	2502.06	-1.77445	0.51126	-3.47074	0.000519033	0.00948565	872.988	936.78	1585.88	1829.18	4807.6	4979.94	protein_coding	EPHA2	EPH receptor A2 [Source:HGNC Symbol;Acc:HGNC:3386]
ENSG00000160963.14	29.865	-1.80289	0.574241	-3.13961	0.00169172	0.0217432	7.07282	8.61187	24.3007	14.0369	47.8584	77.3096	protein_coding	COL26A1	collagen type XXVI alpha 1 chain [Source:HGNC Symbol;Acc:HGNC:18038]
ENSG00000181444.13	21.9495	-1.87616	0.45768	-4.09928	4.14444e-05	0.00142905	7.07282	10.5256	10.5655	35.0922	41.3323	27.1086	protein_coding	ZNF467	zinc finger protein 467 [Source:HGNC Symbol;Acc:HGNC:23154]
ENSG00000164136.17	15.2715	-1.90237	0.619691	-3.06987	0.00214151	0.0260002	5.05202	3.8275	10.5655	15.7915	15.2277	41.1648	protein_coding	IL15	interleukin 15 [Source:HGNC Symbol;Acc:HGNC:5977]
ENSG00000080573.7	14.506	-1.91294	0.584389	-3.2734	0.0010626	0.0160624	7.07282	4.78437	6.33931	14.0369	33.7184	21.0844	protein_coding	COL5A3	collagen type V alpha 3 chain [Source:HGNC Symbol;Acc:HGNC:14864]
ENSG00000105550.10	15.5903	-1.94103	0.608914	-3.18769	0.00143413	0.0196209	6.06242	4.78437	8.45241	9.65036	30.4554	34.1367	protein_coding	FGF21	fibroblast growth factor 21 [Source:HGNC Symbol;Acc:HGNC:3678]
ENSG00000139946.11	31.3085	-1.96288	0.45785	-4.28716	1.80971e-05	0.000736925	12.1248	13.3962	12.6786	22.8099	56.56	70.2814	protein_coding	PELI2	pellino E3 ubiquitin protein ligase family member 2 [Source:HGNC Symbol;Acc:HGNC:8828]
ENSG00000149294.17	14.7013	-2.04462	0.559726	-3.65289	0.000259302	0.00575444	6.06242	3.8275	7.39586	21.0553	21.7538	28.1126	protein_coding	NCAM1	neural cell adhesion molecule 1 [Source:HGNC Symbol;Acc:HGNC:7656]
ENSG00000166831.9	97.9483	-2.06087	0.295863	-6.96564	3.26923e-12	1.39782e-09	37.3849	28.7062	47.5448	99.1355	201.223	173.696	protein_coding	RBPMS2	RNA binding protein, mRNA processing factor 2 [Source:HGNC Symbol;Acc:HGNC:19098]
ENSG00000128917.8	627.255	-2.06691	0.623525	-3.31488	0.000916841	0.0144476	132.363	273.666	319.078	424.616	1557.57	1056.23	protein_coding	DLL4	delta like canonical Notch ligand 4 [Source:HGNC Symbol;Acc:HGNC:2910]
ENSG00000166897.16	14.7888	-2.16968	0.562115	-3.85985	0.000113459	0.00306387	7.07282	3.8275	5.28275	23.6872	21.7538	27.1086	protein_coding	ELFN2	extracellular leucine rich repeat and fibronectin type III domain containing 2 [Source:HGNC Symbol;Acc:HGNC:29396]
ENSG00000158258.16	29.6413	-2.27601	0.433611	-5.24898	1.52942e-07	1.55697e-05	6.06242	8.61187	15.8483	41.2333	60.9107	45.1809	protein_coding	CLSTN2	calsyntenin 2 [Source:HGNC Symbol;Acc:HGNC:17448]
ENSG00000148600.15	9.05791	-2.3089	0.794883	-2.90471	0.00367593	0.0385839	7.07282	0	2.1131	14.0369	13.0523	18.0724	protein_coding	CDHR1	cadherin related family member 1 [Source:HGNC Symbol;Acc:HGNC:14550]
ENSG00000172927.9	39.403	-2.35575	0.482942	-4.87792	1.07211e-06	7.63999e-05	14.1456	7.655	16.9048	27.1965	63.0861	107.43	protein_coding	MYEOV	myeloma overexpressed [Source:HGNC Symbol;Acc:HGNC:7563]
ENSG00000152779.14	111.151	-2.37753	0.31326	-7.58965	3.2078e-14	2.42038e-11	32.3329	25.8356	49.6579	114.05	185.995	259.037	protein_coding	SLC16A12	solute carrier family 16 member 12 [Source:HGNC Symbol;Acc:HGNC:23094]
ENSG00000101349.17	35.6063	-2.43554	0.405848	-6.00112	1.95956e-09	3.46803e-07	14.1456	9.56875	9.50896	42.1107	75.0507	63.2533	protein_coding	PAK5	p21 (RAC1) activated kinase 5 [Source:HGNC Symbol;Acc:HGNC:15916]
ENSG00000184005.11	24.3015	-3.09949	0.57182	-5.42039	5.94684e-08	6.69124e-06	6.06242	2.87062	6.33931	20.178	51.1215	59.2372	protein_coding	ST6GALNAC3	ST6 N-acetylgalactosaminide alpha-2,6-sialyltransferase 3 [Source:HGNC Symbol;Acc:HGNC:19343]
ENSG00000170965.10	44.4099	-5.04177	0.975636	-5.16768	2.37016e-07	2.20304e-05	1.0104	6.69812	0	116.682	84.84	57.2292	protein_coding	PLAC1	placenta enriched 1 [Source:HGNC Symbol;Acc:HGNC:9044]
