# Supplementary material for: Fundamental and unique roles of PLAC1 in the regulation of rat and human trophoblast cell development
Source: Development. 2026 May 12;153(9):dev205290. doi: 10.1242/dev.205290 (PMC13245914; doi:10.1242/dev.205290)
Supplement: Table S5. Differentially regulated transcripts identified by RNA-seq analysis in syncytiotrophoblast differentiated CT29 human TS cells following PLAC1 knockdown. [file develop-153-205290-TableS5.xlsx]

## Sheet: Dataset5_hTS_CT29
Gene	baseMean	log2FoldChange	lfcSE	stat	pvalue	padj	shCTRL_1	shCTRL_2	shCTRL_3	shPLAC1_1	shPLAC1_2	shPLAC1_3	gene_biotype	external_gene_name	description
ENSG00000170965.10	29.7573	3.50904	0.4971	7.05902	1.67686e-12	9.01242e-10	58.7136	50.7626	54.2261	6.1399	1.81332	6.88851	protein_coding	PLAC1	placenta enriched 1 [Source:HGNC Symbol;Acc:HGNC:9044]
ENSG00000158516.12	35.7505	2.39868	0.399105	6.01015	1.85348e-09	5.05256e-07	42.7912	77.5283	60.2513	8.18653	15.4132	10.3328	protein_coding	CPA2	carboxypeptidase A2 [Source:HGNC Symbol;Acc:HGNC:2297]
ENSG00000166897.16	19.1597	2.1365	0.528234	4.04461	5.24092e-05	0.00202067	17.9126	40.6101	35.1466	11.2565	5.43995	4.59234	protein_coding	ELFN2	extracellular leucine rich repeat and fibronectin type III domain containing 2 [Source:HGNC Symbol;Acc:HGNC:29396]
ENSG00000158258.16	29.3402	2.0502	0.397092	5.16304	2.42967e-07	2.99768e-05	46.7718	46.1478	49.2052	12.2798	13.5999	8.03659	protein_coding	CLSTN2	calsyntenin 2 [Source:HGNC Symbol;Acc:HGNC:17448]
ENSG00000029534.22	98.2874	1.80052	0.556697	3.23429	0.00121947	0.0234679	92.5485	174.439	190.796	25.5829	31.733	74.6255	protein_coding	ANK1	ankyrin 1 [Source:HGNC Symbol;Acc:HGNC:492]
ENSG00000164484.12	43.9842	1.74821	0.390151	4.48086	7.43429e-06	0.000425518	36.8204	90.4497	75.3141	19.443	10.8799	30.9983	protein_coding	TMEM200A	transmembrane protein 200A [Source:HGNC Symbol;Acc:HGNC:21075]
ENSG00000152779.14	139.011	1.74345	0.263282	6.62199	3.54398e-11	1.45749e-08	127.379	252.89	261.089	48.0958	56.2128	88.4025	protein_coding	SLC16A12	solute carrier family 16 member 12 [Source:HGNC Symbol;Acc:HGNC:23094]
ENSG00000259803.8	33.1484	1.68376	0.369018	4.56281	5.04732e-06	0.000309565	42.7912	59.9921	49.2052	14.3264	19.9465	12.6289	protein_coding	SLC22A31	solute carrier family 22 member 31 [Source:HGNC Symbol;Acc:HGNC:27091]
ENSG00000163499.12	18.7929	1.59637	0.489584	3.26066	0.00111152	0.0219682	21.8932	32.3035	30.1256	7.16321	6.3466	14.9251	protein_coding	CRYBA2	crystallin beta A2 [Source:HGNC Symbol;Acc:HGNC:2395]
ENSG00000142606.16	43.9263	1.54916	0.347432	4.4589	8.23819e-06	0.000462004	46.7718	86.7578	62.2596	24.5596	14.5065	28.7021	protein_coding	MMEL1	membrane metalloendopeptidase like 1 [Source:HGNC Symbol;Acc:HGNC:14668]
ENSG00000152767.17	22.8269	1.3513	0.435559	3.10244	0.0019193	0.0326856	22.8883	31.3805	44.1843	12.2798	13.5999	12.6289	protein_coding	FARP1	FERM, ARH/RhoGEF and pleckstrin domain protein 1 [Source:HGNC Symbol;Acc:HGNC:3591]
ENSG00000149634.5	29.7413	1.27915	0.388461	3.29287	0.000991694	0.0203545	27.8641	46.1478	52.2178	14.3264	17.2265	20.6655	protein_coding	SPATA25	spermatogenesis associated 25 [Source:HGNC Symbol;Acc:HGNC:16158]
ENSG00000214711.10	79.4101	1.25095	0.259457	4.82143	1.42536e-06	0.00011225	77.6213	131.983	125.523	51.1658	40.7996	49.3676	protein_coding	CAPN14	calpain 14 [Source:HGNC Symbol;Acc:HGNC:16664]
ENSG00000181143.15	26.8463	1.17361	0.38414	3.05516	0.00224943	0.0361995	32.8398	38.7641	40.1675	17.3964	18.1332	13.777	protein_coding	MUC16	mucin 16, cell surface associated [Source:HGNC Symbol;Acc:HGNC:15582]
ENSG00000172243.18	37.2246	1.1707	0.328224	3.56676	0.000361423	0.00955534	50.7524	48.9167	55.2303	21.4896	26.2931	20.6655	protein_coding	CLEC7A	C-type lectin domain containing 7A [Source:HGNC Symbol;Acc:HGNC:14558]
ENSG00000122735.16	113.789	1.15111	0.242351	4.74975	2.03669e-06	0.000148785	100.51	194.744	175.733	64.4689	80.6925	66.5889	protein_coding	DNAI1	dynein axonemal intermediate chain 1 [Source:HGNC Symbol;Acc:HGNC:2954]
ENSG00000103740.10	51.3332	1.13055	0.314126	3.59904	0.000319393	0.00880035	47.767	85.8349	77.3225	25.5829	29.0131	42.4791	protein_coding	ACSBG1	acyl-CoA synthetase bubblegum family member 1 [Source:HGNC Symbol;Acc:HGNC:29567]
ENSG00000007237.19	745.967	1.1132	0.1132	9.83388	8.04597e-23	4.46712e-19	925.485	1065.09	1070.46	429.793	500.475	484.492	protein_coding	GAS7	growth arrest specific 7 [Source:HGNC Symbol;Acc:HGNC:4169]
ENSG00000129993.15	229.333	1.10507	0.193041	5.72453	1.03721e-08	2.1328e-06	241.82	352.569	343.432	127.914	119.679	190.582	protein_coding	CBFA2T3	CBFA2/RUNX1 partner transcriptional co-repressor 3 [Source:HGNC Symbol;Acc:HGNC:1537]
ENSG00000170004.19	501.495	1.06907	0.170596	6.26669	3.68809e-10	1.32105e-07	551.31	728.212	756.153	283.459	259.304	430.532	protein_coding	CHD3	chromodomain helicase DNA binding protein 3 [Source:HGNC Symbol;Acc:HGNC:1918]
ENSG00000125170.11	42.8185	1.06325	0.316614	3.3582	0.000784531	0.0170145	47.767	55.3773	70.2931	26.6062	23.5731	33.2944	protein_coding	DOK4	docking protein 4 [Source:HGNC Symbol;Acc:HGNC:19868]
ENSG00000177096.9	207.408	1.05255	0.188192	5.59296	2.23237e-08	4.06364e-06	216.942	335.956	287.198	156.567	138.719	109.068	protein_coding	PHETA2	PH domain containing endocytic trafficking adaptor 2 [Source:HGNC Symbol;Acc:HGNC:27161]
ENSG00000131914.11	51.3446	1.03681	0.322621	3.21371	0.00131034	0.024661	60.7039	68.2987	77.3225	21.4896	26.2931	53.96	protein_coding	LIN28A	lin-28 homolog A [Source:HGNC Symbol;Acc:HGNC:15986]
ENSG00000244694.8	142.941	1.0214	0.194884	5.24109	1.5963e-07	2.13557e-05	152.257	204.896	216.905	98.2383	84.3192	101.031	protein_coding	PTCHD4	patched domain containing 4 [Source:HGNC Symbol;Acc:HGNC:21345]
ENSG00000189001.11	60.9329	1.01909	0.345142	2.95267	0.00315036	0.0451508	50.7524	99.6792	93.3895	28.6528	25.3864	67.737	protein_coding	SBSN	suprabasin [Source:HGNC Symbol;Acc:HGNC:24950]
ENSG00000138346.15	69.467	1.00808	0.260498	3.86983	0.000108911	0.00368982	70.6553	101.525	106.444	39.9093	53.4928	44.7753	protein_coding	DNA2	DNA replication helicase/nuclease 2 [Source:HGNC Symbol;Acc:HGNC:2939]
ENSG00000084674.15	61.3439	1.00388	0.326744	3.07238	0.00212359	0.0348377	49.7573	111.678	83.3476	30.6995	31.733	60.8485	protein_coding	APOB	apolipoprotein B [Source:HGNC Symbol;Acc:HGNC:603]
ENSG00000127084.19	174.685	0.990955	0.215422	4.60008	4.22337e-06	0.000274247	152.257	300.884	244.018	104.378	126.025	120.549	protein_coding	FGD3	FYVE, RhoGEF and PH domain containing 3 [Source:HGNC Symbol;Acc:HGNC:16027]
ENSG00000115935.19	99.5066	0.989491	0.216652	4.56719	4.94296e-06	0.000308352	133.349	120.907	142.595	53.2124	68.906	78.0697	protein_coding	WIPF1	WAS/WASL interacting protein family member 1 [Source:HGNC Symbol;Acc:HGNC:12736]
ENSG00000166831.9	70.3309	0.984996	0.286562	3.43728	0.000587582	0.013707	71.6505	105.217	102.427	42.9793	30.8264	68.8851	protein_coding	RBPMS2	RNA binding protein, mRNA processing factor 2 [Source:HGNC Symbol;Acc:HGNC:19098]
ENSG00000140398.14	117.521	0.957627	0.201154	4.76066	1.92963e-06	0.000142844	151.262	178.13	135.565	74.7021	77.0659	88.4025	protein_coding	NEIL1	nei like DNA glycosylase 1 [Source:HGNC Symbol;Acc:HGNC:18448]
ENSG00000163909.8	79.6441	0.943578	0.273023	3.45604	0.000548176	0.0130621	82.5971	117.215	113.473	55.2591	33.5463	75.7736	protein_coding	HEYL	hes related family bHLH transcription factor with YRPW motif like [Source:HGNC Symbol;Acc:HGNC:4882]
ENSG00000049089.15	254.76	0.941114	0.192723	4.88326	1.04347e-06	8.77777e-05	267.694	368.259	367.533	143.264	144.159	237.653	protein_coding	COL9A2	collagen type IX alpha 2 chain [Source:HGNC Symbol;Acc:HGNC:2218]
ENSG00000182472.9	104.346	0.939077	0.269812	3.48048	0.000500512	0.012323	106.481	172.593	132.553	38.886	95.1991	80.3659	protein_coding	CAPN12	calpain 12 [Source:HGNC Symbol;Acc:HGNC:13249]
ENSG00000128886.12	85.9344	0.93768	0.238086	3.93841	8.20234e-05	0.00294753	109.466	106.14	123.515	41.956	72.5326	61.9965	protein_coding	ELL3	elongation factor for RNA polymerase II 3 [Source:HGNC Symbol;Acc:HGNC:23113]
ENSG00000187764.12	152.883	0.934341	0.190168	4.91325	8.95791e-07	7.77098e-05	205	198.435	197.825	82.8886	98.8257	134.326	protein_coding	SEMA4D	semaphorin 4D [Source:HGNC Symbol;Acc:HGNC:10732]
ENSG00000178821.13	54.2004	0.923434	0.274034	3.36978	0.000752288	0.0165742	61.699	75.6824	75.3141	35.8161	35.3597	41.331	protein_coding	TMEM52	transmembrane protein 52 [Source:HGNC Symbol;Acc:HGNC:27916]
ENSG00000009694.14	230.861	0.92343	0.164406	5.61677	1.94563e-08	3.72488e-06	292.573	315.651	297.24	141.218	138.719	199.767	protein_coding	TENM1	teneurin transmembrane protein 1 [Source:HGNC Symbol;Acc:HGNC:8117]
ENSG00000103528.17	508.772	0.91729	0.147771	6.20753	5.3824e-10	1.6153e-07	589.126	775.283	629.626	308.018	320.05	430.532	protein_coding	SYT17	synaptotagmin 17 [Source:HGNC Symbol;Acc:HGNC:24119]
ENSG00000172201.12	61.0602	0.902047	0.278348	3.24072	0.0011923	0.0231707	89.5631	76.6053	73.3057	37.8627	58.0261	30.9983	protein_coding	ID4	inhibitor of DNA binding 4 [Source:HGNC Symbol;Acc:HGNC:5363]
ENSG00000185988.15	815.475	0.898346	0.280608	3.20143	0.00136748	0.0253498	960.315	1230.3	994.146	395	747.086	566.006	protein_coding	PLK5	polo like kinase 5 (inactive) [Source:HGNC Symbol;Acc:HGNC:27001]
ENSG00000185838.14	91.9206	0.896591	0.224644	3.99116	6.57503e-05	0.00243364	117.427	129.214	111.465	53.2124	59.8394	80.3659	protein_coding	GNB1L	G protein subunit beta 1 like [Source:HGNC Symbol;Acc:HGNC:4397]
ENSG00000135414.10	74.966	0.895674	0.300918	2.97647	0.00291585	0.0429981	75.631	91.3726	124.519	45.0259	31.733	81.514	protein_coding	GDF11	growth differentiation factor 11 [Source:HGNC Symbol;Acc:HGNC:4216]
ENSG00000037280.16	89.9768	0.883191	0.299125	2.95258	0.00315128	0.0451508	56.7233	164.286	128.536	58.329	56.2128	75.7736	protein_coding	FLT4	fms related receptor tyrosine kinase 4 [Source:HGNC Symbol;Acc:HGNC:3767]
ENSG00000067798.16	80.6489	0.880215	0.248701	3.53925	0.000401262	0.010386	85.5825	112.601	114.477	54.2357	43.5196	73.4774	protein_coding	NAV3	neuron navigator 3 [Source:HGNC Symbol;Acc:HGNC:15998]
ENSG00000142627.13	1505.7	0.880172	0.115558	7.6167	2.60236e-14	2.06404e-11	1717.62	2062.81	2071.64	953.73	1009.11	1219.27	protein_coding	EPHA2	EPH receptor A2 [Source:HGNC Symbol;Acc:HGNC:3386]
ENSG00000182264.9	94.7351	0.875849	0.26742	3.27518	0.00105593	0.0212503	110.461	135.675	120.503	48.0958	48.0529	105.624	protein_coding	IZUMO1	izumo sperm-egg fusion 1 [Source:HGNC Symbol;Acc:HGNC:28539]
ENSG00000122133.17	1237.81	0.875606	0.147589	5.93271	2.97972e-09	7.03976e-07	1256.87	1777.61	1770.38	848.329	716.26	1057.39	protein_coding	PAEP	progestagen associated endometrial protein [Source:HGNC Symbol;Acc:HGNC:8573]
ENSG00000111886.11	74.5639	0.87439	0.260203	3.36041	0.000778256	0.0169446	75.631	122.753	91.3811	45.0259	64.3727	48.2195	protein_coding	GABRR2	gamma-aminobutyric acid type A receptor subunit rho2 [Source:HGNC Symbol;Acc:HGNC:4091]
ENSG00000180875.5	259.088	0.872529	0.157117	5.55336	2.80236e-08	4.72898e-06	276.65	374.72	354.478	185.22	195.838	167.62	protein_coding	GREM2	gremlin 2, DAN family BMP antagonist [Source:HGNC Symbol;Acc:HGNC:17655]
ENSG00000203783.5	4208.28	0.871565	0.272981	3.19276	0.00140919	0.0258139	4412.47	5869.08	6044.21	2319.86	2676.45	3927.6	protein_coding	PRR9	proline rich 9 [Source:HGNC Symbol;Acc:HGNC:32057]
ENSG00000173531.16	133.58	0.859461	0.243332	3.53205	0.000412353	0.0105745	99.5145	191.975	224.938	95.1684	88.8525	101.031	protein_coding	MST1	macrophage stimulating 1 [Source:HGNC Symbol;Acc:HGNC:7380]
ENSG00000211448.14	987.055	0.855575	0.283451	3.01843	0.00254091	0.03898	922.5	1401.05	1490.21	595.57	612.901	900.098	protein_coding	DIO2	iodothyronine deiodinase 2 [Source:HGNC Symbol;Acc:HGNC:2884]
ENSG00000140986.8	78.3519	0.84666	0.24538	3.45041	0.000559739	0.0132523	83.5922	100.602	117.49	46.0492	53.4928	68.8851	protein_coding	RPL3L	ribosomal protein L3 like [Source:HGNC Symbol;Acc:HGNC:10351]
ENSG00000196218.14	424.286	0.844894	0.168485	5.01467	5.31253e-07	5.26699e-05	410	704.215	520.169	277.319	296.477	337.537	protein_coding	RYR1	ryanodine receptor 1 [Source:HGNC Symbol;Acc:HGNC:10483]
ENSG00000137070.19	142.528	0.825716	0.234179	3.526	0.000421882	0.0107692	161.214	227.97	158.662	91.0751	145.065	71.1812	protein_coding	IL11RA	interleukin 11 receptor subunit alpha [Source:HGNC Symbol;Acc:HGNC:5967]
ENSG00000124429.18	239.044	0.809563	0.208356	3.88548	0.00010213	0.0035219	185.097	370.105	357.491	176.01	159.572	185.99	protein_coding	POF1B	POF1B actin binding protein [Source:HGNC Symbol;Acc:HGNC:13711]
ENSG00000137877.10	84.1098	0.806845	0.264912	3.04571	0.00232135	0.0369818	69.6602	139.366	111.465	54.2357	55.3061	74.6255	protein_coding	SPTBN5	spectrin beta, non-erythrocytic 5 [Source:HGNC Symbol;Acc:HGNC:15680]
ENSG00000153823.19	188.242	0.803312	0.173878	4.61998	3.83784e-06	0.000250679	207.985	239.969	269.122	142.241	115.146	154.991	protein_coding	PID1	phosphotyrosine interaction domain containing 1 [Source:HGNC Symbol;Acc:HGNC:26084]
ENSG00000179532.13	352.555	0.79991	0.188042	4.25389	2.10089e-05	0.000972013	313.471	548.236	481.006	204.663	255.678	312.279	protein_coding	DNHD1	dynein heavy chain domain 1 [Source:HGNC Symbol;Acc:HGNC:26532]
ENSG00000114270.18	382.506	0.790788	0.16874	4.68644	2.78002e-06	0.000191843	357.257	575.001	521.173	243.549	271.997	326.056	protein_coding	COL7A1	collagen type VII alpha 1 chain [Source:HGNC Symbol;Acc:HGNC:2214]
ENSG00000105707.15	139.131	0.775108	0.245187	3.16129	0.00157072	0.0280407	102.5	220.586	203.85	123.821	97.919	86.1063	protein_coding	HPN	hepsin [Source:HGNC Symbol;Acc:HGNC:5155]
ENSG00000185761.11	69.7084	0.77219	0.25344	3.04684	0.00231259	0.0368951	72.6456	104.294	86.3601	46.0492	48.0529	60.8485	protein_coding	ADAMTSL5	ADAMTS like 5 [Source:HGNC Symbol;Acc:HGNC:27912]
ENSG00000126562.17	149.95	0.76624	0.243858	3.14215	0.0016771	0.0294659	133.349	191.052	241.005	95.1684	80.6925	158.436	protein_coding	WNK4	WNK lysine deficient protein kinase 4 [Source:HGNC Symbol;Acc:HGNC:14544]
ENSG00000134323.13	8453.17	0.765961	0.12776	5.99531	2.03101e-09	5.24474e-07	8618.95	11838.8	11478.9	5259.84	6344.79	7177.82	protein_coding	MYCN	MYCN proto-oncogene, bHLH transcription factor [Source:HGNC Symbol;Acc:HGNC:7559]
ENSG00000228672.4	324.797	0.762402	0.192294	3.96478	7.34647e-05	0.0026834	295.558	443.019	486.027	210.803	197.651	315.723	protein_coding	PROB1	proline rich basic protein 1 [Source:HGNC Symbol;Acc:HGNC:41906]
ENSG00000175538.11	88.902	0.746337	0.23932	3.11857	0.00181733	0.0312863	91.5534	100.602	141.59	62.4223	58.0261	79.2178	protein_coding	KCNE3	potassium voltage-gated channel subfamily E regulatory subunit 3 [Source:HGNC Symbol;Acc:HGNC:6243]
ENSG00000169855.21	130.921	0.740872	0.199558	3.71256	0.000205177	0.006191	162.209	166.132	162.678	72.6554	102.452	119.401	protein_coding	ROBO1	roundabout guidance receptor 1 [Source:HGNC Symbol;Acc:HGNC:10249]
ENSG00000227268.5	224.214	0.736892	0.180906	4.07335	4.6342e-05	0.00188836	202.014	333.187	305.273	167.824	165.918	171.065	protein_coding	KLLN	killin, p53 regulated DNA replication inhibitor [Source:HGNC Symbol;Acc:HGNC:37212]
ENSG00000157510.14	316.344	0.73093	0.159971	4.56915	4.8971e-06	0.000307217	406.019	390.41	386.612	189.313	220.318	305.39	protein_coding	AFAP1L1	actin filament associated protein 1 like 1 [Source:HGNC Symbol;Acc:HGNC:26714]
ENSG00000063015.21	285.873	0.730229	0.143854	5.07618	3.85092e-07	4.23373e-05	316.456	383.027	370.545	194.43	225.758	225.025	protein_coding	SEZ6	seizure related 6 homolog [Source:HGNC Symbol;Acc:HGNC:15955]
ENSG00000213889.11	163.299	0.724036	0.187072	3.87037	0.000108672	0.00368982	170.17	234.431	204.854	106.425	116.959	146.955	protein_coding	PPM1N	protein phosphatase, Mg2+/Mn2+ dependent 1N (putative) [Source:HGNC Symbol;Acc:HGNC:26845]
ENSG00000248485.2	199.774	0.722663	0.159841	4.52112	6.15129e-06	0.000361397	239.83	270.426	235.984	168.847	142.345	141.214	protein_coding	PCP4L1	Purkinje cell protein 4 like 1 [Source:HGNC Symbol;Acc:HGNC:20448]
ENSG00000134574.12	80.3113	0.722441	0.231086	3.12629	0.00177026	0.0306661	86.5776	112.601	100.419	60.3756	55.3061	66.5889	protein_coding	DDB2	damage specific DNA binding protein 2 [Source:HGNC Symbol;Acc:HGNC:2718]
ENSG00000134285.11	273.731	0.715436	0.151145	4.73344	2.20748e-06	0.000159168	284.612	349.8	386.612	204.663	215.785	200.915	protein_coding	FKBP11	FKBP prolyl isomerase 11 [Source:HGNC Symbol;Acc:HGNC:18624]
ENSG00000140009.19	160.02	0.710884	0.207282	3.42955	0.000604574	0.0139567	152.257	254.736	188.787	97.215	135.092	132.03	protein_coding	ESR2	estrogen receptor 2 [Source:HGNC Symbol;Acc:HGNC:3468]
ENSG00000108352.13	80.3428	0.70775	0.237124	2.98473	0.0028383	0.0424179	81.6019	106.14	111.465	52.1891	69.8127	60.8485	protein_coding	RAPGEFL1	Rap guanine nucleotide exchange factor like 1 [Source:HGNC Symbol;Acc:HGNC:17428]
ENSG00000067842.19	152.131	0.704239	0.191844	3.6709	0.000241696	0.00704232	174.15	210.434	179.75	107.448	95.1991	145.807	protein_coding	ATP2B3	ATPase plasma membrane Ca2+ transporting 3 [Source:HGNC Symbol;Acc:HGNC:816]
ENSG00000104848.2	966.826	0.702817	0.144959	4.84838	1.24472e-06	0.000100886	1046.89	1418.58	1128.71	599.663	897.591	709.516	protein_coding	KCNA7	potassium voltage-gated channel subfamily A member 7 [Source:HGNC Symbol;Acc:HGNC:6226]
ENSG00000177383.5	95.0831	0.700249	0.214235	3.2686	0.00108079	0.021546	115.437	111.678	125.523	76.7487	60.7461	80.3659	protein_coding	MAGEF1	MAGE family member F1 [Source:HGNC Symbol;Acc:HGNC:29639]
ENSG00000069122.19	205.403	0.692778	0.156055	4.43932	9.02436e-06	0.000496072	263.713	251.967	245.022	145.311	149.599	176.805	protein_coding	ADGRF5	adhesion G protein-coupled receptor F5 [Source:HGNC Symbol;Acc:HGNC:19030]
ENSG00000169047.6	220.205	0.690647	0.225028	3.06917	0.00214657	0.0350522	211.966	311.959	290.21	135.078	120.585	251.43	protein_coding	IRS1	insulin receptor substrate 1 [Source:HGNC Symbol;Acc:HGNC:6125]
ENSG00000128917.8	775.84	0.687853	0.141283	4.8686	1.1239e-06	9.31327e-05	759.296	1066.01	1045.36	637.526	500.475	646.371	protein_coding	DLL4	delta like canonical Notch ligand 4 [Source:HGNC Symbol;Acc:HGNC:2910]
ENSG00000100154.15	125.012	0.681127	0.222093	3.06686	0.00216323	0.0352725	136.335	179.053	145.607	69.5855	89.7591	129.734	protein_coding	TTC28	tetratricopeptide repeat domain 28 [Source:HGNC Symbol;Acc:HGNC:29179]
ENSG00000132256.20	343.508	0.667757	0.160742	4.15421	3.26418e-05	0.00139406	316.456	467.939	480.002	287.552	243.891	265.207	protein_coding	TRIM5	tripartite motif containing 5 [Source:HGNC Symbol;Acc:HGNC:16276]
ENSG00000154736.6	103.759	0.667743	0.223071	2.99341	0.00275878	0.0415651	152.257	110.755	119.498	62.4223	96.1057	81.514	protein_coding	ADAMTS5	ADAM metallopeptidase with thrombospondin type 1 motif 5 [Source:HGNC Symbol;Acc:HGNC:221]
ENSG00000114923.17	438.473	0.659409	0.162516	4.05751	4.95997e-05	0.00195998	384.126	637.762	588.454	319.275	337.277	363.943	protein_coding	SLC4A3	solute carrier family 4 member 3 [Source:HGNC Symbol;Acc:HGNC:11029]
ENSG00000271425.9	113.168	0.658506	0.199124	3.30702	0.000942939	0.0196479	122.403	149.519	143.599	77.772	91.5724	94.1429	protein_coding	NBPF10	NBPF member 10 [Source:HGNC Symbol;Acc:HGNC:31992]
ENSG00000161960.16	174.481	0.656911	0.180948	3.63039	0.000282989	0.0080161	193.058	233.508	213.892	104.378	150.505	151.547	protein_coding	EIF4A1	eukaryotic translation initiation factor 4A1 [Source:HGNC Symbol;Acc:HGNC:3282]
ENSG00000179761.12	284.725	0.656769	0.181346	3.62163	0.000292756	0.00814728	428.908	313.805	303.265	165.777	269.277	227.321	protein_coding	PIPOX	pipecolic acid and sarcosine oxidase [Source:HGNC Symbol;Acc:HGNC:17804]
ENSG00000129667.13	140.745	0.65312	0.191726	3.40653	0.000657942	0.0149412	173.155	156.902	186.779	88.0052	130.559	109.068	protein_coding	RHBDF2	rhomboid 5 homolog 2 [Source:HGNC Symbol;Acc:HGNC:20788]
ENSG00000076716.9	280.836	0.649363	0.139935	4.64045	3.47649e-06	0.000231155	365.218	335.033	329.374	203.64	239.358	212.396	protein_coding	GPC4	glypican 4 [Source:HGNC Symbol;Acc:HGNC:4452]
ENSG00000173442.13	525.541	0.648139	0.179519	3.61043	0.000305694	0.00846491	468.713	711.599	743.099	344.857	349.97	535.007	protein_coding	EHBP1L1	EH domain binding protein 1 like 1 [Source:HGNC Symbol;Acc:HGNC:30682]
ENSG00000142405.23	171.056	0.632459	0.195282	3.2387	0.00120077	0.0232695	199.029	244.583	180.754	103.355	167.732	130.882	protein_coding	NLRP12	NLR family pyrin domain containing 12 [Source:HGNC Symbol;Acc:HGNC:22938]
ENSG00000189060.6	5799.9	0.627285	0.134369	4.66837	3.03595e-06	0.00020431	5779.8	7566.39	7775.43	4296.9	3816.12	5564.76	protein_coding	H1-0	H1.0 linker histone [Source:HGNC Symbol;Acc:HGNC:4714]
ENSG00000105472.14	306.555	0.621495	0.142634	4.35726	1.31698e-05	0.000670426	390.097	344.263	381.591	220.013	278.344	225.025	protein_coding	CLEC11A	C-type lectin domain containing 11A [Source:HGNC Symbol;Acc:HGNC:10576]
ENSG00000225950.9	1135.45	0.61677	0.143747	4.29067	1.78132e-05	0.000838125	1278.76	1542.26	1301.43	672.319	928.418	1089.53	protein_coding	NTF4	neurotrophin 4 [Source:HGNC Symbol;Acc:HGNC:8024]
ENSG00000023171.20	967.389	0.615764	0.151317	4.06936	4.7142e-05	0.00188836	864.781	1271.83	1374.73	851.399	648.26	793.326	protein_coding	GRAMD1B	GRAM domain containing 1B [Source:HGNC Symbol;Acc:HGNC:29214]
ENSG00000156140.10	272.703	0.607734	0.147309	4.12558	3.69801e-05	0.00154371	339.345	319.343	330.378	194.43	252.958	199.767	protein_coding	ADAMTS3	ADAM metallopeptidase with thrombospondin type 1 motif 3 [Source:HGNC Symbol;Acc:HGNC:219]
ENSG00000160293.17	550.032	0.603381	0.140247	4.30226	1.69061e-05	0.00081447	513.495	725.443	751.132	435.933	437.916	436.272	protein_coding	VAV2	vav guanine nucleotide exchange factor 2 [Source:HGNC Symbol;Acc:HGNC:12658]
ENSG00000158008.10	418.814	0.594966	0.155515	3.82578	0.000130356	0.00425728	381.141	592.538	537.24	327.461	308.264	366.239	protein_coding	EXTL1	exostosin like glycosyltransferase 1 [Source:HGNC Symbol;Acc:HGNC:3515]
ENSG00000196411.10	3838.77	0.594803	0.112566	5.28405	1.26357e-07	1.75384e-05	5014.54	4403.42	4439.51	2518.38	3353.73	3303.04	protein_coding	EPHB4	EPH receptor B4 [Source:HGNC Symbol;Acc:HGNC:3395]
ENSG00000167618.10	5078.2	0.594044	0.108839	5.45799	4.81565e-08	7.69497e-06	5265.31	6476.38	6587.47	4045.17	4480.7	3614.17	protein_coding	LAIR2	leukocyte associated immunoglobulin like receptor 2 [Source:HGNC Symbol;Acc:HGNC:6478]
ENSG00000163877.11	330.977	0.590543	0.141325	4.17861	2.93294e-05	0.00128218	336.359	444.865	411.717	253.782	264.744	274.392	protein_coding	SNIP1	Smad nuclear interacting protein 1 [Source:HGNC Symbol;Acc:HGNC:30587]
ENSG00000213799.13	523.287	0.589189	0.165144	3.56772	0.000360095	0.00955355	742.378	561.157	584.437	366.347	546.715	338.685	protein_coding	ZNF845	zinc finger protein 845 [Source:HGNC Symbol;Acc:HGNC:25112]
ENSG00000214021.18	451.9	0.587558	0.168073	3.49585	0.000472557	0.0116866	431.893	667.297	529.207	287.552	436.102	359.35	protein_coding	TTLL3	tubulin tyrosine ligase like 3 [Source:HGNC Symbol;Acc:HGNC:24483]
ENSG00000184454.7	276.552	-0.585453	0.144582	-4.04928	5.13763e-05	0.00200169	206.99	227.97	227.951	358.161	289.224	349.018	protein_coding	NCMAP	non-compact myelin associated protein [Source:HGNC Symbol;Acc:HGNC:29332]
ENSG00000105357.20	982.059	-0.585971	0.112394	-5.21356	1.85255e-07	2.44889e-05	735.412	788.204	831.467	1291.42	1025.43	1220.41	protein_coding	MYH14	myosin heavy chain 14 [Source:HGNC Symbol;Acc:HGNC:23212]
ENSG00000115306.16	402.27	-0.586968	0.127634	-4.59883	4.24865e-06	0.000274285	358.252	301.807	305.273	495.285	504.102	448.901	protein_coding	SPTBN1	spectrin beta, non-erythrocytic 1 [Source:HGNC Symbol;Acc:HGNC:11275]
ENSG00000150471.17	238.295	-0.59172	0.162912	-3.63214	0.000281085	0.00798252	224.903	173.516	172.72	296.762	317.33	244.542	protein_coding	ADGRL3	adhesion G protein-coupled receptor L3 [Source:HGNC Symbol;Acc:HGNC:20974]
ENSG00000132517.15	212.917	-0.592041	0.161507	-3.66572	0.000246645	0.00707687	195.048	152.288	162.678	282.435	256.584	228.469	protein_coding	SLC52A1	solute carrier family 52 member 1 [Source:HGNC Symbol;Acc:HGNC:30225]
ENSG00000163898.10	279.225	-0.595871	0.137746	-4.32587	1.51928e-05	0.000743047	227.888	206.742	232.972	349.974	340.903	316.871	protein_coding	LIPH	lipase H [Source:HGNC Symbol;Acc:HGNC:18483]
ENSG00000086848.15	130.389	-0.599491	0.186845	-3.20848	0.00133437	0.0249862	102.5	102.448	106.444	174.987	160.478	135.474	protein_coding	ALG9	ALG9 alpha-1,2-mannosyltransferase [Source:HGNC Symbol;Acc:HGNC:15672]
ENSG00000181019.13	764.059	-0.603803	0.102015	-5.91877	3.24357e-09	7.35034e-07	613.009	594.384	611.55	943.497	871.298	950.614	protein_coding	NQO1	NAD(P)H quinone dehydrogenase 1 [Source:HGNC Symbol;Acc:HGNC:2874]
ENSG00000142798.20	835.348	-0.604013	0.119881	-5.03843	4.69357e-07	4.79077e-05	668.738	686.679	634.647	924.054	1184.1	913.875	protein_coding	HSPG2	heparan sulfate proteoglycan 2 [Source:HGNC Symbol;Acc:HGNC:5273]
ENSG00000124615.20	167.376	-0.604456	0.1645	-3.67451	0.000238308	0.00696362	139.32	122.753	136.57	197.5	204.905	203.211	protein_coding	MOCS1	molybdenum cofactor synthesis 1 [Source:HGNC Symbol;Acc:HGNC:7190]
ENSG00000101974.15	138.805	-0.604465	0.18255	-3.31123	0.000928878	0.0194977	106.481	124.599	99.4146	167.824	179.518	154.991	protein_coding	ATP11C	ATPase phospholipid transporting 11C [Source:HGNC Symbol;Acc:HGNC:13554]
ENSG00000185950.9	975.395	-0.604836	0.105267	-5.74575	9.15168e-09	1.91736e-06	795.121	742.056	784.271	1296.54	1077.11	1157.27	protein_coding	IRS2	insulin receptor substrate 2 [Source:HGNC Symbol;Acc:HGNC:6126]
ENSG00000078804.13	1673.91	-0.607125	0.111657	-5.43739	5.40661e-08	8.25125e-06	1530.53	1210.92	1240.17	2105.98	2131.55	1824.31	protein_coding	TP53INP2	tumor protein p53 inducible nuclear protein 2 [Source:HGNC Symbol;Acc:HGNC:16104]
ENSG00000092010.15	226.421	-0.608321	0.158185	-3.84562	0.000120246	0.00397384	166.189	202.127	169.708	310.065	264.744	245.69	protein_coding	PSME1	proteasome activator subunit 1 [Source:HGNC Symbol;Acc:HGNC:9568]
ENSG00000123243.15	786.741	-0.609418	0.133357	-4.56983	4.88109e-06	0.000307217	661.772	620.226	587.45	1159.42	899.405	792.178	protein_coding	ITIH5	inter-alpha-trypsin inhibitor heavy chain 5 [Source:HGNC Symbol;Acc:HGNC:21449]
ENSG00000173193.15	442.561	-0.612624	0.17881	-3.42611	0.000612287	0.0140763	233.859	464.247	351.466	567.94	547.621	490.232	protein_coding	PARP14	poly(ADP-ribose) polymerase family member 14 [Source:HGNC Symbol;Acc:HGNC:29232]
ENSG00000138646.9	144.951	-0.614997	0.203538	-3.02153	0.00251503	0.0388378	81.6019	134.752	126.528	177.034	152.319	197.47	protein_coding	HERC5	HECT and RLD domain containing E3 ubiquitin protein ligase 5 [Source:HGNC Symbol;Acc:HGNC:24368]
ENSG00000075275.18	125.164	-0.618748	0.189244	-3.26957	0.00107711	0.0215112	99.5145	97.8333	98.4104	142.241	139.625	173.361	protein_coding	CELSR1	cadherin EGF LAG seven-pass G-type receptor 1 [Source:HGNC Symbol;Acc:HGNC:1850]
ENSG00000165312.7	171.715	-0.619905	0.170243	-3.64129	0.000271275	0.00772369	120.413	135.675	149.624	199.547	193.118	231.913	protein_coding	OTUD1	OTU deubiquitinase 1 [Source:HGNC Symbol;Acc:HGNC:27346]
ENSG00000231925.14	538.688	-0.620575	0.127181	-4.87945	1.06383e-06	8.88181e-05	433.883	407.024	433.809	734.741	672.74	549.932	protein_coding	TAPBP	TAP binding protein [Source:HGNC Symbol;Acc:HGNC:11566]
ENSG00000137642.13	1026	-0.624418	0.145319	-4.29689	1.7321e-05	0.000829018	1022.01	690.371	710.965	1278.12	1397.16	1057.39	protein_coding	SORL1	sortilin related receptor 1 [Source:HGNC Symbol;Acc:HGNC:11185]
ENSG00000171791.14	500.87	-0.627116	0.133855	-4.68505	2.79887e-06	0.000191843	386.116	389.487	405.692	728.601	560.315	535.007	protein_coding	BCL2	BCL2 apoptosis regulator [Source:HGNC Symbol;Acc:HGNC:990]
ENSG00000115468.13	1877.91	-0.628619	0.113737	-5.52693	3.25889e-08	5.401e-06	1327.52	1527.49	1570.55	2647.32	2157.85	2036.7	protein_coding	EFHD1	EF-hand domain family member D1 [Source:HGNC Symbol;Acc:HGNC:29556]
ENSG00000105755.8	263.433	-0.629468	0.145476	-4.32697	1.51177e-05	0.000743047	214.951	202.127	203.85	359.184	314.61	285.873	protein_coding	ETHE1	ETHE1 persulfide dioxygenase [Source:HGNC Symbol;Acc:HGNC:23287]
ENSG00000235863.4	132.55	-0.629583	0.193838	-3.24799	0.00116225	0.0227212	124.393	95.9874	92.3853	162.707	178.612	141.214	protein_coding	B3GALT4	beta-1,3-galactosyltransferase 4 [Source:HGNC Symbol;Acc:HGNC:919]
ENSG00000109846.9	3530.82	-0.63338	0.12883	-4.9164	8.81507e-07	7.70729e-05	3173.52	2493.83	2638	4921.13	4553.24	3405.22	protein_coding	CRYAB	crystallin alpha B [Source:HGNC Symbol;Acc:HGNC:2389]
ENSG00000113552.16	99.1541	-0.636292	0.20675	-3.0776	0.00208678	0.0344815	72.6456	75.6824	84.3518	120.751	110.612	130.882	protein_coding	GNPDA1	glucosamine-6-phosphate deaminase 1 [Source:HGNC Symbol;Acc:HGNC:4417]
ENSG00000187244.12	657.476	-0.636472	0.114294	-5.56874	2.56595e-08	4.59553e-06	475.679	527.008	542.261	843.212	836.845	719.849	protein_coding	BCAM	basal cell adhesion molecule (Lutheran blood group) [Source:HGNC Symbol;Acc:HGNC:6722]
ENSG00000102312.24	2883.38	-0.63657	0.116659	-5.45669	4.85093e-08	7.69497e-06	2393.32	2169.87	2210.22	4035.96	3640.23	2850.69	protein_coding	PORCN	porcupine O-acyltransferase [Source:HGNC Symbol;Acc:HGNC:17652]
ENSG00000169567.13	188.775	-0.641242	0.156254	-4.10383	4.06362e-05	0.00167741	139.32	149.519	153.641	226.153	232.104	231.913	protein_coding	HINT1	histidine triad nucleotide binding protein 1 [Source:HGNC Symbol;Acc:HGNC:4912]
ENSG00000108242.13	295.947	-0.643201	0.193898	-3.31722	0.000909195	0.0192299	281.626	217.818	194.812	325.414	485.062	270.948	protein_coding	CYP2C18	cytochrome P450 family 2 subfamily C member 18 [Source:HGNC Symbol;Acc:HGNC:2620]
ENSG00000157404.17	195.989	-0.643874	0.166814	-3.85983	0.000113465	0.0037722	174.15	148.596	136.57	264.016	244.798	207.803	protein_coding	KIT	KIT proto-oncogene, receptor tyrosine kinase [Source:HGNC Symbol;Acc:HGNC:6342]
ENSG00000006740.18	368.303	-0.645334	0.151743	-4.25282	2.11091e-05	0.000972596	299.539	283.347	279.164	559.754	407.996	380.016	protein_coding	ARHGAP44	Rho GTPase activating protein 44 [Source:HGNC Symbol;Acc:HGNC:29096]
ENSG00000142156.16	614.118	-0.645716	0.143054	-4.51379	6.36791e-06	0.000372154	398.058	496.55	541.257	825.816	610.181	812.844	protein_coding	COL6A1	collagen type VI alpha 1 chain [Source:HGNC Symbol;Acc:HGNC:2211]
ENSG00000090530.10	2343.69	-0.646273	0.0911217	-7.09242	1.31789e-12	7.70204e-10	1977.35	1739.77	1765.36	2999.34	2808.83	2771.48	protein_coding	P3H2	prolyl 3-hydroxylase 2 [Source:HGNC Symbol;Acc:HGNC:19317]
ENSG00000213462.5	1337.4	-0.647423	0.144623	-4.47663	7.5831e-06	0.000431809	1080.73	1034.63	1012.22	2064.03	1619.29	1213.53	protein_coding	ERV3-1	endogenous retrovirus group 3 member 1, envelope [Source:HGNC Symbol;Acc:HGNC:3454]
ENSG00000106733.21	142.847	-0.647719	0.190268	-3.40425	0.000663469	0.015035	123.398	110.755	100.419	170.894	205.811	145.807	protein_coding	NMRK1	nicotinamide riboside kinase 1 [Source:HGNC Symbol;Acc:HGNC:26057]
ENSG00000164823.11	163.755	-0.649338	0.18365	-3.53573	0.000406652	0.0104767	157.233	104.294	121.507	186.243	215.785	197.47	protein_coding	OSGIN2	oxidative stress induced growth inhibitor family member 2 [Source:HGNC Symbol;Acc:HGNC:1355]
ENSG00000165124.19	4584.52	-0.649376	0.132634	-4.89599	9.78138e-07	8.38638e-05	3946.75	3503.54	3260.6	6273.95	6303.09	4219.21	protein_coding	SVEP1	sushi, von Willebrand factor type A, EGF and pentraxin domain containing 1 [Source:HGNC Symbol;Acc:HGNC:15985]
ENSG00000136193.17	148.668	-0.651363	0.188243	-3.46023	0.00053972	0.0128883	131.359	110.755	104.436	201.593	148.692	195.174	protein_coding	SCRN1	secernin 1 [Source:HGNC Symbol;Acc:HGNC:22192]
ENSG00000060140.9	326.406	-0.652225	0.140293	-4.64901	3.33529e-06	0.000223103	282.621	232.585	247.03	437.979	403.463	354.758	protein_coding	STYK1	serine/threonine/tyrosine kinase 1 [Source:HGNC Symbol;Acc:HGNC:18889]
ENSG00000226887.8	776.506	-0.653063	0.107936	-6.05045	1.44445e-09	4.1126e-07	651.82	583.308	576.404	1018.2	938.391	890.913	protein_coding	ERVMER34-1	endogenous retrovirus group MER34 member 1, envelope [Source:HGNC Symbol;Acc:HGNC:42970]
ENSG00000148834.13	226.183	-0.653895	0.155171	-4.21402	2.50864e-05	0.00112322	168.18	161.517	197.825	305.971	258.397	265.207	protein_coding	GSTO1	glutathione S-transferase omega 1 [Source:HGNC Symbol;Acc:HGNC:13312]
ENSG00000142623.11	142.866	-0.658295	0.196336	-3.35289	0.000799711	0.0172427	111.456	117.215	103.431	216.943	140.532	167.62	protein_coding	PADI1	peptidyl arginine deiminase 1 [Source:HGNC Symbol;Acc:HGNC:18367]
ENSG00000188811.14	315.558	-0.659179	0.148412	-4.44153	8.93197e-06	0.000493436	288.592	222.432	223.934	387.837	426.129	344.425	protein_coding	NHLRC3	NHL repeat containing 3 [Source:HGNC Symbol;Acc:HGNC:33751]
ENSG00000244187.8	102.971	-0.662056	0.213821	-3.09631	0.00195944	0.0330663	88.5679	70.1446	80.335	142.241	103.359	133.178	protein_coding	TMEM141	transmembrane protein 141 [Source:HGNC Symbol;Acc:HGNC:28211]
ENSG00000126709.16	2195.97	-0.662952	0.14976	-4.42678	9.56521e-06	0.000520647	1175.27	1952.97	1972.22	2621.74	2943.92	2509.71	protein_coding	IFI6	interferon alpha inducible protein 6 [Source:HGNC Symbol;Acc:HGNC:4054]
ENSG00000000003.15	215.993	-0.66463	0.16345	-4.06626	4.77729e-05	0.00190133	196.044	153.211	152.637	286.528	275.624	231.913	protein_coding	TSPAN6	tetraspanin 6 [Source:HGNC Symbol;Acc:HGNC:11858]
ENSG00000135917.16	293.021	-0.668755	0.165223	-4.04758	5.17495e-05	0.00200918	238.835	215.049	225.942	423.653	387.143	267.504	protein_coding	SLC19A3	solute carrier family 19 member 3 [Source:HGNC Symbol;Acc:HGNC:16266]
ENSG00000243279.4	322.16	-0.669852	0.13708	-4.88658	1.02602e-06	8.69692e-05	231.869	245.506	268.118	411.373	353.597	422.495	protein_coding	PRAF2	PRA1 domain family member 2 [Source:HGNC Symbol;Acc:HGNC:28911]
ENSG00000180155.20	199.787	-0.670572	0.167833	-3.99546	6.45686e-05	0.00240594	133.349	169.824	158.662	269.132	209.438	258.319	protein_coding	LYNX1	Ly6/neurotoxin 1 [Source:HGNC Symbol;Acc:HGNC:29604]
ENSG00000136153.20	156.724	-0.670999	0.19646	-3.41545	0.00063677	0.0145189	98.5194	146.75	117.49	227.176	193.118	157.288	protein_coding	LMO7	LIM domain 7 [Source:HGNC Symbol;Acc:HGNC:6646]
ENSG00000131981.16	261.246	-0.671934	0.165672	-4.05581	4.99616e-05	0.00196696	254.757	168.901	180.754	308.018	303.73	351.314	protein_coding	LGALS3	galectin 3 [Source:HGNC Symbol;Acc:HGNC:6563]
ENSG00000102699.6	303.257	-0.673483	0.171674	-3.92304	8.74397e-05	0.00311258	307.5	196.59	197.825	349.974	419.783	347.87	protein_coding	PARP4	poly(ADP-ribose) polymerase family member 4 [Source:HGNC Symbol;Acc:HGNC:271]
ENSG00000164023.15	185.89	-0.678321	0.212852	-3.18682	0.00143849	0.0260996	193.058	116.292	120.503	223.083	285.597	176.805	protein_coding	SGMS2	sphingomyelin synthase 2 [Source:HGNC Symbol;Acc:HGNC:28395]
ENSG00000183067.6	503.061	-0.678417	0.130332	-5.20531	1.93676e-07	2.53009e-05	379.15	383.027	399.667	667.202	677.273	512.046	protein_coding	IGSF5	immunoglobulin superfamily member 5 [Source:HGNC Symbol;Acc:HGNC:5952]
ENSG00000130829.18	646.305	-0.679934	0.122185	-5.56481	2.62441e-08	4.62563e-06	436.869	516.855	537.24	840.142	844.098	702.628	protein_coding	DUSP9	dual specificity phosphatase 9 [Source:HGNC Symbol;Acc:HGNC:3076]
ENSG00000160932.11	539.701	-0.681448	0.122721	-5.55283	2.81081e-08	4.72898e-06	439.854	404.255	400.671	645.712	750.713	597.004	protein_coding	LY6E	lymphocyte antigen 6 family member E [Source:HGNC Symbol;Acc:HGNC:6727]
ENSG00000162704.16	1480.21	-0.684347	0.121043	-5.65377	1.56968e-08	3.11244e-06	1289.71	1057.71	1060.42	2052.77	1882.22	1538.43	protein_coding	ARPC5	actin related protein 2/3 complex subunit 5 [Source:HGNC Symbol;Acc:HGNC:708]
ENSG00000143028.9	209.149	-0.68465	0.152764	-4.48176	7.40312e-06	0.000425518	165.194	157.825	158.662	272.202	265.651	235.357	protein_coding	SYPL2	synaptophysin like 2 [Source:HGNC Symbol;Acc:HGNC:27638]
ENSG00000151882.11	250.661	-0.687733	0.205229	-3.35106	0.00080503	0.0173238	213.956	179.053	183.766	414.443	316.424	196.322	protein_coding	CCL28	C-C motif chemokine ligand 28 [Source:HGNC Symbol;Acc:HGNC:17700]
ENSG00000029993.15	1432.02	-0.687969	0.133097	-5.16892	2.35449e-07	2.97094e-05	1247.91	983.871	1060.42	1972.95	1936.62	1390.33	protein_coding	HMGB3	high mobility group box 3 [Source:HGNC Symbol;Acc:HGNC:5004]
ENSG00000115414.21	3123.21	-0.69605	0.087723	-7.93463	2.11119e-15	2.60474e-12	2563.49	2324	2265.45	3930.56	3956.65	3699.13	protein_coding	FN1	fibronectin 1 [Source:HGNC Symbol;Acc:HGNC:3778]
ENSG00000130202.10	781.207	-0.696372	0.164785	-4.22595	2.37933e-05	0.00107837	587.136	580.539	621.592	1308.82	883.085	706.072	protein_coding	NECTIN2	nectin cell adhesion molecule 2 [Source:HGNC Symbol;Acc:HGNC:9707]
ENSG00000175315.3	110.317	-0.696386	0.23301	-2.98865	0.00280212	0.0419902	99.5145	64.6069	89.3727	126.891	175.892	105.624	protein_coding	CST6	cystatin E/M [Source:HGNC Symbol;Acc:HGNC:2478]
ENSG00000119899.13	1155.28	-0.702025	0.129571	-5.41805	6.02515e-08	9.04099e-06	1012.06	822.354	805.359	1651.63	1454.28	1185.97	protein_coding	SLC17A5	solute carrier family 17 member 5 [Source:HGNC Symbol;Acc:HGNC:10933]
ENSG00000170498.10	9398.21	-0.702533	0.128613	-5.46237	4.69832e-08	7.67208e-06	6746.09	7090.15	7624.8	13280.6	8759.22	12888.4	protein_coding	KISS1	KiSS-1 metastasis suppressor [Source:HGNC Symbol;Acc:HGNC:6341]
ENSG00000146859.6	351.645	-0.702952	0.163725	-4.29349	1.75889e-05	0.000831094	209.976	268.58	324.353	515.751	391.676	399.533	protein_coding	TMEM140	transmembrane protein 140 [Source:HGNC Symbol;Acc:HGNC:21870]
ENSG00000152558.15	492.21	-0.70665	0.142798	-4.9486	7.47473e-07	6.85946e-05	413.98	375.643	333.39	664.132	678.18	487.936	protein_coding	TMEM123	transmembrane protein 123 [Source:HGNC Symbol;Acc:HGNC:30138]
ENSG00000117691.10	402.974	-0.711693	0.141832	-5.01786	5.22498e-07	5.22686e-05	355.267	287.962	274.143	549.521	520.422	430.532	protein_coding	NENF	neudesin neurotrophic factor [Source:HGNC Symbol;Acc:HGNC:30384]
ENSG00000067057.19	493.767	-0.714986	0.140231	-5.09861	3.42148e-07	3.87675e-05	375.17	397.794	348.453	748.044	551.248	541.896	protein_coding	PFKP	phosphofructokinase, platelet [Source:HGNC Symbol;Acc:HGNC:8878]
ENSG00000067066.17	187.472	-0.715615	0.205813	-3.47702	0.000507011	0.0123733	90.5582	181.822	152.637	230.246	211.251	258.319	protein_coding	SP100	SP100 nuclear antigen [Source:HGNC Symbol;Acc:HGNC:11206]
ENSG00000134575.13	218.758	-0.715825	0.163632	-4.3746	1.21658e-05	0.000641459	184.102	166.132	146.611	316.205	258.397	241.098	protein_coding	ACP2	acid phosphatase 2, lysosomal [Source:HGNC Symbol;Acc:HGNC:123]
ENSG00000186577.14	298.93	-0.718283	0.141773	-5.06642	4.05356e-07	4.29602e-05	220.922	204.896	252.051	385.79	337.277	392.645	protein_coding	SMIM29	small integral membrane protein 29 [Source:HGNC Symbol;Acc:HGNC:1340]
ENSG00000103546.19	785.026	-0.719699	0.158494	-4.54087	5.6023e-06	0.000336259	643.859	579.616	556.32	1306.77	848.632	774.957	protein_coding	SLC6A2	solute carrier family 6 member 2 [Source:HGNC Symbol;Acc:HGNC:11048]
ENSG00000135862.6	2880.8	-0.720296	0.120558	-5.97469	2.30522e-09	5.68827e-07	2593.35	1994.51	1942.1	3481.32	4042.79	3230.71	protein_coding	LAMC1	laminin subunit gamma 1 [Source:HGNC Symbol;Acc:HGNC:6492]
ENSG00000174564.13	344.149	-0.720673	0.193646	-3.7216	0.000197968	0.00603912	285.607	234.431	261.089	357.137	607.461	319.167	protein_coding	IL20RB	interleukin 20 receptor subunit beta [Source:HGNC Symbol;Acc:HGNC:6004]
ENSG00000120306.11	90.2092	-0.721384	0.213318	-3.38174	0.000720289	0.0160927	65.6796	70.1446	68.2848	110.518	106.079	120.549	protein_coding	CYSTM1	cysteine rich transmembrane module containing 1 [Source:HGNC Symbol;Acc:HGNC:30239]
ENSG00000128274.17	397.827	-0.722369	0.151528	-4.76724	1.86771e-06	0.000142048	365.218	257.505	279.164	502.448	556.688	425.939	protein_coding	A4GALT	alpha 1,4-galactosyltransferase (P blood group) [Source:HGNC Symbol;Acc:HGNC:18149]
ENSG00000105928.16	447.74	-0.723468	0.141313	-5.11961	3.06171e-07	3.61673e-05	409.005	314.728	290.21	528.031	612.901	531.563	protein_coding	GSDME	gasdermin E [Source:HGNC Symbol;Acc:HGNC:2810]
ENSG00000165507.9	1890.26	-0.726811	0.119307	-6.09194	1.11551e-09	3.25963e-07	1434	1393.66	1445.03	2796.72	2336.46	1935.67	protein_coding	DEPP1	DEPP1 autophagy regulator [Source:HGNC Symbol;Acc:HGNC:23355]
ENSG00000142459.9	335.053	-0.73211	0.130602	-5.60567	2.07447e-08	3.85853e-06	268.689	249.198	237.992	427.746	435.196	391.497	protein_coding	EVI5L	ecotropic viral integration site 5 like [Source:HGNC Symbol;Acc:HGNC:30464]
ENSG00000105281.12	402.558	-0.73251	0.144932	-5.05418	4.32251e-07	4.52803e-05	264.709	306.421	335.399	508.588	421.596	578.634	protein_coding	SLC1A5	solute carrier family 1 member 5 [Source:HGNC Symbol;Acc:HGNC:10943]
ENSG00000162909.18	123.577	-0.738044	0.186605	-3.95512	7.64948e-05	0.00276677	84.5873	97.8333	95.3978	154.521	154.132	154.991	protein_coding	CAPN2	calpain 2 [Source:HGNC Symbol;Acc:HGNC:1479]
ENSG00000179913.11	2116.2	-0.738869	0.118612	-6.22928	4.68587e-10	1.48663e-07	1745.48	1462.88	1550.47	3003.43	2748.99	2185.95	protein_coding	B3GNT3	UDP-GlcNAc:betaGal beta-1,3-N-acetylglucosaminyltransferase 3 [Source:HGNC Symbol;Acc:HGNC:13528]
ENSG00000128881.18	127.515	-0.739337	0.21556	-3.42984	0.000603946	0.0139567	104.49	107.986	74.3099	193.407	163.198	121.697	protein_coding	TTBK2	tau tubulin kinase 2 [Source:HGNC Symbol;Acc:HGNC:19141]
ENSG00000164305.20	150.639	-0.740275	0.176811	-4.18682	2.82887e-05	0.0012465	118.422	116.292	103.431	206.71	169.545	189.434	protein_coding	CASP3	caspase 3 [Source:HGNC Symbol;Acc:HGNC:1504]
ENSG00000182612.11	202.381	-0.740859	0.173668	-4.26595	1.99052e-05	0.000928684	136.335	151.365	166.695	305.971	213.971	239.95	protein_coding	TSPAN10	tetraspanin 10 [Source:HGNC Symbol;Acc:HGNC:29942]
ENSG00000181264.9	113.318	-0.743384	0.211486	-3.51505	0.000439677	0.0110958	105.485	73.8365	75.3141	123.821	161.385	140.066	protein_coding	TLCD5	TLC domain containing 5 [Source:HGNC Symbol;Acc:HGNC:28280]
ENSG00000109685.19	67.8055	-0.749861	0.243435	-3.08033	0.00206769	0.0343521	44.7815	51.6855	55.2303	80.842	87.0392	87.2544	protein_coding	NSD2	nuclear receptor binding SET domain protein 2 [Source:HGNC Symbol;Acc:HGNC:12766]
ENSG00000013588.9	486.609	-0.752543	0.128796	-5.84292	5.12935e-09	1.09531e-06	323.422	375.643	387.616	559.754	582.074	691.147	protein_coding	GPRC5A	G protein-coupled receptor class C group 5 member A [Source:HGNC Symbol;Acc:HGNC:9836]
ENSG00000105198.12	707.319	-0.756867	0.149229	-5.07185	3.93965e-07	4.24717e-05	469.709	554.696	554.312	1022.29	987.35	655.556	protein_coding	LGALS13	galectin 13 [Source:HGNC Symbol;Acc:HGNC:15449]
ENSG00000166377.21	140.53	-0.758058	0.19618	-3.86409	0.000111502	0.00372929	128.374	94.1415	91.3811	184.197	195.838	149.251	protein_coding	ATP9B	ATPase phospholipid transporting 9B (putative) [Source:HGNC Symbol;Acc:HGNC:13541]
ENSG00000056291.19	193.863	-0.765013	0.176923	-4.32398	1.5324e-05	0.000743047	132.354	141.212	157.657	297.785	232.104	202.063	protein_coding	NPFFR2	neuropeptide FF receptor 2 [Source:HGNC Symbol;Acc:HGNC:4525]
ENSG00000273820.2	161.337	-0.768904	0.179602	-4.28115	1.85928e-05	0.000871115	107.476	128.291	121.507	211.826	170.452	228.469	protein_coding	USP27X	ubiquitin specific peptidase 27 X-linked [Source:HGNC Symbol;Acc:HGNC:13486]
ENSG00000134871.19	5593.16	-0.773434	0.0910688	-8.49286	2.01621e-17	3.73133e-14	4491.09	3953.02	3943.45	6794.82	7595.98	6780.59	protein_coding	COL4A2	collagen type IV alpha 2 chain [Source:HGNC Symbol;Acc:HGNC:2203]
ENSG00000159128.16	114.423	-0.773767	0.211052	-3.66624	0.000246145	0.00707687	107.476	71.0676	75.3141	146.334	157.758	128.585	protein_coding	IFNGR2	interferon gamma receptor 2 [Source:HGNC Symbol;Acc:HGNC:5440]
ENSG00000010803.17	62.6484	-0.777767	0.255233	-3.04728	0.0023092	0.0368941	54.733	40.6101	43.1801	80.842	76.1593	80.3659	protein_coding	SCMH1	Scm polycomb group protein homolog 1 [Source:HGNC Symbol;Acc:HGNC:19003]
ENSG00000168140.5	198.527	-0.780352	0.192703	-4.04951	5.13242e-05	0.00200169	130.364	164.286	143.599	330.531	220.318	202.063	protein_coding	VASN	vasorin [Source:HGNC Symbol;Acc:HGNC:18517]
ENSG00000125148.7	602.529	-0.780564	0.157358	-4.96044	7.03327e-07	6.61842e-05	429.903	405.178	495.065	985.453	603.834	695.739	protein_coding	MT2A	metallothionein 2A [Source:HGNC Symbol;Acc:HGNC:7406]
ENSG00000091409.16	541.129	-0.784122	0.147315	-5.32274	1.02214e-07	1.48923e-05	488.616	349.8	355.482	668.225	788.792	595.856	protein_coding	ITGA6	integrin subunit alpha 6 [Source:HGNC Symbol;Acc:HGNC:6142]
ENSG00000118058.24	135.116	-0.785258	0.189867	-4.13584	3.53661e-05	0.00149317	89.5631	107.063	100.419	160.661	153.225	199.767	protein_coding	KMT2A	lysine methyltransferase 2A [Source:HGNC Symbol;Acc:HGNC:7132]
ENSG00000088280.20	240.017	-0.786042	0.144578	-5.4368	5.42454e-08	8.25125e-06	184.102	181.822	162.678	298.808	311.89	300.798	protein_coding	ASAP3	ArfGAP with SH3 domain, ankyrin repeat and PH domain 3 [Source:HGNC Symbol;Acc:HGNC:14987]
ENSG00000144369.14	597.152	-0.791531	0.167081	-4.7374	2.16472e-06	0.000157105	526.432	407.024	379.583	875.958	853.165	540.748	protein_coding	FAM171B	family with sequence similarity 171 member B [Source:HGNC Symbol;Acc:HGNC:29412]
ENSG00000233056.4	428.6	-0.794808	0.119816	-6.63358	3.27651e-11	1.39932e-08	308.495	317.497	314.311	581.243	527.675	522.378	protein_coding	ERVH48-1	endogenous retrovirus group 48 member 1 [Source:HGNC Symbol;Acc:HGNC:17216]
ENSG00000165685.9	104.625	-0.797985	0.2561	-3.11591	0.00183376	0.0315203	112.451	59.0692	58.2429	147.357	149.599	101.031	protein_coding	TMEM52B	transmembrane protein 52B [Source:HGNC Symbol;Acc:HGNC:26438]
ENSG00000198246.10	163.641	-0.800589	0.196668	-4.07076	4.68602e-05	0.00188836	132.354	110.755	115.482	261.969	203.998	157.288	protein_coding	SLC29A3	solute carrier family 29 member 3 [Source:HGNC Symbol;Acc:HGNC:23096]
ENSG00000182578.14	612.285	-0.800765	0.150495	-5.32087	1.0327e-07	1.48923e-05	549.32	383.027	408.704	799.21	893.965	639.483	protein_coding	CSF1R	colony stimulating factor 1 receptor [Source:HGNC Symbol;Acc:HGNC:2433]
ENSG00000253958.2	70.569	-0.801376	0.250061	-3.20472	0.00135193	0.0251561	50.7524	47.0707	56.2345	90.0518	72.5326	106.772	protein_coding	CLDN23	claudin 23 [Source:HGNC Symbol;Acc:HGNC:17591]
ENSG00000110057.9	54.7412	-0.806356	0.266379	-3.0271	0.00246914	0.0383996	38.8107	41.533	39.1633	71.6321	70.7193	66.5889	protein_coding	UNC93B1	unc-93 homolog B1, TLR signaling regulator [Source:HGNC Symbol;Acc:HGNC:13481]
ENSG00000100258.18	307.217	-0.810885	0.156288	-5.18841	2.12101e-07	2.72564e-05	236.845	197.513	235.984	433.886	427.942	311.131	protein_coding	LMF2	lipase maturation factor 2 [Source:HGNC Symbol;Acc:HGNC:25096]
ENSG00000197696.10	213.604	-0.817667	0.170006	-4.80964	1.51203e-06	0.000118236	156.238	156.902	151.632	273.225	325.49	218.136	protein_coding	NMB	neuromedin B [Source:HGNC Symbol;Acc:HGNC:7842]
ENSG00000101335.10	191.655	-0.823294	0.189543	-4.34357	1.40184e-05	0.000704343	115.437	138.443	160.67	267.085	185.865	282.429	protein_coding	MYL9	myosin light chain 9 [Source:HGNC Symbol;Acc:HGNC:15754]
ENSG00000100299.18	155.686	-0.823647	0.174168	-4.72903	2.25592e-06	0.000161611	120.413	114.447	102.427	217.966	194.025	184.842	protein_coding	ARSA	arylsulfatase A [Source:HGNC Symbol;Acc:HGNC:713]
ENSG00000164692.19	1292.5	-0.828068	0.147743	-5.6048	2.08494e-08	3.85853e-06	1128.49	817.739	849.543	1677.21	1984.67	1297.34	protein_coding	COL1A2	collagen type I alpha 2 chain [Source:HGNC Symbol;Acc:HGNC:2198]
ENSG00000148773.14	56.8505	-0.831629	0.263767	-3.1529	0.00161659	0.0285838	44.7815	39.6871	38.1591	74.7021	67.9993	75.7736	protein_coding	MKI67	marker of proliferation Ki-67 [Source:HGNC Symbol;Acc:HGNC:7107]
ENSG00000113916.18	91.5862	-0.835172	0.220787	-3.7827	0.000155136	0.00495008	65.6796	60.9151	71.2973	118.705	134.185	98.7352	protein_coding	BCL6	BCL6 transcription repressor [Source:HGNC Symbol;Acc:HGNC:1001]
ENSG00000116675.16	394.383	-0.838935	0.142455	-5.88911	3.88279e-09	8.62289e-07	294.563	291.654	263.097	549.521	557.595	409.866	protein_coding	DNAJC6	DnaJ heat shock protein family (Hsp40) member C6 [Source:HGNC Symbol;Acc:HGNC:15469]
ENSG00000197496.6	95.3795	-0.839275	0.250803	-3.34635	0.000818836	0.0175868	99.5145	50.7626	55.2303	139.171	119.679	107.92	protein_coding	SLC2A10	solute carrier family 2 member 10 [Source:HGNC Symbol;Acc:HGNC:13444]
ENSG00000126458.4	57.5282	-0.845665	0.287572	-2.94071	0.00327463	0.0464387	43.7864	39.6871	40.1675	98.2383	71.626	51.6638	protein_coding	RRAS	RAS related [Source:HGNC Symbol;Acc:HGNC:10447]
ENSG00000185115.6	103.159	-0.85721	0.204035	-4.20129	2.65398e-05	0.00117409	76.6262	71.9906	71.2973	138.148	119.679	141.214	protein_coding	NSMCE3	NSE3 homolog, SMC5-SMC6 complex component [Source:HGNC Symbol;Acc:HGNC:7677]
ENSG00000269313.6	51.0525	-0.858215	0.282433	-3.03865	0.0023764	0.037402	31.8446	39.6871	37.1549	73.6787	56.2128	67.737	protein_coding	MAGIX	MAGI family member, X-linked [Source:HGNC Symbol;Acc:HGNC:30006]
ENSG00000168394.13	188.635	-0.858329	0.178896	-4.79793	1.60315e-06	0.000124485	144.296	128.291	130.544	211.826	301.01	215.84	protein_coding	TAP1	transporter 1, ATP binding cassette subfamily B member [Source:HGNC Symbol;Acc:HGNC:43]
ENSG00000197321.16	135.588	-0.866317	0.193885	-4.46821	7.88762e-06	0.000444589	116.432	85.8349	86.3601	161.684	196.745	166.472	protein_coding	SVIL	supervillin [Source:HGNC Symbol;Acc:HGNC:11480]
ENSG00000147065.18	176.598	-0.867345	0.182258	-4.7589	1.94651e-06	0.000143139	130.364	120.907	124.519	266.062	242.078	175.657	protein_coding	MSN	moesin [Source:HGNC Symbol;Acc:HGNC:7373]
ENSG00000166130.15	58.0787	-0.868867	0.280383	-3.09886	0.00194264	0.0329329	34.8301	44.3019	44.1843	97.215	67.0927	60.8485	protein_coding	IKBIP	IKBKB interacting protein [Source:HGNC Symbol;Acc:HGNC:26430]
ENSG00000145882.11	67.4024	-0.870531	0.253242	-3.43754	0.000587022	0.013707	54.733	45.2248	43.1801	102.332	84.3192	74.6255	protein_coding	PCYOX1L	prenylcysteine oxidase 1 like [Source:HGNC Symbol;Acc:HGNC:28477]
ENSG00000196407.12	371.89	-0.875733	0.185417	-4.72304	2.32343e-06	0.000165381	219.927	281.502	286.193	616.036	500.475	327.204	protein_coding	THEM5	thioesterase superfamily member 5 [Source:HGNC Symbol;Acc:HGNC:26755]
ENSG00000120129.6	691.003	-0.876168	0.12632	-6.93611	4.03036e-12	1.94579e-09	525.437	463.324	472.972	1022.29	756.153	905.838	protein_coding	DUSP1	dual specificity phosphatase 1 [Source:HGNC Symbol;Acc:HGNC:3064]
ENSG00000129757.15	5075.47	-0.877263	0.0842255	-10.4156	2.10388e-25	2.33614e-21	3635.27	3575.53	3524.7	6864.4	6777.27	6075.66	protein_coding	CDKN1C	cyclin dependent kinase inhibitor 1C [Source:HGNC Symbol;Acc:HGNC:1786]
ENSG00000138613.14	47.2921	-0.8844	0.302664	-2.92205	0.00347739	0.0485938	37.8155	23.0739	39.1633	66.5155	64.3727	52.8119	protein_coding	APH1B	aph-1 homolog B, gamma-secretase subunit [Source:HGNC Symbol;Acc:HGNC:24080]
ENSG00000117385.16	69.6062	-0.88689	0.268897	-3.29825	0.000972901	0.0200801	57.7184	48.9167	40.1675	115.635	89.7591	65.4408	protein_coding	P3H1	prolyl 3-hydroxylase 1 [Source:HGNC Symbol;Acc:HGNC:19316]
ENSG00000047644.20	107.382	-0.896772	0.216889	-4.1347	3.55417e-05	0.00149491	79.6116	69.2217	76.3183	174.987	117.866	126.289	protein_coding	WWC3	WWC family member 3 [Source:HGNC Symbol;Acc:HGNC:29237]
ENSG00000112379.9	197.011	-0.905808	0.174626	-5.18713	2.13555e-07	2.72564e-05	150.267	124.599	136.57	311.088	223.038	236.505	protein_coding	ARFGEF3	ARFGEF family member 3 [Source:HGNC Symbol;Acc:HGNC:21213]
ENSG00000100300.18	46.315	-0.911901	0.302295	-3.01659	0.00255635	0.0389914	34.8301	34.1494	27.1131	57.3057	49.8662	74.6255	protein_coding	TSPO	translocator protein [Source:HGNC Symbol;Acc:HGNC:1158]
ENSG00000147576.17	59.3047	-0.913463	0.285048	-3.2046	0.00135251	0.0251561	34.8301	41.533	47.1968	102.332	72.5326	57.4042	protein_coding	ADHFE1	alcohol dehydrogenase iron containing 1 [Source:HGNC Symbol;Acc:HGNC:16354]
ENSG00000158747.15	57.9683	-0.920816	0.299539	-3.07411	0.00211131	0.0347318	29.8544	38.7641	51.2136	69.5855	56.2128	102.179	protein_coding	NBL1	NBL1, DAN family BMP antagonist [Source:HGNC Symbol;Acc:HGNC:7650]
ENSG00000133135.14	180.798	-0.933071	0.212897	-4.38273	1.17201e-05	0.000622681	153.252	109.832	110.461	295.738	254.771	160.732	protein_coding	RNF128	ring finger protein 128 [Source:HGNC Symbol;Acc:HGNC:21153]
ENSG00000070404.10	8319.99	-0.934876	0.12386	-7.54782	4.426e-14	3.27642e-11	6024.61	5533.12	5587.3	13556.9	10243.4	8974.57	protein_coding	FSTL3	follistatin like 3 [Source:HGNC Symbol;Acc:HGNC:3973]
ENSG00000277443.3	773.503	-0.947993	0.168562	-5.62399	1.86594e-08	3.63497e-06	694.611	407.024	484.018	1069.37	1177.75	808.251	protein_coding	MARCKS	myristoylated alanine rich protein kinase C substrate [Source:HGNC Symbol;Acc:HGNC:6759]
ENSG00000185201.18	155.073	-0.949015	0.186274	-5.09472	3.49249e-07	3.91724e-05	105.485	111.678	100.419	246.619	194.025	172.213	protein_coding	IFITM2	interferon induced transmembrane protein 2 [Source:HGNC Symbol;Acc:HGNC:5413]
ENSG00000265107.3	991.648	-0.94944	0.131073	-7.24359	4.36977e-13	2.85423e-10	836.917	550.082	643.684	1303.7	1327.35	1288.15	protein_coding	GJA5	gap junction protein alpha 5 [Source:HGNC Symbol;Acc:HGNC:4279]
ENSG00000153233.13	91.0802	-0.950678	0.255212	-3.72505	0.000195275	0.00597336	62.6941	59.9921	64.268	139.171	146.879	73.4774	protein_coding	PTPRR	protein tyrosine phosphatase receptor type R [Source:HGNC Symbol;Acc:HGNC:9680]
ENSG00000101890.5	59.627	-0.951329	0.270643	-3.51506	0.000439647	0.0110958	43.7864	47.0707	31.1298	71.6321	90.6658	73.4774	protein_coding	GUCY2F	guanylate cyclase 2F, retinal [Source:HGNC Symbol;Acc:HGNC:4691]
ENSG00000166710.23	1273.31	-0.953241	0.103161	-9.24033	2.45735e-20	6.82161e-17	850.849	859.272	892.723	1817.41	1731.72	1487.92	protein_coding	B2M	beta-2-microglobulin [Source:HGNC Symbol;Acc:HGNC:914]
ENSG00000168398.7	74.0923	-0.958924	0.235683	-4.0687	4.72771e-05	0.00188836	46.7718	47.9937	56.2345	100.285	93.3858	99.8833	protein_coding	BDKRB2	bradykinin receptor B2 [Source:HGNC Symbol;Acc:HGNC:1030]
ENSG00000187498.16	3630.21	-0.959433	0.102913	-9.32279	1.13317e-20	4.19423e-17	2801.33	2297.24	2299.59	4514.87	5219.63	4648.59	protein_coding	COL4A1	collagen type IV alpha 1 chain [Source:HGNC Symbol;Acc:HGNC:2202]
ENSG00000118271.12	300.395	-0.960108	0.17632	-5.44525	5.17319e-08	8.09058e-06	263.713	189.206	159.666	412.396	447.889	329.5	protein_coding	TTR	transthyretin [Source:HGNC Symbol;Acc:HGNC:12405]
ENSG00000123700.5	264.654	-0.960813	0.196275	-4.89524	9.81835e-07	8.38638e-05	135.34	219.663	183.766	455.376	318.237	275.54	protein_coding	KCNJ2	potassium inwardly rectifying channel subfamily J member 2 [Source:HGNC Symbol;Acc:HGNC:6263]
ENSG00000109610.6	168.49	-0.968375	0.250297	-3.8689	0.000109326	0.00368982	86.5776	131.983	123.515	328.484	204.905	135.474	protein_coding	SOD3	superoxide dismutase 3 [Source:HGNC Symbol;Acc:HGNC:11181]
ENSG00000170627.11	71.0763	-0.974396	0.238877	-4.07907	4.5216e-05	0.00185269	48.7621	47.9937	47.1968	98.2383	97.0124	87.2544	protein_coding	GTSF1	gametocyte specific factor 1 [Source:HGNC Symbol;Acc:HGNC:26565]
ENSG00000058085.15	153.723	-0.979069	0.193262	-5.06601	4.06234e-07	4.29602e-05	126.383	95.0644	89.3727	173.964	236.638	200.915	protein_coding	LAMC2	laminin subunit gamma 2 [Source:HGNC Symbol;Acc:HGNC:6493]
ENSG00000128016.7	359.389	-0.983375	0.163721	-6.00642	1.89663e-09	5.05256e-07	316.456	207.665	200.838	494.262	507.728	429.384	protein_coding	ZFP36	ZFP36 ring finger protein [Source:HGNC Symbol;Acc:HGNC:12862]
ENSG00000178826.11	169.99	-0.98415	0.199026	-4.94483	7.621e-07	6.93636e-05	119.417	106.14	117.49	284.482	229.384	163.028	protein_coding	TMEM139	transmembrane protein 139 [Source:HGNC Symbol;Acc:HGNC:22058]
ENSG00000178726.7	41.869	-0.992606	0.326711	-3.03818	0.00238015	0.037402	39.8058	23.0739	21.0879	54.2357	49.8662	63.1446	protein_coding	THBD	thrombomodulin [Source:HGNC Symbol;Acc:HGNC:11784]
ENSG00000132470.14	1223.89	-0.992674	0.127713	-7.77269	7.68378e-15	8.53207e-12	917.524	762.361	777.241	1868.57	1692.73	1324.89	protein_coding	ITGB4	integrin subunit beta 4 [Source:HGNC Symbol;Acc:HGNC:6158]
ENSG00000162645.13	52.7373	-0.996442	0.285022	-3.49602	0.000472253	0.0116866	30.8495	40.6101	34.1424	84.9352	66.186	59.7004	protein_coding	GBP2	guanylate binding protein 2 [Source:HGNC Symbol;Acc:HGNC:4183]
ENSG00000154856.13	37.7941	-0.998554	0.3402	-2.9352	0.00333334	0.0470909	32.8398	27.6887	15.0628	54.2357	49.8662	47.0715	protein_coding	APCDD1	APC down-regulated 1 [Source:HGNC Symbol;Acc:HGNC:15718]
ENSG00000096088.16	362.277	-1.01106	0.187051	-5.40525	6.47174e-08	9.58162e-06	322.427	209.511	189.791	451.282	601.114	399.533	protein_coding	PGC	progastricsin [Source:HGNC Symbol;Acc:HGNC:8890]
ENSG00000158955.11	115.167	-1.01516	0.275092	-3.69025	0.000224031	0.00661606	45.7767	97.8333	85.356	183.174	185.865	92.9948	protein_coding	WNT9B	Wnt family member 9B [Source:HGNC Symbol;Acc:HGNC:12779]
ENSG00000099812.9	353.357	-1.02528	0.132422	-7.74254	9.74537e-15	9.83751e-12	227.888	219.663	251.047	515.751	444.262	461.53	protein_coding	MISP	mitotic spindle positioning [Source:HGNC Symbol;Acc:HGNC:27000]
ENSG00000131941.8	96.068	-1.04365	0.219178	-4.76166	1.92008e-06	0.000142844	64.6844	59.0692	64.268	142.241	106.079	140.066	protein_coding	RHPN2	rhophilin Rho GTPase binding protein 2 [Source:HGNC Symbol;Acc:HGNC:19974]
ENSG00000197594.14	261.296	-1.04701	0.158321	-6.61321	3.76067e-11	1.49138e-08	156.238	180.899	173.724	414.443	299.197	343.277	protein_coding	ENPP1	ectonucleotide pyrophosphatase/phosphodiesterase 1 [Source:HGNC Symbol;Acc:HGNC:3356]
ENSG00000083290.20	34.6705	-1.04799	0.351221	-2.98386	0.0028464	0.0424248	26.8689	24.9198	16.067	56.2824	47.1462	36.7387	protein_coding	ULK2	unc-51 like autophagy activating kinase 2 [Source:HGNC Symbol;Acc:HGNC:13480]
ENSG00000163430.12	1734.36	-1.06281	0.152956	-6.94848	3.69253e-12	1.86372e-09	1414.1	942.338	1013.23	2847.89	2313.79	1874.82	protein_coding	FSTL1	follistatin like 1 [Source:HGNC Symbol;Acc:HGNC:3972]
ENSG00000184984.10	37.653	-1.06868	0.330576	-3.23277	0.00122595	0.0235111	19.9029	27.6887	25.1047	55.2591	41.7063	56.2561	protein_coding	CHRM5	cholinergic receptor muscarinic 5 [Source:HGNC Symbol;Acc:HGNC:1954]
ENSG00000137267.7	148.184	-1.09128	0.205842	-5.30153	1.14838e-07	1.63482e-05	123.398	86.7578	74.3099	216.943	221.225	166.472	protein_coding	TUBB2A	tubulin beta 2A class IIa [Source:HGNC Symbol;Acc:HGNC:12412]
ENSG00000169435.14	64.7812	-1.10087	0.290987	-3.78321	0.000154818	0.00495008	51.7476	33.2264	39.1633	101.308	106.986	56.2561	protein_coding	RASSF6	Ras association domain family member 6 [Source:HGNC Symbol;Acc:HGNC:20796]
ENSG00000175874.10	42.6383	-1.10748	0.363896	-3.04339	0.00233929	0.0371602	40.801	16.6132	24.1005	71.6321	67.0927	35.5906	protein_coding	CREG2	cellular repressor of E1A stimulated genes 2 [Source:HGNC Symbol;Acc:HGNC:14272]
ENSG00000154764.6	1182.82	-1.12971	0.147753	-7.64595	2.0741e-14	1.7716e-11	783.179	696.832	747.116	1947.37	1757.1	1165.31	protein_coding	WNT7A	Wnt family member 7A [Source:HGNC Symbol;Acc:HGNC:12786]
ENSG00000100593.18	89.2579	-1.13825	0.225663	-5.04402	4.55858e-07	4.7307e-05	61.699	54.4544	51.2136	103.355	135.092	129.734	protein_coding	ISM2	isthmin 2 [Source:HGNC Symbol;Acc:HGNC:23176]
ENSG00000110436.13	41.9906	-1.14055	0.31613	-3.60784	0.000308759	0.0085285	26.8689	24.9198	27.1131	57.3057	69.8127	45.9234	protein_coding	SLC1A2	solute carrier family 1 member 2 [Source:HGNC Symbol;Acc:HGNC:10940]
ENSG00000157064.11	54.6403	-1.14525	0.276536	-4.1414	3.45185e-05	0.00146856	27.8641	34.1494	40.1675	76.7487	78.8792	70.0331	protein_coding	NMNAT2	nicotinamide nucleotide adenylyltransferase 2 [Source:HGNC Symbol;Acc:HGNC:16789]
ENSG00000164120.14	249.808	-1.15468	0.193505	-5.96716	2.41415e-09	5.82754e-07	198.034	132.906	134.561	331.554	434.289	267.504	protein_coding	HPGD	15-hydroxyprostaglandin dehydrogenase [Source:HGNC Symbol;Acc:HGNC:5154]
ENSG00000068079.8	67.4285	-1.16059	0.251143	-4.62123	3.81469e-06	0.000250641	36.8204	49.8396	38.1591	91.0751	93.3858	95.291	protein_coding	IFI35	interferon induced protein 35 [Source:HGNC Symbol;Acc:HGNC:5399]
ENSG00000242265.6	358.25	-1.16511	0.186991	-6.23086	4.63889e-10	1.48663e-07	231.869	221.509	209.875	678.458	458.769	349.018	protein_coding	PEG10	paternally expressed 10 [Source:HGNC Symbol;Acc:HGNC:14005]
ENSG00000197747.9	39.8271	-1.18117	0.331552	-3.56253	0.000367294	0.00962671	30.8495	23.9969	18.0754	53.2124	46.2395	66.5889	protein_coding	S100A10	S100 calcium binding protein A10 [Source:HGNC Symbol;Acc:HGNC:10487]
ENSG00000085741.14	42.7466	-1.20752	0.329385	-3.66597	0.000246402	0.00707687	29.8544	18.4591	29.1214	65.4922	43.5196	70.0331	protein_coding	WNT11	Wnt family member 11 [Source:HGNC Symbol;Acc:HGNC:12776]
ENSG00000187094.12	126.101	-1.22089	0.266211	-4.58618	4.51424e-06	0.000288081	70.6553	71.0676	85.356	272.202	111.519	145.807	protein_coding	CCK	cholecystokinin [Source:HGNC Symbol;Acc:HGNC:1569]
ENSG00000156011.18	89.9357	-1.22733	0.241904	-5.07365	3.90253e-07	4.24717e-05	71.6505	47.0707	43.1801	123.821	145.972	107.92	protein_coding	PSD3	pleckstrin and Sec7 domain containing 3 [Source:HGNC Symbol;Acc:HGNC:19093]
ENSG00000141668.10	29.329	-1.23794	0.370778	-3.33876	0.00084153	0.0179699	15.9223	17.5362	19.0796	38.886	48.9595	35.5906	protein_coding	CBLN2	cerebellin 2 precursor [Source:HGNC Symbol;Acc:HGNC:1544]
ENSG00000164294.14	130.443	-1.24489	0.208036	-5.98401	2.17712e-09	5.49427e-07	97.5242	62.761	72.3015	213.873	173.172	163.028	protein_coding	GPX8	glutathione peroxidase 8 (putative) [Source:HGNC Symbol;Acc:HGNC:33100]
ENSG00000005108.17	1307.98	-1.25527	0.145768	-8.61142	7.21605e-18	1.60254e-14	754.32	785.435	777.241	2426.28	1573.05	1531.54	protein_coding	THSD7A	thrombospondin type 1 domain containing 7A [Source:HGNC Symbol;Acc:HGNC:22207]
ENSG00000005001.10	38.0659	-1.26348	0.353869	-3.57048	0.000356326	0.00951118	30.8495	17.5362	19.0796	63.4456	60.7461	36.7387	protein_coding	PRSS22	serine protease 22 [Source:HGNC Symbol;Acc:HGNC:14368]
ENSG00000102886.15	71.7589	-1.27706	0.242941	-5.25665	1.467e-07	2.00357e-05	44.7815	37.8412	43.1801	96.1917	100.639	107.92	protein_coding	GDPD3	glycerophosphodiester phosphodiesterase domain containing 3 [Source:HGNC Symbol;Acc:HGNC:28638]
ENSG00000050165.19	29.6307	-1.28638	0.389129	-3.30579	0.000947075	0.0196935	26.8689	13.8443	11.0461	40.9326	42.6129	42.4791	protein_coding	DKK3	dickkopf WNT signaling pathway inhibitor 3 [Source:HGNC Symbol;Acc:HGNC:2893]
ENSG00000025039.15	146.294	-1.30363	0.208223	-6.26073	3.83185e-10	1.32965e-07	94.5388	76.6053	82.3434	262.992	203.998	157.288	protein_coding	RRAGD	Ras related GTP binding D [Source:HGNC Symbol;Acc:HGNC:19903]
ENSG00000138449.11	1091.41	-1.30375	0.157256	-8.29058	1.12695e-16	1.78766e-13	695.607	589.769	603.517	1853.23	1731.72	1074.61	protein_coding	SLC40A1	solute carrier family 40 member 1 [Source:HGNC Symbol;Acc:HGNC:10909]
ENSG00000116701.16	53.4409	-1.31067	0.287083	-4.56548	4.9836e-06	0.00030915	32.8398	35.0723	24.1005	89.0285	70.7193	68.8851	protein_coding	NCF2	neutrophil cytosolic factor 2 [Source:HGNC Symbol;Acc:HGNC:7661]
ENSG00000104998.4	19.2568	-1.31485	0.449581	-2.92462	0.00344876	0.0483523	10.9466	10.1525	12.0503	25.5829	28.1064	28.7021	protein_coding	IL27RA	interleukin 27 receptor subunit alpha [Source:HGNC Symbol;Acc:HGNC:17290]
ENSG00000204614.9	22.7786	-1.33899	0.453251	-2.95419	0.00313487	0.0451255	12.9369	13.8443	12.0503	47.0725	33.5463	17.2213	protein_coding	TRIM40	tripartite motif containing 40 [Source:HGNC Symbol;Acc:HGNC:18736]
ENSG00000110375.3	29.0402	-1.33928	0.430213	-3.11307	0.00185151	0.0317762	23.8835	18.4591	7.02931	58.329	38.9863	27.554	protein_coding	UPK2	uroplakin 2 [Source:HGNC Symbol;Acc:HGNC:12579]
ENSG00000145703.17	454.365	-1.3495	0.439537	-3.07027	0.00213869	0.0349749	337.354	247.352	183.766	850.376	747.993	359.35	protein_coding	IQGAP2	IQ motif containing GTPase activating protein 2 [Source:HGNC Symbol;Acc:HGNC:6111]
ENSG00000113369.9	284.316	-1.35433	0.175808	-7.70346	1.32429e-14	1.22541e-11	170.17	140.289	169.708	519.844	384.423	321.464	protein_coding	ARRDC3	arrestin domain containing 3 [Source:HGNC Symbol;Acc:HGNC:29263]
ENSG00000166147.15	114.136	-1.39394	0.232123	-6.00519	1.91109e-09	5.05256e-07	75.631	71.0676	42.1759	180.104	184.958	130.882	protein_coding	FBN1	fibrillin 1 [Source:HGNC Symbol;Acc:HGNC:3603]
ENSG00000164342.14	25.6708	-1.39886	0.441752	-3.16662	0.0015422	0.0277097	10.9466	18.4591	13.0544	46.0492	47.1462	18.3693	protein_coding	TLR3	toll like receptor 3 [Source:HGNC Symbol;Acc:HGNC:11849]
ENSG00000177469.13	415.902	-1.40171	0.170597	-8.21652	2.09485e-16	2.90765e-13	253.762	219.663	211.884	799.21	519.515	491.38	protein_coding	CAVIN1	caveolae associated protein 1 [Source:HGNC Symbol;Acc:HGNC:9688]
ENSG00000272398.6	38.7598	-1.41526	0.35377	-4.00051	6.32049e-05	0.00237104	31.8446	18.4591	13.0544	49.1192	53.4928	66.5889	protein_coding	CD24	CD24 molecule [Source:HGNC Symbol;Acc:HGNC:1645]
ENSG00000158825.6	150.278	-1.4153	0.21296	-6.64586	3.01443e-11	1.33889e-08	76.6262	86.7578	82.3434	292.668	174.985	188.286	protein_coding	CDA	cytidine deaminase [Source:HGNC Symbol;Acc:HGNC:1712]
ENSG00000186207.5	155.157	-1.41809	0.18938	-7.48806	6.98975e-14	4.85089e-11	73.6407	105.217	74.3099	243.549	227.571	206.655	protein_coding	LCE5A	late cornified envelope 5A [Source:HGNC Symbol;Acc:HGNC:16614]
ENSG00000137491.15	48.198	-1.42376	0.340849	-4.1771	2.95255e-05	0.00128569	36.8204	24.9198	17.0712	76.7487	88.8525	44.7753	protein_coding	SLCO2B1	solute carrier organic anion transporter family member 2B1 [Source:HGNC Symbol;Acc:HGNC:10962]
ENSG00000179820.16	108.952	-1.44009	0.230384	-6.25083	4.08265e-10	1.37375e-07	51.7476	63.684	60.2513	198.523	118.772	160.732	protein_coding	MYADM	myeloid associated differentiation marker [Source:HGNC Symbol;Acc:HGNC:7544]
ENSG00000130055.14	22.2905	-1.45704	0.439341	-3.31641	0.000911813	0.0192486	12.9369	14.7673	8.0335	35.8161	38.0796	24.1098	protein_coding	GDPD2	glycerophosphodiester phosphodiesterase domain containing 2 [Source:HGNC Symbol;Acc:HGNC:25974]
ENSG00000006659.13	336.579	-1.46552	0.401542	-3.64972	0.000262522	0.00749368	183.107	189.206	164.687	675.388	547.621	259.467	protein_coding	LGALS14	galectin 14 [Source:HGNC Symbol;Acc:HGNC:30054]
ENSG00000130508.11	235.806	-1.46588	0.206673	-7.09277	1.31454e-12	7.70204e-10	144.296	105.217	127.532	325.414	467.835	244.542	protein_coding	PXDN	peroxidasin [Source:HGNC Symbol;Acc:HGNC:14966]
ENSG00000179862.7	49.527	-1.47052	0.293876	-5.00389	5.61855e-07	5.47266e-05	21.8932	27.6887	29.1214	78.7953	66.186	73.4774	protein_coding	CITED4	Cbp/p300 interacting transactivator with Glu/Asp rich carboxy-terminal domain 4 [Source:HGNC Symbol;Acc:HGNC:18696]
ENSG00000166317.12	288.797	-1.5774	0.398253	-3.96081	7.46959e-05	0.00271942	161.214	140.289	133.557	598.64	466.022	233.061	protein_coding	SYNPO2L	synaptopodin 2 like [Source:HGNC Symbol;Acc:HGNC:23532]
ENSG00000268500.7	21.8729	-1.62446	0.4671	-3.47776	0.000505623	0.0123666	17.9126	7.38365	7.02931	35.8161	38.9863	24.1098	protein_coding	SIGLEC5	sialic acid binding Ig like lectin 5 [Source:HGNC Symbol;Acc:HGNC:10874]
ENSG00000159713.11	29.286	-1.62626	0.409201	-3.97424	7.06045e-05	0.00260463	10.9466	13.8443	18.0754	56.2824	27.1997	49.3676	protein_coding	TPPP3	tubulin polymerization promoting protein family member 3 [Source:HGNC Symbol;Acc:HGNC:24162]
ENSG00000149557.14	64.3954	-1.6345	0.330877	-4.93991	7.81576e-07	6.9429e-05	30.8495	28.6116	35.1466	98.2383	144.159	49.3676	protein_coding	FEZ1	fasciculation and elongation protein zeta 1 [Source:HGNC Symbol;Acc:HGNC:3659]
ENSG00000164434.12	795.955	-1.80769	0.374354	-4.82884	1.3733e-06	0.000108922	493.592	292.577	275.147	1292.45	1571.24	850.73	protein_coding	FABP7	fatty acid binding protein 7 [Source:HGNC Symbol;Acc:HGNC:3562]
ENSG00000116183.11	457.274	-1.87953	0.629838	-2.98414	0.00284375	0.0424248	131.359	227.97	226.946	1341.57	389.863	425.939	protein_coding	PAPPA2	pappalysin 2 [Source:HGNC Symbol;Acc:HGNC:14615]
ENSG00000174640.15	78.9401	-1.93355	0.274	-7.05675	1.70444e-12	9.01242e-10	38.8107	28.6116	31.1298	160.661	126.025	88.4025	protein_coding	SLCO2A1	solute carrier organic anion transporter family member 2A1 [Source:HGNC Symbol;Acc:HGNC:10955]
ENSG00000167755.15	23.9566	-1.98724	0.491167	-4.04596	5.21082e-05	0.00201606	9.95145	10.1525	9.03769	28.6528	65.2794	20.6655	protein_coding	KLK6	kallikrein related peptidase 6 [Source:HGNC Symbol;Acc:HGNC:6367]
ENSG00000166033.13	573.514	-2.16508	0.495546	-4.36907	1.24775e-05	0.000650469	137.33	239.969	250.043	1498.13	677.273	638.335	protein_coding	HTRA1	HtrA serine peptidase 1 [Source:HGNC Symbol;Acc:HGNC:9476]
