# Supplementary material for: Fundamental and unique roles of PLAC1 in the regulation of rat and human trophoblast cell development
Source: Development. 2026 May 12;153(9):dev205290. doi: 10.1242/dev.205290 (PMC13245914; doi:10.1242/dev.205290)
Supplement: Table S6. Differentially regulated transcripts identified by RNA-seq analysis in Choriocarcinomaderived BeWo cells following PLAC1 knockdown. [file develop-153-205290-TableS6.xlsx]

## Sheet: Dataset6_BeWo 
Gene	baseMean	log2FoldChange	lfcSE	stat	pvalue	padj	shCTRL_1	shCTRL_2	shCTRL_3	shPLAC1_1	shPLAC1_2	shPLAC1_3	gene_biotype	external_gene_name	description
ENSG00000213714.1	2.95169	4.96175	1.59806	3.10485	0.00190376	0.00475726	10.1597	0.947541	6.60288	0	0	0	protein_coding	FAM209B	family with sequence similarity 209 member B [Source:HGNC Symbol;Acc:HGNC:16101]
ENSG00000234776.5	2.40093	4.6704	1.62684	2.87084	0.00409382	0.00957217	3.04791	8.52787	2.82981	0	0	0	protein_coding	C11orf94	chromosome 11 open reading frame 94 [Source:HGNC Symbol;Acc:HGNC:37213]
ENSG00000095970.17	1.92431	4.35059	1.71402	2.53824	0.0111411	0.0236595	3.04791	1.89508	6.60288	0	0	0	protein_coding	TREM2	triggering receptor expressed on myeloid cells 2 [Source:HGNC Symbol;Acc:HGNC:17761]
ENSG00000136267.14	1.9015	4.33675	1.74041	2.4918	0.0127099	0.0266845	1.01597	3.79016	6.60288	0	0	0	protein_coding	DGKB	diacylglycerol kinase beta [Source:HGNC Symbol;Acc:HGNC:2850]
ENSG00000183644.14	1.62129	4.10015	1.80545	2.27098	0.0231481	0.0457541	4.06388	0.947541	4.71634	0	0	0	protein_coding	HOATZ	HOATZ cilia and flagella associated protein [Source:HGNC Symbol;Acc:HGNC:25061]
ENSG00000231852.9	1.58708	4.07569	1.81178	2.24955	0.0244778	0.0481311	1.01597	3.79016	4.71634	0	0	0	protein_coding	CYP21A2	cytochrome P450 family 21 subfamily A member 2 [Source:HGNC Symbol;Acc:HGNC:2600]
ENSG00000147647.13	1.58708	4.07569	1.81178	2.24955	0.0244778	0.0481311	1.01597	3.79016	4.71634	0	0	0	protein_coding	DPYS	dihydropyrimidinase [Source:HGNC Symbol;Acc:HGNC:3013]
ENSG00000154611.15	3.18196	4.03023	1.64982	2.44283	0.0145724	0.030207	16.2555	0.947541	0.943269	0.945438	0	0	protein_coding	PSMA8	proteasome 20S subunit alpha 8 [Source:HGNC Symbol;Acc:HGNC:22985]
ENSG00000151640.13	2.59504	3.71473	1.62218	2.28996	0.0220235	0.0437932	4.06388	9.47541	0.943269	0	0	1.08767	protein_coding	DPYSL4	dihydropyrimidinase like 4 [Source:HGNC Symbol;Acc:HGNC:3016]
ENSG00000168874.13	3.58339	3.28309	1.37361	2.39013	0.0168426	0.034453	10.1597	3.79016	5.65961	1.89088	0	0	protein_coding	ATOH8	atonal bHLH transcription factor 8 [Source:HGNC Symbol;Acc:HGNC:24126]
ENSG00000157423.18	3.54147	3.21412	1.41222	2.27594	0.0228497	0.0452391	3.04791	13.2656	2.82981	0	2.10556	0	protein_coding	HYDIN	HYDIN axonemal central pair apparatus protein [Source:HGNC Symbol;Acc:HGNC:19368]
ENSG00000118514.14	13.2803	2.93673	0.661382	4.44029	8.98386e-06	3.20914e-05	21.3354	24.6361	24.525	3.78175	1.05278	4.35067	protein_coding	ALDH8A1	aldehyde dehydrogenase 8 family member A1 [Source:HGNC Symbol;Acc:HGNC:15471]
ENSG00000205085.13	56.5722	2.90878	0.330616	8.79808	1.39182e-18	1.65865e-17	123.948	85.2787	90.5538	16.0724	10.5278	13.052	protein_coding	GARIN1A	golgi associated RAB2 interactor 1A [Source:HGNC Symbol;Acc:HGNC:27998]
ENSG00000196990.10	4.0463	2.80581	1.17	2.39813	0.0164789	0.0337801	7.11179	8.52787	5.65961	1.89088	0	1.08767	protein_coding	FAM163B	family with sequence similarity 163 member B [Source:HGNC Symbol;Acc:HGNC:33277]
ENSG00000145247.12	19.9241	2.66394	0.52428	5.08115	3.75162e-07	1.5991e-06	32.511	28.4262	42.4471	7.5635	3.15834	5.43834	protein_coding	OCIAD2	OCIA domain containing 2 [Source:HGNC Symbol;Acc:HGNC:28685]
ENSG00000265972.6	2382.21	2.56551	0.0685619	37.4189	1.92604e-306	9.96916e-303	3767.22	4226.98	4230.56	629.662	693.782	745.053	protein_coding	TXNIP	thioredoxin interacting protein [Source:HGNC Symbol;Acc:HGNC:16952]
ENSG00000077943.8	7.82879	2.44334	0.825925	2.95831	0.00309336	0.00739776	11.1757	13.2656	15.0923	0	5.2639	2.17534	protein_coding	ITGA8	integrin subunit alpha 8 [Source:HGNC Symbol;Acc:HGNC:6144]
ENSG00000135925.9	7.52706	2.39716	0.807044	2.9703	0.00297507	0.00713575	15.2395	13.2656	9.43269	1.89088	3.15834	2.17534	protein_coding	WNT10A	Wnt family member 10A [Source:HGNC Symbol;Acc:HGNC:13829]
ENSG00000137261.15	36.4313	2.38865	0.369851	6.4584	1.05813e-10	6.55921e-10	67.054	58.7475	57.5394	8.50894	13.6861	13.052	protein_coding	KIAA0319	KIAA0319 [Source:HGNC Symbol;Acc:HGNC:21580]
ENSG00000167600.14	189.749	2.36838	0.17021	13.9145	5.17268e-44	2.5338e-42	292.599	348.695	313.165	71.8533	61.0612	51.1204	protein_coding	CYP2S1	cytochrome P450 family 2 subfamily S member 1 [Source:HGNC Symbol;Acc:HGNC:15654]
ENSG00000127325.19	5.07015	2.31282	1.01072	2.2883	0.0221202	0.0439405	11.1757	10.4229	3.77307	1.89088	3.15834	0	protein_coding	BEST3	bestrophin 3 [Source:HGNC Symbol;Acc:HGNC:17105]
ENSG00000163499.12	109.797	2.31115	0.211353	10.935	7.84028e-28	1.70989e-26	179.827	179.085	189.597	40.6538	32.6362	36.9807	protein_coding	CRYBA2	crystallin beta A2 [Source:HGNC Symbol;Acc:HGNC:2395]
ENSG00000284820.1	5.96239	2.30614	0.923195	2.498	0.0124895	0.0262538	8.12776	14.2131	7.54615	3.78175	2.10556	0	protein_coding		novel protein
ENSG00000062096.15	6.99376	2.30312	0.844702	2.72655	0.00639997	0.0143694	14.2236	10.4229	10.376	3.78175	3.15834	0	protein_coding	ARSF	arylsulfatase F [Source:HGNC Symbol;Acc:HGNC:721]
ENSG00000123901.9	6.82342	2.23838	0.829888	2.6972	0.00699243	0.0155467	10.1597	10.4229	13.2058	2.83631	1.05278	3.263	protein_coding	GPR83	G protein-coupled receptor 83 [Source:HGNC Symbol;Acc:HGNC:4523]
ENSG00000187848.15	56.1711	2.2098	0.313064	7.05861	1.68176e-12	1.23823e-11	89.4053	102.334	85.8374	29.3086	9.47502	20.6657	protein_coding	P2RX2	purinergic receptor P2X 2 [Source:HGNC Symbol;Acc:HGNC:15459]
ENSG00000145703.17	122.237	2.18919	0.199624	10.9665	5.53523e-28	1.2209e-26	183.891	202.774	215.065	48.2173	41.0584	42.4191	protein_coding	IQGAP2	IQ motif containing GTPase activating protein 2 [Source:HGNC Symbol;Acc:HGNC:6111]
ENSG00000120262.10	15.7913	2.1658	0.562787	3.84834	0.000118921	0.000361301	28.4472	32.2164	16.9788	8.50894	3.15834	5.43834	protein_coding	CCDC170	coiled-coil domain containing 170 [Source:HGNC Symbol;Acc:HGNC:21177]
ENSG00000272573.6	6.45585	2.13399	0.900111	2.37081	0.0177492	0.0360793	19.3034	3.79016	8.48942	2.83631	1.05278	3.263	protein_coding	MUSTN1	musculoskeletal, embryonic nuclear protein 1 [Source:HGNC Symbol;Acc:HGNC:22144]
ENSG00000184659.6	6.48704	2.1256	0.865926	2.45471	0.0141	0.0293059	5.07985	14.2131	12.2625	0.945438	3.15834	3.263	protein_coding	FOXD4L4	forkhead box D4 like 4 [Source:HGNC Symbol;Acc:HGNC:23762]
ENSG00000182308.7	43.6466	2.10892	0.328239	6.42495	1.31916e-10	8.07092e-10	79.2456	72.9606	60.3692	15.127	18.95	15.2274	protein_coding	DCAF4L1	DDB1 and CUL4 associated factor 4 like 1 [Source:HGNC Symbol;Acc:HGNC:27723]
ENSG00000161973.11	80.5968	2.10449	0.239714	8.77916	1.64705e-18	1.94342e-17	136.14	135.498	120.738	30.254	31.5834	29.367	protein_coding	CCDC42	coiled-coil domain containing 42 [Source:HGNC Symbol;Acc:HGNC:26528]
ENSG00000121068.14	247.296	2.05467	0.143238	14.3445	1.15402e-46	6.2221e-45	395.212	385.649	415.981	112.507	86.328	88.1011	protein_coding	TBX2	T-box transcription factor 2 [Source:HGNC Symbol;Acc:HGNC:11597]
ENSG00000277957.1	10.3879	2.0504	0.669231	3.06381	0.00218535	0.0053932	17.2715	19.8984	13.2058	6.61807	3.15834	2.17534	protein_coding	SENP3-EIF4A1	SENP3-EIF4A1 readthrough (NMD candidate) [Source:HGNC Symbol;Acc:HGNC:49182]
ENSG00000171757.17	6.09723	2.03358	0.885963	2.29534	0.0217139	0.0432552	15.2395	9.47541	4.71634	2.83631	1.05278	3.263	protein_coding	LRRC34	leucine rich repeat containing 34 [Source:HGNC Symbol;Acc:HGNC:28408]
ENSG00000274386.6	69.386	2.02088	0.260438	7.75954	8.52402e-15	7.63328e-14	109.725	99.4918	124.511	22.6905	30.5306	29.367	protein_coding	TMEM269	transmembrane protein 269 [Source:HGNC Symbol;Acc:HGNC:52381]
ENSG00000115596.4	1154.54	1.99316	0.0780651	25.532	8.69169e-144	7.49803e-141	1731.21	1985.1	1821.45	496.355	455.854	437.243	protein_coding	WNT6	Wnt family member 6 [Source:HGNC Symbol;Acc:HGNC:12785]
ENSG00000084710.14	1808.12	1.97839	0.154062	12.8415	9.59989e-38	3.52405e-36	3065.18	2897.58	2691.15	869.803	615.876	709.16	protein_coding	EFR3B	EFR3 homolog B [Source:HGNC Symbol;Acc:HGNC:29155]
ENSG00000129988.6	6.93192	1.97768	0.834661	2.36945	0.0178148	0.0361888	12.1916	11.3705	9.43269	0	3.15834	5.43834	protein_coding	LBP	lipopolysaccharide binding protein [Source:HGNC Symbol;Acc:HGNC:6517]
ENSG00000121210.16	33.8492	1.96495	0.396382	4.95721	7.15123e-07	2.94391e-06	35.5589	60.6426	65.0855	8.50894	12.6334	20.6657	protein_coding	TMEM131L	transmembrane 131 like [Source:HGNC Symbol;Acc:HGNC:29146]
ENSG00000146094.16	325.45	1.95439	0.133346	14.6565	1.22447e-48	7.17495e-47	549.64	524.937	479.18	162.615	122.122	114.205	protein_coding	DOK3	docking protein 3 [Source:HGNC Symbol;Acc:HGNC:24583]
ENSG00000162383.13	52.2184	1.92067	0.29648	6.47825	9.2795e-11	5.80782e-10	86.3574	72.9606	88.6672	22.6905	26.3195	16.315	protein_coding	SLC1A7	solute carrier family 1 member 7 [Source:HGNC Symbol;Acc:HGNC:10945]
ENSG00000156453.14	19.6137	1.91046	0.485511	3.93496	8.32117e-05	0.000258577	30.4791	25.5836	36.7875	5.67263	12.6334	6.52601	protein_coding	PCDH1	protocadherin 1 [Source:HGNC Symbol;Acc:HGNC:8655]
ENSG00000142627.13	402.833	1.88753	0.112602	16.7627	4.57034e-63	4.38075e-61	631.933	663.278	608.408	190.033	154.759	168.589	protein_coding	EPHA2	EPH receptor A2 [Source:HGNC Symbol;Acc:HGNC:3386]
ENSG00000188613.7	83.0273	1.84192	0.232556	7.92033	2.36874e-15	2.23869e-14	137.156	123.18	129.228	34.9812	43.164	30.4547	protein_coding	NANOS1	nanos C2HC-type zinc finger 1 [Source:HGNC Symbol;Acc:HGNC:23044]
ENSG00000127588.5	22.5203	1.83494	0.439628	4.17385	2.99492e-05	9.94336e-05	37.5909	36.9541	31.1279	12.2907	7.36946	9.78901	protein_coding	GNG13	G protein subunit gamma 13 [Source:HGNC Symbol;Acc:HGNC:14131]
ENSG00000129646.16	110.456	1.83412	0.207766	8.82781	1.06746e-18	1.27996e-17	175.763	188.561	152.81	41.5993	45.2695	58.7341	protein_coding	QRICH2	glutamine rich 2 [Source:HGNC Symbol;Acc:HGNC:25326]
ENSG00000204839.9	231.815	1.82885	0.150823	12.1258	7.70724e-34	2.29268e-32	372.861	360.065	353.726	127.634	86.328	90.2765	protein_coding	MROH6	maestro heat like repeat family member 6 [Source:HGNC Symbol;Acc:HGNC:27814]
ENSG00000151715.8	157.709	1.82736	0.187581	9.74174	2.00096e-22	3.20649e-21	247.897	235.938	255.626	94.5438	58.9557	53.2957	protein_coding	TMEM45B	transmembrane protein 45B [Source:HGNC Symbol;Acc:HGNC:25194]
ENSG00000125148.7	1465.44	1.81082	0.0648748	27.9125	1.88363e-171	2.659e-168	2273.74	2299.68	2269.5	672.206	605.348	672.179	protein_coding	MT2A	metallothionein 2A [Source:HGNC Symbol;Acc:HGNC:7406]
ENSG00000081985.14	11.4765	1.80666	0.639557	2.82487	0.00473005	0.0109265	23.3673	19.8984	10.376	5.67263	7.36946	2.17534	protein_coding	IL12RB2	interleukin 12 receptor subunit beta 2 [Source:HGNC Symbol;Acc:HGNC:5972]
ENSG00000150556.17	46.6822	1.77451	0.328886	5.3955	6.83333e-08	3.15235e-07	87.3734	77.6983	51.8798	25.5268	13.6861	23.9287	protein_coding	LYPD6B	LY6/PLAUR domain containing 6B [Source:HGNC Symbol;Acc:HGNC:27018]
ENSG00000258311.5	25.0119	1.7672	0.428942	4.11991	3.79027e-05	0.000124063	48.7665	31.2688	35.8442	9.45438	8.42224	16.315	protein_coding		novel protein
ENSG00000197616.13	1440.73	1.76482	0.0653184	27.0187	8.92359e-161	1.06589e-157	2176.21	2328.11	2174.23	643.843	674.832	647.163	protein_coding	MYH6	myosin heavy chain 6 [Source:HGNC Symbol;Acc:HGNC:7576]
ENSG00000184709.7	9.60118	1.75104	0.693885	2.52353	0.0116182	0.0245853	14.2236	19.8984	10.376	6.61807	1.05278	5.43834	protein_coding	LRRC26	leucine rich repeat containing 26 [Source:HGNC Symbol;Acc:HGNC:31409]
ENSG00000166823.6	39.9436	1.73991	0.329629	5.2784	1.30318e-07	5.82494e-07	56.8943	59.6951	67.9153	18.9088	22.1084	14.1397	protein_coding	MESP1	mesoderm posterior bHLH transcription factor 1 [Source:HGNC Symbol;Acc:HGNC:29658]
ENSG00000175093.5	143.691	1.72474	0.17534	9.83659	7.83172e-23	1.29373e-21	226.561	219.829	216.009	74.6896	66.3251	58.7341	protein_coding	SPSB4	splA/ryanodine receptor domain and SOCS box containing 4 [Source:HGNC Symbol;Acc:HGNC:30630]
ENSG00000198959.12	5031.45	1.70787	0.0608381	28.0724	2.1287e-173	3.67272e-170	7385.08	7800.15	7931.95	2638.72	2216.1	2216.67	protein_coding	TGM2	transglutaminase 2 [Source:HGNC Symbol;Acc:HGNC:11778]
ENSG00000007237.19	12.5715	1.70538	0.628359	2.71401	0.00664735	0.0148732	26.4152	14.2131	16.9788	1.89088	11.5806	4.35067	protein_coding	GAS7	growth arrest specific 7 [Source:HGNC Symbol;Acc:HGNC:4169]
ENSG00000128567.17	2089.12	1.70058	0.131711	12.9115	3.87904e-38	1.441e-36	3376.07	3233.01	2977.9	1143.98	939.08	864.696	protein_coding	PODXL	podocalyxin like [Source:HGNC Symbol;Acc:HGNC:9171]
ENSG00000286025.2	9.4387	1.68904	0.708455	2.38411	0.0171204	0.0349658	8.12776	22.741	12.2625	3.78175	2.10556	7.61368	protein_coding	FAM246C	family with sequence similarity 246 member C (gene/pseudogene) [Source:HGNC Symbol;Acc:HGNC:54842]
ENSG00000158055.17	1511	1.68409	0.0790264	21.3104	9.08876e-101	2.76726e-98	2452.55	2226.72	2237.43	809.295	623.246	716.773	protein_coding	GRHL3	grainyhead like transcription factor 3 [Source:HGNC Symbol;Acc:HGNC:25839]
ENSG00000273802.3	8.57289	1.67376	0.719178	2.32732	0.0199481	0.0400251	20.3194	11.3705	7.54615	4.72719	4.21112	3.263	protein_coding	H2BC8	H2B clustered histone 8 [Source:HGNC Symbol;Acc:HGNC:4746]
ENSG00000161544.10	329.695	1.67128	0.123973	13.481	2.02333e-41	8.67909e-40	443.979	521.147	540.493	165.452	152.653	154.449	protein_coding	CYGB	cytoglobin [Source:HGNC Symbol;Acc:HGNC:16505]
ENSG00000115828.17	19.6774	1.6582	0.467431	3.54748	0.000388931	0.00109309	27.4312	35.059	27.3548	13.2361	7.36946	7.61368	protein_coding	QPCT	glutaminyl-peptide cyclotransferase [Source:HGNC Symbol;Acc:HGNC:9753]
ENSG00000132972.19	52.3186	1.64618	0.335941	4.90023	9.57262e-07	3.87496e-06	82.2936	82.436	73.5749	37.8175	8.42224	29.367	protein_coding	RNF17	ring finger protein 17 [Source:HGNC Symbol;Acc:HGNC:10060]
ENSG00000116133.13	830.069	1.6312	0.0954624	17.0874	1.84273e-65	1.98708e-63	1193.76	1313.29	1260.21	482.173	358.998	371.982	protein_coding	DHCR24	24-dehydrocholesterol reductase [Source:HGNC Symbol;Acc:HGNC:2859]
ENSG00000188385.13	50.2573	1.618	0.297888	5.43155	5.58661e-08	2.60273e-07	87.3734	80.5409	59.4259	21.7451	25.2667	27.1917	protein_coding	JAKMIP3	Janus kinase and microtubule interacting protein 3 [Source:HGNC Symbol;Acc:HGNC:23523]
ENSG00000130164.14	1494.08	1.60546	0.0686112	23.3994	4.33518e-121	1.86991e-118	2122.36	2410.54	2214.79	768.641	707.468	740.702	protein_coding	LDLR	low density lipoprotein receptor [Source:HGNC Symbol;Acc:HGNC:6547]
ENSG00000187068.3	19.8064	1.60471	0.466654	3.43876	0.000584394	0.00159313	24.3833	29.3738	35.8442	13.2361	9.47502	6.52601	protein_coding	C3orf70	chromosome 3 open reading frame 70 [Source:HGNC Symbol;Acc:HGNC:33731]
ENSG00000134853.12	12.1466	1.60161	0.616072	2.59971	0.00933017	0.0201528	16.2555	24.6361	14.149	10.3998	5.2639	2.17534	protein_coding	PDGFRA	platelet derived growth factor receptor alpha [Source:HGNC Symbol;Acc:HGNC:8803]
ENSG00000165905.18	1707.79	1.57611	0.0650124	24.2433	7.7856e-130	4.16878e-127	2532.81	2679.64	2462.87	918.966	845.382	807.05	protein_coding	LARGE2	LARGE xylosyl- and glucuronyltransferase 2 [Source:HGNC Symbol;Acc:HGNC:16522]
ENSG00000288675.1	33.3257	1.56781	0.353616	4.43364	9.26544e-06	3.30516e-05	54.8624	51.1672	43.3904	14.1816	18.95	17.4027	protein_coding	PANO1	proapoptotic nucleolar protein 1 [Source:HGNC Symbol;Acc:HGNC:51237]
ENSG00000007171.19	71.9672	1.56132	0.259522	6.01612	1.78645e-09	9.81947e-09	135.124	102.334	84.8942	30.254	38.9529	40.2437	protein_coding	NOS2	nitric oxide synthase 2 [Source:HGNC Symbol;Acc:HGNC:7873]
ENSG00000277161.2	800.747	1.5438	0.0786945	19.6177	1.09262e-85	2.17515e-83	1193.76	1169.27	1214.93	415.993	420.059	390.473	protein_coding	PIGW	phosphatidylinositol glycan anchor biosynthesis class W [Source:HGNC Symbol;Acc:HGNC:23213]
ENSG00000124107.5	49.611	1.54074	0.292842	5.26135	1.43005e-07	6.36817e-07	69.0859	74.8557	77.348	22.6905	21.0556	32.63	protein_coding	SLPI	secretory leukocyte peptidase inhibitor [Source:HGNC Symbol;Acc:HGNC:11092]
ENSG00000165072.10	535.951	1.53107	0.106295	14.404	4.88543e-47	2.6806e-45	760.961	810.147	818.757	310.104	224.242	291.495	protein_coding	MAMDC2	MAM domain containing 2 [Source:HGNC Symbol;Acc:HGNC:23673]
ENSG00000150672.19	153.699	1.52998	0.172959	8.84591	9.07841e-19	1.09875e-17	201.162	224.567	259.399	84.144	78.9585	73.9614	protein_coding	DLG2	discs large MAGUK scaffold protein 2 [Source:HGNC Symbol;Acc:HGNC:2901]
ENSG00000123843.13	34.9372	1.52038	0.372535	4.08116	4.48107e-05	0.000145053	31.4951	70.118	53.7663	18.9088	16.8445	18.4904	protein_coding	C4BPB	complement component 4 binding protein beta [Source:HGNC Symbol;Acc:HGNC:1328]
ENSG00000172322.14	14.3836	1.51175	0.53379	2.83212	0.00462409	0.0107025	23.3673	17.0557	23.5817	9.45438	6.31668	6.52601	protein_coding	CLEC12A	C-type lectin domain family 12 member A [Source:HGNC Symbol;Acc:HGNC:31713]
ENSG00000103184.12	17.1381	1.51012	0.51198	2.94956	0.00318222	0.00759507	34.543	20.8459	20.7519	7.5635	13.6861	5.43834	protein_coding	SEC14L5	SEC14 like lipid binding 5 [Source:HGNC Symbol;Acc:HGNC:29032]
ENSG00000185972.6	146.212	1.5097	0.184357	8.189	2.63406e-16	2.67331e-15	197.098	204.669	247.136	66.1807	94.7502	67.4354	protein_coding	CCIN	calicin [Source:HGNC Symbol;Acc:HGNC:1568]
ENSG00000113494.17	29.8674	1.50745	0.391148	3.85393	0.000116239	0.000353706	39.6228	39.7967	52.823	10.3998	12.6334	23.9287	protein_coding	PRLR	prolactin receptor [Source:HGNC Symbol;Acc:HGNC:9446]
ENSG00000128656.15	94.0796	1.49967	0.219061	6.84588	7.60092e-12	5.27142e-11	132.076	149.711	135.831	62.3989	44.2168	40.2437	protein_coding	CHN1	chimerin 1 [Source:HGNC Symbol;Acc:HGNC:1943]
ENSG00000159261.12	10.4551	1.49213	0.624244	2.3903	0.0168345	0.0344454	12.1916	14.2131	19.8086	4.72719	5.2639	6.52601	protein_coding	CLDN14	claudin 14 [Source:HGNC Symbol;Acc:HGNC:2035]
ENSG00000173572.12	23.7214	1.48948	0.434845	3.42531	0.000614089	0.00166706	31.4951	37.9016	35.8442	17.9633	13.6861	5.43834	protein_coding	NLRP13	NLR family pyrin domain containing 13 [Source:HGNC Symbol;Acc:HGNC:22937]
ENSG00000172817.4	49.4369	1.47386	0.290413	5.07505	3.87401e-07	1.649e-06	67.054	71.0655	80.1778	31.1995	22.1084	25.0164	protein_coding	CYP7B1	cytochrome P450 family 7 subfamily B member 1 [Source:HGNC Symbol;Acc:HGNC:2652]
ENSG00000049130.16	20.9035	1.47109	0.466892	3.15081	0.00162817	0.00411227	24.3833	31.2688	36.7875	17.9633	6.31668	8.70134	protein_coding	KITLG	KIT ligand [Source:HGNC Symbol;Acc:HGNC:6343]
ENSG00000088836.14	496.87	1.4676	0.100299	14.6322	1.74997e-48	1.01773e-46	753.85	724.869	711.224	277.959	231.612	281.706	protein_coding	SLC4A11	solute carrier family 4 member 11 [Source:HGNC Symbol;Acc:HGNC:16438]
ENSG00000101230.6	46.6343	1.46072	0.296708	4.92308	8.51906e-07	3.46747e-06	72.1339	67.2754	66.0288	27.4177	27.3723	19.578	protein_coding	ISM1	isthmin 1 [Source:HGNC Symbol;Acc:HGNC:16213]
ENSG00000149300.10	10.7958	1.45325	0.612037	2.37445	0.017575	0.0357621	17.2715	15.1606	15.0923	6.61807	7.36946	3.263	protein_coding	C11orf52	chromosome 11 open reading frame 52 [Source:HGNC Symbol;Acc:HGNC:30531]
ENSG00000137491.15	15.2711	1.44847	0.523654	2.76608	0.00567342	0.0128853	27.4312	15.1606	24.525	8.50894	9.47502	6.52601	protein_coding	SLCO2B1	solute carrier organic anion transporter family member 2B1 [Source:HGNC Symbol;Acc:HGNC:10962]
ENSG00000158050.5	75.2607	1.44787	0.271	5.3427	9.15744e-08	4.16023e-07	98.5491	126.023	106.589	61.4535	26.3195	32.63	protein_coding	DUSP2	dual specificity phosphatase 2 [Source:HGNC Symbol;Acc:HGNC:3068]
ENSG00000261587.3	11.8336	1.4436	0.612235	2.35792	0.0183775	0.0371958	15.2395	18.9508	17.9221	11.3453	2.10556	5.43834	protein_coding	TMEM249	transmembrane protein 249 [Source:HGNC Symbol;Acc:HGNC:44155]
ENSG00000184012.14	48.3571	1.44288	0.313457	4.60312	4.16215e-06	1.55025e-05	80.2616	71.0655	61.3125	37.8175	16.8445	22.841	protein_coding	TMPRSS2	transmembrane serine protease 2 [Source:HGNC Symbol;Acc:HGNC:11876]
ENSG00000198569.10	46.0708	1.44261	0.300311	4.80374	1.55729e-06	6.14528e-06	69.0859	65.3803	67.9153	31.1995	20.0028	22.841	protein_coding	SLC34A3	solute carrier family 34 member 3 [Source:HGNC Symbol;Acc:HGNC:20305]
ENSG00000177614.11	73.4991	1.43423	0.239617	5.9855	2.15731e-09	1.17746e-08	114.805	94.7541	112.249	38.763	34.7417	45.6821	protein_coding	PGBD5	piggyBac transposable element derived 5 [Source:HGNC Symbol;Acc:HGNC:19405]
ENSG00000095637.23	353.637	1.4327	0.125054	11.4566	2.17786e-30	5.45448e-29	520.177	523.99	505.592	232.578	160.023	179.465	protein_coding	SORBS1	sorbin and SH3 domain containing 1 [Source:HGNC Symbol;Acc:HGNC:14565]
ENSG00000179023.9	65.5786	1.43195	0.248644	5.75903	8.45971e-09	4.30414e-08	91.4373	103.282	92.4403	37.8175	33.689	34.8054	protein_coding	KLHDC7A	kelch domain containing 7A [Source:HGNC Symbol;Acc:HGNC:26791]
ENSG00000163491.17	14.5031	1.4235	0.5538	2.57042	0.0101574	0.0217311	28.4472	15.1606	19.8086	6.61807	12.6334	4.35067	protein_coding	NEK10	NIMA related kinase 10 [Source:HGNC Symbol;Acc:HGNC:18592]
ENSG00000179046.9	403.733	1.41463	0.115497	12.2482	1.71692e-34	5.28976e-33	597.39	587.475	578.224	260.941	188.448	209.92	protein_coding	TRIML2	tripartite motif family like 2 [Source:HGNC Symbol;Acc:HGNC:26378]
ENSG00000113578.18	13.7049	1.4098	0.54341	2.59436	0.00947672	0.0204296	16.2555	23.6885	19.8086	7.5635	9.47502	5.43834	protein_coding	FGF1	fibroblast growth factor 1 [Source:HGNC Symbol;Acc:HGNC:3665]
ENSG00000183914.15	2460.94	1.40781	0.211507	6.6561	2.81196e-11	1.85568e-10	3594.5	3523.9	3606.12	1673.43	989.613	1378.08	protein_coding	DNAH2	dynein axonemal heavy chain 2 [Source:HGNC Symbol;Acc:HGNC:2948]
ENSG00000107551.21	361.529	1.40692	0.10991	12.8006	1.62651e-37	5.87361e-36	529.32	510.724	534.833	190.033	207.398	196.868	protein_coding	RASSF4	Ras association domain family member 4 [Source:HGNC Symbol;Acc:HGNC:20793]
ENSG00000136717.15	1271.39	1.40602	0.153204	9.17746	4.41398e-20	5.90865e-19	1894.78	1875.18	1769.57	843.331	621.14	624.321	protein_coding	BIN1	bridging integrator 1 [Source:HGNC Symbol;Acc:HGNC:1052]
ENSG00000165507.9	243.073	1.38534	0.166521	8.31931	8.84779e-17	9.31447e-16	324.094	377.121	352.782	104.944	185.289	114.205	protein_coding	DEPP1	DEPP1 autophagy regulator [Source:HGNC Symbol;Acc:HGNC:23355]
ENSG00000145040.4	12.1729	1.37961	0.610238	2.26077	0.0237732	0.0468941	27.4312	11.3705	14.149	9.45438	7.36946	3.263	protein_coding	UCN2	urocortin 2 [Source:HGNC Symbol;Acc:HGNC:18414]
ENSG00000113196.3	1407.28	1.36872	0.0752115	18.1983	5.32804e-74	7.38695e-72	1966.92	2093.12	2028.97	864.13	807.482	683.056	protein_coding	HAND1	heart and neural crest derivatives expressed 1 [Source:HGNC Symbol;Acc:HGNC:4807]
ENSG00000143816.8	792.69	1.36789	0.0804524	17.0025	7.87428e-65	8.15146e-63	1139.92	1178.74	1110.23	470.828	413.742	442.681	protein_coding	WNT9A	Wnt family member 9A [Source:HGNC Symbol;Acc:HGNC:12778]
ENSG00000169594.14	77.2293	1.36688	0.249564	5.47705	4.32471e-08	2.03497e-07	108.709	122.233	102.816	35.9266	61.0612	32.63	protein_coding	BNC1	basonuclin 1 [Source:HGNC Symbol;Acc:HGNC:1081]
ENSG00000138100.14	12.7903	1.36561	0.568356	2.40273	0.016273	0.0333889	21.3354	13.2656	20.7519	7.5635	9.47502	4.35067	protein_coding	TRIM54	tripartite motif containing 54 [Source:HGNC Symbol;Acc:HGNC:16008]
ENSG00000109667.12	14.0093	1.36134	0.546882	2.48927	0.0128007	0.0268534	13.2076	18.9508	28.2981	7.5635	8.42224	7.61368	protein_coding	SLC2A9	solute carrier family 2 member 9 [Source:HGNC Symbol;Acc:HGNC:13446]
ENSG00000078237.7	325.199	1.35383	0.120651	11.221	3.21461e-29	7.55166e-28	442.963	490.826	468.804	193.815	157.917	196.868	protein_coding	TIGAR	TP53 induced glycolysis regulatory phosphatase [Source:HGNC Symbol;Acc:HGNC:1185]
ENSG00000259529.2	30.2862	1.34633	0.393493	3.42148	0.000622807	0.00168925	38.6069	60.6426	31.1279	15.127	23.1612	13.052	protein_coding		novel transcript
ENSG00000118257.17	60.1383	1.34277	0.259749	5.16949	2.34734e-07	1.0243e-06	81.2776	89.0688	88.6672	39.7084	29.4778	32.63	protein_coding	NRP2	neuropilin 2 [Source:HGNC Symbol;Acc:HGNC:8005]
ENSG00000081059.20	792.237	1.33349	0.0926009	14.4004	5.14098e-47	2.81089e-45	1158.21	1217.59	1029.11	503.918	442.168	402.437	protein_coding	TCF7	transcription factor 7 [Source:HGNC Symbol;Acc:HGNC:11639]
ENSG00000165757.9	1571.37	1.33246	0.061083	21.8139	1.71247e-105	5.65772e-103	2234.12	2257.99	2257.24	909.511	926.446	842.943	protein_coding	JCAD	junctional cadherin 5 associated [Source:HGNC Symbol;Acc:HGNC:29283]
ENSG00000147813.16	124.61	1.33177	0.19295	6.90216	5.12175e-12	3.60682e-11	164.587	196.141	173.561	54.8354	73.6946	84.8381	protein_coding	NAPRT	nicotinate phosphoribosyltransferase [Source:HGNC Symbol;Acc:HGNC:30450]
ENSG00000077616.11	154.56	1.33027	0.165492	8.03826	9.11222e-16	8.85448e-15	240.785	220.777	201.859	84.144	88.4335	91.3641	protein_coding	NAALAD2	N-acetylated alpha-linked acidic dipeptidase 2 [Source:HGNC Symbol;Acc:HGNC:14526]
ENSG00000135127.12	1288.2	1.32651	0.0768834	17.2536	1.05175e-66	1.19209e-64	1923.23	1883.71	1721.47	821.586	687.465	691.757	protein_coding	BICDL1	BICD family like cargo adaptor 1 [Source:HGNC Symbol;Acc:HGNC:28095]
ENSG00000145975.15	18.2677	1.31369	0.483056	2.71954	0.00653732	0.0146481	25.3992	24.6361	28.2981	13.2361	13.6861	4.35067	protein_coding	FAM217A	family with sequence similarity 217 member A [Source:HGNC Symbol;Acc:HGNC:21362]
ENSG00000135437.10	18.6626	1.31301	0.488407	2.68835	0.00718054	0.0159126	31.4951	22.741	25.4683	5.67263	17.8973	8.70134	protein_coding	RDH5	retinol dehydrogenase 5 [Source:HGNC Symbol;Acc:HGNC:9940]
ENSG00000100678.20	28.7585	1.30192	0.375929	3.4632	0.000533795	0.00146393	42.6707	36.9541	43.3904	21.7451	14.7389	13.052	protein_coding	SLC8A3	solute carrier family 8 member A3 [Source:HGNC Symbol;Acc:HGNC:11070]
ENSG00000111846.20	615.521	1.29751	0.0865459	14.9921	8.26935e-51	5.26256e-49	883.894	848.049	893.275	353.594	369.526	344.791	protein_coding	GCNT2	glucosaminyl (N-acetyl) transferase 2 (I blood group) [Source:HGNC Symbol;Acc:HGNC:4204]
ENSG00000162878.13	27.5065	1.29452	0.384783	3.36428	0.00076744	0.00204968	44.7027	36.9541	35.8442	20.7996	13.6861	13.052	protein_coding	PKDCC	protein kinase domain containing, cytoplasmic [Source:HGNC Symbol;Acc:HGNC:25123]
ENSG00000170965.10	35.1536	1.29253	0.357533	3.61512	0.000300203	0.000857849	55.8783	54.0098	39.6173	12.2907	27.3723	21.7534	protein_coding	PLAC1	placenta enriched 1 [Source:HGNC Symbol;Acc:HGNC:9044]
ENSG00000161509.14	278.69	1.29146	0.127141	10.1577	3.06108e-24	5.49508e-23	433.819	390.387	363.158	160.724	166.339	157.712	protein_coding	GRIN2C	glutamate ionotropic receptor NMDA type subunit 2C [Source:HGNC Symbol;Acc:HGNC:4587]
ENSG00000163082.10	49.9529	1.28658	0.280523	4.58634	4.51083e-06	1.6717e-05	65.0221	74.8557	72.6317	28.3631	29.4778	29.367	protein_coding	SGPP2	sphingosine-1-phosphate phosphatase 2 [Source:HGNC Symbol;Acc:HGNC:19953]
ENSG00000111344.12	17.6015	1.28558	0.487004	2.63977	0.00829626	0.0181596	31.4951	17.0557	26.4115	10.3998	12.6334	7.61368	protein_coding	RASAL1	RAS protein activator like 1 [Source:HGNC Symbol;Acc:HGNC:9873]
ENSG00000167800.10	33.0831	1.28027	0.360925	3.54719	0.000389364	0.00109411	46.7346	52.1147	41.5038	15.127	14.7389	28.2794	protein_coding	TBX10	T-box transcription factor 10 [Source:HGNC Symbol;Acc:HGNC:11593]
ENSG00000160505.16	18.7018	1.27596	0.454548	2.8071	0.00499894	0.0114879	27.4312	25.5836	26.4115	11.3453	9.47502	11.9643	protein_coding	NLRP4	NLR family pyrin domain containing 4 [Source:HGNC Symbol;Acc:HGNC:22943]
ENSG00000212123.4	93.8034	1.27498	0.213257	5.97861	2.25056e-09	1.22448e-08	112.773	147.816	137.717	59.5626	49.4807	55.4711	protein_coding	PRR22	proline rich 22 [Source:HGNC Symbol;Acc:HGNC:28354]
ENSG00000110104.13	1601.72	1.27413	0.0658971	19.3351	2.7217e-83	5.15397e-81	2280.85	2267.46	2253.47	1025.8	916.971	865.784	protein_coding	CCDC86	coiled-coil domain containing 86 [Source:HGNC Symbol;Acc:HGNC:28359]
ENSG00000248329.6	97.4021	1.27342	0.212625	5.98901	2.11116e-09	1.15349e-08	134.108	123.18	155.639	48.2173	54.7446	68.5231	protein_coding	APELA	apelin receptor early endogenous ligand [Source:HGNC Symbol;Acc:HGNC:48925]
ENSG00000185674.10	20.3412	1.2732	0.441206	2.88574	0.00390497	0.00916374	33.527	24.6361	28.2981	14.1816	10.5278	10.8767	protein_coding	LYG2	lysozyme g2 [Source:HGNC Symbol;Acc:HGNC:29615]
ENSG00000233198.4	18.1352	1.26594	0.497923	2.54244	0.0110082	0.0233997	30.4791	21.7934	24.525	10.3998	4.21112	17.4027	protein_coding	RNF224	ring finger protein 224 [Source:HGNC Symbol;Acc:HGNC:41912]
ENSG00000203663.4	17.1766	1.26365	0.517312	2.44272	0.0145772	0.0302129	22.3513	28.4262	21.6952	4.72719	7.36946	18.4904	protein_coding	OR2L2	olfactory receptor family 2 subfamily L member 2 [Source:HGNC Symbol;Acc:HGNC:8266]
ENSG00000187634.13	44.1034	1.2631	0.301622	4.18768	2.81821e-05	9.39809e-05	62.9901	63.4852	60.3692	25.5268	31.5834	20.6657	protein_coding	SAMD11	sterile alpha motif domain containing 11 [Source:HGNC Symbol;Acc:HGNC:28706]
ENSG00000128805.15	54.0735	1.259	0.275377	4.57192	4.8327e-06	1.78332e-05	65.0221	79.5934	83.9509	28.3631	30.5306	36.9807	protein_coding	ARHGAP22	Rho GTPase activating protein 22 [Source:HGNC Symbol;Acc:HGNC:30320]
ENSG00000236543.3	162.141	1.2586	0.180146	6.98655	2.81727e-12	2.02873e-11	224.529	256.783	205.633	121.962	74.7474	89.1888	protein_coding		novel beta-lactoglobulin-like protein
ENSG00000067842.19	17.0262	1.258	0.514388	2.44563	0.01446	0.029986	27.4312	26.5311	17.9221	4.72719	16.8445	8.70134	protein_coding	ATP2B3	ATPase plasma membrane Ca2+ transporting 3 [Source:HGNC Symbol;Acc:HGNC:816]
ENSG00000186088.16	30.7388	1.256	0.362536	3.46449	0.000531234	0.00145768	47.7506	36.0065	46.2202	17.9633	14.7389	21.7534	protein_coding	GSAP	gamma-secretase activating protein [Source:HGNC Symbol;Acc:HGNC:28042]
ENSG00000073067.14	29.2941	1.24483	0.376621	3.30527	0.000948854	0.0024981	37.5909	44.5344	41.5038	19.8542	10.5278	21.7534	protein_coding	CYP2W1	cytochrome P450 family 2 subfamily W member 1 [Source:HGNC Symbol;Acc:HGNC:20243]
ENSG00000198910.14	607.613	1.24374	0.0927365	13.4116	5.17279e-41	2.1709e-39	796.52	930.485	836.679	380.066	349.523	352.404	protein_coding	L1CAM	L1 cell adhesion molecule [Source:HGNC Symbol;Acc:HGNC:6470]
ENSG00000159388.6	2374.74	1.2385	0.0641628	19.3024	5.12581e-83	9.47543e-81	3227.74	3412.09	3369.36	1544.85	1271.76	1422.67	protein_coding	BTG2	BTG anti-proliferation factor 2 [Source:HGNC Symbol;Acc:HGNC:1131]
ENSG00000145358.6	65.3473	1.23319	0.244886	5.03577	4.7593e-07	1.99898e-06	93.4692	93.8065	87.724	37.8175	36.8473	42.4191	protein_coding	DDIT4L	DNA damage inducible transcript 4 like [Source:HGNC Symbol;Acc:HGNC:30555]
ENSG00000172073.4	518.066	1.21667	0.0930427	13.0764	4.48947e-39	1.71284e-37	730.482	719.183	724.43	331.849	298.989	303.459	protein_coding	TEX37	testis expressed 37 [Source:HGNC Symbol;Acc:HGNC:26341]
ENSG00000182759.4	34.4114	1.20352	0.359201	3.35055	0.000806501	0.00214588	43.6867	59.6951	40.5605	18.9088	29.4778	14.1397	protein_coding	MAFA	MAF bZIP transcription factor A [Source:HGNC Symbol;Acc:HGNC:23145]
ENSG00000128266.9	24.872	1.18965	0.419022	2.8391	0.00452405	0.0104944	27.4312	31.2688	45.2769	21.7451	12.6334	10.8767	protein_coding	GNAZ	G protein subunit alpha z [Source:HGNC Symbol;Acc:HGNC:4395]
ENSG00000137699.17	125.109	1.18662	0.205327	5.77919	7.50593e-09	3.84533e-08	185.922	174.347	162.242	104.944	56.8501	66.3478	protein_coding	TRIM29	tripartite motif containing 29 [Source:HGNC Symbol;Acc:HGNC:17274]
ENSG00000283324.1	31.8309	1.18534	0.35563	3.33309	0.00085888	0.00227783	45.7186	47.377	39.6173	21.7451	13.6861	22.841	protein_coding	CTXND2	cortexin domain containing 2 [Source:HGNC Symbol;Acc:HGNC:53440]
ENSG00000166143.10	24.3026	1.18506	0.4114	2.88055	0.00396976	0.00930313	32.511	37.9016	31.1279	20.7996	13.6861	9.78901	protein_coding	PPP1R14D	protein phosphatase 1 regulatory inhibitor subunit 14D [Source:HGNC Symbol;Acc:HGNC:14953]
ENSG00000121653.11	16.8204	1.18349	0.500092	2.36654	0.0179551	0.0364347	28.4472	25.5836	16.0356	10.3998	6.31668	14.1397	protein_coding	MAPK8IP1	mitogen-activated protein kinase 8 interacting protein 1 [Source:HGNC Symbol;Acc:HGNC:6882]
ENSG00000196581.11	659.52	1.18124	0.0824641	14.3243	1.54273e-46	8.26051e-45	903.197	930.485	912.141	398.029	403.215	410.051	protein_coding	AJAP1	adherens junctions associated protein 1 [Source:HGNC Symbol;Acc:HGNC:30801]
ENSG00000145949.12	103.493	1.17294	0.210944	5.56044	2.69095e-08	1.29566e-07	141.22	163.925	124.511	52.9445	58.9557	79.3998	protein_coding	MYLK4	myosin light chain kinase family member 4 [Source:HGNC Symbol;Acc:HGNC:27972]
ENSG00000140961.14	389.392	1.17247	0.128389	9.13217	6.71389e-20	8.86508e-19	538.464	569.472	510.308	221.233	301.095	195.78	protein_coding	OSGIN1	oxidative stress induced growth inhibitor 1 [Source:HGNC Symbol;Acc:HGNC:30093]
ENSG00000181019.13	3395.58	1.17212	0.0624407	18.7718	1.28562e-78	1.97655e-76	4422.52	4773.71	4917.26	2290.8	1927.64	2041.55	protein_coding	NQO1	NAD(P)H quinone dehydrogenase 1 [Source:HGNC Symbol;Acc:HGNC:2874]
ENSG00000196497.17	21.3757	1.17001	0.450176	2.59901	0.00934944	0.0201767	37.5909	20.8459	30.1846	8.50894	12.6334	18.4904	protein_coding	IPO4	importin 4 [Source:HGNC Symbol;Acc:HGNC:19426]
ENSG00000119737.6	350.947	1.16937	0.126189	9.26679	1.91826e-20	2.65242e-19	528.304	513.567	416.925	245.814	205.292	195.78	protein_coding	GPR75	G protein-coupled receptor 75 [Source:HGNC Symbol;Acc:HGNC:4526]
ENSG00000132437.18	61.4188	1.16456	0.252359	4.61469	3.93678e-06	1.4716e-05	90.4213	86.2262	78.2913	38.763	40.0056	34.8054	protein_coding	DDC	dopa decarboxylase [Source:HGNC Symbol;Acc:HGNC:2719]
ENSG00000205592.16	74.6946	1.16217	0.258102	4.50276	6.7078e-06	2.43134e-05	98.5491	88.1213	122.625	37.8175	35.7945	65.2601	protein_coding	MUC19	mucin 19, oligomeric [Source:HGNC Symbol;Acc:HGNC:14362]
ENSG00000198431.18	70246.1	1.14664	0.0514748	22.2757	6.35828e-110	2.29608e-107	94887.5	95765.1	99688.4	47669.9	40240.4	43225	protein_coding	TXNRD1	thioredoxin reductase 1 [Source:HGNC Symbol;Acc:HGNC:12437]
ENSG00000104687.14	7085.69	1.14181	0.0472214	24.1799	3.61827e-129	1.8124e-126	9700.48	9970.02	9588.32	4705.45	4209.01	4340.88	protein_coding	GSR	glutathione-disulfide reductase [Source:HGNC Symbol;Acc:HGNC:4623]
ENSG00000125878.7	108.819	1.14082	0.193462	5.89683	3.70541e-09	1.96642e-08	138.172	158.239	152.81	68.0715	75.8002	59.8217	protein_coding	TCF15	transcription factor 15 [Source:HGNC Symbol;Acc:HGNC:11627]
ENSG00000182177.15	52.0142	1.13999	0.278942	4.08682	4.37325e-05	0.00014177	84.3255	62.5377	67.9153	32.1449	35.7945	29.367	protein_coding	ASB18	ankyrin repeat and SOCS box containing 18 [Source:HGNC Symbol;Acc:HGNC:19770]
ENSG00000162643.13	77.7914	1.13785	0.227835	4.99419	5.90837e-07	2.45702e-06	98.5491	105.177	116.965	43.4902	55.7973	46.7697	protein_coding	DNAI3	dynein axonemal intermediate chain 3 [Source:HGNC Symbol;Acc:HGNC:30711]
ENSG00000169136.13	719.048	1.135	0.0828893	13.693	1.11783e-42	5.07533e-41	938.756	1002.5	1022.5	432.065	477.962	440.506	protein_coding	ATF5	activating transcription factor 5 [Source:HGNC Symbol;Acc:HGNC:790]
ENSG00000171487.16	17.9322	1.12989	0.482982	2.33941	0.0193145	0.0389096	14.2236	31.2688	28.2981	11.3453	11.5806	10.8767	protein_coding	NLRP5	NLR family pyrin domain containing 5 [Source:HGNC Symbol;Acc:HGNC:21269]
ENSG00000286112.1	18.8777	1.12684	0.464183	2.42757	0.0152006	0.0313834	32.511	23.6885	21.6952	16.0724	8.42224	10.8767	protein_coding		kynurenine aminotransferase 1 [Source:NCBI gene (formerly Entrezgene);Acc:883]
ENSG00000135919.14	173.719	1.12614	0.15247	7.386	1.51317e-13	1.22123e-12	235.705	241.623	237.704	116.289	98.9613	112.03	protein_coding	SERPINE2	serpin family E member 2 [Source:HGNC Symbol;Acc:HGNC:8951]
ENSG00000075223.14	21.0994	1.12258	0.4333	2.59077	0.00957611	0.0206152	24.3833	28.4262	33.9577	15.127	9.47502	15.2274	protein_coding	SEMA3C	semaphorin 3C [Source:HGNC Symbol;Acc:HGNC:10725]
ENSG00000271303.2	356.503	1.11787	0.129095	8.65928	4.74741e-18	5.40453e-17	461.25	505.987	497.103	242.032	171.603	261.04	protein_coding	SRXN1	sulfiredoxin 1 [Source:HGNC Symbol;Acc:HGNC:16132]
ENSG00000176102.13	1936.59	1.11577	0.0765531	14.5751	4.04369e-48	2.30847e-46	2590.72	2657.85	2705.29	1422.88	1148.58	1094.19	protein_coding	CSTF3	cleavage stimulation factor subunit 3 [Source:HGNC Symbol;Acc:HGNC:2485]
ENSG00000264230.9	343.462	1.11426	0.112613	9.89464	4.39189e-23	7.37269e-22	436.867	480.403	492.386	221.233	222.137	207.745	protein_coding	ANXA8L1	annexin A8 like 1 [Source:HGNC Symbol;Acc:HGNC:23334]
ENSG00000173535.15	1899.96	1.10933	0.0706924	15.6923	1.70805e-55	1.313e-53	2579.55	2579.21	2633.61	1369.94	1111.74	1125.74	protein_coding	TNFRSF10C	TNF receptor superfamily member 10c [Source:HGNC Symbol;Acc:HGNC:11906]
ENSG00000075702.19	2240.13	1.10895	0.0668792	16.5814	9.49248e-62	8.77376e-60	3118.01	3129.73	2938.28	1581.72	1292.81	1380.25	protein_coding	WDR62	WD repeat domain 62 [Source:HGNC Symbol;Acc:HGNC:24502]
ENSG00000121454.6	743.401	1.10817	0.0799189	13.8662	1.01534e-43	4.88117e-42	994.634	1054.61	997.978	476.501	486.384	450.295	protein_coding	LHX4	LIM homeobox 4 [Source:HGNC Symbol;Acc:HGNC:21734]
ENSG00000139351.15	61.2905	1.1077	0.270794	4.09057	4.30311e-05	0.000139759	87.3734	79.5934	83.9509	28.3631	54.7446	33.7177	protein_coding	SYCP3	synaptonemal complex protein 3 [Source:HGNC Symbol;Acc:HGNC:18130]
ENSG00000185988.15	17.3208	1.10666	0.480525	2.30303	0.0212774	0.0424563	27.4312	23.6885	19.8086	10.3998	7.36946	15.2274	protein_coding	PLK5	polo like kinase 5 (inactive) [Source:HGNC Symbol;Acc:HGNC:27001]
ENSG00000184571.14	34.3369	1.10146	0.33624	3.27582	0.00105355	0.0027518	50.7985	48.3246	41.5038	22.6905	24.2139	18.4904	protein_coding	PIWIL3	piwi like RNA-mediated gene silencing 3 [Source:HGNC Symbol;Acc:HGNC:18443]
ENSG00000115112.8	3569.63	1.10033	0.0558151	19.7138	1.64167e-86	3.35419e-84	4867.51	4875.1	4862.55	2196.25	2485.61	2130.74	protein_coding	TFCP2L1	transcription factor CP2 like 1 [Source:HGNC Symbol;Acc:HGNC:17925]
ENSG00000174307.7	6610.48	1.09962	0.0512356	21.4621	3.52012e-102	1.09321e-99	8973.05	9218.62	8855.41	4565.52	4023.72	4026.55	protein_coding	PHLDA3	pleckstrin homology like domain family A member 3 [Source:HGNC Symbol;Acc:HGNC:8934]
ENSG00000115129.14	683.757	1.09594	0.0848572	12.9151	3.69861e-38	1.37727e-36	951.964	899.216	945.155	469.883	429.534	406.788	protein_coding	TP53I3	tumor protein p53 inducible protein 3 [Source:HGNC Symbol;Acc:HGNC:19373]
ENSG00000185010.15	48.3205	1.09497	0.301914	3.62675	0.000287015	0.000821978	49.7825	69.1705	78.2913	29.3086	24.2139	39.1561	protein_coding	F8	coagulation factor VIII [Source:HGNC Symbol;Acc:HGNC:3546]
ENSG00000134824.14	17155.2	1.09166	0.0434882	25.1024	4.67958e-139	3.15932e-136	22796.3	23569.1	23695.8	11480.5	11051	10338.3	protein_coding	FADS2	fatty acid desaturase 2 [Source:HGNC Symbol;Acc:HGNC:3575]
ENSG00000255150.2	148.014	1.08769	0.178497	6.09357	1.10419e-09	6.19208e-09	217.418	198.984	186.767	71.8533	102.12	110.942	protein_coding	EID3	EP300 interacting inhibitor of differentiation 3 [Source:HGNC Symbol;Acc:HGNC:32961]
ENSG00000171631.16	2085.7	1.08555	0.0561048	19.3486	2.09612e-83	4.01833e-81	2808.14	2962.01	2736.42	1355.76	1342.29	1309.55	protein_coding	P2RY6	pyrimidinergic receptor P2Y6 [Source:HGNC Symbol;Acc:HGNC:8543]
ENSG00000173432.13	29.288	1.0851	0.378143	2.86956	0.0041104	0.0096066	30.4791	52.1147	36.7875	19.8542	14.7389	21.7534	protein_coding	SAA1	serum amyloid A1 [Source:HGNC Symbol;Acc:HGNC:10513]
ENSG00000079459.13	4982.25	1.08384	0.0569681	19.0255	1.04955e-80	1.75241e-78	6563.16	6784.39	6966.98	3521.76	3019.37	3037.86	protein_coding	FDFT1	farnesyl-diphosphate farnesyltransferase 1 [Source:HGNC Symbol;Acc:HGNC:3629]
ENSG00000178882.15	366.454	1.08237	0.106786	10.1359	3.82717e-24	6.83083e-23	497.825	511.672	483.897	235.414	228.453	241.462	protein_coding	RFLNA	refilin A [Source:HGNC Symbol;Acc:HGNC:27051]
ENSG00000184507.16	26.8438	1.07975	0.405334	2.66386	0.00772508	0.0170053	39.6228	37.9016	32.0711	21.7451	22.1084	7.61368	protein_coding	NUTM1	NUT midline carcinoma family member 1 [Source:HGNC Symbol;Acc:HGNC:29919]
ENSG00000082014.17	27.65	1.07453	0.377064	2.84972	0.00437577	0.0101763	40.6388	29.3738	42.4471	17.0179	16.8445	19.578	protein_coding	SMARCD3	SWI/SNF related, matrix associated, actin dependent regulator of chromatin, subfamily d, member 3 [Source:HGNC Symbol;Acc:HGNC:11108]
ENSG00000119283.16	18.7943	1.07264	0.468626	2.2889	0.0220853	0.0438935	21.3354	30.3213	24.525	6.61807	14.7389	15.2274	protein_coding	TRIM67	tripartite motif containing 67 [Source:HGNC Symbol;Acc:HGNC:31859]
ENSG00000188064.10	957.856	1.07236	0.0781053	13.7297	6.73938e-43	3.09613e-41	1331.94	1324.66	1239.45	636.28	660.093	554.711	protein_coding	WNT7B	Wnt family member 7B [Source:HGNC Symbol;Acc:HGNC:12787]
ENSG00000214140.11	37.6158	1.06587	0.329249	3.23727	0.00120679	0.00311952	61.9742	51.1672	39.6173	23.636	22.1084	27.1917	protein_coding	PRCD	photoreceptor disc component [Source:HGNC Symbol;Acc:HGNC:32528]
ENSG00000159899.16	105.913	1.06246	0.197311	5.38472	7.25584e-08	3.32945e-07	160.523	144.974	124.511	72.7987	66.3251	66.3478	protein_coding	NPR2	natriuretic peptide receptor 2 [Source:HGNC Symbol;Acc:HGNC:7944]
ENSG00000253159.3	25.7255	1.06174	0.390182	2.72114	0.00650569	0.0145857	33.527	41.6918	29.2413	18.9088	16.8445	14.1397	protein_coding	PCDHGA12	protocadherin gamma subfamily A, 12 [Source:HGNC Symbol;Acc:HGNC:8699]
ENSG00000103723.17	73.737	1.06172	0.23599	4.49902	6.82673e-06	2.46984e-05	101.597	108.02	89.6105	51.9991	37.9001	53.2957	protein_coding	AP3B2	adaptor related protein complex 3 subunit beta 2 [Source:HGNC Symbol;Acc:HGNC:567]
ENSG00000023909.10	3057.46	1.05841	0.0511168	20.7058	3.07102e-95	7.94781e-93	4044.58	4195.71	4152.27	1963.67	1901.32	2087.24	protein_coding	GCLM	glutamate-cysteine ligase modifier subunit [Source:HGNC Symbol;Acc:HGNC:4312]
ENSG00000130829.18	191.537	1.0569	0.148691	7.10806	1.17685e-12	8.7814e-12	248.913	277.629	249.966	137.089	110.542	125.082	protein_coding	DUSP9	dual specificity phosphatase 9 [Source:HGNC Symbol;Acc:HGNC:3076]
ENSG00000143942.5	89.7726	1.05657	0.225637	4.6826	2.83255e-06	1.07672e-05	119.884	146.869	97.1567	60.508	65.2724	48.9451	protein_coding	CHAC2	ChaC glutathione specific gamma-glutamylcyclotransferase 2 [Source:HGNC Symbol;Acc:HGNC:32363]
ENSG00000112146.17	3298.39	1.05652	0.0476363	22.1788	5.50178e-109	1.89848e-106	4500.75	4475.23	4389.97	2199.09	2076.08	2149.23	protein_coding	FBXO9	F-box protein 9 [Source:HGNC Symbol;Acc:HGNC:13588]
ENSG00000116299.17	43.276	1.05425	0.298066	3.53698	0.000404737	0.00113382	56.8943	59.6951	58.4827	24.5814	27.3723	32.63	protein_coding	ELAPOR1	endosome-lysosome associated apoptosis and autophagy regulator 1 [Source:HGNC Symbol;Acc:HGNC:29618]
ENSG00000196090.13	367.891	1.05069	0.111746	9.40252	5.32711e-21	7.68054e-20	465.314	548.626	474.464	236.36	240.034	242.55	protein_coding	PTPRT	protein tyrosine phosphatase receptor type T [Source:HGNC Symbol;Acc:HGNC:9682]
ENSG00000242612.7	356.928	1.0469	0.108102	9.68443	3.51177e-22	5.5193e-21	470.394	490.826	482.01	240.141	221.084	237.112	protein_coding	DECR2	2,4-dienoyl-CoA reductase 2 [Source:HGNC Symbol;Acc:HGNC:2754]
ENSG00000131398.15	1416.63	1.04671	0.068493	15.282	1.00789e-52	6.83431e-51	2042.1	1871.39	1815.79	973.801	923.288	873.397	protein_coding	KCNC3	potassium voltage-gated channel subfamily C member 3 [Source:HGNC Symbol;Acc:HGNC:6235]
ENSG00000128311.14	671.397	1.04657	0.0926288	11.2986	1.33355e-29	3.20547e-28	939.772	845.206	931.006	493.519	397.951	420.928	protein_coding	TST	thiosulfate sulfurtransferase [Source:HGNC Symbol;Acc:HGNC:12388]
ENSG00000128342.5	399.381	1.03995	0.112342	9.25705	2.1016e-20	2.89562e-19	527.288	595.055	490.5	284.577	241.087	257.777	protein_coding	LIF	LIF interleukin 6 family cytokine [Source:HGNC Symbol;Acc:HGNC:6596]
ENSG00000182685.8	281.281	1.03905	0.137651	7.54839	4.4066e-14	3.72283e-13	431.787	377.121	326.371	171.124	211.609	169.676	protein_coding	BRICD5	BRICHOS domain containing 5 [Source:HGNC Symbol;Acc:HGNC:28309]
ENSG00000283526.2	313.999	1.03781	0.118149	8.78392	1.57869e-18	1.87272e-17	420.611	432.079	415.038	224.069	210.556	181.641	protein_coding	PRRT1B	proline rich transmembrane protein 1B [Source:HGNC Symbol;Acc:HGNC:53642]
ENSG00000127578.7	41.305	1.03144	0.312735	3.29811	0.000973367	0.00255743	67.054	52.1147	47.1634	23.636	26.3195	31.5424	protein_coding	WFIKKN1	WAP, follistatin/kazal, immunoglobulin, kunitz and netrin domain containing 1 [Source:HGNC Symbol;Acc:HGNC:30912]
ENSG00000109971.14	69572.3	1.03116	0.0394335	26.1495	9.98727e-151	1.03388e-147	91502.3	93313.8	95472.9	47658.6	45668.5	43817.8	protein_coding	HSPA8	heat shock protein family A (Hsp70) member 8 [Source:HGNC Symbol;Acc:HGNC:5241]
ENSG00000132819.17	2058.81	1.02981	0.0731962	14.0692	5.87531e-45	3.00105e-43	2884.34	2655.01	2755.29	1490.96	1400.2	1167.07	protein_coding	RBM38	RNA binding motif protein 38 [Source:HGNC Symbol;Acc:HGNC:15818]
ENSG00000185813.11	1217.27	1.02794	0.0648948	15.8401	1.64482e-56	1.3031e-54	1623.52	1661.99	1613.93	771.477	816.957	815.751	protein_coding	PCYT2	phosphate cytidylyltransferase 2, ethanolamine [Source:HGNC Symbol;Acc:HGNC:8756]
ENSG00000196562.16	101.239	1.02614	0.236674	4.33565	1.45333e-05	5.04973e-05	160.523	100.439	146.207	60.508	49.4807	90.2765	protein_coding	SULF2	sulfatase 2 [Source:HGNC Symbol;Acc:HGNC:20392]
ENSG00000163132.8	405.404	1.0214	0.102804	9.93542	2.91933e-23	4.95424e-22	562.847	535.36	531.06	253.377	280.039	269.742	protein_coding	MSX1	msh homeobox 1 [Source:HGNC Symbol;Acc:HGNC:7391]
ENSG00000184497.13	42.2466	1.01803	0.30344	3.35496	0.000793761	0.00211452	47.7506	62.5377	59.4259	30.254	26.3195	27.1917	protein_coding	TMEM255B	transmembrane protein 255B [Source:HGNC Symbol;Acc:HGNC:28297]
ENSG00000175806.15	185.113	1.00618	0.157105	6.40451	1.50857e-10	9.17548e-10	215.386	254.888	271.661	140.87	114.753	113.117	protein_coding	MSRA	methionine sulfoxide reductase A [Source:HGNC Symbol;Acc:HGNC:7377]
ENSG00000014257.17	167.369	1.00595	0.175179	5.74238	9.33565e-09	4.71734e-08	206.242	232.147	232.987	143.707	102.12	87.0134	protein_coding	ACP3	acid phosphatase 3 [Source:HGNC Symbol;Acc:HGNC:125]
ENSG00000213906.10	127.627	1.00212	0.181243	5.52918	3.21726e-08	1.53621e-07	192.018	159.187	159.412	79.4168	80.0113	95.7148	protein_coding	LTB4R2	leukotriene B4 receptor 2 [Source:HGNC Symbol;Acc:HGNC:19260]
ENSG00000168490.14	258.225	0.99608	0.134226	7.42089	1.16334e-13	9.52258e-13	331.206	353.433	346.18	142.761	181.078	194.693	protein_coding	PHYHIP	phytanoyl-CoA 2-hydroxylase interacting protein [Source:HGNC Symbol;Acc:HGNC:16865]
ENSG00000122687.19	25.0804	0.995051	0.393564	2.52831	0.0114613	0.0242832	41.6548	29.3738	29.2413	17.0179	15.7917	17.4027	protein_coding	MRM2	mitochondrial rRNA methyltransferase 2 [Source:HGNC Symbol;Acc:HGNC:16352]
ENSG00000114948.13	522.745	0.994563	0.112536	8.8377	9.77097e-19	1.17889e-17	745.722	736.239	607.465	393.302	293.726	360.018	protein_coding	ADAM23	ADAM metallopeptidase domain 23 [Source:HGNC Symbol;Acc:HGNC:202]
ENSG00000161513.12	2069.39	0.990948	0.0592034	16.738	6.92389e-63	6.55574e-61	2637.46	2826.51	2797.73	1473.94	1324.4	1356.32	protein_coding	FDXR	ferredoxin reductase [Source:HGNC Symbol;Acc:HGNC:3642]
ENSG00000061337.15	46.2379	0.99084	0.299231	3.31129	0.000928669	0.00244953	59.9422	58.7475	66.0288	33.0903	38.9529	20.6657	protein_coding	LZTS1	leucine zipper tumor suppressor 1 [Source:HGNC Symbol;Acc:HGNC:13861]
ENSG00000126016.17	1767.19	0.990334	0.061408	16.1271	1.64538e-58	1.37363e-56	2245.29	2483.5	2324.21	1191.25	1223.33	1135.53	protein_coding	AMOT	angiomotin [Source:HGNC Symbol;Acc:HGNC:17810]
ENSG00000118729.12	30.2532	0.989482	0.362192	2.73193	0.00629654	0.0141474	33.527	42.6393	44.3336	17.0179	17.8973	26.104	protein_coding	CASQ2	calsequestrin 2 [Source:HGNC Symbol;Acc:HGNC:1513]
ENSG00000170855.4	2504.66	0.987872	0.0739926	13.351	1.1694e-40	4.84227e-39	3235.86	3280.39	3476.89	1929.64	1480.21	1624.98	protein_coding	TRIAP1	TP53 regulated inhibitor of apoptosis 1 [Source:HGNC Symbol;Acc:HGNC:26937]
ENSG00000197852.12	248.186	0.985437	0.131146	7.51406	5.73207e-14	4.79308e-13	305.807	345.852	337.69	173.015	150.548	176.202	protein_coding	INKA2	inka box actin regulator 2 [Source:HGNC Symbol;Acc:HGNC:28045]
ENSG00000016082.15	55.3267	0.982664	0.27463	3.57814	0.000346049	0.000980377	54.8624	84.3311	81.1211	37.8175	36.8473	36.9807	protein_coding	ISL1	ISL LIM homeobox 1 [Source:HGNC Symbol;Acc:HGNC:6132]
ENSG00000117983.17	120.918	0.980597	0.185385	5.28952	1.22638e-07	5.50557e-07	175.763	145.921	160.356	91.7075	81.0641	70.6984	protein_coding	MUC5B	mucin 5B, oligomeric mucus/gel-forming [Source:HGNC Symbol;Acc:HGNC:7516]
ENSG00000106686.17	62.1948	0.979774	0.286925	3.41474	0.00063842	0.00172767	73.1498	82.436	92.4403	59.5626	23.1612	42.4191	protein_coding	SPATA6L	spermatogenesis associated 6 like [Source:HGNC Symbol;Acc:HGNC:25472]
ENSG00000129691.16	2837.5	0.976656	0.0497343	19.6375	7.40069e-86	1.49244e-83	3682.89	3824.27	3781.56	1942.88	1849.73	1943.66	protein_coding	ASH2L	ASH2 like, histone lysine methyltransferase complex subunit [Source:HGNC Symbol;Acc:HGNC:744]
ENSG00000116704.8	883.196	0.976502	0.0729993	13.3769	8.25399e-41	3.43614e-39	1157.19	1184.43	1172.48	616.426	575.871	592.779	protein_coding	SLC35D1	solute carrier family 35 member D1 [Source:HGNC Symbol;Acc:HGNC:20800]
ENSG00000107099.18	1140.18	0.975481	0.0769647	12.6744	8.19992e-37	2.84215e-35	1471.12	1555.86	1509.23	847.113	680.096	777.683	protein_coding	DOCK8	dedicator of cytokinesis 8 [Source:HGNC Symbol;Acc:HGNC:19191]
ENSG00000140795.13	6765.29	0.973258	0.0509956	19.0851	3.35687e-81	5.72807e-79	9075.66	9101.13	8720.52	4938.02	4442.73	4313.69	protein_coding	MYLK3	myosin light chain kinase 3 [Source:HGNC Symbol;Acc:HGNC:29826]
ENSG00000117877.11	576.131	0.972923	0.0895519	10.8644	1.70419e-27	3.62999e-26	753.85	744.767	792.346	415.047	385.317	365.456	protein_coding	POLR1G	RNA polymerase I subunit G [Source:HGNC Symbol;Acc:HGNC:24219]
ENSG00000171227.7	82.1979	0.970705	0.23292	4.16755	3.07893e-05	0.000101983	105.661	107.072	113.192	37.8175	65.2724	64.1724	protein_coding	TMEM37	transmembrane protein 37 [Source:HGNC Symbol;Acc:HGNC:18216]
ENSG00000179588.9	695.536	0.968909	0.0815391	11.8828	1.45478e-32	4.08496e-31	958.059	904.901	899.878	487.846	453.748	468.785	protein_coding	ZFPM1	zinc finger protein, FOG family member 1 [Source:HGNC Symbol;Acc:HGNC:19762]
ENSG00000179041.4	1900.15	0.967028	0.0554927	17.4262	5.21691e-68	6.09084e-66	2536.88	2468.34	2538.34	1325.5	1254.91	1276.92	protein_coding	RRS1	ribosome biogenesis regulator 1 homolog [Source:HGNC Symbol;Acc:HGNC:17083]
ENSG00000112576.13	32830.1	0.965815	0.0381448	25.3197	1.93849e-141	1.50504e-138	43765.9	43605.8	42911.2	23165.1	22061	21471.7	protein_coding	CCND3	cyclin D3 [Source:HGNC Symbol;Acc:HGNC:1585]
ENSG00000108576.10	191.515	0.958964	0.146465	6.54737	5.85584e-11	3.72956e-10	244.849	267.206	247.136	140.87	132.65	116.38	protein_coding	SLC6A4	solute carrier family 6 member 4 [Source:HGNC Symbol;Acc:HGNC:11050]
ENSG00000162552.15	24.257	0.957877	0.396674	2.41477	0.015745	0.0324126	34.543	29.3738	32.0711	13.2361	20.0028	16.315	protein_coding	WNT4	Wnt family member 4 [Source:HGNC Symbol;Acc:HGNC:12783]
ENSG00000103591.13	2569.62	0.956393	0.056763	16.8489	1.06914e-63	1.0376e-61	3311.05	3341.98	3522.16	1825.64	1625.49	1791.39	protein_coding	AAGAB	alpha and gamma adaptin binding protein [Source:HGNC Symbol;Acc:HGNC:25662]
ENSG00000164045.12	3475.6	0.954244	0.0542359	17.5943	2.72396e-69	3.31483e-67	4481.44	4569.04	4706.91	2552.68	2286.64	2256.91	protein_coding	CDC25A	cell division cycle 25A [Source:HGNC Symbol;Acc:HGNC:1725]
ENSG00000221946.8	30.3429	0.949371	0.397701	2.38715	0.0169797	0.0347106	55.8783	42.6393	21.6952	25.5268	20.0028	16.315	protein_coding	FXYD7	FXYD domain containing ion transport regulator 7 [Source:HGNC Symbol;Acc:HGNC:4034]
ENSG00000188818.13	427.58	0.94866	0.118731	7.99002	1.34917e-15	1.2948e-14	648.189	559.049	483.897	324.285	271.617	278.443	protein_coding	ZDHHC11	zinc finger DHHC-type containing 11 [Source:HGNC Symbol;Acc:HGNC:19158]
ENSG00000136859.10	162.567	0.94509	0.172379	5.48262	4.19084e-08	1.97437e-07	239.769	172.452	230.158	121.962	96.8558	114.205	protein_coding	ANGPTL2	angiopoietin like 2 [Source:HGNC Symbol;Acc:HGNC:490]
ENSG00000175416.16	4329.13	0.944214	0.0490644	19.2444	1.5728e-82	2.83983e-80	5437.47	5780	5874.68	3042.42	2839.35	3000.88	protein_coding	CLTB	clathrin light chain B [Source:HGNC Symbol;Acc:HGNC:2091]
ENSG00000170801.10	2956.02	0.944127	0.0634686	14.8755	4.75539e-50	2.91864e-48	3959.23	3954.09	3759.87	2235.02	1825.52	2002.4	protein_coding	HTRA3	HtrA serine peptidase 3 [Source:HGNC Symbol;Acc:HGNC:30406]
ENSG00000169715.15	654.377	0.941666	0.0854167	11.0244	2.9152e-28	6.53207e-27	818.872	884.055	878.183	434.902	430.587	479.662	protein_coding	MT1E	metallothionein 1E [Source:HGNC Symbol;Acc:HGNC:7397]
ENSG00000182551.14	4227.67	0.937661	0.049355	18.9983	1.76244e-80	2.9114e-78	5431.37	5517.53	5718.09	3045.26	2754.07	2899.72	protein_coding	ADI1	acireductone dioxygenase 1 [Source:HGNC Symbol;Acc:HGNC:30576]
ENSG00000060762.19	902.586	0.931567	0.0782442	11.9059	1.1029e-32	3.10815e-31	1147.03	1187.27	1218.7	647.625	559.026	655.864	protein_coding	MPC1	mitochondrial pyruvate carrier 1 [Source:HGNC Symbol;Acc:HGNC:21606]
ENSG00000177192.14	3205.15	0.931041	0.0521908	17.8392	3.50706e-71	4.50064e-69	4332.1	4142.65	4142.84	2327.67	2191.89	2093.76	protein_coding	PUS1	pseudouridine synthase 1 [Source:HGNC Symbol;Acc:HGNC:15508]
ENSG00000104524.14	504.208	0.930964	0.105344	8.83741	9.79642e-19	1.18013e-17	645.141	707.813	632.933	398.029	340.048	301.284	protein_coding	PYCR3	pyrroline-5-carboxylate reductase 3 [Source:HGNC Symbol;Acc:HGNC:25846]
ENSG00000183801.8	1187.37	0.93027	0.0715807	12.9961	1.28741e-38	4.86398e-37	1529.03	1528.38	1616.76	893.439	783.268	773.332	protein_coding	OLFML1	olfactomedin like 1 [Source:HGNC Symbol;Acc:HGNC:24473]
ENSG00000139438.6	396.301	0.928998	0.104106	8.92357	4.51495e-19	5.61764e-18	523.224	539.151	497.103	282.686	280.039	255.602	protein_coding	FAM222A	family with sequence similarity 222 member A [Source:HGNC Symbol;Acc:HGNC:25915]
ENSG00000158234.13	1053.8	0.928992	0.0747324	12.4309	1.77589e-35	5.76903e-34	1338.03	1381.51	1427.17	788.495	664.304	723.299	protein_coding	FAIM	Fas apoptotic inhibitory molecule [Source:HGNC Symbol;Acc:HGNC:18703]
ENSG00000040608.14	32.1349	0.927907	0.351809	2.63753	0.00835113	0.0182591	52.8304	37.9016	35.8442	24.5814	23.1612	18.4904	protein_coding	RTN4R	reticulon 4 receptor [Source:HGNC Symbol;Acc:HGNC:18601]
ENSG00000185340.16	1676.71	0.924957	0.0595174	15.541	1.83201e-54	1.33556e-52	2205.67	2201.14	2184.61	1220.56	1146.48	1101.81	protein_coding	GAS2L1	growth arrest specific 2 like 1 [Source:HGNC Symbol;Acc:HGNC:16955]
ENSG00000277639.3	192.016	0.924796	0.145806	6.34264	2.25862e-10	1.35152e-09	255.008	249.203	250.909	147.488	118.964	130.52	protein_coding		novel protein
ENSG00000167281.20	26.6401	0.923924	0.376139	2.45634	0.0140362	0.0291889	38.6069	35.059	31.1279	20.7996	16.8445	17.4027	protein_coding	RBFOX3	RNA binding fox-1 homolog 3 [Source:HGNC Symbol;Acc:HGNC:27097]
ENSG00000132840.10	273.907	0.922637	0.121903	7.5686	3.77256e-14	3.20812e-13	355.589	347.747	372.591	193.815	177.92	195.78	protein_coding	BHMT2	betaine--homocysteine S-methyltransferase 2 [Source:HGNC Symbol;Acc:HGNC:1048]
ENSG00000050555.19	188.04	0.920821	0.162837	5.65486	1.55978e-08	7.73809e-08	249.929	272.892	216.009	140.87	147.389	101.153	protein_coding	LAMC3	laminin subunit gamma 3 [Source:HGNC Symbol;Acc:HGNC:6494]
ENSG00000176014.13	2665.61	0.920716	0.0579274	15.8943	6.93974e-57	5.61252e-55	3424.83	3459.47	3583.48	1999.6	1738.14	1788.13	protein_coding	TUBB6	tubulin beta 6 class V [Source:HGNC Symbol;Acc:HGNC:20776]
ENSG00000167528.13	696.052	0.919162	0.0813396	11.3003	1.3076e-29	3.14796e-28	918.437	919.114	895.162	510.537	464.276	468.785	protein_coding	ZNF641	zinc finger protein 641 [Source:HGNC Symbol;Acc:HGNC:31834]
ENSG00000049768.18	56.3822	0.918316	0.273433	3.35847	0.000783758	0.00208966	82.2936	62.5377	76.4048	34.9812	50.5334	31.5424	protein_coding	FOXP3	forkhead box P3 [Source:HGNC Symbol;Acc:HGNC:6106]
ENSG00000164543.7	952.476	0.916254	0.0847561	10.8105	3.07062e-27	6.44333e-26	1214.08	1239.38	1283.79	752.569	581.135	643.9	protein_coding	STK17A	serine/threonine kinase 17a [Source:HGNC Symbol;Acc:HGNC:11395]
ENSG00000164574.16	1271.69	0.911261	0.0664053	13.7227	7.42453e-43	3.40083e-41	1657.05	1670.51	1655.44	945.438	834.854	866.871	protein_coding	GALNT10	polypeptide N-acetylgalactosaminyltransferase 10 [Source:HGNC Symbol;Acc:HGNC:19873]
ENSG00000120437.9	569.226	0.910437	0.096129	9.47099	2.77191e-21	4.05294e-20	698.987	743.819	787.629	442.465	373.737	368.719	protein_coding	ACAT2	acetyl-CoA acetyltransferase 2 [Source:HGNC Symbol;Acc:HGNC:94]
ENSG00000282936.2	88.6121	0.908223	0.215791	4.20882	2.56712e-05	8.60582e-05	125.98	119.39	101.873	68.0715	66.3251	50.0327	protein_coding		novel protein
ENSG00000182326.17	152.674	0.906852	0.16636	5.45114	5.00469e-08	2.33863e-07	178.811	219.829	199.03	115.343	109.489	93.5395	protein_coding	C1S	complement C1s [Source:HGNC Symbol;Acc:HGNC:1247]
ENSG00000157150.5	682.195	0.90477	0.0870271	10.3964	2.5743e-25	4.92895e-24	889.99	880.265	897.992	492.573	420.059	512.292	protein_coding	TIMP4	TIMP metallopeptidase inhibitor 4 [Source:HGNC Symbol;Acc:HGNC:11823]
ENSG00000244165.2	279.395	0.904251	0.125281	7.2178	5.28368e-13	4.06566e-12	398.26	328.797	365.988	202.324	187.395	193.605	protein_coding	P2RY11	purinergic receptor P2Y11 [Source:HGNC Symbol;Acc:HGNC:8540]
ENSG00000164976.9	2779.15	0.904156	0.0583678	15.4907	4.01059e-54	2.83074e-52	3443.12	3735.2	3687.24	1812.4	2075.03	1921.91	protein_coding	MYORG	myogenesis regulating glycosidase (putative) [Source:HGNC Symbol;Acc:HGNC:19918]
ENSG00000167889.13	428.607	0.904025	0.110116	8.20973	2.21693e-16	2.26031e-15	635.997	527.78	513.138	311.995	303.201	279.531	protein_coding	MGAT5B	alpha-1,6-mannosylglycoprotein 6-beta-N-acetylglucosaminyltransferase B [Source:HGNC Symbol;Acc:HGNC:24140]
ENSG00000176894.10	234.258	0.902757	0.136151	6.63054	3.34451e-11	2.19222e-10	277.36	324.059	314.108	166.397	146.336	177.29	protein_coding	PXMP2	peroxisomal membrane protein 2 [Source:HGNC Symbol;Acc:HGNC:9716]
ENSG00000278619.5	761.295	0.897787	0.0806865	11.1269	9.28554e-29	2.11727e-27	1014.95	1033.77	924.403	549.3	522.179	523.168	protein_coding	MRM1	mitochondrial rRNA methyltransferase 1 [Source:HGNC Symbol;Acc:HGNC:26202]
ENSG00000175564.13	38.129	0.897129	0.333574	2.68945	0.00715708	0.0158651	61.9742	48.3246	38.674	29.3086	18.95	31.5424	protein_coding	UCP3	uncoupling protein 3 [Source:HGNC Symbol;Acc:HGNC:12519]
ENSG00000115705.22	110.005	0.895962	0.190124	4.71252	2.44674e-06	9.39259e-06	135.124	159.187	134.887	76.5805	71.589	82.6628	protein_coding	TPO	thyroid peroxidase [Source:HGNC Symbol;Acc:HGNC:12015]
ENSG00000163406.11	53.128	0.895809	0.270367	3.31331	0.000921978	0.00243271	75.1818	61.5901	70.7451	41.5993	31.5834	38.0684	protein_coding	SLC15A2	solute carrier family 15 member 2 [Source:HGNC Symbol;Acc:HGNC:10921]
ENSG00000196275.16	24.312	0.893663	0.397306	2.24931	0.024493	0.0481549	32.511	36.0065	26.4115	19.8542	13.6861	17.4027	protein_coding	GTF2IRD2	GTF2I repeat domain containing 2 [Source:HGNC Symbol;Acc:HGNC:30775]
ENSG00000161980.6	1046.71	0.892882	0.0739796	12.0693	1.53433e-33	4.49529e-32	1262.85	1383.41	1435.65	756.35	696.94	745.053	protein_coding	POLR3K	RNA polymerase III subunit K [Source:HGNC Symbol;Acc:HGNC:14121]
ENSG00000224420.4	46.9849	0.89042	0.291965	3.04975	0.0022903	0.00562718	69.0859	53.0623	61.3125	39.7084	32.6362	26.104	protein_coding	ADM5	adrenomedullin 5 (putative) [Source:HGNC Symbol;Acc:HGNC:27293]
ENSG00000112561.19	3318.16	0.889839	0.0493429	18.0338	1.05803e-72	1.4163e-70	4347.33	4331.21	4251.31	2254.87	2446.66	2277.58	protein_coding	TFEB	transcription factor EB [Source:HGNC Symbol;Acc:HGNC:11753]
ENSG00000108242.13	59.3679	0.88975	0.279141	3.18746	0.00143529	0.00366084	70.1019	62.5377	99.0432	53.89	34.7417	35.893	protein_coding	CYP2C18	cytochrome P450 family 2 subfamily C member 18 [Source:HGNC Symbol;Acc:HGNC:2620]
ENSG00000108852.16	398.145	0.886687	0.103022	8.60679	7.5138e-18	8.43632e-17	512.049	517.357	521.628	299.704	270.564	267.566	protein_coding	MPP2	MAGUK p55 scaffold protein 2 [Source:HGNC Symbol;Acc:HGNC:7220]
ENSG00000213398.8	617.368	0.886513	0.0962847	9.20721	3.34712e-20	4.54717e-19	810.744	846.154	746.125	388.575	490.595	422.015	protein_coding	LCAT	lecithin-cholesterol acyltransferase [Source:HGNC Symbol;Acc:HGNC:6522]
ENSG00000133983.16	60.3512	0.883601	0.251728	3.51014	0.000447864	0.00124587	87.3734	72.9606	74.5182	40.6538	45.2695	41.3314	protein_coding	COX16	cytochrome c oxidase assembly factor COX16 [Source:HGNC Symbol;Acc:HGNC:20213]
ENSG00000166224.18	2372.68	0.883206	0.0518206	17.0436	3.90281e-65	4.09479e-63	3101.76	3091.82	3039.21	1727.32	1644.44	1631.5	protein_coding	SGPL1	sphingosine-1-phosphate lyase 1 [Source:HGNC Symbol;Acc:HGNC:10817]
ENSG00000147224.13	640.586	0.878114	0.0843128	10.415	2.11903e-25	4.08241e-24	804.648	865.105	818.757	438.683	444.273	472.048	protein_coding	PRPS1	phosphoribosyl pyrophosphate synthetase 1 [Source:HGNC Symbol;Acc:HGNC:9462]
ENSG00000165272.16	64.099	0.878063	0.246552	3.56137	0.00036893	0.00104027	71.1179	88.1213	89.6105	41.5993	47.3751	46.7697	protein_coding	AQP3	aquaporin 3 (Gill blood group) [Source:HGNC Symbol;Acc:HGNC:636]
ENSG00000136630.13	344.115	0.876302	0.114206	7.673	1.68015e-14	1.47481e-13	462.266	423.551	451.826	270.395	234.77	221.884	protein_coding	HLX	H2.0 like homeobox [Source:HGNC Symbol;Acc:HGNC:4978]
ENSG00000187193.9	387.37	0.873384	0.121269	7.20205	5.93152e-13	4.54165e-12	459.218	505.039	539.55	303.486	221.084	295.846	protein_coding	MT1X	metallothionein 1X [Source:HGNC Symbol;Acc:HGNC:7405]
ENSG00000163638.13	664.83	0.873348	0.0954909	9.14587	5.9151e-20	7.837e-19	819.888	867	895.162	544.572	431.64	430.717	protein_coding	ADAMTS9	ADAM metallopeptidase with thrombospondin type 1 motif 9 [Source:HGNC Symbol;Acc:HGNC:13202]
ENSG00000117834.13	53.4733	0.87294	0.290297	3.00706	0.0026379	0.0064072	46.7346	87.1737	73.5749	41.5993	33.689	38.0684	protein_coding	SLC5A9	solute carrier family 5 member 9 [Source:HGNC Symbol;Acc:HGNC:22146]
ENSG00000198964.14	1509	0.870886	0.0759846	11.4613	2.06289e-30	5.17489e-29	1966.92	1847.7	2041.23	1211.11	988.56	998.479	protein_coding	SGMS1	sphingomyelin synthase 1 [Source:HGNC Symbol;Acc:HGNC:29799]
ENSG00000104140.7	1439.9	0.868269	0.069143	12.5576	3.61197e-36	1.20616e-34	1835.86	1871.39	1872.39	918.966	1108.58	1032.2	protein_coding	RHOV	ras homolog family member V [Source:HGNC Symbol;Acc:HGNC:18313]
ENSG00000176974.21	5490.55	0.868075	0.0545947	15.9003	6.30141e-57	5.12295e-55	6910.63	7293.22	7082.06	4249.74	3656.3	3751.37	protein_coding	SHMT1	serine hydroxymethyltransferase 1 [Source:HGNC Symbol;Acc:HGNC:10850]
ENSG00000160606.11	829.347	0.865922	0.0789665	10.9657	5.58688e-28	1.23054e-26	1065.75	1038.5	1110.23	635.334	574.818	551.448	protein_coding	TLCD1	TLC domain containing 1 [Source:HGNC Symbol;Acc:HGNC:25177]
ENSG00000185989.11	37.3587	0.865834	0.370158	2.33909	0.0193307	0.038922	47.7506	61.5901	35.8442	42.5447	16.8445	19.578	protein_coding	RASA3	RAS p21 protein activator 3 [Source:HGNC Symbol;Acc:HGNC:20331]
ENSG00000066629.19	32.5071	0.865674	0.34985	2.47441	0.0133456	0.0278944	47.7506	40.7442	37.7307	30.254	17.8973	20.6657	protein_coding	EML1	EMAP like 1 [Source:HGNC Symbol;Acc:HGNC:3330]
ENSG00000144868.14	33.6744	0.865376	0.337566	2.56358	0.0103599	0.0221125	40.6388	51.1672	38.674	24.5814	26.3195	20.6657	protein_coding	TMEM108	transmembrane protein 108 [Source:HGNC Symbol;Acc:HGNC:28451]
ENSG00000224877.4	1183.84	0.863419	0.0732419	11.7886	4.46984e-32	1.23942e-30	1495.51	1596.61	1493.19	921.802	778.004	817.926	protein_coding	NDUFAF8	NADH:ubiquinone oxidoreductase complex assembly factor 8 [Source:HGNC Symbol;Acc:HGNC:33551]
ENSG00000054598.9	151.186	0.861318	0.168004	5.12678	2.9474e-07	1.26955e-06	186.938	192.351	205.633	100.216	128.439	93.5395	protein_coding	FOXC1	forkhead box C1 [Source:HGNC Symbol;Acc:HGNC:3800]
ENSG00000180871.8	62.5023	0.860995	0.268293	3.20916	0.00133124	0.0034196	86.3574	62.5377	93.3836	54.8354	45.2695	32.63	protein_coding	CXCR2	C-X-C motif chemokine receptor 2 [Source:HGNC Symbol;Acc:HGNC:6027]
ENSG00000197774.14	433.246	0.860031	0.101978	8.43353	3.35405e-17	3.60677e-16	559.799	569.472	546.152	282.686	338.995	302.372	protein_coding	EME2	essential meiotic structure-specific endonuclease subunit 2 [Source:HGNC Symbol;Acc:HGNC:27289]
ENSG00000213903.9	760.347	0.858122	0.0779253	11.0121	3.34113e-28	7.44348e-27	994.634	1006.29	939.495	549.3	527.443	544.922	protein_coding	LTB4R	leukotriene B4 receptor [Source:HGNC Symbol;Acc:HGNC:6713]
ENSG00000112137.19	566.27	0.856551	0.0983071	8.71302	2.95889e-18	3.42622e-17	666.476	792.144	731.033	446.247	383.212	378.509	protein_coding	PHACTR1	phosphatase and actin regulator 1 [Source:HGNC Symbol;Acc:HGNC:20990]
ENSG00000149485.19	13145.6	0.856522	0.0467215	18.3325	4.55425e-75	6.48793e-73	16891.5	17080.4	16843	10070.8	8901.25	9086.38	protein_coding	FADS1	fatty acid desaturase 1 [Source:HGNC Symbol;Acc:HGNC:3574]
ENSG00000136490.9	83.3774	0.853088	0.216946	3.93225	8.41546e-05	0.000261378	119.884	94.7541	107.533	60.508	62.114	55.4711	protein_coding	LIMD2	LIM domain containing 2 [Source:HGNC Symbol;Acc:HGNC:28142]
ENSG00000125863.20	350.474	0.85302	0.112014	7.61531	2.63052e-14	2.27052e-13	459.218	437.764	456.542	255.268	222.137	271.917	protein_coding	MKKS	MKKS centrosomal shuttling protein [Source:HGNC Symbol;Acc:HGNC:7108]
ENSG00000181026.15	6320.77	0.848128	0.0506439	16.7469	5.96573e-63	5.68318e-61	8158.24	8006.72	8219.64	4886.97	4377.46	4275.62	protein_coding	AEN	apoptosis enhancing nuclease [Source:HGNC Symbol;Acc:HGNC:25722]
ENSG00000111012.10	256.982	0.847446	0.141121	6.0051	1.91208e-09	1.04841e-08	379.973	318.374	292.413	158.834	207.398	184.904	protein_coding	CYP27B1	cytochrome P450 family 27 subfamily B member 1 [Source:HGNC Symbol;Acc:HGNC:2606]
ENSG00000158186.13	536.053	0.846968	0.0922296	9.18326	4.18253e-20	5.61479e-19	655.301	711.603	700.849	409.375	373.737	365.456	protein_coding	MRAS	muscle RAS oncogene homolog [Source:HGNC Symbol;Acc:HGNC:7227]
ENSG00000131018.25	1134.04	0.846132	0.0813755	10.3979	2.53527e-25	4.86021e-24	1456.9	1408.99	1507.34	887.766	693.782	849.469	protein_coding	SYNE1	spectrin repeat containing nuclear envelope protein 1 [Source:HGNC Symbol;Acc:HGNC:17089]
ENSG00000241484.10	554.62	0.845369	0.100064	8.44827	2.95644e-17	3.19246e-16	716.259	788.354	633.876	413.156	409.531	366.544	protein_coding	ARHGAP8	Rho GTPase activating protein 8 [Source:HGNC Symbol;Acc:HGNC:677]
ENSG00000214954.9	42.7618	0.841654	0.307403	2.73795	0.00618242	0.0139172	43.6867	61.5901	59.4259	32.1449	35.7945	23.9287	protein_coding	LRRC69	leucine rich repeat containing 69 [Source:HGNC Symbol;Acc:HGNC:34303]
ENSG00000162004.19	103.065	0.841093	0.210463	3.99639	6.43162e-05	0.000203154	137.156	124.128	134.887	51.9991	82.1168	88.1011	protein_coding	CCDC78	coiled-coil domain containing 78 [Source:HGNC Symbol;Acc:HGNC:14153]
ENSG00000130254.12	4987.39	0.837379	0.0636406	13.1579	1.53218e-39	5.97782e-38	6477.82	6435.7	6276.51	4058.77	3266.78	3408.75	protein_coding	SAFB2	scaffold attachment factor B2 [Source:HGNC Symbol;Acc:HGNC:21605]
ENSG00000019485.14	142.228	0.837238	0.168736	4.96182	6.98349e-07	2.8802e-06	187.954	198.036	161.299	103.998	105.278	96.8025	protein_coding	PRDM11	PR/SET domain 11 [Source:HGNC Symbol;Acc:HGNC:13996]
ENSG00000184232.9	5097.6	0.836764	0.0489794	17.084	1.95227e-65	2.09068e-63	6639.36	6476.44	6494.4	3890.48	3451.01	3633.9	protein_coding	OAF	out at first homolog [Source:HGNC Symbol;Acc:HGNC:28752]
ENSG00000166963.13	307.149	0.835308	0.11874	7.03477	1.99595e-12	1.4585e-11	386.069	416.918	377.307	199.487	236.875	226.235	protein_coding	MAP1A	microtubule associated protein 1A [Source:HGNC Symbol;Acc:HGNC:6835]
ENSG00000156398.13	684.976	0.833378	0.0897316	9.28745	1.58029e-20	2.19775e-19	952.98	814.885	864.977	501.082	450.59	525.344	protein_coding	SFXN2	sideroflexin 2 [Source:HGNC Symbol;Acc:HGNC:16086]
ENSG00000213199.8	718.625	0.833374	0.0854319	9.75484	1.75873e-22	2.83883e-21	926.564	932.38	903.651	554.972	457.959	536.22	protein_coding	ASIC3	acid sensing ion channel subunit 3 [Source:HGNC Symbol;Acc:HGNC:101]
ENSG00000177595.19	4232.08	0.831745	0.046617	17.8421	3.33036e-71	4.30949e-69	5508.59	5502.37	5248.35	3126.56	2938.31	3068.31	protein_coding	PIDD1	p53-induced death domain protein 1 [Source:HGNC Symbol;Acc:HGNC:16491]
ENSG00000077044.11	2443.28	0.831592	0.0624162	13.3233	1.69399e-40	6.92219e-39	3184.05	3249.12	2953.37	1757.57	1896.06	1619.54	protein_coding	DGKD	diacylglycerol kinase delta [Source:HGNC Symbol;Acc:HGNC:2851]
ENSG00000087842.11	460.005	0.831316	0.099094	8.38917	4.89594e-17	5.21786e-16	559.799	600.741	606.522	346.03	302.148	344.791	protein_coding	PIR	pirin [Source:HGNC Symbol;Acc:HGNC:30048]
ENSG00000180447.7	57.5739	0.831044	0.260453	3.19077	0.00141896	0.00362335	80.2616	63.4852	77.348	37.8175	47.3751	39.1561	protein_coding	GAS1	growth arrest specific 1 [Source:HGNC Symbol;Acc:HGNC:4165]
ENSG00000214114.9	1290.94	0.829559	0.0741238	11.1915	4.48624e-29	1.03819e-27	1594.06	1610.82	1753.54	1029.58	887.493	870.134	protein_coding	MYCBP	MYC binding protein [Source:HGNC Symbol;Acc:HGNC:7554]
ENSG00000254122.3	39.6055	0.829464	0.314366	2.63853	0.00832663	0.0182184	55.8783	53.0623	43.3904	34.0358	28.4251	22.841	protein_coding	PCDHGB7	protocadherin gamma subfamily B, 7 [Source:HGNC Symbol;Acc:HGNC:8714]
ENSG00000184984.10	142.36	0.829347	0.178815	4.63801	3.5178e-06	1.32134e-05	186.938	194.246	165.072	86.9803	127.386	93.5395	protein_coding	CHRM5	cholinergic receptor muscarinic 5 [Source:HGNC Symbol;Acc:HGNC:1954]
ENSG00000131979.20	2161.07	0.826757	0.0549363	15.0494	3.48605e-51	2.26491e-49	2694.35	2841.67	2754.34	1529.72	1518.11	1628.24	protein_coding	GCH1	GTP cyclohydrolase 1 [Source:HGNC Symbol;Acc:HGNC:4193]
ENSG00000249992.2	114.142	0.824935	0.185982	4.43555	9.18368e-06	3.2775e-05	140.204	158.239	139.604	91.7075	78.9585	76.1368	protein_coding	TMEM158	transmembrane protein 158 [Source:HGNC Symbol;Acc:HGNC:30293]
ENSG00000111490.15	42.1036	0.824094	0.296509	2.77932	0.00544726	0.0124335	50.7985	56.8524	53.7663	30.254	31.5834	29.367	protein_coding	TBC1D30	TBC1 domain family member 30 [Source:HGNC Symbol;Acc:HGNC:29164]
ENSG00000142686.8	519.308	0.823009	0.101381	8.11795	4.74123e-16	4.7133e-15	673.588	677.492	638.593	329.012	429.534	367.632	protein_coding	C1orf216	chromosome 1 open reading frame 216 [Source:HGNC Symbol;Acc:HGNC:26800]
ENSG00000148798.11	2972.41	0.821997	0.0536307	15.327	5.04968e-53	3.46953e-51	3787.54	3730.47	3874.95	2278.51	2019.23	2143.79	protein_coding	INA	internexin neuronal intermediate filament protein alpha [Source:HGNC Symbol;Acc:HGNC:6057]
ENSG00000188368.11	60.5895	0.820208	0.273533	2.99857	0.00271254	0.0065659	104.645	58.7475	68.8586	42.5447	46.3223	42.4191	protein_coding	PRR19	proline rich 19 [Source:HGNC Symbol;Acc:HGNC:33728]
ENSG00000114405.11	314.436	0.818448	0.123465	6.62901	3.37952e-11	2.2133e-10	368.797	425.446	410.322	259.05	200.028	222.972	protein_coding	C3orf14	chromosome 3 open reading frame 14 [Source:HGNC Symbol;Acc:HGNC:25024]
ENSG00000265241.8	882.108	0.817138	0.0773796	10.5601	4.56105e-26	9.05678e-25	1154.14	1131.36	1089.48	587.117	646.407	684.143	protein_coding	RBM8A	RNA binding motif protein 8A [Source:HGNC Symbol;Acc:HGNC:9905]
ENSG00000188191.16	557.558	0.816137	0.0952864	8.56509	1.07987e-17	1.20116e-16	690.859	748.557	694.246	399.92	448.484	363.281	protein_coding	PRKAR1B	protein kinase cAMP-dependent type I regulatory subunit beta [Source:HGNC Symbol;Acc:HGNC:9390]
ENSG00000137975.8	367.478	0.815185	0.112925	7.2188	5.2447e-13	4.03967e-12	449.059	493.669	464.088	297.813	265.301	234.936	protein_coding	CLCA2	chloride channel accessory 2 [Source:HGNC Symbol;Acc:HGNC:2016]
ENSG00000111665.12	2782.03	0.813025	0.0692462	11.7411	7.84709e-32	2.14902e-30	3466.49	3518.22	3655.17	2278.51	1784.46	1989.34	protein_coding	CDCA3	cell division cycle associated 3 [Source:HGNC Symbol;Acc:HGNC:14624]
ENSG00000203772.8	90.9345	0.812656	0.230208	3.5301	0.000415406	0.00116015	102.613	138.341	106.589	59.5626	87.3807	51.1204	protein_coding	SPRN	shadow of prion protein [Source:HGNC Symbol;Acc:HGNC:16871]
ENSG00000104549.12	3645.95	0.811238	0.0481588	16.8451	1.1404e-63	1.09988e-61	4714.1	4650.53	4572.02	2733.26	2684.59	2521.21	protein_coding	SQLE	squalene epoxidase [Source:HGNC Symbol;Acc:HGNC:11279]
ENSG00000128591.16	906.054	0.811222	0.0823585	9.84988	6.86247e-23	1.13847e-21	1100.3	1203.38	1157.39	585.226	722.207	667.828	protein_coding	FLNC	filamin C [Source:HGNC Symbol;Acc:HGNC:3756]
ENSG00000124762.14	5405.08	0.809917	0.0608461	13.3109	2.00035e-40	8.15262e-39	7057.94	6694.37	6901.9	4377.38	3560.5	3838.38	protein_coding	CDKN1A	cyclin dependent kinase inhibitor 1A [Source:HGNC Symbol;Acc:HGNC:1784]
ENSG00000169258.7	780.988	0.809548	0.0824269	9.8214	9.10672e-23	1.49798e-21	974.315	993.023	1017.79	628.716	535.865	536.22	protein_coding	GPRIN1	G protein regulated inducer of neurite outgrowth 1 [Source:HGNC Symbol;Acc:HGNC:24835]
ENSG00000197208.6	97.7329	0.809324	0.211273	3.83071	0.000127774	0.000385958	125.98	118.443	128.285	51.9991	76.8529	84.8381	protein_coding	SLC22A4	solute carrier family 22 member 4 [Source:HGNC Symbol;Acc:HGNC:10968]
ENSG00000131016.17	28401.3	0.808852	0.0416199	19.4343	3.96099e-84	7.78561e-82	36387	36097.5	36001.7	21899.2	19970.2	20052.2	protein_coding	AKAP12	A-kinase anchoring protein 12 [Source:HGNC Symbol;Acc:HGNC:370]
ENSG00000140307.11	2059.45	0.807617	0.0710329	11.3696	5.9242e-30	1.44868e-28	2450.52	2658.8	2756.23	1666.81	1355.98	1468.35	protein_coding	GTF2A2	general transcription factor IIA subunit 2 [Source:HGNC Symbol;Acc:HGNC:4647]
ENSG00000163467.12	72.2701	0.807156	0.229636	3.51493	0.000439867	0.00122445	94.4852	92.859	88.6672	55.7808	45.2695	56.5587	protein_coding	TSACC	TSSK6 activating cochaperone [Source:HGNC Symbol;Acc:HGNC:30636]
ENSG00000111641.12	115.505	0.802398	0.184197	4.3562	1.32338e-05	4.62096e-05	152.395	147.816	140.547	92.6529	73.6946	85.9258	protein_coding	NOP2	NOP2 nucleolar protein [Source:HGNC Symbol;Acc:HGNC:7867]
ENSG00000104267.10	1919.35	0.802123	0.0661846	12.1195	8.32785e-34	2.47256e-32	2418.01	2522.35	2379.87	1511.76	1254.91	1429.2	protein_coding	CA2	carbonic anhydrase 2 [Source:HGNC Symbol;Acc:HGNC:1373]
ENSG00000254093.9	500.91	0.800511	0.105614	7.57957	3.46715e-14	2.95813e-13	653.269	659.488	598.032	424.502	323.203	346.966	protein_coding	PINX1	PIN2 (TERF1) interacting telomerase inhibitor 1 [Source:HGNC Symbol;Acc:HGNC:30046]
ENSG00000154274.15	127.578	0.800205	0.175584	4.5574	5.17913e-06	1.90527e-05	149.348	171.505	165.072	88.8712	88.4335	102.241	protein_coding	C4orf19	chromosome 4 open reading frame 19 [Source:HGNC Symbol;Acc:HGNC:25618]
ENSG00000254858.10	1751.96	0.799107	0.055624	14.3662	8.42912e-47	4.56054e-45	2209.73	2237.14	2228.94	1294.3	1287.55	1254.08	protein_coding	MPV17L2	MPV17 mitochondrial inner membrane protein like 2 [Source:HGNC Symbol;Acc:HGNC:28177]
ENSG00000115221.12	43.202	0.798892	0.304312	2.62524	0.00865875	0.0188709	53.8464	56.8524	53.7663	30.254	23.1612	41.3314	protein_coding	ITGB6	integrin subunit beta 6 [Source:HGNC Symbol;Acc:HGNC:6161]
ENSG00000163071.11	1669.07	0.797595	0.0591243	13.4901	1.7879e-41	7.73327e-40	2124.39	2149.02	2084.62	1265.94	1157.01	1233.42	protein_coding	SPATA18	spermatogenesis associated 18 [Source:HGNC Symbol;Acc:HGNC:29579]
ENSG00000067064.13	1676.57	0.797278	0.0597395	13.3459	1.2514e-40	5.16803e-39	2114.23	2211.56	2059.16	1206.38	1274.92	1193.17	protein_coding	IDI1	isopentenyl-diphosphate delta isomerase 1 [Source:HGNC Symbol;Acc:HGNC:5387]
ENSG00000101361.17	10664.5	0.795883	0.03946	20.1694	1.8199e-90	4.3476e-88	13621.1	13715.6	13267.1	8040.95	7751.62	7590.84	protein_coding	NOP56	NOP56 ribonucleoprotein [Source:HGNC Symbol;Acc:HGNC:15911]
ENSG00000170100.14	2255.92	0.794779	0.0514673	15.4424	8.48565e-54	5.88237e-52	2910.75	2849.25	2826.98	1673.43	1637.07	1638.03	protein_coding	ZNF778	zinc finger protein 778 [Source:HGNC Symbol;Acc:HGNC:26479]
ENSG00000244405.8	49.4169	0.794059	0.278311	2.85314	0.00432897	0.010075	69.0859	56.8524	62.2557	39.7084	30.5306	38.0684	protein_coding	ETV5	ETS variant transcription factor 5 [Source:HGNC Symbol;Acc:HGNC:3494]
ENSG00000166166.13	1063.23	0.792815	0.0713432	11.1127	1.08827e-28	2.47419e-27	1397.97	1391.94	1255.49	794.168	764.318	775.507	protein_coding	TRMT61A	tRNA methyltransferase 61A [Source:HGNC Symbol;Acc:HGNC:23790]
ENSG00000182752.10	30.3536	0.791829	0.3511	2.25528	0.0241159	0.0475107	42.6707	36.0065	36.7875	22.6905	18.95	25.0164	protein_coding	PAPPA	pappalysin 1 [Source:HGNC Symbol;Acc:HGNC:8602]
ENSG00000174628.17	47.3995	0.790328	0.288015	2.74405	0.00606861	0.0136828	66.038	50.2197	64.1423	37.8175	37.9001	28.2794	protein_coding	IQCK	IQ motif containing K [Source:HGNC Symbol;Acc:HGNC:28556]
ENSG00000158296.14	436.168	0.784888	0.116082	6.76149	1.36583e-11	9.26951e-11	518.145	536.308	600.862	290.249	383.212	288.232	protein_coding	SLC13A3	solute carrier family 13 member 3 [Source:HGNC Symbol;Acc:HGNC:14430]
ENSG00000069482.7	184.302	0.782704	0.148121	5.28423	1.26232e-07	5.65368e-07	243.833	245.413	210.349	139.925	136.861	129.433	protein_coding	GAL	galanin and GMAP prepropeptide [Source:HGNC Symbol;Acc:HGNC:4114]
ENSG00000150540.14	323.344	0.779731	0.123363	6.32063	2.60493e-10	1.55157e-09	353.557	442.501	430.13	259.995	220.031	233.849	protein_coding	HNMT	histamine N-methyltransferase [Source:HGNC Symbol;Acc:HGNC:5028]
ENSG00000109063.15	86.0308	0.779199	0.231845	3.36086	0.000777007	0.00207309	105.661	125.075	95.2701	54.8354	84.2224	51.1204	protein_coding	MYH3	myosin heavy chain 3 [Source:HGNC Symbol;Acc:HGNC:7573]
ENSG00000079435.10	67.8652	0.778396	0.236563	3.29044	0.0010003	0.00262289	80.2616	84.3311	92.4403	45.381	54.7446	50.0327	protein_coding	LIPE	lipase E, hormone sensitive type [Source:HGNC Symbol;Acc:HGNC:6621]
ENSG00000183048.12	329.216	0.77831	0.111852	6.95839	3.4419e-12	2.45728e-11	427.723	410.285	410.322	258.105	227.4	241.462	protein_coding	SLC25A10	solute carrier family 25 member 10 [Source:HGNC Symbol;Acc:HGNC:10980]
ENSG00000196072.12	906.851	0.778105	0.07252	10.7295	7.39733e-27	1.52747e-25	1139.92	1105.78	1191.35	671.261	676.937	655.864	protein_coding	BLOC1S2	biogenesis of lysosomal organelles complex 1 subunit 2 [Source:HGNC Symbol;Acc:HGNC:20984]
ENSG00000179958.10	1320	0.77776	0.0844635	9.20823	3.3154e-20	4.50801e-19	1631.65	1662.93	1710.15	1144.93	864.332	906.028	protein_coding	DCTPP1	dCTP pyrophosphatase 1 [Source:HGNC Symbol;Acc:HGNC:28777]
ENSG00000010671.18	79.9528	0.776624	0.226344	3.43117	0.000600984	0.00163434	87.3734	109.915	105.646	65.2352	47.3751	64.1724	protein_coding	BTK	Bruton tyrosine kinase [Source:HGNC Symbol;Acc:HGNC:1133]
ENSG00000131981.16	6616.06	0.776538	0.0428087	18.1397	1.54838e-73	2.12772e-71	8345.18	8490.91	8230.96	5071.33	4837.52	4720.48	protein_coding	LGALS3	galectin 3 [Source:HGNC Symbol;Acc:HGNC:6563]
ENSG00000172366.20	551.924	0.775432	0.0932275	8.31763	8.97382e-17	9.43706e-16	686.796	693.6	711.224	450.974	394.792	374.158	protein_coding	MCRIP2	MAPK regulated corepressor interacting protein 2 [Source:HGNC Symbol;Acc:HGNC:14142]
ENSG00000132932.19	108.007	0.775137	0.192592	4.02475	5.70352e-05	0.000181708	119.884	140.236	149.036	86.0349	81.0641	71.7861	protein_coding	ATP8A2	ATPase phospholipid transporting 8A2 [Source:HGNC Symbol;Acc:HGNC:13533]
ENSG00000007376.8	1959.37	0.774781	0.0619342	12.5097	6.6035e-36	2.18168e-34	2481	2552.67	2388.36	1561.86	1414.94	1357.41	protein_coding	RPUSD1	RNA pseudouridine synthase domain containing 1 [Source:HGNC Symbol;Acc:HGNC:14173]
ENSG00000187736.14	246.682	0.773589	0.154567	5.00488	5.58977e-07	2.3289e-06	326.126	281.42	327.314	227.851	137.914	179.465	protein_coding	NHEJ1	non-homologous end joining factor 1 [Source:HGNC Symbol;Acc:HGNC:25737]
ENSG00000050438.17	18211	0.772991	0.0440258	17.5577	5.19701e-69	6.20763e-67	22588.1	23542.6	22800.7	14227	12753.4	13354.4	protein_coding	SLC4A8	solute carrier family 4 member 8 [Source:HGNC Symbol;Acc:HGNC:11034]
ENSG00000144040.13	610.549	0.772679	0.0884397	8.73678	2.39843e-18	2.79181e-17	717.275	830.046	763.104	452.865	444.273	455.733	protein_coding	SFXN5	sideroflexin 5 [Source:HGNC Symbol;Acc:HGNC:16073]
ENSG00000177283.8	192.711	0.772043	0.150084	5.14406	2.68868e-07	1.16295e-06	224.529	269.102	234.874	124.798	146.336	156.624	protein_coding	FZD8	frizzled class receptor 8 [Source:HGNC Symbol;Acc:HGNC:4046]
ENSG00000116649.10	4560.61	0.771811	0.0522554	14.77	2.28826e-49	1.36138e-47	5839.79	5862.43	5557.74	3623.86	3264.67	3215.15	protein_coding	SRM	spermidine synthase [Source:HGNC Symbol;Acc:HGNC:11296]
ENSG00000120949.15	68.595	0.771679	0.245779	3.13973	0.00169101	0.00426198	88.3894	72.0131	99.0432	45.381	61.0612	45.6821	protein_coding	TNFRSF8	TNF receptor superfamily member 8 [Source:HGNC Symbol;Acc:HGNC:11923]
ENSG00000092853.14	4309.92	0.770874	0.0513246	15.0196	5.46704e-51	3.50794e-49	5512.65	5338.44	5455.87	3406.41	2994.11	3152.06	protein_coding	CLSPN	claspin [Source:HGNC Symbol;Acc:HGNC:19715]
ENSG00000145246.14	551.514	0.770454	0.106631	7.22541	4.99579e-13	3.85368e-12	685.78	692.652	709.338	487.846	349.523	383.947	protein_coding	ATP10D	ATPase phospholipid transporting 10D (putative) [Source:HGNC Symbol;Acc:HGNC:13549]
ENSG00000123364.5	647.77	0.768956	0.101305	7.5905	3.18682e-14	2.72945e-13	863.574	788.354	798.948	554.972	401.109	479.662	protein_coding	HOXC13	homeobox C13 [Source:HGNC Symbol;Acc:HGNC:5125]
ENSG00000119121.22	792.869	0.768482	0.0827556	9.28616	1.5995e-20	2.22156e-19	1073.88	951.331	973.453	603.189	615.876	539.483	protein_coding	TRPM6	transient receptor potential cation channel subfamily M member 6 [Source:HGNC Symbol;Acc:HGNC:17995]
ENSG00000096088.16	821.852	0.767994	0.0791524	9.70272	2.93569e-22	4.65158e-21	1049.5	1033.77	1024.39	648.571	551.657	623.234	protein_coding	PGC	progastricsin [Source:HGNC Symbol;Acc:HGNC:8890]
ENSG00000165556.10	43.4871	0.765378	0.297869	2.56951	0.0101842	0.0217794	48.7665	55.9049	59.4259	27.4177	38.9529	30.4547	protein_coding	CDX2	caudal type homeobox 2 [Source:HGNC Symbol;Acc:HGNC:1806]
ENSG00000131153.9	1479.29	0.765339	0.063304	12.0899	1.1942e-33	3.51205e-32	1843.99	1837.28	1908.23	1164.78	1034.88	1086.58	protein_coding	GINS2	GINS complex subunit 2 [Source:HGNC Symbol;Acc:HGNC:24575]
ENSG00000182324.7	150.847	0.764737	0.169903	4.50102	6.76271e-06	2.44839e-05	204.21	186.665	178.278	91.7075	113.7	130.52	protein_coding	KCNJ14	potassium inwardly rectifying channel subfamily J member 14 [Source:HGNC Symbol;Acc:HGNC:6260]
ENSG00000166197.17	15382	0.764158	0.0379109	20.1567	2.35157e-90	5.53261e-88	19262.8	19547.8	19280.4	11753.7	11032.1	11415.1	protein_coding	NOLC1	nucleolar and coiled-body phosphoprotein 1 [Source:HGNC Symbol;Acc:HGNC:15608]
ENSG00000142149.9	4834.93	0.762828	0.0502971	15.1664	5.8987e-52	3.88114e-50	5936.31	6356.1	5959.57	3511.36	3800.54	3445.73	protein_coding	HUNK	hormonally up-regulated Neu-associated kinase [Source:HGNC Symbol;Acc:HGNC:13326]
ENSG00000143340.7	55.1537	0.762262	0.280586	2.71668	0.006594	0.0147645	56.8943	74.8557	76.4048	39.7084	53.6918	29.367	protein_coding	FAM163A	family with sequence similarity 163 member A [Source:HGNC Symbol;Acc:HGNC:28274]
ENSG00000185088.14	4695.87	0.761808	0.0595631	12.7899	1.8661e-37	6.69212e-36	5878.4	5784.74	6062.39	3829.97	3144.65	3475.1	protein_coding	RPS27L	ribosomal protein S27 like [Source:HGNC Symbol;Acc:HGNC:18476]
ENSG00000169836.5	770.626	0.761765	0.103677	7.34747	2.01993e-13	1.61096e-12	864.59	907.744	1136.64	635.334	510.598	568.85	protein_coding	TACR3	tachykinin receptor 3 [Source:HGNC Symbol;Acc:HGNC:11528]
ENSG00000008853.18	3137.31	0.761359	0.0503982	15.1069	1.45873e-51	9.55746e-50	4058.8	3953.14	3829.67	2428.83	2284.53	2268.88	protein_coding	RHOBTB2	Rho related BTB domain containing 2 [Source:HGNC Symbol;Acc:HGNC:18756]
ENSG00000168993.15	36.6383	0.760442	0.331989	2.29057	0.0219885	0.0437404	45.7186	48.3246	44.3336	29.3086	34.7417	17.4027	protein_coding	CPLX1	complexin 1 [Source:HGNC Symbol;Acc:HGNC:2309]
ENSG00000091128.13	163.529	0.759959	0.162294	4.68261	2.8324e-06	1.07672e-05	187.954	219.829	208.462	103.053	138.967	122.906	protein_coding	LAMB4	laminin subunit beta 4 [Source:HGNC Symbol;Acc:HGNC:6491]
ENSG00000116096.6	773.109	0.758921	0.0788706	9.62235	6.43417e-22	9.89206e-21	935.708	969.334	1011.18	605.08	548.498	568.85	protein_coding	SPR	sepiapterin reductase [Source:HGNC Symbol;Acc:HGNC:11257]
ENSG00000006327.14	1184.73	0.75873	0.0675518	11.2318	2.84538e-29	6.70455e-28	1481.28	1495.22	1492.25	904.784	919.077	815.751	protein_coding	TNFRSF12A	TNF receptor superfamily member 12A [Source:HGNC Symbol;Acc:HGNC:18152]
ENSG00000265190.7	990.115	0.758491	0.0703639	10.7795	4.30026e-27	8.92706e-26	1189.7	1272.55	1270.58	721.369	732.735	753.754	protein_coding	ANXA8	annexin A8 [Source:HGNC Symbol;Acc:HGNC:546]
ENSG00000196118.12	57.8883	0.758173	0.260943	2.90551	0.0036665	0.00864986	75.1818	75.8032	66.9721	34.0358	44.2168	51.1204	protein_coding	CFAP119	cilia and flagella associated protein 119 [Source:HGNC Symbol;Acc:HGNC:28078]
ENSG00000037897.17	787.837	0.757709	0.0758641	9.98771	1.72526e-23	2.9602e-22	975.331	1011.03	983.829	580.499	606.401	569.938	protein_coding	METTL1	methyltransferase 1, tRNA methylguanosine [Source:HGNC Symbol;Acc:HGNC:7030]
ENSG00000128039.13	38.166	0.756701	0.329165	2.29885	0.0215133	0.042894	47.7506	50.2197	46.2202	36.8721	30.5306	17.4027	protein_coding	SRD5A3	steroid 5 alpha-reductase 3 [Source:HGNC Symbol;Acc:HGNC:25812]
ENSG00000135636.16	1033.91	0.755457	0.0791512	9.54448	1.36797e-21	2.03856e-20	1402.04	1283.92	1209.27	711.915	832.749	763.543	protein_coding	DYSF	dysferlin [Source:HGNC Symbol;Acc:HGNC:3097]
ENSG00000197905.10	6580.2	0.754096	0.0507331	14.864	5.64575e-50	3.45147e-48	8082.04	8435.95	8270.58	5301.07	4708.03	4683.5	protein_coding	TEAD4	TEA domain transcription factor 4 [Source:HGNC Symbol;Acc:HGNC:11717]
ENSG00000113273.17	2122.56	0.752716	0.0609588	12.3479	4.99806e-35	1.58712e-33	2653.71	2724.18	2616.63	1697.06	1593.91	1449.86	protein_coding	ARSB	arylsulfatase B [Source:HGNC Symbol;Acc:HGNC:714]
ENSG00000198780.13	2330.42	0.751306	0.0557143	13.485	1.91761e-41	8.24836e-40	2890.43	2805.67	3076	1781.21	1680.24	1748.97	protein_coding	FAM169A	family with sequence similarity 169 member A [Source:HGNC Symbol;Acc:HGNC:29138]
ENSG00000104142.11	2569.91	0.751051	0.0511969	14.6698	1.00571e-48	5.9154e-47	3169.83	3312.6	3191.08	1975.97	1899.21	1870.79	protein_coding	VPS18	VPS18 core subunit of CORVET and HOPS complexes [Source:HGNC Symbol;Acc:HGNC:15972]
ENSG00000074590.14	1468.9	0.750512	0.0625092	12.0064	3.28709e-33	9.48734e-32	1911.04	1849.6	1768.63	1138.31	1087.52	1058.3	protein_coding	NUAK1	NUAK family kinase 1 [Source:HGNC Symbol;Acc:HGNC:14311]
ENSG00000100304.13	6658.87	0.750328	0.0482723	15.5437	1.75683e-54	1.2929e-52	8250.69	8353.52	8456.4	5328.49	4817.52	4746.58	protein_coding	TTLL12	tubulin tyrosine ligase like 12 [Source:HGNC Symbol;Acc:HGNC:28974]
ENSG00000105767.3	483.248	0.749897	0.0978897	7.66064	1.85011e-14	1.61487e-13	633.965	588.423	597.089	390.466	362.156	327.388	protein_coding	CADM4	cell adhesion molecule 4 [Source:HGNC Symbol;Acc:HGNC:30825]
ENSG00000170324.21	254.862	0.749896	0.131133	5.71861	1.07397e-08	5.3987e-08	299.711	336.377	323.541	215.56	182.131	171.852	protein_coding	FRMPD2	FERM and PDZ domain containing 2 [Source:HGNC Symbol;Acc:HGNC:28572]
ENSG00000205220.12	133.626	0.749534	0.179591	4.17356	2.99872e-05	9.95386e-05	182.875	146.869	173.561	111.562	104.225	82.6628	protein_coding	PSMB10	proteasome 20S subunit beta 10 [Source:HGNC Symbol;Acc:HGNC:9538]
ENSG00000118094.12	141.869	0.748468	0.167273	4.47454	7.65759e-06	2.75439e-05	173.731	189.508	170.732	118.18	97.9085	101.153	protein_coding	TREH	trehalase [Source:HGNC Symbol;Acc:HGNC:12266]
ENSG00000066926.13	4270.93	0.748378	0.0449279	16.6573	2.67877e-62	2.50578e-60	5307.43	5386.77	5367.2	3068.89	3257.3	3237.99	protein_coding	FECH	ferrochelatase [Source:HGNC Symbol;Acc:HGNC:3647]
ENSG00000001630.18	240.211	0.746874	0.133635	5.58892	2.28493e-08	1.1105e-07	335.27	279.524	288.64	178.688	190.553	168.589	protein_coding	CYP51A1	cytochrome P450 family 51 subfamily A member 1 [Source:HGNC Symbol;Acc:HGNC:2649]
ENSG00000033011.14	1157	0.745197	0.069086	10.7865	3.98626e-27	8.30853e-26	1480.27	1373.93	1495.08	901.948	869.596	821.189	protein_coding	ALG1	ALG1 chitobiosyldiphosphodolichol beta-mannosyltransferase [Source:HGNC Symbol;Acc:HGNC:18294]
ENSG00000136114.17	66.6176	0.74451	0.240454	3.09627	0.00195973	0.00488061	88.3894	84.3311	77.348	42.5447	50.5334	56.5587	protein_coding	THSD1	thrombospondin type 1 domain containing 1 [Source:HGNC Symbol;Acc:HGNC:17754]
ENSG00000048162.22	1386.69	0.74434	0.0656004	11.3466	7.71198e-30	1.88289e-28	1727.15	1756.74	1728.07	1121.29	992.771	994.129	protein_coding	NOP16	NOP16 nucleolar protein [Source:HGNC Symbol;Acc:HGNC:26934]
ENSG00000165480.16	1672.39	0.740424	0.0705418	10.4962	8.98864e-26	1.76232e-24	2115.25	2123.44	2041.23	1404.92	1209.64	1139.88	protein_coding	SKA3	spindle and kinetochore associated complex subunit 3 [Source:HGNC Symbol;Acc:HGNC:20262]
ENSG00000145819.18	1257.86	0.739953	0.0726378	10.1869	2.26907e-24	4.10176e-23	1581.86	1695.15	1444.14	972.856	893.81	959.323	protein_coding	ARHGAP26	Rho GTPase activating protein 26 [Source:HGNC Symbol;Acc:HGNC:17073]
ENSG00000118894.15	530.585	0.739505	0.0900785	8.20956	2.22001e-16	2.26196e-15	661.396	644.328	685.756	414.102	386.37	391.561	protein_coding	EEF2KMT	eukaryotic elongation factor 2 lysine methyltransferase [Source:HGNC Symbol;Acc:HGNC:32221]
ENSG00000148204.12	71.3232	0.738615	0.239046	3.08985	0.00200258	0.00497697	77.2137	107.072	83.0076	47.2719	57.9029	55.4711	protein_coding	CRB2	crumbs cell polarity complex component 2 [Source:HGNC Symbol;Acc:HGNC:18688]
ENSG00000157193.18	5901.57	0.738174	0.04188	17.6259	1.55872e-69	1.92093e-67	7399.31	7563.27	7175.44	4417.09	4475.37	4378.95	protein_coding	LRP8	LDL receptor related protein 8 [Source:HGNC Symbol;Acc:HGNC:6700]
ENSG00000111666.11	3487.61	0.737741	0.0533042	13.8402	1.45788e-43	6.92292e-42	4204.08	4374.79	4503.16	2740.82	2445.61	2657.17	protein_coding	CHPT1	choline phosphotransferase 1 [Source:HGNC Symbol;Acc:HGNC:17852]
ENSG00000179363.7	72.0375	0.736799	0.257411	2.86234	0.00420524	0.0098076	81.2776	78.6459	110.362	65.2352	35.7945	60.9094	protein_coding	TMEM31	transmembrane protein 31 [Source:HGNC Symbol;Acc:HGNC:28601]
ENSG00000132768.14	2075.06	0.736754	0.0583036	12.6365	1.32815e-36	4.54263e-35	2568.37	2616.16	2598.7	1674.37	1491.79	1500.98	protein_coding	DPH2	diphthamide biosynthesis 2 [Source:HGNC Symbol;Acc:HGNC:3004]
ENSG00000138835.24	130.684	0.736586	0.187392	3.93072	8.46914e-05	0.000262912	156.459	194.246	139.604	105.889	106.331	81.5751	protein_coding	RGS3	regulator of G protein signaling 3 [Source:HGNC Symbol;Acc:HGNC:9999]
ENSG00000111799.22	11969.1	0.736018	0.0493431	14.9163	2.5805e-50	1.6028e-48	15464.1	14881.1	14532	9697.36	8611.74	8628.47	protein_coding	COL12A1	collagen type XII alpha 1 chain [Source:HGNC Symbol;Acc:HGNC:2188]
ENSG00000239887.6	38.7074	0.735612	0.309755	2.37482	0.0175576	0.0357318	46.7346	53.0623	45.2769	29.3086	26.3195	31.5424	protein_coding	C1orf226	chromosome 1 open reading frame 226 [Source:HGNC Symbol;Acc:HGNC:34351]
ENSG00000107438.9	9307.35	0.735231	0.0419057	17.5449	6.50873e-69	7.65663e-67	11171.6	12058.4	11656.9	7066.2	7046.26	6844.7	protein_coding	PDLIM1	PDZ and LIM domain 1 [Source:HGNC Symbol;Acc:HGNC:2067]
ENSG00000183570.17	73.2828	0.733924	0.231707	3.16747	0.00153771	0.00390094	92.4532	98.5442	83.9509	65.2352	49.4807	50.0327	protein_coding	PCBP3	poly(rC) binding protein 3 [Source:HGNC Symbol;Acc:HGNC:8651]
ENSG00000121552.4	52.1415	0.73388	0.268938	2.72881	0.00635631	0.0142755	66.038	58.7475	70.7451	43.4902	36.8473	36.9807	protein_coding	CSTA	cystatin A [Source:HGNC Symbol;Acc:HGNC:2481]
ENSG00000132773.12	812.234	0.733774	0.0789186	9.29786	1.43298e-20	2.01188e-19	1002.76	1043.24	997.978	623.989	647.46	557.974	protein_coding	TOE1	target of EGR1, exonuclease [Source:HGNC Symbol;Acc:HGNC:15954]
ENSG00000115946.8	1544.03	0.730971	0.0662571	11.0323	2.66866e-28	5.99695e-27	1923.23	1889.4	1970.49	1268.78	1084.36	1127.91	protein_coding	PNO1	partner of NOB1 homolog [Source:HGNC Symbol;Acc:HGNC:32790]
ENSG00000112984.12	4170.6	0.730897	0.064083	11.4055	3.92646e-30	9.7086e-29	5118.46	5344.13	5154.96	3500.01	2789.87	3116.17	protein_coding	KIF20A	kinesin family member 20A [Source:HGNC Symbol;Acc:HGNC:9787]
ENSG00000053372.5	3116.57	0.730288	0.0511211	14.2854	2.69662e-46	1.43401e-44	3760.1	3890.6	4017.38	2449.63	2284.53	2297.16	protein_coding	MRTO4	MRT4 homolog, ribosome maturation factor [Source:HGNC Symbol;Acc:HGNC:18477]
ENSG00000165029.17	872.758	0.729939	0.0785624	9.2912	1.52564e-20	2.12658e-19	1033.24	1105.78	1127.21	658.025	606.401	705.897	protein_coding	ABCA1	ATP binding cassette subfamily A member 1 [Source:HGNC Symbol;Acc:HGNC:29]
ENSG00000148219.18	488.452	0.72959	0.0926539	7.87436	3.42495e-15	3.19032e-14	589.262	617.796	620.671	360.212	364.262	378.509	protein_coding	ASTN2	astrotactin 2 [Source:HGNC Symbol;Acc:HGNC:17021]
ENSG00000213397.12	39.3515	0.729185	0.315011	2.31479	0.0206245	0.0412702	47.7506	44.5344	54.7096	22.6905	30.5306	35.893	protein_coding	HAUS7	HAUS augmin like complex subunit 7 [Source:HGNC Symbol;Acc:HGNC:32979]
ENSG00000164764.11	51.6231	0.727262	0.274065	2.65361	0.00796347	0.0174966	74.1658	60.6426	58.4827	40.6538	43.164	32.63	protein_coding	SBSPON	somatomedin B and thrombospondin type 1 domain containing [Source:HGNC Symbol;Acc:HGNC:30362]
ENSG00000128408.9	116.352	0.727137	0.184396	3.94335	8.03514e-05	0.00025014	143.252	144.974	147.15	89.8166	98.9613	73.9614	protein_coding	RIBC2	RIB43A domain with coiled-coils 2 [Source:HGNC Symbol;Acc:HGNC:13241]
ENSG00000153551.14	331.818	0.72639	0.110297	6.5858	4.52454e-11	2.91402e-10	407.404	424.498	409.379	261.886	248.456	239.287	protein_coding	CMTM7	CKLF like MARVEL transmembrane domain containing 7 [Source:HGNC Symbol;Acc:HGNC:19178]
ENSG00000047617.17	220.269	0.725102	0.138928	5.21927	1.79625e-07	7.92618e-07	283.456	253.941	285.81	152.216	187.395	158.8	protein_coding	ANO2	anoctamin 2 [Source:HGNC Symbol;Acc:HGNC:1183]
ENSG00000188112.10	1205.41	0.724803	0.0705466	10.2741	9.21904e-25	1.71647e-23	1470.11	1528.38	1506.4	852.785	995.93	878.836	protein_coding	C6orf132	chromosome 6 open reading frame 132 [Source:HGNC Symbol;Acc:HGNC:21288]
ENSG00000184108.8	336.191	0.724303	0.128136	5.65262	1.58019e-08	7.82936e-08	443.979	407.442	406.549	296.868	261.089	201.219	protein_coding	TRIML1	tripartite motif family like 1 [Source:HGNC Symbol;Acc:HGNC:26698]
ENSG00000138792.10	7579.02	0.722231	0.0393529	18.3527	3.14313e-75	4.51913e-73	9213.83	9554.05	9543.05	5655.61	5742.91	5764.64	protein_coding	ENPEP	glutamyl aminopeptidase [Source:HGNC Symbol;Acc:HGNC:3355]
ENSG00000157036.13	461.27	0.716757	0.104393	6.86595	6.60499e-12	4.6054e-11	575.039	523.99	620.671	313.885	365.315	368.719	protein_coding	EXOG	exo/endonuclease G [Source:HGNC Symbol;Acc:HGNC:3347]
ENSG00000183317.17	46.7487	0.716555	0.301169	2.37924	0.0173482	0.0353678	58.9262	42.6393	72.6317	29.3086	40.0056	36.9807	protein_coding	EPHA10	EPH receptor A10 [Source:HGNC Symbol;Acc:HGNC:19987]
ENSG00000104738.19	12838.1	0.715566	0.0514947	13.8959	6.70724e-44	3.26489e-42	15718.1	15923.4	16236.5	10618.2	9064.43	9468.15	protein_coding	MCM4	minichromosome maintenance complex component 4 [Source:HGNC Symbol;Acc:HGNC:6947]
ENSG00000141076.18	4314.26	0.715359	0.0468653	15.2642	1.32523e-52	8.947e-51	5238.34	5226.63	5621.88	3264.6	3234.14	3299.99	protein_coding	UTP4	UTP4 small subunit processome component [Source:HGNC Symbol;Acc:HGNC:1983]
ENSG00000238243.3	39.4525	0.715	0.314106	2.27631	0.0228278	0.0452048	52.8304	42.6393	51.8798	36.8721	24.2139	28.2794	protein_coding	OR2W3	olfactory receptor family 2 subfamily W member 3 [Source:HGNC Symbol;Acc:HGNC:15021]
ENSG00000160072.20	4552.07	0.713882	0.052874	13.5016	1.53076e-41	6.67686e-40	5765.63	5699.46	5505.86	3730.7	3283.62	3327.18	protein_coding	ATAD3B	ATPase family AAA domain containing 3B [Source:HGNC Symbol;Acc:HGNC:24007]
ENSG00000124160.12	3224.71	0.713813	0.0537727	13.2746	3.24826e-40	1.3101e-38	4008	4169.18	3844.76	2588.61	2367.7	2370.03	protein_coding	NCOA5	nuclear receptor coactivator 5 [Source:HGNC Symbol;Acc:HGNC:15909]
ENSG00000168487.20	1009.15	0.713811	0.0727276	9.81486	9.71761e-23	1.59508e-21	1177.51	1270.65	1312.09	739.333	755.896	799.436	protein_coding	BMP1	bone morphogenetic protein 1 [Source:HGNC Symbol;Acc:HGNC:1067]
ENSG00000176396.11	438.304	0.713439	0.10127	7.04494	1.85543e-12	1.3603e-11	526.272	568.524	539.55	358.321	334.784	302.372	protein_coding	EID2	EP300 interacting inhibitor of differentiation 2 [Source:HGNC Symbol;Acc:HGNC:28292]
ENSG00000131669.10	2848.5	0.713128	0.0603373	11.819	3.11259e-32	8.69287e-31	3602.63	3558.96	3457.08	2381.56	2033.97	2056.78	protein_coding	NINJ1	ninjurin 1 [Source:HGNC Symbol;Acc:HGNC:7824]
ENSG00000082153.18	8329.12	0.712459	0.10363	6.87499	6.19922e-12	4.33806e-11	10230.8	10157.6	10647.6	7175.87	5688.17	6074.63	protein_coding	BZW1	basic leucine zipper and W2 domains 1 [Source:HGNC Symbol;Acc:HGNC:18380]
ENSG00000159423.17	1255.42	0.711542	0.064374	11.0533	2.11396e-28	4.77811e-27	1494.49	1600.4	1580.92	932.202	971.716	952.797	protein_coding	ALDH4A1	aldehyde dehydrogenase 4 family member A1 [Source:HGNC Symbol;Acc:HGNC:406]
ENSG00000125966.10	226.669	0.711258	0.135316	5.25627	1.47006e-07	6.53699e-07	292.599	283.315	268.832	177.742	186.342	151.186	protein_coding	MMP24	matrix metallopeptidase 24 [Source:HGNC Symbol;Acc:HGNC:7172]
ENSG00000146950.13	1194.77	0.710686	0.0670342	10.6018	2.92162e-26	5.83872e-25	1541.23	1465.85	1444.14	953.947	875.913	887.537	protein_coding	SHROOM2	shroom family member 2 [Source:HGNC Symbol;Acc:HGNC:630]
ENSG00000052802.13	2111.19	0.710573	0.0556689	12.7643	2.59582e-37	9.28752e-36	2604.95	2557.41	2701.52	1675.32	1547.59	1580.38	protein_coding	MSMO1	methylsterol monooxygenase 1 [Source:HGNC Symbol;Acc:HGNC:10545]
ENSG00000116525.14	764.563	0.710101	0.0789416	8.99527	2.35651e-19	2.99198e-18	943.836	965.544	937.609	589.008	539.023	612.357	protein_coding	TRIM62	tripartite motif containing 62 [Source:HGNC Symbol;Acc:HGNC:25574]
ENSG00000228716.7	4455.42	0.71006	0.0501095	14.1702	1.40159e-45	7.32793e-44	5356.19	5503.32	5733.19	3581.32	3286.78	3271.71	protein_coding	DHFR	dihydrofolate reductase [Source:HGNC Symbol;Acc:HGNC:2861]
ENSG00000145220.14	1629.36	0.70972	0.064432	11.015	3.23492e-28	7.21723e-27	1946.6	2013.52	2107.26	1303.76	1143.32	1261.7	protein_coding	LYAR	Ly1 antibody reactive [Source:HGNC Symbol;Acc:HGNC:26021]
ENSG00000116560.12	37579.1	0.709351	0.0409863	17.307	4.16475e-67	4.79039e-65	46349.6	47072.9	46489	30175.5	27954.5	27433.2	protein_coding	SFPQ	splicing factor proline and glutamine rich [Source:HGNC Symbol;Acc:HGNC:10774]
ENSG00000112333.12	151.115	0.709216	0.175765	4.03502	5.4598e-05	0.000174552	157.475	203.721	200.916	101.162	137.914	105.504	protein_coding	NR2E1	nuclear receptor subfamily 2 group E member 1 [Source:HGNC Symbol;Acc:HGNC:7973]
ENSG00000063978.17	4223.99	0.708869	0.0494647	14.3308	1.40491e-46	7.54857e-45	5112.36	5219.05	5394.55	3392.23	3087.8	3137.92	protein_coding	RNF4	ring finger protein 4 [Source:HGNC Symbol;Acc:HGNC:10067]
ENSG00000071282.12	74.1275	0.708347	0.245258	2.88817	0.00387492	0.00910421	90.4213	78.6459	106.589	45.381	73.6946	50.0327	protein_coding	LMCD1	LIM and cysteine rich domains 1 [Source:HGNC Symbol;Acc:HGNC:6633]
ENSG00000135679.27	14465.3	0.708038	0.0509665	13.8922	7.06053e-44	3.41545e-42	17935.9	17929.4	17974	11988.2	10195.1	10769	protein_coding	MDM2	MDM2 proto-oncogene [Source:HGNC Symbol;Acc:HGNC:6973]
ENSG00000100344.11	47.8591	0.706785	0.290845	2.43011	0.0150942	0.0311969	46.7346	58.7475	72.6317	41.5993	32.6362	34.8054	protein_coding	PNPLA3	patatin like phospholipase domain containing 3 [Source:HGNC Symbol;Acc:HGNC:18590]
ENSG00000102931.8	78.8194	0.705226	0.23477	3.0039	0.00266547	0.00646609	78.2297	100.439	114.135	51.9991	72.6418	55.4711	protein_coding	ARL2BP	ADP ribosylation factor like GTPase 2 binding protein [Source:HGNC Symbol;Acc:HGNC:17146]
ENSG00000163888.4	98.1593	0.704297	0.198396	3.54995	0.000385298	0.00108406	109.725	131.708	123.568	77.5259	77.9057	68.5231	protein_coding	CAMK2N2	calcium/calmodulin dependent protein kinase II inhibitor 2 [Source:HGNC Symbol;Acc:HGNC:24197]
ENSG00000126953.8	605.754	0.703709	0.096022	7.32862	2.32527e-13	1.84406e-12	822.936	713.498	715.941	475.555	409.531	497.064	protein_coding	TIMM8A	translocase of inner mitochondrial membrane 8A [Source:HGNC Symbol;Acc:HGNC:11817]
ENSG00000169105.8	2124.19	0.702581	0.059609	11.7865	4.5827e-32	1.26845e-30	2551.1	2658.8	2686.43	1742.44	1576.01	1530.35	protein_coding	CHST14	carbohydrate sulfotransferase 14 [Source:HGNC Symbol;Acc:HGNC:24464]
ENSG00000171848.16	23660.3	0.702235	0.0405883	17.3014	4.58767e-67	5.23804e-65	28881	29620.1	29424.3	18888.9	17239.3	17908.5	protein_coding	RRM2	ribonucleotide reductase regulatory subunit M2 [Source:HGNC Symbol;Acc:HGNC:10452]
ENSG00000112578.10	2045.08	0.702192	0.0578396	12.1403	6.45519e-34	1.92392e-32	2511.48	2573.52	2516.64	1662.08	1529.69	1477.05	protein_coding	BYSL	bystin like [Source:HGNC Symbol;Acc:HGNC:1157]
ENSG00000110375.3	172.192	0.701951	0.149652	4.69056	2.72463e-06	1.03849e-05	200.146	220.777	218.838	133.307	127.386	132.696	protein_coding	UPK2	uroplakin 2 [Source:HGNC Symbol;Acc:HGNC:12579]
ENSG00000148218.16	9536.12	0.701631	0.0446305	15.7209	1.08777e-55	8.40341e-54	11894	12054.6	11481.5	7023.66	7676.87	7086.16	protein_coding	ALAD	aminolevulinate dehydratase [Source:HGNC Symbol;Acc:HGNC:395]
ENSG00000148291.10	1251.62	0.701368	0.0682563	10.2755	9.08683e-25	1.69388e-23	1436.58	1589.97	1623.37	973.801	951.713	934.307	protein_coding	SURF2	surfeit 2 [Source:HGNC Symbol;Acc:HGNC:11475]
ENSG00000115594.12	212.107	0.701211	0.140905	4.97647	6.47535e-07	2.67988e-06	256.024	255.836	275.434	139.925	177.92	167.501	protein_coding	IL1R1	interleukin 1 receptor type 1 [Source:HGNC Symbol;Acc:HGNC:5993]
ENSG00000165810.17	299.868	0.700236	0.120699	5.80149	6.57289e-09	3.39083e-08	383.021	388.492	342.406	236.36	205.292	243.638	protein_coding	BTNL9	butyrophilin like 9 [Source:HGNC Symbol;Acc:HGNC:24176]
ENSG00000170468.8	1083.91	0.699893	0.0695551	10.0624	8.09804e-24	1.41606e-22	1336	1407.1	1282.85	842.385	842.224	792.91	protein_coding	RIOX1	ribosomal oxygenase 1 [Source:HGNC Symbol;Acc:HGNC:20968]
ENSG00000166451.14	2549.1	0.699892	0.0647418	10.8105	3.06965e-27	6.44333e-26	3150.52	3268.07	3050.53	2148.98	1766.56	1909.95	protein_coding	CENPN	centromere protein N [Source:HGNC Symbol;Acc:HGNC:30873]
ENSG00000153060.8	478.612	0.69973	0.0968355	7.22596	4.97565e-13	3.84005e-12	624.821	551.469	600.862	347.921	380.054	366.544	protein_coding	TEKT5	tektin 5 [Source:HGNC Symbol;Acc:HGNC:26554]
ENSG00000168906.13	9301.12	0.699278	0.0465735	15.0145	5.90055e-51	3.77052e-49	11730.4	11590.3	11213.6	6671.96	7493.69	7106.82	protein_coding	MAT2A	methionine adenosyltransferase 2A [Source:HGNC Symbol;Acc:HGNC:6904]
ENSG00000119912.18	2332.07	0.698541	0.0647026	10.7962	3.58828e-27	7.49917e-26	2895.51	2828.41	2936.4	1979.75	1636.02	1716.34	protein_coding	IDE	insulin degrading enzyme [Source:HGNC Symbol;Acc:HGNC:5381]
ENSG00000137275.16	1397.25	0.698347	0.0725218	9.62948	6.00298e-22	9.26583e-21	1801.31	1788.96	1598.84	1158.16	1046.46	989.778	protein_coding	RIPK1	receptor interacting serine/threonine kinase 1 [Source:HGNC Symbol;Acc:HGNC:10019]
ENSG00000168394.13	2858.45	0.697751	0.0606885	11.4973	1.36183e-30	3.46664e-29	3594.5	3508.74	3508.96	2391.96	1990.81	2155.76	protein_coding	TAP1	transporter 1, ATP binding cassette subfamily B member [Source:HGNC Symbol;Acc:HGNC:43]
ENSG00000063761.16	756.141	0.697711	0.0864354	8.07206	6.91221e-16	6.78462e-15	896.085	991.127	920.63	635.334	573.765	519.905	protein_coding	ADCK1	aarF domain containing kinase 1 [Source:HGNC Symbol;Acc:HGNC:19038]
ENSG00000134326.12	369.798	0.696554	0.105086	6.62839	3.3937e-11	2.22164e-10	443.979	451.029	477.294	290.249	282.145	274.092	protein_coding	CMPK2	cytidine/uridine monophosphate kinase 2 [Source:HGNC Symbol;Acc:HGNC:27015]
ENSG00000123999.5	1116.78	0.696259	0.0746702	9.32446	1.11551e-20	1.57613e-19	1263.87	1443.1	1434.71	798.895	879.071	881.011	protein_coding	INHA	inhibin subunit alpha [Source:HGNC Symbol;Acc:HGNC:6065]
ENSG00000166130.15	1343.38	0.695751	0.072451	9.60305	7.76116e-22	1.18734e-20	1694.64	1589.03	1701.66	1125.07	927.499	1022.41	protein_coding	IKBIP	IKBKB interacting protein [Source:HGNC Symbol;Acc:HGNC:26430]
ENSG00000185347.18	1643.34	0.694933	0.0674824	10.298	7.19438e-25	1.34758e-23	2058.35	2092.17	1946.91	1380.34	1205.43	1176.86	protein_coding	TEDC1	tubulin epsilon and delta complex 1 [Source:HGNC Symbol;Acc:HGNC:20127]
ENSG00000157927.17	109.819	0.693267	0.189191	3.66438	0.00024794	0.000716547	149.348	120.338	137.717	87.9257	85.2752	78.3121	protein_coding	RADIL	Rap associating with DIL domain [Source:HGNC Symbol;Acc:HGNC:22226]
ENSG00000172115.9	4719.57	0.693197	0.0549949	12.6048	1.9877e-36	6.72441e-35	5540.08	5851.06	6106.72	3864.01	3382.58	3572.99	protein_coding	CYCS	cytochrome c, somatic [Source:HGNC Symbol;Acc:HGNC:19986]
ENSG00000120694.20	9886.14	0.692675	0.0403329	17.1739	4.16178e-66	4.58327e-64	12184.5	12154.1	12308.7	7877.39	7423.15	7368.95	protein_coding	HSPH1	heat shock protein family H (Hsp110) member 1 [Source:HGNC Symbol;Acc:HGNC:16969]
ENSG00000040199.18	1898.84	0.692487	0.0545039	12.7053	5.52754e-37	1.94189e-35	2314.38	2406.75	2316.67	1452.19	1442.31	1460.74	protein_coding	PHLPP2	PH domain and leucine rich repeat protein phosphatase 2 [Source:HGNC Symbol;Acc:HGNC:29149]
ENSG00000198805.13	1248.66	0.691969	0.070002	9.88498	4.83689e-23	8.06738e-22	1458.93	1552.07	1615.82	929.366	1026.46	909.291	protein_coding	PNP	purine nucleoside phosphorylase [Source:HGNC Symbol;Acc:HGNC:7892]
ENSG00000106305.10	1987.47	0.691693	0.0708462	9.76331	1.61786e-22	2.6169e-21	2380.42	2384.01	2602.48	1696.12	1373.88	1487.93	protein_coding	AIMP2	aminoacyl tRNA synthetase complex interacting multifunctional protein 2 [Source:HGNC Symbol;Acc:HGNC:20609]
ENSG00000112029.10	1002.37	0.691578	0.0787438	8.78264	1.59684e-18	1.8928e-17	1179.54	1239.38	1296.99	851.84	725.365	721.124	protein_coding	FBXO5	F-box protein 5 [Source:HGNC Symbol;Acc:HGNC:13584]
ENSG00000197451.12	21437.6	0.691463	0.04798	14.4115	4.38237e-47	2.42169e-45	26013.9	26619.3	26806.7	17780.9	15610.6	15794	protein_coding	HNRNPAB	heterogeneous nuclear ribonucleoprotein A/B [Source:HGNC Symbol;Acc:HGNC:5034]
ENSG00000105447.13	3011.47	0.69143	0.0565589	12.225	2.28666e-34	6.98963e-33	3728.61	3766.47	3666.48	2504.47	2169.78	2232.98	protein_coding	GRWD1	glutamate rich WD repeat containing 1 [Source:HGNC Symbol;Acc:HGNC:21270]
ENSG00000197982.14	1994.52	0.691022	0.0593884	11.6356	2.7158e-31	7.24585e-30	2352.99	2515.72	2521.36	1585.5	1430.73	1560.8	protein_coding	C1orf122	chromosome 1 open reading frame 122 [Source:HGNC Symbol;Acc:HGNC:24789]
ENSG00000203724.11	139.342	0.690143	0.171517	4.02375	5.72793e-05	0.000182336	150.364	177.19	188.654	115.343	97.9085	106.591	protein_coding	C1orf53	chromosome 1 open reading frame 53 [Source:HGNC Symbol;Acc:HGNC:30003]
ENSG00000196449.4	1078.48	0.689907	0.0674689	10.2256	1.52343e-24	2.78959e-23	1288.25	1330.35	1376.23	842.385	820.116	813.576	protein_coding	YRDC	yrdC N6-threonylcarbamoyltransferase domain containing [Source:HGNC Symbol;Acc:HGNC:28905]
ENSG00000101331.17	55.196	0.689316	0.264296	2.60812	0.00910404	0.0197303	74.1658	57.8	72.6317	45.381	44.2168	36.9807	protein_coding	CCM2L	CCM2 like scaffold protein [Source:HGNC Symbol;Acc:HGNC:16153]
ENSG00000104332.12	32691.2	0.689217	0.0380855	18.0966	3.3926e-73	4.62107e-71	40386.8	40660.9	40020.1	26144.2	24615	24320.3	protein_coding	SFRP1	secreted frizzled related protein 1 [Source:HGNC Symbol;Acc:HGNC:10776]
ENSG00000172667.11	3534.43	0.68894	0.0626697	10.9932	4.12113e-28	9.14184e-27	4383.91	4424.07	4282.44	2988.53	2418.24	2709.38	protein_coding	ZMAT3	zinc finger matrin-type 3 [Source:HGNC Symbol;Acc:HGNC:29983]
ENSG00000154639.19	626.019	0.687665	0.0903413	7.61185	2.70198e-14	2.3309e-13	710.163	828.15	779.14	503.918	446.379	488.363	protein_coding	CXADR	CXADR Ig-like cell adhesion molecule [Source:HGNC Symbol;Acc:HGNC:2559]
ENSG00000094916.16	5538.28	0.686988	0.0429041	16.0122	1.05066e-57	8.63213e-56	6923.83	6830.82	6745.31	4397.23	4172.17	4160.33	protein_coding	CBX5	chromobox 5 [Source:HGNC Symbol;Acc:HGNC:1555]
ENSG00000170122.6	115.877	0.686676	0.183343	3.74531	0.000180169	0.000532583	129.028	144.026	155.639	86.9803	94.7502	84.8381	protein_coding	FOXD4	forkhead box D4 [Source:HGNC Symbol;Acc:HGNC:3805]
ENSG00000124787.14	439.238	0.6852	0.100909	6.7903	1.11903e-11	7.63457e-11	513.065	571.367	540.493	350.758	309.517	350.229	protein_coding	RPP40	ribonuclease P/MRP subunit p40 [Source:HGNC Symbol;Acc:HGNC:20992]
ENSG00000185245.9	90.0522	0.684325	0.226905	3.0159	0.00256214	0.00623603	91.4373	106.125	135.831	85.0894	65.2724	56.5587	protein_coding	GP1BA	glycoprotein Ib platelet subunit alpha [Source:HGNC Symbol;Acc:HGNC:4439]
ENSG00000170515.14	11309.5	0.684071	0.0441832	15.4826	4.54717e-54	3.19495e-52	13577.4	13967.7	14282	9162.24	8339.07	8528.41	protein_coding	PA2G4	proliferation-associated 2G4 [Source:HGNC Symbol;Acc:HGNC:8550]
ENSG00000178531.6	477.35	0.68324	0.0966963	7.06584	1.59653e-12	1.17827e-11	606.534	581.79	577.28	389.52	333.731	375.245	protein_coding	CTXN1	cortexin 1 [Source:HGNC Symbol;Acc:HGNC:31108]
ENSG00000116016.14	36979.7	0.682624	0.0339446	20.11	6.03778e-90	1.37874e-87	45742	46266.5	44696.8	28117.3	28290.3	28765.6	protein_coding	EPAS1	endothelial PAS domain protein 1 [Source:HGNC Symbol;Acc:HGNC:3374]
ENSG00000123342.16	2508.48	0.682014	0.0531256	12.8378	1.00734e-37	3.68914e-36	3047.91	3224.48	2998.65	1883.31	1986.6	1909.95	protein_coding	MMP19	matrix metallopeptidase 19 [Source:HGNC Symbol;Acc:HGNC:7165]
ENSG00000132522.16	107.737	0.678881	0.208348	3.25841	0.0011204	0.00291271	157.475	137.393	102.816	70.9079	82.1168	95.7148	protein_coding	GPS2	G protein pathway suppressor 2 [Source:HGNC Symbol;Acc:HGNC:4550]
ENSG00000084073.10	6039.1	0.678396	0.105352	6.43935	1.19984e-10	7.38744e-10	7544.59	7141.61	7615.01	5221.65	4084.79	4626.94	protein_coding	ZMPSTE24	zinc metallopeptidase STE24 [Source:HGNC Symbol;Acc:HGNC:12877]
ENSG00000159588.15	125.676	0.676067	0.180544	3.7446	0.000180679	0.000533686	162.555	149.711	151.866	108.725	78.9585	102.241	protein_coding	CCDC17	coiled-coil domain containing 17 [Source:HGNC Symbol;Acc:HGNC:26574]
ENSG00000104356.11	791.708	0.675042	0.0753873	8.95432	3.41829e-19	4.2875e-18	985.491	971.229	964.02	597.517	633.773	598.217	protein_coding	POP1	POP1 homolog, ribonuclease P/MRP subunit [Source:HGNC Symbol;Acc:HGNC:30129]
ENSG00000117643.15	150.131	0.674838	0.174077	3.87667	0.000105897	0.000324588	179.827	197.088	177.334	135.198	88.4335	122.906	protein_coding	MAN1C1	mannosidase alpha class 1C member 1 [Source:HGNC Symbol;Acc:HGNC:19080]
ENSG00000145990.11	774.677	0.673906	0.087293	7.72005	1.16286e-14	1.0336e-13	904.213	974.072	980.056	647.625	622.193	519.905	protein_coding	GFOD1	glucose-fructose oxidoreductase domain containing 1 [Source:HGNC Symbol;Acc:HGNC:21096]
ENSG00000120800.5	6588.2	0.67309	0.0477033	14.1099	3.29924e-45	1.70201e-43	8014.99	8057.89	8223.42	5433.43	4870.16	4929.31	protein_coding	UTP20	UTP20 small subunit processome component [Source:HGNC Symbol;Acc:HGNC:17897]
ENSG00000114646.10	57.0606	0.672846	0.289671	2.32279	0.0201902	0.040469	82.2936	56.8524	71.6884	59.5626	27.3723	44.5944	protein_coding	CSPG5	chondroitin sulfate proteoglycan 5 [Source:HGNC Symbol;Acc:HGNC:2467]
ENSG00000089486.17	88.9663	0.672606	0.214997	3.12844	0.00175736	0.00441344	119.884	104.229	103.76	58.6172	84.2224	63.0848	protein_coding	CDIP1	cell death inducing p53 target 1 [Source:HGNC Symbol;Acc:HGNC:13234]
ENSG00000124541.7	2275.4	0.672587	0.0580906	11.5782	5.31294e-31	1.39122e-29	2719.75	2964.85	2704.35	1778.37	1668.66	1816.41	protein_coding	RRP36	ribosomal RNA processing 36 [Source:HGNC Symbol;Acc:HGNC:21374]
ENSG00000166444.19	224.963	0.672445	0.132269	5.08393	3.69712e-07	1.57673e-06	262.12	272.892	294.3	174.906	173.709	171.852	protein_coding	DENND2B	DENN domain containing 2B [Source:HGNC Symbol;Acc:HGNC:11350]
ENSG00000109072.14	620.644	0.672182	0.0840276	7.99954	1.24882e-15	1.20296e-14	782.297	729.606	776.31	483.119	467.434	485.1	protein_coding	VTN	vitronectin [Source:HGNC Symbol;Acc:HGNC:12724]
ENSG00000188315.8	168.777	0.671327	0.155531	4.31635	1.58633e-05	5.47269e-05	201.162	233.095	187.71	129.525	127.386	133.783	protein_coding	C3orf62	chromosome 3 open reading frame 62 [Source:HGNC Symbol;Acc:HGNC:24771]
ENSG00000163811.12	9051.77	0.67123	0.0392736	17.0911	1.72827e-65	1.87668e-63	11087.3	10979.2	11295.6	7143.73	6790.43	7014.37	protein_coding	WDR43	WD repeat domain 43 [Source:HGNC Symbol;Acc:HGNC:28945]
ENSG00000179862.7	1825.6	0.670422	0.0578293	11.5931	4.4657e-31	1.17931e-29	2148.78	2306.31	2270.45	1363.32	1449.68	1415.06	protein_coding	CITED4	Cbp/p300 interacting transactivator with Glu/Asp rich carboxy-terminal domain 4 [Source:HGNC Symbol;Acc:HGNC:18696]
ENSG00000177700.6	3210.85	0.670346	0.0665523	10.0725	7.31274e-24	1.28453e-22	3790.58	3939.87	4102.27	2739.88	2190.83	2501.64	protein_coding	POLR2L	RNA polymerase II, I and III subunit L [Source:HGNC Symbol;Acc:HGNC:9199]
ENSG00000142657.21	5395.99	0.66968	0.0486922	13.7533	4.86401e-43	2.2412e-41	6524.56	6628.05	6729.28	4436.94	4113.21	3943.88	protein_coding	PGD	phosphogluconate dehydrogenase [Source:HGNC Symbol;Acc:HGNC:8891]
ENSG00000175606.11	776.359	0.669515	0.0859073	7.79347	6.51947e-15	5.89944e-14	865.606	1006.29	988.545	644.789	557.973	594.954	protein_coding	TMEM70	transmembrane protein 70 [Source:HGNC Symbol;Acc:HGNC:26050]
ENSG00000197461.13	1600.17	0.669483	0.0631383	10.6035	2.87185e-26	5.74665e-25	2061.4	2005.94	1828.05	1234.74	1257.02	1213.84	protein_coding	PDGFA	platelet derived growth factor subunit A [Source:HGNC Symbol;Acc:HGNC:8799]
ENSG00000052749.14	2956.16	0.669094	0.0547033	12.2313	2.11471e-34	6.48958e-33	3701.18	3635.71	3553.29	2309.71	2417.18	2119.87	protein_coding	RRP12	ribosomal RNA processing 12 homolog [Source:HGNC Symbol;Acc:HGNC:29100]
ENSG00000165694.11	61.5592	0.6685	0.261005	2.56126	0.0104295	0.0222551	69.0859	65.3803	92.4403	56.7263	38.9529	46.7697	protein_coding	FRMD7	FERM domain containing 7 [Source:HGNC Symbol;Acc:HGNC:8079]
ENSG00000087586.18	7771.82	0.667833	0.121191	5.51057	3.57666e-08	1.70102e-07	9304.25	9603.32	9710.95	6946.13	5241.79	5824.46	protein_coding	AURKA	aurora kinase A [Source:HGNC Symbol;Acc:HGNC:11393]
ENSG00000101265.16	7296.45	0.667583	0.0430835	15.4951	3.74379e-54	2.66668e-52	8960.85	9076.49	8829.94	5865.5	5396.55	5649.35	protein_coding	RASSF2	Ras association domain family member 2 [Source:HGNC Symbol;Acc:HGNC:9883]
ENSG00000143319.17	4236.24	0.667457	0.0497376	13.4196	4.64404e-41	1.95427e-39	4991.46	5260.75	5346.45	3444.23	3158.34	3216.23	protein_coding	ISG20L2	interferon stimulated exonuclease gene 20 like 2 [Source:HGNC Symbol;Acc:HGNC:25745]
ENSG00000064651.14	4937.09	0.66697	0.0459955	14.5008	1.19801e-47	6.71576e-46	6015.56	6111.64	6050.12	4004.88	3655.25	3785.09	protein_coding	SLC12A2	solute carrier family 12 member 2 [Source:HGNC Symbol;Acc:HGNC:10911]
ENSG00000172893.18	3250.07	0.6668	0.0501874	13.2862	2.78369e-40	1.12566e-38	3898.28	3954.09	4112.65	2562.14	2579.31	2393.96	protein_coding	DHCR7	7-dehydrocholesterol reductase [Source:HGNC Symbol;Acc:HGNC:2860]
ENSG00000133131.15	3699.93	0.666564	0.0482906	13.8032	2.4382e-43	1.14728e-41	4394.07	4519.77	4705.97	2908.17	2905.67	2765.94	protein_coding	MORC4	MORC family CW-type zinc finger 4 [Source:HGNC Symbol;Acc:HGNC:23485]
ENSG00000186603.7	2935.86	0.666165	0.0489966	13.5961	4.2216e-42	1.88913e-40	3608.72	3529.59	3667.43	2256.76	2340.33	2212.32	protein_coding	HPDL	4-hydroxyphenylpyruvate dioxygenase like [Source:HGNC Symbol;Acc:HGNC:28242]
ENSG00000152229.18	1029.87	0.665792	0.0743423	8.95576	3.37418e-19	4.23559e-18	1196.81	1278.23	1313.97	753.514	861.174	775.507	protein_coding	PSTPIP2	proline-serine-threonine phosphatase interacting protein 2 [Source:HGNC Symbol;Acc:HGNC:9581]
ENSG00000270885.2	117.044	0.665578	0.179518	3.70759	0.000209239	0.000612338	144.268	151.606	134.887	91.7075	88.4335	91.3641	protein_coding	RASL10B	RAS like family 10 member B [Source:HGNC Symbol;Acc:HGNC:30295]
ENSG00000131467.12	6471.45	0.665038	0.0454145	14.6437	1.47716e-48	8.62304e-47	7990.6	7902.49	7921.57	5304.85	4870.16	4839.04	protein_coding	PSME3	proteasome activator subunit 3 [Source:HGNC Symbol;Acc:HGNC:9570]
ENSG00000153071.15	4596.05	0.664486	0.0491129	13.5298	1.0436e-41	4.57771e-40	5741.25	5674.82	5495.48	3763.79	3521.55	3379.38	protein_coding	DAB2	DAB adaptor protein 2 [Source:HGNC Symbol;Acc:HGNC:2662]
ENSG00000125898.13	499.328	0.662935	0.0966683	6.85784	6.99115e-12	4.86373e-11	595.358	580.842	660.288	395.193	404.267	360.018	protein_coding	FAM110A	family with sequence similarity 110 member A [Source:HGNC Symbol;Acc:HGNC:16188]
ENSG00000087087.20	12425.5	0.662364	0.0507294	13.0568	5.81038e-39	2.20596e-37	15281.2	15411.7	14997	10510.4	9088.65	9263.67	protein_coding	SRRT	serrate, RNA effector molecule [Source:HGNC Symbol;Acc:HGNC:24101]
ENSG00000132646.11	9044.84	0.66184	0.0487316	13.5813	5.16829e-42	2.29952e-40	10838.4	11193.3	11222.1	7468.02	6519.87	7027.42	protein_coding	PCNA	proliferating cell nuclear antigen [Source:HGNC Symbol;Acc:HGNC:8729]
ENSG00000158270.12	3271.8	0.661517	0.138305	4.78303	1.72676e-06	6.77955e-06	4082.17	3930.4	4015.49	2993.26	2167.67	2441.81	protein_coding	COLEC12	collectin subfamily member 12 [Source:HGNC Symbol;Acc:HGNC:16016]
ENSG00000151067.23	179.657	0.661057	0.153857	4.29658	1.73454e-05	5.94175e-05	226.561	240.675	193.37	142.761	149.495	125.082	protein_coding	CACNA1C	calcium voltage-gated channel subunit alpha1 C [Source:HGNC Symbol;Acc:HGNC:1390]
ENSG00000104763.20	4383.78	0.661056	0.0576354	11.4696	1.87466e-30	4.73329e-29	5230.21	5468.26	5416.25	3689.1	3083.59	3415.28	protein_coding	ASAH1	N-acylsphingosine amidohydrolase 1 [Source:HGNC Symbol;Acc:HGNC:735]
ENSG00000259494.2	312.935	0.660367	0.113881	5.79877	6.68024e-09	3.44016e-08	370.829	403.652	375.421	240.141	253.72	233.849	protein_coding	MRPL46	mitochondrial ribosomal protein L46 [Source:HGNC Symbol;Acc:HGNC:1192]
ENSG00000176890.16	2359.84	0.660306	0.0569579	11.5929	4.47842e-31	1.18066e-29	2882.31	2909.9	2881.69	1958	1710.77	1816.41	protein_coding	TYMS	thymidylate synthetase [Source:HGNC Symbol;Acc:HGNC:12441]
ENSG00000187569.3	7490.73	0.659277	0.0469443	14.0438	8.40759e-45	4.26644e-43	8950.69	9222.41	9348.73	6187.89	5576.58	5658.05	protein_coding	DPPA3	developmental pluripotency associated 3 [Source:HGNC Symbol;Acc:HGNC:19199]
ENSG00000122034.17	3754.21	0.659233	0.0530896	12.4174	2.10377e-35	6.79156e-34	4478.39	4536.82	4778.6	3103.87	2758.28	2869.27	protein_coding	GTF3A	general transcription factor IIIA [Source:HGNC Symbol;Acc:HGNC:4662]
ENSG00000059145.19	1506.54	0.658679	0.0691816	9.52103	1.71477e-21	2.53831e-20	1804.36	1860.02	1867.67	1064.56	1288.6	1154.02	protein_coding	UNKL	unk like zinc finger [Source:HGNC Symbol;Acc:HGNC:14184]
ENSG00000205639.12	87.5702	0.657192	0.218892	3.00235	0.00267901	0.00649486	111.757	100.439	109.419	65.2352	85.2752	53.2957	protein_coding	MFSD2B	major facilitator superfamily domain containing 2B [Source:HGNC Symbol;Acc:HGNC:37207]
ENSG00000169684.13	216.166	0.656949	0.134913	4.86942	1.11926e-06	4.50374e-06	270.248	271.944	251.853	176.797	168.445	157.712	protein_coding	CHRNA5	cholinergic receptor nicotinic alpha 5 subunit [Source:HGNC Symbol;Acc:HGNC:1959]
ENSG00000075131.10	994.805	0.656211	0.0758708	8.64906	5.19243e-18	5.88526e-17	1259.8	1159.79	1233.8	826.313	784.321	704.809	protein_coding	TIPIN	TIMELESS interacting protein [Source:HGNC Symbol;Acc:HGNC:30750]
ENSG00000103064.15	3200.5	0.655843	0.049305	13.3017	2.26126e-40	9.16786e-39	4067.94	3874.49	3806.09	2541.34	2424.55	2488.58	protein_coding	SLC7A6	solute carrier family 7 member 6 [Source:HGNC Symbol;Acc:HGNC:11064]
ENSG00000105011.9	1620.45	0.655516	0.0619521	10.581	3.65007e-26	7.25714e-25	1998.41	1957.62	1993.13	1351.98	1201.22	1220.36	protein_coding	ASF1B	anti-silencing function 1B histone chaperone [Source:HGNC Symbol;Acc:HGNC:20996]
ENSG00000276043.5	2628.85	0.655429	0.056646	11.5706	5.80745e-31	1.5156e-29	3226.72	3300.28	3123.16	2194.36	1939.22	1989.34	protein_coding	UHRF1	ubiquitin like with PHD and ring finger domains 1 [Source:HGNC Symbol;Acc:HGNC:12556]
ENSG00000114541.15	1395.92	0.655339	0.0681325	9.6186	6.67306e-22	1.02492e-20	1587.96	1760.53	1772.4	1017.29	1115.95	1121.39	protein_coding	FRMD4B	FERM domain containing 4B [Source:HGNC Symbol;Acc:HGNC:24886]
ENSG00000033050.9	815.897	0.654878	0.0738375	8.86918	7.36891e-19	8.99563e-18	1008.86	997.76	987.602	644.789	620.087	636.286	protein_coding	ABCF2	ATP binding cassette subfamily F member 2 [Source:HGNC Symbol;Acc:HGNC:71]
ENSG00000108106.14	9368.54	0.654553	0.0442291	14.7991	1.4836e-49	8.92921e-48	11122.8	11639.6	11613.5	7633.47	6954.66	7247.13	protein_coding	UBE2S	ubiquitin conjugating enzyme E2 S [Source:HGNC Symbol;Acc:HGNC:17895]
ENSG00000125850.11	130.121	0.652783	0.184119	3.54544	0.000391955	0.00110099	153.411	180.033	143.377	86.0349	121.07	96.8025	protein_coding	OVOL2	ovo like zinc finger 2 [Source:HGNC Symbol;Acc:HGNC:15804]
ENSG00000169689.15	1928.21	0.651992	0.0604822	10.7799	4.28377e-27	8.90474e-26	2347.91	2352.74	2371.38	1621.43	1410.73	1465.09	protein_coding	CENPX	centromere protein X [Source:HGNC Symbol;Acc:HGNC:11422]
ENSG00000132837.15	54.118	0.651806	0.261586	2.49175	0.0127115	0.0266845	65.0221	67.2754	66.0288	38.763	47.3751	40.2437	protein_coding	DMGDH	dimethylglycine dehydrogenase [Source:HGNC Symbol;Acc:HGNC:24475]
ENSG00000167523.15	629.816	0.651072	0.0844001	7.71411	1.21827e-14	1.08038e-13	757.913	784.564	766.877	519.046	463.223	487.275	protein_coding	SPATA33	spermatogenesis associated 33 [Source:HGNC Symbol;Acc:HGNC:26463]
ENSG00000102218.6	4666.76	0.650435	0.0460645	14.1201	2.85656e-45	1.47855e-43	5522.81	5638.81	5942.59	3710.84	3566.82	3618.67	protein_coding	RP2	RP2 activator of ARL3 GTPase [Source:HGNC Symbol;Acc:HGNC:10274]
ENSG00000104611.12	2182.22	0.650189	0.0555493	11.7047	1.20551e-31	3.27259e-30	2562.28	2764.92	2668.51	1647.9	1685.5	1764.2	protein_coding	SH2D4A	SH2 domain containing 4A [Source:HGNC Symbol;Acc:HGNC:26102]
ENSG00000177459.11	379.188	0.649613	0.116582	5.57218	2.51569e-08	1.21656e-07	477.506	456.715	456.542	347.921	255.826	280.618	protein_coding	ERICH5	glutamate rich 5 [Source:HGNC Symbol;Acc:HGNC:26823]
ENSG00000143819.13	1906.1	0.649496	0.0643856	10.0876	6.2692e-24	1.10623e-22	2258.5	2331.9	2395.9	1630.88	1405.46	1413.97	protein_coding	EPHX1	epoxide hydrolase 1 [Source:HGNC Symbol;Acc:HGNC:3401]
ENSG00000173926.6	127.11	0.649371	0.18877	3.44002	0.000581681	0.00158657	179.827	160.134	126.398	113.453	94.7502	88.1011	protein_coding	MARCHF3	membrane associated ring-CH-type finger 3 [Source:HGNC Symbol;Acc:HGNC:28728]
ENSG00000196510.14	3472.07	0.64937	0.0501012	12.9612	2.03166e-38	7.63866e-37	4388.99	4222.24	4112.65	2823.08	2610.89	2674.58	protein_coding	ANAPC7	anaphase promoting complex subunit 7 [Source:HGNC Symbol;Acc:HGNC:17380]
ENSG00000132382.15	5253.12	0.649223	0.0494095	13.1396	1.95188e-39	7.5772e-38	6369.11	6756.91	6121.81	4177.89	4178.48	3914.52	protein_coding	MYBBP1A	MYB binding protein 1a [Source:HGNC Symbol;Acc:HGNC:7546]
ENSG00000065618.21	199.129	0.648686	0.151218	4.28973	1.78888e-05	6.11709e-05	230.625	233.095	265.058	130.47	181.078	154.449	protein_coding	COL17A1	collagen type XVII alpha 1 chain [Source:HGNC Symbol;Acc:HGNC:2194]
ENSG00000104131.13	3681.79	0.648275	0.0456655	14.1962	9.67793e-46	5.11153e-44	4468.24	4464.81	4554.1	2946.93	2798.29	2858.39	protein_coding	EIF3J	eukaryotic translation initiation factor 3 subunit J [Source:HGNC Symbol;Acc:HGNC:3270]
ENSG00000141452.10	1010.88	0.647875	0.0767119	8.44555	3.02614e-17	3.26545e-16	1315.68	1217.59	1170.6	844.276	727.471	789.647	protein_coding	RMC1	regulator of MON1-CCZ1 [Source:HGNC Symbol;Acc:HGNC:24326]
ENSG00000066230.12	69.1671	0.647401	0.252268	2.56633	0.0102782	0.0219623	101.597	83.3836	68.8586	68.0715	46.3223	46.7697	protein_coding	SLC9A3	solute carrier family 9 member A3 [Source:HGNC Symbol;Acc:HGNC:11073]
ENSG00000132434.10	1298.31	0.647143	0.0631111	10.254	1.135e-24	2.10063e-23	1548.34	1583.34	1622.42	1028.64	973.821	1033.28	protein_coding	LANCL2	LanC like glutathione S-transferase 2 [Source:HGNC Symbol;Acc:HGNC:6509]
ENSG00000135736.6	177.319	0.646904	0.155723	4.15421	3.2642e-05	0.000107706	232.657	209.406	207.519	138.979	158.97	116.38	protein_coding	CCDC102A	coiled-coil domain containing 102A [Source:HGNC Symbol;Acc:HGNC:28097]
ENSG00000150990.9	5453.44	0.645845	0.0490874	13.157	1.55054e-39	6.03428e-38	6815.13	6603.41	6547.23	4524.87	4212.17	4017.85	protein_coding	DHX37	DEAH-box helicase 37 [Source:HGNC Symbol;Acc:HGNC:17210]
ENSG00000159199.14	4305.12	0.645558	0.0523573	12.3299	6.2547e-35	1.97404e-33	5036.16	5226.63	5496.43	3561.47	3205.71	3304.34	protein_coding	ATP5MC1	ATP synthase membrane subunit c locus 1 [Source:HGNC Symbol;Acc:HGNC:841]
ENSG00000168461.13	8942.22	0.644819	0.0392754	16.4179	1.4243e-60	1.30867e-58	10665.7	10909	11149.4	7021.77	7074.68	6832.73	protein_coding	RAB31	RAB31, member RAS oncogene family [Source:HGNC Symbol;Acc:HGNC:9771]
ENSG00000144381.18	33902.3	0.643346	0.0413943	15.5419	1.80545e-54	1.3224e-52	40814.6	41555.3	41649.1	27997.3	25635.2	25762.5	protein_coding	HSPD1	heat shock protein family D (Hsp60) member 1 [Source:HGNC Symbol;Acc:HGNC:5261]
ENSG00000204519.11	803.92	0.642417	0.0781121	8.2243	1.96341e-16	2.0071e-15	1022.07	980.704	936.666	591.844	653.776	638.461	protein_coding	ZNF551	zinc finger protein 551 [Source:HGNC Symbol;Acc:HGNC:25108]
ENSG00000135723.14	2880.98	0.642142	0.053494	12.004	3.38581e-33	9.75414e-32	3642.25	3543.8	3351.43	2342.8	2248.74	2156.85	protein_coding	FHOD1	formin homology 2 domain containing 1 [Source:HGNC Symbol;Acc:HGNC:17905]
ENSG00000177106.17	6339.8	0.642067	0.043913	14.6213	2.05312e-48	1.18516e-46	7881.89	7857.95	7445.22	5102.53	4816.47	4934.75	protein_coding	EPS8L2	EPS8 like 2 [Source:HGNC Symbol;Acc:HGNC:21296]
ENSG00000071539.14	3353.45	0.641559	0.0472925	13.5658	6.39125e-42	2.82745e-40	4066.93	4051.68	4143.78	2707.73	2545.62	2604.97	protein_coding	TRIP13	thyroid hormone receptor interactor 13 [Source:HGNC Symbol;Acc:HGNC:12307]
ENSG00000174446.13	535.545	0.641268	0.0893494	7.17708	7.12159e-13	5.41283e-12	634.981	640.537	681.983	408.429	425.323	422.015	protein_coding	SNAPC5	small nuclear RNA activating complex polypeptide 5 [Source:HGNC Symbol;Acc:HGNC:15484]
ENSG00000130706.13	4723.25	0.641013	0.0487007	13.1623	1.44609e-39	5.65613e-38	5481.16	5945.82	5840.72	3838.48	3566.82	3666.53	protein_coding	ADRM1	ADRM1 26S proteasome ubiquitin receptor [Source:HGNC Symbol;Acc:HGNC:15759]
ENSG00000204267.19	601.87	0.64083	0.0884416	7.2458	4.29882e-13	3.33927e-12	715.243	782.669	702.735	495.41	446.379	468.785	protein_coding	TAP2	transporter 2, ATP binding cassette subfamily B member [Source:HGNC Symbol;Acc:HGNC:44]
ENSG00000196152.10	879	0.640809	0.0733532	8.73594	2.41642e-18	2.81065e-17	1055.59	1119.05	1038.54	693.006	670.621	697.195	protein_coding	ZNF79	zinc finger protein 79 [Source:HGNC Symbol;Acc:HGNC:13153]
ENSG00000160602.14	734.452	0.640297	0.0796897	8.03488	9.36702e-16	9.0907e-15	946.884	870.79	866.864	561.59	589.557	571.026	protein_coding	NEK8	NIMA related kinase 8 [Source:HGNC Symbol;Acc:HGNC:13387]
ENSG00000242372.9	2573.99	0.639645	0.0517896	12.3508	4.82091e-35	1.534e-33	3090.58	3088.03	3227.87	2015.67	2080.29	1941.49	protein_coding	EIF6	eukaryotic translation initiation factor 6 [Source:HGNC Symbol;Acc:HGNC:6159]
ENSG00000107249.24	165.141	0.639204	0.155742	4.10424	4.05645e-05	0.000132218	181.859	217.934	203.746	138.034	125.281	123.994	protein_coding	GLIS3	GLIS family zinc finger 3 [Source:HGNC Symbol;Acc:HGNC:28510]
ENSG00000288558.3	84.633	0.637989	0.213466	2.98872	0.00280147	0.00675694	111.757	89.0688	108.476	69.017	64.2196	65.2601	protein_coding	DUS4L-BCAP29	DUS4L-BCAP29 readthrough [Source:HGNC Symbol;Acc:HGNC:54422]
ENSG00000159445.13	1112.08	0.637936	0.0658496	9.68778	3.39833e-22	5.35185e-21	1340.06	1392.88	1329.07	867.912	882.23	860.345	protein_coding	THEM4	thioesterase superfamily member 4 [Source:HGNC Symbol;Acc:HGNC:17947]
ENSG00000105676.14	1999.82	0.637761	0.0558763	11.4138	3.56761e-30	8.84949e-29	2542.97	2333.79	2427.97	1559.03	1561.27	1573.86	protein_coding	ARMC6	armadillo repeat containing 6 [Source:HGNC Symbol;Acc:HGNC:25049]
ENSG00000198938.2	117301	0.637261	0.043913	14.5119	1.01857e-47	5.73056e-46	139484	139703	149199	96852.6	87654.5	90911.7	protein_coding	MT-CO3	mitochondrially encoded cytochrome c oxidase III [Source:HGNC Symbol;Acc:HGNC:7422]
ENSG00000169981.11	168.162	0.637064	0.152129	4.18765	2.81858e-05	9.39809e-05	196.082	196.141	221.668	128.58	130.545	135.959	protein_coding	ZNF35	zinc finger protein 35 [Source:HGNC Symbol;Acc:HGNC:13099]
ENSG00000206530.11	198.343	0.635778	0.150628	4.22086	2.43374e-05	8.18521e-05	251.961	212.249	260.342	165.452	168.445	131.608	protein_coding	CFAP44	cilia and flagella associated protein 44 [Source:HGNC Symbol;Acc:HGNC:25631]
ENSG00000168496.4	5035.12	0.634849	0.0567376	11.1892	4.60519e-29	1.06413e-27	6137.47	6129.64	6112.38	4358.47	3661.57	3811.19	protein_coding	FEN1	flap structure-specific endonuclease 1 [Source:HGNC Symbol;Acc:HGNC:3650]
ENSG00000129195.16	540.426	0.6348	0.0956302	6.63807	3.17809e-11	2.08754e-10	654.285	691.705	627.274	465.156	383.212	420.928	protein_coding	PIMREG	PICALM interacting mitotic regulator [Source:HGNC Symbol;Acc:HGNC:25483]
ENSG00000163293.12	676.857	0.634675	0.0842557	7.53272	4.96926e-14	4.18226e-13	843.255	776.036	851.772	554.027	540.076	495.977	protein_coding	NIPAL1	NIPA like domain containing 1 [Source:HGNC Symbol;Acc:HGNC:27194]
ENSG00000170777.11	56.5517	0.634388	0.273007	2.32371	0.0201411	0.0403758	52.8304	73.9082	79.2346	34.9812	51.5862	46.7697	protein_coding	TPD52L3	TPD52 like 3 [Source:HGNC Symbol;Acc:HGNC:23382]
ENSG00000086061.16	9675.08	0.633215	0.0417323	15.1733	5.31638e-52	3.51288e-50	11813.7	11758	11724.8	7872.66	7227.33	7653.92	protein_coding	DNAJA1	DnaJ heat shock protein family (Hsp40) member A1 [Source:HGNC Symbol;Acc:HGNC:5229]
ENSG00000070961.17	1787.26	0.631817	0.0589544	10.717	8.46746e-27	1.73919e-25	2132.52	2095.01	2290.26	1434.23	1373.88	1397.65	protein_coding	ATP2B1	ATPase plasma membrane Ca2+ transporting 1 [Source:HGNC Symbol;Acc:HGNC:814]
ENSG00000126391.14	1574.19	0.6317	0.05935	10.6436	1.86697e-26	3.7797e-25	1936.44	1966.15	1838.43	1258.38	1226.49	1219.28	protein_coding	FRMD8	FERM domain containing 8 [Source:HGNC Symbol;Acc:HGNC:25462]
ENSG00000111725.11	1691.87	0.631647	0.0601731	10.4972	8.90063e-26	1.74727e-24	2016.7	2087.43	2063.87	1294.3	1273.86	1415.06	protein_coding	PRKAB1	protein kinase AMP-activated non-catalytic subunit beta 1 [Source:HGNC Symbol;Acc:HGNC:9378]
ENSG00000197785.14	3457.55	0.631587	0.0504122	12.5285	5.21577e-36	1.73427e-34	4189.86	4316.05	4103.22	2789.04	2784.6	2562.55	protein_coding	ATAD3A	ATPase family AAA domain containing 3A [Source:HGNC Symbol;Acc:HGNC:25567]
ENSG00000070526.15	92.6072	0.631256	0.203327	3.10463	0.00190517	0.00475941	122.932	105.177	109.419	67.1261	71.589	79.3998	protein_coding	ST6GALNAC1	ST6 N-acetylgalactosaminide alpha-2,6-sialyltransferase 1 [Source:HGNC Symbol;Acc:HGNC:23614]
ENSG00000197272.2	232.614	0.630858	0.137597	4.58481	4.54402e-06	1.6828e-05	273.296	308.898	265.058	158.834	190.553	199.043	protein_coding	IL27	interleukin 27 [Source:HGNC Symbol;Acc:HGNC:19157]
ENSG00000090530.10	1761.4	0.630672	0.0563381	11.1944	4.34278e-29	1.00649e-27	2167.06	2171.76	2081.79	1351.03	1400.2	1396.57	protein_coding	P3H2	prolyl 3-hydroxylase 2 [Source:HGNC Symbol;Acc:HGNC:19317]
ENSG00000213638.6	319.412	0.630309	0.116959	5.38914	7.07948e-08	3.25237e-07	388.1	393.229	383.91	283.631	232.664	234.936	protein_coding	ADAT3	adenosine deaminase tRNA specific 3 [Source:HGNC Symbol;Acc:HGNC:25151]
ENSG00000165271.17	4880.8	0.63019	0.0431394	14.6082	2.48939e-48	1.42639e-46	6031.81	5845.38	5915.24	3937.75	3783.69	3770.95	protein_coding	NOL6	nucleolar protein 6 [Source:HGNC Symbol;Acc:HGNC:19910]
ENSG00000140859.16	1349.03	0.629866	0.0657355	9.58183	9.53442e-22	1.44299e-20	1625.55	1716.94	1573.37	1011.62	1113.84	1052.86	protein_coding	KIFC3	kinesin family member C3 [Source:HGNC Symbol;Acc:HGNC:6326]
ENSG00000043143.22	1417.5	0.627597	0.065366	9.60128	7.89576e-22	1.20437e-20	1678.38	1661.04	1823.34	1094.82	1171.74	1075.7	protein_coding	JADE2	jade family PHD finger 2 [Source:HGNC Symbol;Acc:HGNC:22984]
ENSG00000244694.8	1401.58	0.627551	0.148427	4.22802	2.35755e-05	7.94445e-05	1632.66	1549.23	1923.32	1184.63	925.394	1194.26	protein_coding	PTCHD4	patched domain containing 4 [Source:HGNC Symbol;Acc:HGNC:21345]
ENSG00000180198.17	6224.69	0.626499	0.0537507	11.6556	2.14756e-31	5.75946e-30	7706.13	7616.33	7347.12	5341.73	4586.96	4749.85	protein_coding	RCC1	regulator of chromosome condensation 1 [Source:HGNC Symbol;Acc:HGNC:1913]
ENSG00000132603.15	2127.71	0.62646	0.0587508	10.663	1.5161e-26	3.08544e-25	2455.6	2646.48	2646.81	1767.97	1657.08	1592.35	protein_coding	NIP7	nucleolar pre-rRNA processing protein NIP7 [Source:HGNC Symbol;Acc:HGNC:24328]
ENSG00000126749.17	357.643	0.626323	0.114629	5.46392	4.65744e-08	2.18228e-07	427.723	444.397	429.187	257.159	261.089	326.3	protein_coding	EMG1	EMG1 N1-specific pseudouridine methyltransferase [Source:HGNC Symbol;Acc:HGNC:16912]
ENSG00000276380.2	64.0957	0.626292	0.248333	2.52199	0.0116694	0.0246903	83.3095	69.1705	81.1211	57.6717	40.0056	53.2957	protein_coding	UBE2NL	ubiquitin conjugating enzyme E2 N like (gene/pseudogene) [Source:HGNC Symbol;Acc:HGNC:31710]
ENSG00000152253.9	1008.3	0.625424	0.0934216	6.69464	2.16199e-11	1.44207e-10	1214.08	1193.9	1263.98	918.02	651.671	808.137	protein_coding	SPC25	SPC25 component of NDC80 kinetochore complex [Source:HGNC Symbol;Acc:HGNC:24031]
ENSG00000100413.17	1320.32	0.625292	0.0638593	9.79172	1.222e-22	1.9974e-21	1606.25	1594.71	1606.39	1094.82	986.455	1033.28	protein_coding	POLR3H	RNA polymerase III subunit H [Source:HGNC Symbol;Acc:HGNC:30349]
ENSG00000185721.13	2605.12	0.623206	0.0574408	10.8495	2.00427e-27	4.25167e-26	3094.64	3166.68	3218.43	2218.94	1932.9	1999.13	protein_coding	DRG1	developmentally regulated GTP binding protein 1 [Source:HGNC Symbol;Acc:HGNC:3029]
ENSG00000114767.7	1854.01	0.623162	0.0553289	11.2629	2.00143e-29	4.77391e-28	2190.43	2277.89	2276.11	1444.63	1494.95	1440.07	protein_coding	RRP9	ribosomal RNA processing 9, U3 small nucleolar RNA binding protein [Source:HGNC Symbol;Acc:HGNC:16829]
ENSG00000129255.16	2044.42	0.622747	0.053091	11.7298	8.96676e-32	2.45133e-30	2462.71	2540.36	2433.63	1608.19	1608.65	1613.01	protein_coding	MPDU1	mannose-P-dolichol utilization defect 1 [Source:HGNC Symbol;Acc:HGNC:7207]
ENSG00000168077.14	8487.72	0.622746	0.0494041	12.6051	1.97819e-36	6.70684e-35	10033.7	10234.4	10609.9	7176.82	6561.98	6309.56	protein_coding	SCARA3	scavenger receptor class A member 3 [Source:HGNC Symbol;Acc:HGNC:19000]
ENSG00000105929.16	225.146	0.622625	0.13684	4.55003	5.36384e-06	1.96902e-05	243.833	297.528	277.321	173.015	189.5	169.676	protein_coding	ATP6V0A4	ATPase H+ transporting V0 subunit a4 [Source:HGNC Symbol;Acc:HGNC:866]
ENSG00000185298.13	2814.68	0.622386	0.0540036	11.5249	9.88421e-31	2.54109e-29	3229.77	3444.31	3562.73	2188.69	2301.38	2161.2	protein_coding	CCDC137	coiled-coil domain containing 137 [Source:HGNC Symbol;Acc:HGNC:33451]
ENSG00000136950.13	3049.24	0.620436	0.0473437	13.1049	3.08519e-39	1.19171e-37	3704.23	3735.2	3646.68	2460.03	2379.28	2370.03	protein_coding	ARPC5L	actin related protein 2/3 complex subunit 5 like [Source:HGNC Symbol;Acc:HGNC:23366]
ENSG00000187123.15	143.764	0.619929	0.168999	3.66825	0.000244218	0.000706579	180.843	162.029	180.164	123.852	121.07	94.6271	protein_coding	LYPD6	LY6/PLAUR domain containing 6 [Source:HGNC Symbol;Acc:HGNC:28751]
ENSG00000258429.2	381.487	0.619367	0.110843	5.5878	2.29963e-08	1.1166e-07	454.138	472.823	458.429	260.941	334.784	307.81	protein_coding	PDF	peptide deformylase, mitochondrial [Source:HGNC Symbol;Acc:HGNC:30012]
ENSG00000291237.1	1990.08	0.617025	0.055259	11.1661	5.97784e-29	1.37926e-27	2435.28	2336.64	2456.27	1593.06	1514.95	1604.31	protein_coding	SOD2	superoxide dismutase 2 [Source:HGNC Symbol;Acc:HGNC:11180]
ENSG00000168924.15	4828.95	0.615733	0.0505639	12.1773	4.10546e-34	1.23786e-32	5936.31	5834.01	5765.26	4101.31	3693.15	3643.69	protein_coding	LETM1	leucine zipper and EF-hand containing transmembrane protein 1 [Source:HGNC Symbol;Acc:HGNC:6556]
ENSG00000108255.8	69.7449	0.615597	0.233683	2.63432	0.00843052	0.0184153	77.2137	81.4885	94.3269	52.9445	51.5862	60.9094	protein_coding	CRYBA1	crystallin beta A1 [Source:HGNC Symbol;Acc:HGNC:2394]
ENSG00000284526.1	185.562	0.615226	0.152892	4.02391	5.7239e-05	0.000182245	245.865	222.672	204.689	125.743	162.128	152.274	protein_coding		novel protein
ENSG00000141965.5	129.129	0.61473	0.200705	3.06284	0.00219244	0.00540728	205.226	118.443	145.263	98.3256	105.278	102.241	protein_coding	FEM1A	fem-1 homolog A [Source:HGNC Symbol;Acc:HGNC:16934]
ENSG00000083307.12	1767.95	0.613881	0.0645654	9.50789	1.94562e-21	2.86638e-20	2085.79	2190.71	2141.22	1528.77	1354.93	1306.29	protein_coding	GRHL2	grainyhead like transcription factor 2 [Source:HGNC Symbol;Acc:HGNC:2799]
ENSG00000129187.15	4158.57	0.613092	0.0454582	13.4869	1.86704e-41	8.05317e-40	4917.29	5202.95	4967.25	3309.98	3325.73	3228.2	protein_coding	DCTD	dCMP deaminase [Source:HGNC Symbol;Acc:HGNC:2710]
ENSG00000162664.17	4291.83	0.613016	0.0473246	12.9534	2.24652e-38	8.42607e-37	5212.94	5099.66	5258.72	3483.94	3215.19	3480.54	protein_coding	ZNF326	zinc finger protein 326 [Source:HGNC Symbol;Acc:HGNC:14104]
ENSG00000159259.8	1994.75	0.61225	0.0607898	10.0716	7.37743e-24	1.29443e-22	2359.08	2547.94	2329.87	1678.15	1530.74	1522.74	protein_coding	CHAF1B	chromatin assembly factor 1 subunit B [Source:HGNC Symbol;Acc:HGNC:1911]
ENSG00000112182.16	124.991	0.611527	0.192322	3.1797	0.00147425	0.0037522	163.571	152.554	137.717	110.616	113.7	71.7861	protein_coding	BACH2	BTB domain and CNC homolog 2 [Source:HGNC Symbol;Acc:HGNC:14078]
ENSG00000162063.13	3608.39	0.610998	0.0485796	12.5773	2.81629e-36	9.48619e-35	4255.9	4488.5	4340.92	2972.46	2828.82	2763.76	protein_coding	CCNF	cyclin F [Source:HGNC Symbol;Acc:HGNC:1591]
ENSG00000102547.19	1740.83	0.610794	0.0653717	9.34339	9.32937e-21	1.32298e-19	2278.82	2005.94	2028.97	1448.41	1325.45	1357.41	protein_coding	CAB39L	calcium binding protein 39 like [Source:HGNC Symbol;Acc:HGNC:20290]
ENSG00000241360.2	167.631	0.610661	0.159935	3.81818	0.000134437	0.000404484	227.577	189.508	190.54	118.18	150.548	129.433	protein_coding	PDXP	pyridoxal phosphatase [Source:HGNC Symbol;Acc:HGNC:30259]
ENSG00000151131.11	1698.47	0.610632	0.0606202	10.0731	7.26773e-24	1.27807e-22	2013.65	2120.6	2024.25	1397.36	1261.23	1373.72	protein_coding	NOPCHAP1	NOP protein chaperone 1 [Source:HGNC Symbol;Acc:HGNC:28628]
ENSG00000154146.13	118.65	0.609667	0.197764	3.0828	0.0020506	0.00508736	136.14	175.295	118.852	105.889	80.0113	95.7148	protein_coding	NRGN	neurogranin [Source:HGNC Symbol;Acc:HGNC:8000]
ENSG00000232112.3	584.683	0.609138	0.100654	6.05179	1.43242e-09	7.93245e-09	716.259	698.337	705.565	528.5	388.476	470.96	protein_coding	TMA7	translation machinery associated 7 homolog [Source:HGNC Symbol;Acc:HGNC:26932]
ENSG00000231389.8	72.4933	0.608817	0.243709	2.49814	0.0124848	0.0262508	68.07	86.2262	108.476	65.2352	54.7446	52.2081	protein_coding	HLA-DPA1	major histocompatibility complex, class II, DP alpha 1 [Source:HGNC Symbol;Acc:HGNC:4938]
ENSG00000087088.21	8343.81	0.608153	0.0431118	14.1064	3.4679e-45	1.7831e-43	10077.4	10280.8	9875.08	6932.9	6459.86	6436.82	protein_coding	BAX	BCL2 associated X, apoptosis regulator [Source:HGNC Symbol;Acc:HGNC:959]
ENSG00000101868.13	1493.56	0.608017	0.0680388	8.93633	4.02319e-19	5.02187e-18	1810.46	1781.38	1821.45	1304.7	1097	1146.4	protein_coding	POLA1	DNA polymerase alpha 1, catalytic subunit [Source:HGNC Symbol;Acc:HGNC:9173]
ENSG00000103254.10	955.828	0.607959	0.0694813	8.74997	2.13419e-18	2.49358e-17	1178.52	1144.63	1139.47	741.223	764.318	766.806	protein_coding	ANTKMT	adenine nucleotide translocase lysine methyltransferase [Source:HGNC Symbol;Acc:HGNC:14152]
ENSG00000124067.17	5583.58	0.606984	0.0437973	13.8589	1.1234e-43	5.36741e-42	6698.29	6952.11	6574.58	4551.34	4400.62	4324.57	protein_coding	SLC12A4	solute carrier family 12 member 4 [Source:HGNC Symbol;Acc:HGNC:10913]
ENSG00000070010.19	2024.46	0.606933	0.0589654	10.293	7.57497e-25	1.41716e-23	2509.45	2406.75	2418.54	1721.64	1533.9	1556.45	protein_coding	UFD1	ubiquitin recognition factor in ER associated degradation 1 [Source:HGNC Symbol;Acc:HGNC:12520]
ENSG00000101057.16	9775.04	0.606553	0.0460233	13.1793	1.15491e-39	4.54013e-38	11296.6	12075.5	12030.4	8174.26	7595.81	7477.72	protein_coding	MYBL2	MYB proto-oncogene like 2 [Source:HGNC Symbol;Acc:HGNC:7548]
ENSG00000164338.10	1867.5	0.60609	0.0592079	10.2366	1.35867e-24	2.49674e-23	2199.57	2315.79	2247.81	1553.35	1389.67	1498.81	protein_coding	UTP15	UTP15 small subunit processome component [Source:HGNC Symbol;Acc:HGNC:25758]
ENSG00000022567.10	1632.23	0.605546	0.0756862	8.00075	1.23668e-15	1.19201e-14	1904.94	2156.6	1847.86	1268.78	1431.78	1183.38	protein_coding	SLC45A4	solute carrier family 45 member 4 [Source:HGNC Symbol;Acc:HGNC:29196]
ENSG00000188566.15	3399.13	0.604745	0.0506768	11.9334	7.93049e-33	2.23899e-31	4208.15	4168.23	3929.66	2796.61	2704.59	2587.56	protein_coding	NDOR1	NADPH dependent diflavin oxidoreductase 1 [Source:HGNC Symbol;Acc:HGNC:29838]
ENSG00000101084.19	1599.98	0.604477	0.0773465	7.81518	5.48864e-15	4.99868e-14	1833.83	1897.92	2061.04	1438.96	1141.21	1226.89	protein_coding	RAB5IF	RAB5 interacting factor [Source:HGNC Symbol;Acc:HGNC:15870]
ENSG00000129493.15	652.59	0.603583	0.0858729	7.0288	2.08316e-12	1.51866e-11	777.217	776.983	808.381	566.317	488.49	498.152	protein_coding	HEATR5A	HEAT repeat containing 5A [Source:HGNC Symbol;Acc:HGNC:20276]
ENSG00000198830.11	9950.71	0.60162	0.0433129	13.8901	7.27496e-44	3.50825e-42	11564.8	12045.1	12378.5	8158.19	7592.65	7964.99	protein_coding	HMGN2	high mobility group nucleosomal binding domain 2 [Source:HGNC Symbol;Acc:HGNC:4986]
ENSG00000183688.4	10516.3	0.600161	0.0400364	14.9904	8.48497e-51	5.37774e-49	12652.9	12617.5	12745.4	8046.62	8660.17	8375.04	protein_coding	RFLNB	refilin B [Source:HGNC Symbol;Acc:HGNC:28705]
ENSG00000175305.18	626.975	0.600032	0.0864271	6.94264	3.84847e-12	2.73622e-11	725.402	733.396	807.438	502.028	475.857	517.73	protein_coding	CCNE2	cyclin E2 [Source:HGNC Symbol;Acc:HGNC:1590]
ENSG00000139800.9	170.644	0.599896	0.150995	3.97296	7.09841e-05	0.000222765	217.418	197.088	202.803	145.597	133.703	127.257	protein_coding	ZIC5	Zic family member 5 [Source:HGNC Symbol;Acc:HGNC:20322]
ENSG00000204149.16	119.242	0.599776	0.183468	3.2691	0.00107891	0.00281237	163.571	129.813	137.717	89.8166	103.172	91.3641	protein_coding	AGAP6	ArfGAP with GTPase domain, ankyrin repeat and PH domain 6 [Source:HGNC Symbol;Acc:HGNC:23466]
ENSG00000159674.12	327.503	0.599117	0.124338	4.81844	1.44687e-06	5.74162e-06	365.749	429.236	389.57	301.595	253.72	225.147	protein_coding	SPON2	spondin 2 [Source:HGNC Symbol;Acc:HGNC:11253]
ENSG00000137807.16	2688.49	0.598743	0.0583489	10.2614	1.05154e-24	1.94848e-23	3085.5	3264.28	3366.53	2262.43	1985.54	2166.63	protein_coding	KIF23	kinesin family member 23 [Source:HGNC Symbol;Acc:HGNC:6392]
ENSG00000020129.16	1544.27	0.59866	0.0627774	9.53624	1.48105e-21	2.19864e-20	1858.21	1952.88	1770.52	1281.07	1205.43	1197.52	protein_coding	NCDN	neurochondrin [Source:HGNC Symbol;Acc:HGNC:17597]
ENSG00000123485.12	2530.55	0.598211	0.0588506	10.1649	2.84383e-24	5.11692e-23	2960.54	3110.78	3074.11	2184.91	1890.79	1962.15	protein_coding	HJURP	Holliday junction recognition protein [Source:HGNC Symbol;Acc:HGNC:25444]
ENSG00000175792.12	5040.03	0.597514	0.0547993	10.9037	1.10679e-27	2.3903e-26	5834.71	6128.69	6246.32	4367.92	3843.7	3818.8	protein_coding	RUVBL1	RuvB like AAA ATPase 1 [Source:HGNC Symbol;Acc:HGNC:10474]
ENSG00000148459.16	634.845	0.596975	0.0823626	7.24814	4.22548e-13	3.28395e-12	758.929	750.452	783.856	516.209	490.595	509.029	protein_coding	PDSS1	decaprenyl diphosphate synthase subunit 1 [Source:HGNC Symbol;Acc:HGNC:17759]
ENSG00000100228.14	479.267	0.596741	0.0974279	6.12495	9.07111e-10	5.14449e-09	598.406	570.419	562.188	367.775	420.059	356.755	protein_coding	RAB36	RAB36, member RAS oncogene family [Source:HGNC Symbol;Acc:HGNC:9775]
ENSG00000104899.8	860.708	0.596712	0.0793967	7.51558	5.66593e-14	4.74289e-13	1010.89	1118.1	980.056	699.624	711.679	643.9	protein_coding	AMH	anti-Mullerian hormone [Source:HGNC Symbol;Acc:HGNC:464]
ENSG00000167283.9	1086.09	0.596667	0.069972	8.52722	1.49902e-17	1.65435e-16	1217.13	1353.09	1351.7	862.24	862.227	870.134	protein_coding	ATP5MG	ATP synthase membrane subunit g [Source:HGNC Symbol;Acc:HGNC:14247]
ENSG00000143793.13	2811.15	0.595869	0.0504748	11.8053	3.66549e-32	1.02003e-30	3356.76	3323.02	3472.17	2302.14	2260.32	2152.5	protein_coding	C1orf35	chromosome 1 open reading frame 35 [Source:HGNC Symbol;Acc:HGNC:19032]
ENSG00000060982.15	8310.65	0.595804	0.0518322	11.4949	1.40006e-30	3.55811e-29	9795.98	9842.1	10373.1	7191	6329.31	6332.4	protein_coding	BCAT1	branched chain amino acid transaminase 1 [Source:HGNC Symbol;Acc:HGNC:976]
ENSG00000095319.14	9132.09	0.594813	0.0383792	15.4983	3.55998e-54	2.54744e-52	11100.5	11050.2	10816.5	7441.54	7205.23	7178.61	protein_coding	NUP188	nucleoporin 188 [Source:HGNC Symbol;Acc:HGNC:17859]
ENSG00000072310.18	2310.73	0.594685	0.0616927	9.63947	5.44678e-22	8.44087e-21	2913.8	2850.2	2577.95	1839.82	1944.48	1738.09	protein_coding	SREBF1	sterol regulatory element binding transcription factor 1 [Source:HGNC Symbol;Acc:HGNC:11289]
ENSG00000136856.18	1070.58	0.593538	0.0735073	8.07454	6.77296e-16	6.65636e-15	1217.13	1353.09	1293.22	866.021	903.285	790.735	protein_coding	SLC2A8	solute carrier family 2 member 8 [Source:HGNC Symbol;Acc:HGNC:13812]
ENSG00000182154.8	2420.45	0.592161	0.0589779	10.0404	1.01285e-23	1.76516e-22	2825.41	2919.37	2987.33	2053.49	1777.09	1959.98	protein_coding	MRPL41	mitochondrial ribosomal protein L41 [Source:HGNC Symbol;Acc:HGNC:14492]
ENSG00000239672.8	2193.13	0.591929	0.062999	9.39583	5.67659e-21	8.16924e-20	2567.36	2710.91	2634.55	1926.8	1652.86	1666.31	protein_coding	NME1	NME/NM23 nucleoside diphosphate kinase 1 [Source:HGNC Symbol;Acc:HGNC:7849]
ENSG00000115318.12	509.358	0.591666	0.0917241	6.45049	1.11489e-10	6.8972e-10	619.742	602.636	614.068	385.739	402.162	431.804	protein_coding	LOXL3	lysyl oxidase like 3 [Source:HGNC Symbol;Acc:HGNC:13869]
ENSG00000184207.9	4023.68	0.591142	0.0448833	13.1706	1.2948e-39	5.07719e-38	4867.51	4869.41	4774.83	3296.74	3213.08	3120.52	protein_coding	PGP	phosphoglycolate phosphatase [Source:HGNC Symbol;Acc:HGNC:8909]
ENSG00000116793.16	892.873	0.591091	0.0833927	7.08804	1.3602e-12	1.00913e-11	1059.66	1079.25	1082.87	810.24	675.885	649.338	protein_coding	PHTF1	putative homeodomain transcription factor 1 [Source:HGNC Symbol;Acc:HGNC:8939]
ENSG00000130653.16	414.068	0.591006	0.116528	5.07179	3.94082e-07	1.67469e-06	561.831	478.508	453.712	342.249	365.315	282.794	protein_coding	PNPLA7	patatin like phospholipase domain containing 7 [Source:HGNC Symbol;Acc:HGNC:24768]
ENSG00000156510.13	112.112	0.590575	0.208182	2.83682	0.00455646	0.0105617	114.805	144.026	145.263	83.1986	116.859	68.5231	protein_coding	HKDC1	hexokinase domain containing 1 [Source:HGNC Symbol;Acc:HGNC:23302]
ENSG00000188152.13	191.014	0.59028	0.146288	4.03506	5.45877e-05	0.000174552	235.705	250.151	202.803	150.325	152.653	154.449	protein_coding	NUTM2G	NUT family member 2G [Source:HGNC Symbol;Acc:HGNC:23449]
ENSG00000168061.17	807.481	0.590278	0.0849378	6.94953	3.66493e-12	2.61171e-11	948.916	991.127	971.567	648.571	716.943	567.763	protein_coding	SAC3D1	SAC3 domain containing 1 [Source:HGNC Symbol;Acc:HGNC:30179]
ENSG00000108561.8	7867.46	0.589714	0.040852	14.4354	3.09835e-47	1.72441e-45	9319.49	9586.27	9456.27	6510.29	6156.66	6175.78	protein_coding	C1QBP	complement C1q binding protein [Source:HGNC Symbol;Acc:HGNC:1243]
ENSG00000008735.14	244.545	0.589675	0.137474	4.28934	1.79201e-05	6.1251e-05	272.28	322.164	286.754	182.47	227.4	176.202	protein_coding	MAPK8IP2	mitogen-activated protein kinase 8 interacting protein 2 [Source:HGNC Symbol;Acc:HGNC:6883]
ENSG00000120279.7	102.487	0.589564	0.229422	2.56978	0.0101762	0.0217658	132.076	110.862	127.341	117.234	61.0612	66.3478	protein_coding	MYCT1	MYC target 1 [Source:HGNC Symbol;Acc:HGNC:23172]
ENSG00000058335.16	2000.87	0.589074	0.0641562	9.18187	4.23676e-20	5.67631e-19	2472.87	2490.14	2250.64	1727.32	1533.9	1530.35	protein_coding	RASGRF1	Ras protein specific guanine nucleotide releasing factor 1 [Source:HGNC Symbol;Acc:HGNC:9875]
ENSG00000149488.14	56.2303	0.589046	0.257214	2.2901	0.0220153	0.0437825	71.1179	70.118	61.3125	40.6538	46.3223	47.8574	protein_coding	TMC2	transmembrane channel like 2 [Source:HGNC Symbol;Acc:HGNC:16527]
ENSG00000180071.21	370.114	0.588974	0.118431	4.97313	6.58789e-07	2.72355e-06	405.372	406.495	521.628	290.249	301.095	295.846	protein_coding	ANKRD18A	ankyrin repeat domain 18A [Source:HGNC Symbol;Acc:HGNC:23643]
ENSG00000186654.21	680.394	0.588961	0.0848458	6.94154	3.87838e-12	2.75622e-11	769.089	886.898	796.119	553.081	546.393	530.782	protein_coding	PRR5	proline rich 5 [Source:HGNC Symbol;Acc:HGNC:31682]
ENSG00000137074.20	1610.78	0.588875	0.057348	10.2685	9.77627e-25	1.81369e-23	1921.2	1921.61	1962.94	1317	1279.13	1262.78	protein_coding	APTX	aprataxin [Source:HGNC Symbol;Acc:HGNC:15984]
ENSG00000119559.17	696.376	0.588859	0.0814346	7.23107	4.7922e-13	3.70399e-12	833.095	830.993	846.112	568.208	584.293	515.555	protein_coding	C19orf25	chromosome 19 open reading frame 25 [Source:HGNC Symbol;Acc:HGNC:26711]
ENSG00000100416.15	2664.67	0.588555	0.0523215	11.2488	2.34717e-29	5.55591e-28	3193.19	3277.54	3133.54	2235.02	2088.72	2060.04	protein_coding	TRMU	tRNA mitochondrial 2-thiouridylase [Source:HGNC Symbol;Acc:HGNC:25481]
ENSG00000155115.7	1284.65	0.58788	0.0744697	7.89422	2.92128e-15	2.73923e-14	1596.09	1462.06	1571.49	1099.54	911.707	1067	protein_coding	GTF3C6	general transcription factor IIIC subunit 6 [Source:HGNC Symbol;Acc:HGNC:20872]
ENSG00000087086.15	93038.2	0.587135	0.0373136	15.7351	8.68689e-56	6.74451e-54	108130	110641	116366	73480.4	74352.6	75259	protein_coding	FTL	ferritin light chain [Source:HGNC Symbol;Acc:HGNC:3999]
ENSG00000099901.17	11316.5	0.586778	0.0472817	12.4102	2.29966e-35	7.40852e-34	13482.9	13573.5	13705.7	9617	8412.76	9107.05	protein_coding	RANBP1	RAN binding protein 1 [Source:HGNC Symbol;Acc:HGNC:9847]
ENSG00000273899.5	100.232	0.586465	0.21151	2.77275	0.00555852	0.0126577	111.757	119.39	130.171	89.8166	93.6974	56.5587	protein_coding	NOL12	nucleolar protein 12 [Source:HGNC Symbol;Acc:HGNC:28585]
ENSG00000163950.13	3488.85	0.585885	0.046188	12.6848	7.18167e-37	2.506e-35	4144.14	4260.14	4159.81	2850.5	2799.34	2719.17	protein_coding	SLBP	stem-loop binding protein [Source:HGNC Symbol;Acc:HGNC:10904]
ENSG00000007968.7	1402.65	0.585733	0.0660252	8.87135	7.22613e-19	8.82827e-18	1637.74	1805.06	1608.27	1148.71	1132.79	1083.32	protein_coding	E2F2	E2F transcription factor 2 [Source:HGNC Symbol;Acc:HGNC:3114]
ENSG00000114790.13	319.006	0.585633	0.136106	4.30279	1.68663e-05	5.7904e-05	404.356	395.124	349.953	296.868	195.817	271.917	protein_coding	ARHGEF26	Rho guanine nucleotide exchange factor 26 [Source:HGNC Symbol;Acc:HGNC:24490]
ENSG00000180999.11	95.3678	0.585526	0.210647	2.77965	0.00544181	0.0124229	99.565	110.862	133.001	85.0894	62.114	81.5751	protein_coding	C1orf105	chromosome 1 open reading frame 105 [Source:HGNC Symbol;Acc:HGNC:29591]
ENSG00000116014.10	208.754	0.585259	0.144805	4.0417	5.30655e-05	0.000169897	223.513	253.941	274.491	188.142	155.811	156.624	protein_coding	KISS1R	KISS1 receptor [Source:HGNC Symbol;Acc:HGNC:4510]
ENSG00000186834.4	14063.4	-0.585376	0.0458776	-12.7595	2.75957e-37	9.82811e-36	11414.4	11325	11005.1	15722.6	17385.6	17527.8	protein_coding	HEXIM1	HEXIM P-TEFb complex subunit 1 [Source:HGNC Symbol;Acc:HGNC:24953]
ENSG00000161638.11	7683.14	-0.586087	0.0480619	-12.1944	3.32953e-34	1.00586e-32	6136.46	6292.62	6001.07	8863.48	9864.55	8940.63	protein_coding	ITGA5	integrin subunit alpha 5 [Source:HGNC Symbol;Acc:HGNC:6141]
ENSG00000176170.14	166.337	-0.586154	0.157943	-3.71118	0.000206296	0.000604067	145.284	125.075	129.228	225.96	182.131	190.342	protein_coding	SPHK1	sphingosine kinase 1 [Source:HGNC Symbol;Acc:HGNC:11240]
ENSG00000117298.16	8123.49	-0.586843	0.0489627	-11.9855	4.2322e-33	1.20804e-31	6582.47	6700.06	6199.16	9659.54	10340.4	9259.32	protein_coding	ECE1	endothelin converting enzyme 1 [Source:HGNC Symbol;Acc:HGNC:3146]
ENSG00000107854.6	9775.09	-0.587738	0.0404335	-14.5359	7.17592e-48	4.0816e-46	7874.78	7660.87	7896.1	11310.3	11865.9	12042.7	protein_coding	TNKS2	tankyrase 2 [Source:HGNC Symbol;Acc:HGNC:15677]
ENSG00000197872.11	1625.55	-0.587772	0.0639903	-9.18533	4.10279e-20	5.51898e-19	1281.14	1343.61	1270.58	1806.73	2044.5	2006.75	protein_coding	CYRIA	CYFIP related Rac1 interactor A [Source:HGNC Symbol;Acc:HGNC:25373]
ENSG00000124507.11	57.3999	-0.587897	0.257045	-2.28714	0.0221878	0.0440691	49.7825	43.5869	44.3336	73.7442	57.9029	75.0491	protein_coding	PACSIN1	protein kinase C and casein kinase substrate in neurons 1 [Source:HGNC Symbol;Acc:HGNC:8570]
ENSG00000160963.14	532.149	-0.587994	0.0959841	-6.12595	9.01438e-10	5.11419e-09	449.059	400.81	425.414	584.281	693.782	639.549	protein_coding	COL26A1	collagen type XXVI alpha 1 chain [Source:HGNC Symbol;Acc:HGNC:18038]
ENSG00000154429.11	12490.7	-0.588266	0.0352352	-16.6954	1.41613e-62	1.33271e-60	9940.25	9963.39	10032.6	15013.6	14873.7	15120.8	protein_coding	CCSAP	centriole, cilia and spindle associated protein [Source:HGNC Symbol;Acc:HGNC:29578]
ENSG00000079805.19	18257.3	-0.588909	0.0412428	-14.2791	2.95486e-46	1.56598e-44	15147.1	14471.8	14127.3	21328.1	22732.7	21737	protein_coding	DNM2	dynamin 2 [Source:HGNC Symbol;Acc:HGNC:2974]
ENSG00000128268.12	6223.19	-0.589185	0.0543533	-10.8399	2.22666e-27	4.71057e-26	4912.21	5141.36	4855	7125.77	8166.41	7138.37	protein_coding	MGAT3	beta-1,4-mannosyl-glycoprotein 4-beta-N-acetylglucosaminyltransferase [Source:HGNC Symbol;Acc:HGNC:7046]
ENSG00000183878.16	1560.3	-0.589568	0.0609609	-9.67124	3.9952e-22	6.26009e-21	1253.71	1242.23	1241.34	1817.13	1985.54	1821.84	protein_coding	UTY	ubiquitously transcribed tetratricopeptide repeat containing, Y-linked [Source:HGNC Symbol;Acc:HGNC:12638]
ENSG00000106333.13	286.553	-0.589928	0.123001	-4.79612	1.61767e-06	6.37219e-06	219.449	253.941	213.179	371.557	331.626	329.563	protein_coding	PCOLCE	procollagen C-endopeptidase enhancer [Source:HGNC Symbol;Acc:HGNC:8738]
ENSG00000176909.12	147.087	-0.590135	0.16369	-3.6052	0.000311914	0.00088935	117.852	127.918	106.589	185.306	162.128	182.728	protein_coding	MAMSTR	MEF2 activating motif and SAP domain containing transcriptional regulator [Source:HGNC Symbol;Acc:HGNC:26689]
ENSG00000140481.15	120.857	-0.590188	0.18819	-3.13613	0.00171194	0.00430912	115.821	85.2787	88.6672	142.761	163.181	129.433	protein_coding	CCDC33	coiled-coil domain containing 33 [Source:HGNC Symbol;Acc:HGNC:26552]
ENSG00000170921.16	12654.6	-0.590984	0.0425013	-13.9051	5.90158e-44	2.88175e-42	10554.9	10005.1	9736.42	15055.2	15702.2	14873.9	protein_coding	TANC2	tetratricopeptide repeat, ankyrin repeat and coiled-coil containing 2 [Source:HGNC Symbol;Acc:HGNC:30212]
ENSG00000232593.8	1322.74	-0.59103	0.0673959	-8.76953	1.79415e-18	2.11218e-17	989.555	1118.1	1057.4	1525.94	1580.22	1665.22	protein_coding	KANTR	KANTR integral membrane protein [Source:HGNC Symbol;Acc:HGNC:49510]
ENSG00000183891.6	74.8505	-0.591898	0.243648	-2.42932	0.0151272	0.0312608	73.1498	58.7475	47.1634	69.9624	100.014	100.065	protein_coding	TTC32	tetratricopeptide repeat domain 32 [Source:HGNC Symbol;Acc:HGNC:32954]
ENSG00000007047.16	2088.69	-0.591948	0.0554651	-10.6724	1.36981e-26	2.79506e-25	1700.73	1688.52	1609.22	2463.81	2619.32	2450.52	protein_coding	MARK4	microtubule affinity regulating kinase 4 [Source:HGNC Symbol;Acc:HGNC:13538]
ENSG00000114120.14	4025.36	-0.592568	0.0529316	-11.195	4.31552e-29	1.00316e-27	3104.8	3111.72	3411.8	4634.54	4818.57	5070.71	protein_coding	SLC25A36	solute carrier family 25 member 36 [Source:HGNC Symbol;Acc:HGNC:25554]
ENSG00000198933.10	843.984	-0.592684	0.0805857	-7.3547	1.91353e-13	1.52767e-12	702.035	696.442	620.671	971.91	1090.68	982.164	protein_coding	TBKBP1	TBK1 binding protein 1 [Source:HGNC Symbol;Acc:HGNC:30140]
ENSG00000188549.13	300.545	-0.592817	0.13773	-4.3042	1.67592e-05	5.75872e-05	214.37	222.672	281.094	308.213	416.901	360.018	protein_coding	CCDC9B	coiled-coil domain containing 9B [Source:HGNC Symbol;Acc:HGNC:33488]
ENSG00000129204.17	152.557	-0.592877	0.165217	-3.58846	0.000332631	0.000944258	138.172	125.075	101.873	174.906	194.764	180.553	protein_coding	USP6	ubiquitin specific peptidase 6 [Source:HGNC Symbol;Acc:HGNC:12629]
ENSG00000106701.13	176.522	-0.592929	0.166045	-3.5709	0.000355756	0.00100494	108.709	143.079	169.788	194.76	226.348	216.446	protein_coding	FSD1L	fibronectin type III and SPRY domain containing 1 like [Source:HGNC Symbol;Acc:HGNC:13753]
ENSG00000142347.19	90.1728	-0.594192	0.216525	-2.74421	0.00606558	0.0136779	86.3574	75.8032	53.7663	114.398	107.384	103.328	protein_coding	MYO1F	myosin IF [Source:HGNC Symbol;Acc:HGNC:7600]
ENSG00000129003.19	4951.67	-0.594227	0.136759	-4.34508	1.39226e-05	4.84731e-05	3601.61	3629.08	4606.92	5444.78	6073.49	6354.16	protein_coding	VPS13C	vacuolar protein sorting 13 homolog C [Source:HGNC Symbol;Acc:HGNC:23594]
ENSG00000130150.12	952.288	-0.594576	0.085944	-6.91818	4.57475e-12	3.23482e-11	716.259	711.603	847.055	1032.42	1200.17	1206.22	protein_coding	MOSPD2	motile sperm domain containing 2 [Source:HGNC Symbol;Acc:HGNC:28381]
ENSG00000185215.11	1881.84	-0.595089	0.0622301	-9.56272	1.14705e-21	1.7209e-20	1605.23	1483.85	1409.24	2222.72	2375.07	2194.91	protein_coding	TNFAIP2	TNF alpha induced protein 2 [Source:HGNC Symbol;Acc:HGNC:11895]
ENSG00000184163.3	67.8869	-0.595892	0.250293	-2.38077	0.0172763	0.0352472	58.9262	56.8524	46.2202	61.4535	96.8558	87.0134	protein_coding	C1QTNF12	C1q and TNF related 12 [Source:HGNC Symbol;Acc:HGNC:32308]
ENSG00000105514.8	201.456	-0.597269	0.141147	-4.23153	2.32108e-05	7.82834e-05	145.284	160.134	175.448	246.759	251.614	229.498	protein_coding	RAB3D	RAB3D, member RAS oncogene family [Source:HGNC Symbol;Acc:HGNC:9779]
ENSG00000175105.8	714.246	-0.597513	0.0879571	-6.79324	1.09646e-11	7.49703e-11	601.454	538.203	565.018	780.932	860.121	939.745	protein_coding	ZNF654	zinc finger protein 654 [Source:HGNC Symbol;Acc:HGNC:25612]
ENSG00000198108.4	76.91	-0.597843	0.228399	-2.61754	0.00885653	0.0192449	60.9582	60.6426	62.2557	111.562	76.8529	89.1888	protein_coding	CHSY3	chondroitin sulfate synthase 3 [Source:HGNC Symbol;Acc:HGNC:24293]
ENSG00000101447.15	9724.92	-0.597877	0.0401222	-14.9014	3.22695e-50	1.98842e-48	7654.32	7962.18	7598.97	12013.7	11691.1	11429.2	protein_coding	FAM83D	family with sequence similarity 83 member D [Source:HGNC Symbol;Acc:HGNC:16122]
ENSG00000044446.12	1521.02	-0.598428	0.0701721	-8.528	1.48903e-17	1.6445e-16	1216.12	1187.27	1225.31	1644.12	1978.17	1875.14	protein_coding	PHKA2	phosphorylase kinase regulatory subunit alpha 2 [Source:HGNC Symbol;Acc:HGNC:8926]
ENSG00000054611.14	1944.99	-0.598878	0.0552684	-10.8358	2.32865e-27	4.91963e-26	1540.21	1573.86	1527.15	2350.36	2419.29	2259.09	protein_coding	TBC1D22A	TBC1 domain family member 22A [Source:HGNC Symbol;Acc:HGNC:1309]
ENSG00000172594.13	2086.31	-0.599051	0.0559906	-10.6991	1.02751e-26	2.10212e-25	1650.95	1661.99	1663.93	2448.68	2434.03	2658.26	protein_coding	SMPDL3A	sphingomyelin phosphodiesterase acid like 3A [Source:HGNC Symbol;Acc:HGNC:17389]
ENSG00000076258.10	113.005	-0.599179	0.193685	-3.09358	0.00197756	0.0049195	89.4053	77.6983	102.816	158.834	125.281	123.994	protein_coding	FMO4	flavin containing dimethylaniline monoxygenase 4 [Source:HGNC Symbol;Acc:HGNC:3772]
ENSG00000149294.17	1963.84	-0.599631	0.0533644	-11.2365	2.69755e-29	6.37559e-28	1542.24	1567.23	1575.26	2408.03	2355.07	2335.22	protein_coding	NCAM1	neural cell adhesion molecule 1 [Source:HGNC Symbol;Acc:HGNC:7656]
ENSG00000180758.12	711.26	-0.600088	0.0846273	-7.09095	1.33198e-12	9.89142e-12	612.63	558.101	526.344	854.676	902.232	813.576	protein_coding	GPR157	G protein-coupled receptor 157 [Source:HGNC Symbol;Acc:HGNC:23687]
ENSG00000158163.15	83.8821	-0.60042	0.217656	-2.75858	0.00580536	0.0131504	60.9582	70.118	68.8586	97.3801	118.964	87.0134	protein_coding	DZIP1L	DAZ interacting zinc finger protein 1 like [Source:HGNC Symbol;Acc:HGNC:26551]
ENSG00000102984.15	195.553	-0.600888	0.147036	-4.08666	4.37626e-05	0.000141838	165.603	167.715	133.001	225.96	253.72	227.323	protein_coding	ZNF821	zinc finger protein 821 [Source:HGNC Symbol;Acc:HGNC:28043]
ENSG00000164291.17	916.591	-0.600944	0.0759589	-7.91144	2.54439e-15	2.39886e-14	774.169	726.764	684.813	1082.53	1167.53	1063.74	protein_coding	ARSK	arylsulfatase family member K [Source:HGNC Symbol;Acc:HGNC:25239]
ENSG00000075275.18	4300.75	-0.601165	0.0581581	-10.3367	4.80604e-25	9.101e-24	3574.18	3541.91	3136.37	4946.53	5524.99	5080.5	protein_coding	CELSR1	cadherin EGF LAG seven-pass G-type receptor 1 [Source:HGNC Symbol;Acc:HGNC:1850]
ENSG00000164331.10	825.896	-0.601359	0.0739524	-8.1317	4.23317e-16	4.22935e-15	637.013	681.282	649.912	986.092	991.719	1009.36	protein_coding	ANKRA2	ankyrin repeat family A member 2 [Source:HGNC Symbol;Acc:HGNC:13208]
ENSG00000173575.24	8696.69	-0.601572	0.0408071	-14.7418	3.47171e-49	2.05759e-47	7075.21	6775.86	6876.43	10137.9	10676.2	10638.5	protein_coding	CHD2	chromodomain helicase DNA binding protein 2 [Source:HGNC Symbol;Acc:HGNC:1917]
ENSG00000167785.9	591.987	-0.602099	0.101009	-5.96083	2.50965e-09	1.35878e-08	492.745	459.557	457.485	605.08	749.579	787.472	protein_coding	ZNF558	zinc finger protein 558 [Source:HGNC Symbol;Acc:HGNC:26422]
ENSG00000151014.6	3348.98	-0.602174	0.053455	-11.2651	1.95239e-29	4.66411e-28	2585.64	2727.97	2664.73	3806.33	4283.76	4025.46	protein_coding	NOCT	nocturnin [Source:HGNC Symbol;Acc:HGNC:14254]
ENSG00000174010.10	605.771	-0.602395	0.100936	-5.96807	2.40075e-09	1.30391e-08	482.586	519.252	440.506	633.444	748.527	810.313	protein_coding	KLHL15	kelch like family member 15 [Source:HGNC Symbol;Acc:HGNC:29347]
ENSG00000132549.20	3029.81	-0.602578	0.0471117	-12.7904	1.85508e-37	6.66797e-36	2384.48	2428.55	2404.39	3577.54	3684.73	3699.16	protein_coding	VPS13B	vacuolar protein sorting 13 homolog B [Source:HGNC Symbol;Acc:HGNC:2183]
ENSG00000108557.20	1031.33	-0.602818	0.0735813	-8.19255	2.55759e-16	2.5974e-15	840.207	858.472	758.388	1220.56	1311.76	1198.61	protein_coding	RAI1	retinoic acid induced 1 [Source:HGNC Symbol;Acc:HGNC:9834]
ENSG00000165879.9	154.894	-0.603436	0.162147	-3.72153	0.000198022	0.000581375	121.916	109.915	136.774	169.233	197.923	193.605	protein_coding	FRAT1	FRAT regulator of WNT signaling pathway 1 [Source:HGNC Symbol;Acc:HGNC:3944]
ENSG00000113211.6	167.689	-0.603868	0.168054	-3.5933	0.000326512	0.000928245	165.603	113.705	120.738	223.123	193.712	189.254	protein_coding	PCDHB6	protocadherin beta 6 [Source:HGNC Symbol;Acc:HGNC:8691]
ENSG00000275074.2	600.506	-0.604149	0.0872807	-6.92191	4.45603e-12	3.15375e-11	492.745	459.557	477.294	688.279	772.74	712.423	protein_coding	NUDT18	nudix hydrolase 18 [Source:HGNC Symbol;Acc:HGNC:26194]
ENSG00000133103.17	3290.9	-0.60453	0.0526585	-11.4802	1.65883e-30	4.19516e-29	2601.9	2543.2	2687.37	3736.37	4151.11	4025.46	protein_coding	COG6	component of oligomeric golgi complex 6 [Source:HGNC Symbol;Acc:HGNC:18621]
ENSG00000008277.15	593.099	-0.604661	0.0869808	-6.95166	3.61017e-12	2.57386e-11	495.793	469.033	447.109	691.115	747.474	708.072	protein_coding	ADAM22	ADAM metallopeptidase domain 22 [Source:HGNC Symbol;Acc:HGNC:201]
ENSG00000130304.17	754.99	-0.60478	0.0807042	-7.49378	6.69167e-14	5.56552e-13	610.598	604.531	581.997	885.875	982.244	864.696	protein_coding	SLC27A1	solute carrier family 27 member 1 [Source:HGNC Symbol;Acc:HGNC:10995]
ENSG00000111145.8	1023.64	-0.605348	0.0804885	-7.52093	5.43877e-14	4.56257e-13	899.133	758.032	780.083	1297.14	1135.95	1271.48	protein_coding	ELK3	ETS transcription factor ELK3 [Source:HGNC Symbol;Acc:HGNC:3325]
ENSG00000197594.14	60.4901	-0.60539	0.255519	-2.36926	0.0178237	0.0362024	46.7346	50.2197	47.1634	82.2531	80.0113	56.5587	protein_coding	ENPP1	ectonucleotide pyrophosphatase/phosphodiesterase 1 [Source:HGNC Symbol;Acc:HGNC:3356]
ENSG00000136367.15	106.162	-0.605877	0.197532	-3.06723	0.0021605	0.00533698	85.3415	99.4918	67.9153	136.143	128.439	119.643	protein_coding	ZFHX2	zinc finger homeobox 2 [Source:HGNC Symbol;Acc:HGNC:20152]
ENSG00000141524.19	761.142	-0.606274	0.0793581	-7.63973	2.17685e-14	1.88945e-13	646.157	583.685	581.053	901.948	900.127	953.885	protein_coding	TMC6	transmembrane channel like 6 [Source:HGNC Symbol;Acc:HGNC:18021]
ENSG00000152409.9	4199.54	-0.606344	0.0492536	-12.3107	7.93611e-35	2.49457e-33	3363.88	3269.96	3354.26	4782.03	5295.48	5131.62	protein_coding	JMY	junction mediating and regulatory protein, p53 cofactor [Source:HGNC Symbol;Acc:HGNC:28916]
ENSG00000148158.17	2367.36	-0.606457	0.0525669	-11.5369	8.59976e-31	2.23306e-29	1893.77	1865.71	1870.5	2742.72	2874.09	2957.37	protein_coding	SNX30	sorting nexin family member 30 [Source:HGNC Symbol;Acc:HGNC:23685]
ENSG00000067606.17	6708.94	-0.606653	0.0493477	-12.2934	9.82343e-35	3.06918e-33	5268.82	5347.92	5337.96	7589.98	8659.11	8049.83	protein_coding	PRKCZ	protein kinase C zeta [Source:HGNC Symbol;Acc:HGNC:9412]
ENSG00000141639.12	4286.29	-0.606883	0.0485985	-12.4877	8.71417e-36	2.85472e-34	3348.64	3460.42	3382.56	4895.48	5390.23	5240.38	protein_coding	MAPK4	mitogen-activated protein kinase 4 [Source:HGNC Symbol;Acc:HGNC:6878]
ENSG00000132879.14	286.272	-0.606915	0.123218	-4.92552	8.41344e-07	3.42717e-06	197.098	236.885	246.193	333.74	361.104	342.615	protein_coding	FBXO44	F-box protein 44 [Source:HGNC Symbol;Acc:HGNC:24847]
ENSG00000108733.11	265.922	-0.606918	0.121095	-5.01191	5.38927e-07	2.25019e-06	217.418	201.826	213.179	313.885	331.626	317.599	protein_coding	PEX12	peroxisomal biogenesis factor 12 [Source:HGNC Symbol;Acc:HGNC:8854]
ENSG00000196428.13	8383.34	-0.607738	0.0388104	-15.6591	2.87726e-55	2.16884e-53	6781.6	6635.63	6513.27	10146.4	9975.09	10248	protein_coding	TSC22D2	TSC22 domain family member 2 [Source:HGNC Symbol;Acc:HGNC:29095]
ENSG00000092096.19	866.472	-0.608	0.0752111	-8.08391	6.2721e-16	6.16803e-15	733.53	673.701	652.742	1020.13	1051.73	1067	protein_coding	SLC22A17	solute carrier family 22 member 17 [Source:HGNC Symbol;Acc:HGNC:23095]
ENSG00000148690.12	885.993	-0.608151	0.075827	-8.02024	1.05536e-15	1.02231e-14	701.019	706.865	697.075	988.928	1117	1105.07	protein_coding	FRA10AC1	FRA10A associated CGG repeat 1 [Source:HGNC Symbol;Acc:HGNC:1162]
ENSG00000257315.4	312.21	-0.608313	0.117481	-5.17798	2.243e-07	9.80553e-07	267.2	225.515	249.966	402.757	355.84	371.982	protein_coding	ZBED6	zinc finger BED-type containing 6 [Source:HGNC Symbol;Acc:HGNC:33273]
ENSG00000099875.16	5196.84	-0.608474	0.0444735	-13.6817	1.30557e-42	5.91045e-41	4079.12	4208.98	4061.71	6122.66	6524.08	6184.48	protein_coding	MKNK2	MAPK interacting serine/threonine kinase 2 [Source:HGNC Symbol;Acc:HGNC:7111]
ENSG00000117115.13	138.197	-0.608716	0.164527	-3.6998	0.00021577	0.000630264	113.789	109.915	104.703	161.67	171.603	167.501	protein_coding	PADI2	peptidyl arginine deiminase 2 [Source:HGNC Symbol;Acc:HGNC:18341]
ENSG00000166450.13	2995.81	-0.608828	0.0527633	-11.5388	8.40474e-31	2.18608e-29	2278.82	2342.32	2495.89	3487.72	3739.47	3630.64	protein_coding	PRTG	protogenin [Source:HGNC Symbol;Acc:HGNC:26373]
ENSG00000104983.8	805.406	-0.608917	0.094031	-6.47571	9.43667e-11	5.89509e-10	638.029	669.911	604.635	823.477	1069.62	1026.76	protein_coding	CCDC61	coiled-coil domain containing 61 [Source:HGNC Symbol;Acc:HGNC:33629]
ENSG00000206535.8	57.0662	-0.609325	0.253496	-2.40368	0.0162308	0.0333067	47.7506	40.7442	47.1634	70.9079	69.4835	66.3478	protein_coding	LNP1	leukemia NUP98 fusion partner 1 [Source:HGNC Symbol;Acc:HGNC:28014]
ENSG00000168646.14	706.197	-0.609589	0.0813573	-7.49275	6.74464e-14	5.60357e-13	527.288	566.629	582.94	830.095	893.81	836.417	protein_coding	AXIN2	axin 2 [Source:HGNC Symbol;Acc:HGNC:904]
ENSG00000076826.10	309.373	-0.609624	0.112519	-5.41795	6.02866e-08	2.79609e-07	250.945	246.361	237.704	376.284	364.262	380.684	protein_coding	CAMSAP3	calmodulin regulated spectrin associated protein family member 3 [Source:HGNC Symbol;Acc:HGNC:29307]
ENSG00000186577.14	350.758	-0.609725	0.110105	-5.53767	3.06521e-08	1.46702e-07	253.992	278.577	299.959	406.538	435.851	429.629	protein_coding	SMIM29	small integral membrane protein 29 [Source:HGNC Symbol;Acc:HGNC:1340]
ENSG00000196405.13	5140.01	-0.610155	0.0544216	-11.2116	3.57546e-29	8.34884e-28	4106.55	4173.92	3924.94	5701.94	6587.24	6345.46	protein_coding	EVL	Enah/Vasp-like [Source:HGNC Symbol;Acc:HGNC:20234]
ENSG00000169435.14	53.8177	-0.610832	0.263649	-2.31684	0.0205126	0.0410724	41.6548	45.4819	40.5605	63.3444	57.9029	73.9614	protein_coding	RASSF6	Ras association domain family member 6 [Source:HGNC Symbol;Acc:HGNC:20796]
ENSG00000179820.16	3398.25	-0.610958	0.0609487	-10.0241	1.19396e-23	2.06917e-22	2716.7	2803.77	2546.83	3881.02	4503.79	3937.36	protein_coding	MYADM	myeloid associated differentiation marker [Source:HGNC Symbol;Acc:HGNC:7544]
ENSG00000141448.11	5610.52	-0.611235	0.0431932	-14.1512	1.83634e-45	9.53666e-44	4511.92	4432.59	4373.94	6757.99	6577.77	7008.93	protein_coding	GATA6	GATA binding protein 6 [Source:HGNC Symbol;Acc:HGNC:4174]
ENSG00000006459.11	2045.24	-0.611294	0.0546057	-11.1947	4.3293e-29	1.00486e-27	1640.79	1597.55	1615.82	2374.94	2497.19	2545.14	protein_coding	KDM7A	lysine demethylase 7A [Source:HGNC Symbol;Acc:HGNC:22224]
ENSG00000148386.10	369.743	-0.611838	0.109826	-5.57096	2.53339e-08	1.22436e-07	292.599	282.367	301.846	400.866	461.118	479.662	protein_coding	LCN9	lipocalin 9 [Source:HGNC Symbol;Acc:HGNC:17442]
ENSG00000142609.20	52.9513	-0.611959	0.263856	-2.31929	0.0203795	0.0408116	37.5909	42.6393	45.2769	59.5626	67.3779	65.2601	protein_coding	CFAP74	cilia and flagella associated protein 74 [Source:HGNC Symbol;Acc:HGNC:29368]
ENSG00000133805.16	365.057	-0.612801	0.112131	-5.46506	4.62742e-08	2.16887e-07	306.823	263.416	296.186	442.465	479.015	402.437	protein_coding	AMPD3	adenosine monophosphate deaminase 3 [Source:HGNC Symbol;Acc:HGNC:470]
ENSG00000181218.6	199.643	-0.613707	0.145204	-4.22651	2.37342e-05	7.99273e-05	171.699	161.082	140.547	217.451	255.826	251.251	protein_coding	H2AC25	H2A clustered histone 25 [Source:HGNC Symbol;Acc:HGNC:20507]
ENSG00000117151.13	482.93	-0.6144	0.106977	-5.74331	9.28424e-09	4.69442e-08	337.302	384.701	421.641	536.063	567.448	650.426	protein_coding	CTBS	chitobiase [Source:HGNC Symbol;Acc:HGNC:2496]
ENSG00000198870.8	81.1723	-0.615489	0.230958	-2.66494	0.00770017	0.0169528	71.1179	67.2754	53.7663	75.635	112.647	106.591	protein_coding	STKLD1	serine/threonine kinase like domain containing 1 [Source:HGNC Symbol;Acc:HGNC:28669]
ENSG00000116668.13	404.723	-0.615944	0.101632	-6.06054	1.35664e-09	7.52892e-09	302.759	319.321	336.747	504.864	495.859	468.785	protein_coding	SWT1	SWT1 RNA endoribonuclease homolog [Source:HGNC Symbol;Acc:HGNC:16785]
ENSG00000048649.14	2882.45	-0.616131	0.0584161	-10.5473	5.22894e-26	1.03697e-24	2113.22	2251.36	2462.87	3564.3	3362.58	3540.36	protein_coding	RSF1	remodeling and spacing factor 1 [Source:HGNC Symbol;Acc:HGNC:18118]
ENSG00000181104.7	324.182	-0.616435	0.115173	-5.35226	8.68623e-08	3.95542e-07	281.424	231.2	255.626	394.248	376.895	405.7	protein_coding	F2R	coagulation factor II thrombin receptor [Source:HGNC Symbol;Acc:HGNC:3537]
ENSG00000214050.8	100.227	-0.616454	0.197823	-3.11618	0.00183208	0.00458922	82.2936	68.2229	86.7807	110.616	130.545	122.906	protein_coding	FBXO16	F-box protein 16 [Source:HGNC Symbol;Acc:HGNC:13618]
ENSG00000100918.14	194.061	-0.61647	0.179363	-3.437	0.000588198	0.00160223	157.475	158.239	143.377	163.561	293.726	247.988	protein_coding	REC8	REC8 meiotic recombination protein [Source:HGNC Symbol;Acc:HGNC:16879]
ENSG00000185420.19	1690.03	-0.616582	0.0561517	-10.9806	4.73544e-28	1.04896e-26	1312.63	1331.29	1358.31	2020.4	2045.55	2072.01	protein_coding	SMYD3	SET and MYND domain containing 3 [Source:HGNC Symbol;Acc:HGNC:15513]
ENSG00000103489.12	4773.92	-0.6169	0.0488646	-12.6247	1.54376e-36	5.26847e-35	3920.63	3800.59	3585.36	5719.9	6016.64	5600.4	protein_coding	XYLT1	xylosyltransferase 1 [Source:HGNC Symbol;Acc:HGNC:15516]
ENSG00000124785.9	663.404	-0.616951	0.0890453	-6.9285	4.25316e-12	3.01842e-11	478.522	533.465	558.415	786.604	867.491	755.929	protein_coding	NRN1	neuritin 1 [Source:HGNC Symbol;Acc:HGNC:17972]
ENSG00000179454.14	951.265	-0.61706	0.0730069	-8.45207	2.86182e-17	3.09675e-16	758.929	719.183	775.367	1216.78	1115.95	1121.39	protein_coding	KLHL28	kelch like family member 28 [Source:HGNC Symbol;Acc:HGNC:19741]
ENSG00000020577.14	1269.22	-0.617284	0.0758899	-8.13394	4.15555e-16	4.15502e-15	936.724	1063.14	1004.58	1474.88	1699.19	1436.81	protein_coding	SAMD4A	sterile alpha motif domain containing 4A [Source:HGNC Symbol;Acc:HGNC:23023]
ENSG00000102053.13	117.281	-0.617338	0.191841	-3.21798	0.00129098	0.00332279	112.773	88.1213	77.348	157.888	131.597	135.959	protein_coding	ZC3H12B	zinc finger CCCH-type containing 12B [Source:HGNC Symbol;Acc:HGNC:17407]
ENSG00000112139.17	96.9739	-0.617382	0.209496	-2.94698	0.00320892	0.00765057	76.1977	87.1737	66.0288	99.271	138.967	114.205	protein_coding	MDGA1	MAM domain containing glycosylphosphatidylinositol anchor 1 [Source:HGNC Symbol;Acc:HGNC:19267]
ENSG00000163794.6	217.442	-0.618456	0.155973	-3.96516	7.33478e-05	0.000229719	191.002	158.239	165.072	208.942	310.57	270.829	protein_coding	UCN	urocortin [Source:HGNC Symbol;Acc:HGNC:12516]
ENSG00000186812.13	1477.79	-0.618723	0.0709821	-8.71661	2.86659e-18	3.32182e-17	1283.17	1153.16	1061.18	1708.41	1812.89	1847.95	protein_coding	ZNF397	zinc finger protein 397 [Source:HGNC Symbol;Acc:HGNC:18818]
ENSG00000187627.18	514.049	-0.619025	0.0969093	-6.38768	1.68426e-10	1.01962e-09	409.436	400.81	405.605	571.99	690.624	605.831	protein_coding	RGPD1	RANBP2 like and GRIP domain containing 1 [Source:HGNC Symbol;Acc:HGNC:32414]
ENSG00000032219.19	1597.19	-0.619155	0.144225	-4.29297	1.76301e-05	6.03261e-05	1103.34	1195.8	1479.05	1760.41	1984.49	2060.04	protein_coding	ARID4A	AT-rich interaction domain 4A [Source:HGNC Symbol;Acc:HGNC:9885]
ENSG00000078403.17	3915.78	-0.619892	0.0473526	-13.091	3.70786e-39	1.42514e-37	3169.83	3105.09	2986.39	4602.39	4736.46	4894.51	protein_coding	MLLT10	MLLT10 histone lysine methyltransferase DOT1L cofactor [Source:HGNC Symbol;Acc:HGNC:16063]
ENSG00000105643.11	376.437	-0.620162	0.127236	-4.87412	1.09296e-06	4.40017e-06	351.526	301.318	237.704	415.047	485.332	467.697	protein_coding	ARRDC2	arrestin domain containing 2 [Source:HGNC Symbol;Acc:HGNC:25225]
ENSG00000183831.7	155.575	-0.620347	0.156921	-3.95324	7.71007e-05	0.000240502	122.932	123.18	121.682	178.688	204.239	182.728	protein_coding	ANKRD45	ankyrin repeat domain 45 [Source:HGNC Symbol;Acc:HGNC:24786]
ENSG00000010278.15	7480.07	-0.620428	0.0462694	-13.409	5.35336e-41	2.24062e-39	5937.33	5800.84	5948.25	8523.12	9486.6	9184.27	protein_coding	CD9	CD9 molecule [Source:HGNC Symbol;Acc:HGNC:1709]
ENSG00000166046.11	343.185	-0.620621	0.115529	-5.372	7.78683e-08	3.56258e-07	311.903	249.203	250.909	410.32	415.848	420.928	protein_coding	TCP11L2	t-complex 11 like 2 [Source:HGNC Symbol;Acc:HGNC:28627]
ENSG00000138336.9	10542.9	-0.620728	0.0427629	-14.5156	9.65353e-48	5.47081e-46	8259.83	8164.01	8501.68	12162.1	13218.7	12950.9	protein_coding	TET1	tet methylcytosine dioxygenase 1 [Source:HGNC Symbol;Acc:HGNC:29484]
ENSG00000115966.18	2454.64	-0.621982	0.0584082	-10.6489	1.76449e-26	3.58626e-25	1833.83	1869.5	2095.94	2922.35	2950.94	3055.26	protein_coding	ATF2	activating transcription factor 2 [Source:HGNC Symbol;Acc:HGNC:784]
ENSG00000166341.9	139.532	-0.621996	0.167181	-3.7205	0.000198828	0.000583299	106.677	114.652	108.476	173.015	183.184	151.186	protein_coding	DCHS1	dachsous cadherin-related 1 [Source:HGNC Symbol;Acc:HGNC:13681]
ENSG00000197062.12	185.923	-0.622253	0.14473	-4.2994	1.7126e-05	5.87178e-05	146.3	139.288	153.753	224.069	240.034	212.095	protein_coding	ZSCAN26	zinc finger and SCAN domain containing 26 [Source:HGNC Symbol;Acc:HGNC:12978]
ENSG00000089820.17	113.924	-0.622267	0.182654	-3.4068	0.000657283	0.00177562	94.4852	91.9114	83.0076	143.707	143.178	127.257	protein_coding	ARHGAP4	Rho GTPase activating protein 4 [Source:HGNC Symbol;Acc:HGNC:674]
ENSG00000151117.9	110.691	-0.622602	0.183678	-3.38964	0.000699838	0.00188077	88.3894	90.0164	83.0076	127.634	133.703	141.397	protein_coding	TMEM86A	transmembrane protein 86A [Source:HGNC Symbol;Acc:HGNC:26890]
ENSG00000126870.16	1022.6	-0.623519	0.0675865	-9.2255	2.82234e-20	3.8477e-19	798.552	821.518	795.175	1266.89	1223.33	1230.15	protein_coding	DYNC2I1	dynein 2 intermediate chain 1 [Source:HGNC Symbol;Acc:HGNC:21862]
ENSG00000106948.17	1751.6	-0.623531	0.147548	-4.22595	2.37938e-05	8.01106e-05	1415.25	1419.42	1301.71	1844.55	2538.25	1990.43	protein_coding	AKNA	AT-hook transcription factor [Source:HGNC Symbol;Acc:HGNC:24108]
ENSG00000011258.16	2793.69	-0.62355	0.0517859	-12.0409	2.16497e-33	6.3191e-32	2316.41	2159.44	2122.35	3338.34	3365.74	3459.87	protein_coding	MBTD1	mbt domain containing 1 [Source:HGNC Symbol;Acc:HGNC:19866]
ENSG00000260220.7	128.917	-0.623596	0.173658	-3.59094	0.000329492	0.000936204	107.693	97.5967	99.0432	140.87	169.498	158.8	protein_coding	CCDC187	coiled-coil domain containing 187 [Source:HGNC Symbol;Acc:HGNC:30942]
ENSG00000170222.12	92.6869	-0.623758	0.210506	-2.96313	0.00304523	0.00729053	58.9262	89.0688	70.7451	119.125	109.489	108.767	protein_coding	ADPRM	ADP-ribose/CDP-alcohol diphosphatase, manganese dependent [Source:HGNC Symbol;Acc:HGNC:30925]
ENSG00000109046.15	9875.04	-0.623926	0.0499147	-12.4999	7.479e-36	2.46046e-34	7793.5	7989.66	7532	11057.8	12568.1	12309.1	protein_coding	WSB1	WD repeat and SOCS box containing 1 [Source:HGNC Symbol;Acc:HGNC:19221]
ENSG00000163513.19	1969.09	-0.624258	0.0571045	-10.9318	8.11803e-28	1.76798e-26	1584.91	1528.38	1534.7	2267.16	2411.92	2487.5	protein_coding	TGFBR2	transforming growth factor beta receptor 2 [Source:HGNC Symbol;Acc:HGNC:11773]
ENSG00000140022.14	8276.26	-0.62479	0.0433935	-14.3982	5.30877e-47	2.89244e-45	6728.77	6452.75	6352.91	9657.65	10078.3	10387.2	protein_coding	STON2	stonin 2 [Source:HGNC Symbol;Acc:HGNC:30652]
ENSG00000188811.14	1331.45	-0.625937	0.0685688	-9.1286	6.93905e-20	9.13132e-19	1020.03	1068.83	1050.8	1481.5	1703.4	1664.13	protein_coding	NHLRC3	NHL repeat containing 3 [Source:HGNC Symbol;Acc:HGNC:33751]
ENSG00000196470.12	1266.64	-0.626206	0.0635303	-9.85682	6.40466e-23	1.06479e-21	972.283	990.18	1025.33	1564.7	1486.53	1560.8	protein_coding	SIAH1	siah E3 ubiquitin protein ligase 1 [Source:HGNC Symbol;Acc:HGNC:10857]
ENSG00000115548.17	3720.15	-0.626383	0.0495505	-12.6413	1.24955e-36	4.28324e-35	3022.51	2954.43	2798.68	4524.87	4353.24	4667.18	protein_coding	KDM3A	lysine demethylase 3A [Source:HGNC Symbol;Acc:HGNC:20815]
ENSG00000101966.14	4574.66	-0.627268	0.0495257	-12.6655	9.18279e-37	3.16867e-35	3674.76	3601.6	3508.96	5220.71	5655.53	5786.39	protein_coding	XIAP	X-linked inhibitor of apoptosis [Source:HGNC Symbol;Acc:HGNC:592]
ENSG00000144407.10	162.354	-0.629124	0.163206	-3.85478	0.000115835	0.000352614	120.9	125.075	136.774	215.56	212.662	163.15	protein_coding	PTH2R	parathyroid hormone 2 receptor [Source:HGNC Symbol;Acc:HGNC:9609]
ENSG00000174327.7	199.584	-0.629823	0.155553	-4.04893	5.14534e-05	0.000164974	151.379	148.764	169.788	225.014	293.726	208.832	protein_coding	SLC16A13	solute carrier family 16 member 13 [Source:HGNC Symbol;Acc:HGNC:31037]
ENSG00000042493.16	1357.86	-0.630406	0.0702838	-8.96943	2.98049e-19	3.75963e-18	962.123	1108.62	1126.26	1725.42	1614.96	1609.75	protein_coding	CAPG	capping actin protein, gelsolin like [Source:HGNC Symbol;Acc:HGNC:1474]
ENSG00000137177.20	2801.8	-0.630445	0.0525354	-12.0004	3.53672e-33	1.01512e-31	2160.97	2192.61	2242.15	3228.67	3436.27	3550.15	protein_coding	KIF13A	kinesin family member 13A [Source:HGNC Symbol;Acc:HGNC:14566]
ENSG00000007944.15	1346.58	-0.631896	0.0638951	-9.88958	4.61949e-23	7.72968e-22	1088.1	1052.72	1028.16	1622.37	1571.8	1716.34	protein_coding	MYLIP	myosin regulatory light chain interacting protein [Source:HGNC Symbol;Acc:HGNC:21155]
ENSG00000136866.14	310.451	-0.632027	0.141761	-4.4584	8.25751e-06	2.964e-05	203.194	229.305	297.13	344.139	349.523	439.418	protein_coding	ZFP37	ZFP37 zinc finger protein [Source:HGNC Symbol;Acc:HGNC:12863]
ENSG00000134668.13	130.246	-0.632329	0.181599	-3.48201	0.000497666	0.0013726	111.757	115.6	79.2346	156.943	153.706	164.238	protein_coding	SPOCD1	SPOC domain containing 1 [Source:HGNC Symbol;Acc:HGNC:26338]
ENSG00000196981.4	188.262	-0.632445	0.152833	-4.13814	3.50137e-05	0.000115116	152.395	149.711	140.547	210.833	206.345	269.742	protein_coding	WDR5B	WD repeat domain 5B [Source:HGNC Symbol;Acc:HGNC:17826]
ENSG00000184454.7	1540.77	-0.632606	0.0759058	-8.3341	7.8089e-17	8.25999e-16	1189.7	1216.64	1216.82	1628.04	2050.82	1942.58	protein_coding	NCMAP	non-compact myelin associated protein [Source:HGNC Symbol;Acc:HGNC:29332]
ENSG00000092445.12	18689.9	-0.632807	0.0390583	-16.2016	4.91351e-59	4.26241e-57	14825	14461.4	14679.1	22008.9	23667.5	22497.3	protein_coding	TYRO3	TYRO3 protein tyrosine kinase [Source:HGNC Symbol;Acc:HGNC:12446]
ENSG00000196335.13	350.905	-0.633864	0.11001	-5.76189	8.31794e-09	4.23478e-08	260.088	298.475	266.002	404.647	440.062	436.155	protein_coding	STK31	serine/threonine kinase 31 [Source:HGNC Symbol;Acc:HGNC:11407]
ENSG00000163328.14	128.652	-0.634184	0.176177	-3.59969	0.000318592	0.000907059	113.789	93.8065	95.2701	164.506	164.234	140.309	protein_coding	GPR155	G protein-coupled receptor 155 [Source:HGNC Symbol;Acc:HGNC:22951]
ENSG00000113532.13	945.447	-0.634387	0.073549	-8.62537	6.38881e-18	7.20969e-17	712.195	761.823	748.012	1152.49	1085.42	1212.75	protein_coding	ST8SIA4	ST8 alpha-N-acetyl-neuraminide alpha-2,8-sialyltransferase 4 [Source:HGNC Symbol;Acc:HGNC:10871]
ENSG00000104312.8	1228.57	-0.634455	0.0730347	-8.68703	3.72029e-18	4.26336e-17	957.044	964.596	964.964	1343.47	1537.06	1604.31	protein_coding	RIPK2	receptor interacting serine/threonine kinase 2 [Source:HGNC Symbol;Acc:HGNC:10020]
ENSG00000101400.6	677.951	-0.634927	0.08999	-7.05553	1.7195e-12	1.26542e-11	526.272	476.613	590.486	822.531	864.332	787.472	protein_coding	SNTA1	syntrophin alpha 1 [Source:HGNC Symbol;Acc:HGNC:11167]
ENSG00000011347.10	1772.12	-0.635043	0.0639295	-9.93349	2.9766e-23	5.04042e-22	1439.63	1465.85	1260.21	2183.96	2171.88	2111.16	protein_coding	SYT7	synaptotagmin 7 [Source:HGNC Symbol;Acc:HGNC:11514]
ENSG00000186472.20	154.254	-0.635648	0.171124	-3.71455	0.000203564	0.000596855	119.884	115.6	126.398	150.325	196.87	216.446	protein_coding	PCLO	piccolo presynaptic cytomatrix protein [Source:HGNC Symbol;Acc:HGNC:13406]
ENSG00000286219.2	145.619	-0.63576	0.171745	-3.70176	0.00021411	0.000625886	102.613	132.656	106.589	165.452	201.081	165.326	protein_coding	NOTCH2NLC	notch 2 N-terminal like C [Source:HGNC Symbol;Acc:HGNC:53924]
ENSG00000138623.10	4780.58	-0.63649	0.0607846	-10.4712	1.17096e-25	2.28714e-24	3724.55	3839.43	3662.71	5226.38	6380.9	5849.48	protein_coding	SEMA7A	semaphorin 7A (John Milton Hagen blood group) [Source:HGNC Symbol;Acc:HGNC:10741]
ENSG00000144115.18	209.795	-0.637318	0.156968	-4.06019	4.90338e-05	0.000157639	152.395	183.823	155.639	202.324	292.673	271.917	protein_coding	THNSL2	threonine synthase like 2 [Source:HGNC Symbol;Acc:HGNC:25602]
ENSG00000141582.15	1461.08	-0.637568	0.177556	-3.59081	0.000329655	0.000936497	1071.85	1160.74	1197.01	1370.89	2088.72	1877.32	protein_coding	CBX4	chromobox 4 [Source:HGNC Symbol;Acc:HGNC:1554]
ENSG00000131791.8	4147.12	-0.638025	0.0571862	-11.157	6.62164e-29	1.51877e-27	3156.62	3466.1	3109.96	4723.41	5374.44	5052.22	protein_coding	PRKAB2	protein kinase AMP-activated non-catalytic subunit beta 2 [Source:HGNC Symbol;Acc:HGNC:9379]
ENSG00000164849.10	373.334	-0.63803	0.109	-5.85351	4.81309e-09	2.52321e-08	273.296	283.315	319.768	479.337	459.012	425.278	protein_coding	GPR146	G protein-coupled receptor 146 [Source:HGNC Symbol;Acc:HGNC:21718]
ENSG00000197978.10	412.137	-0.638806	0.0991134	-6.4452	1.15446e-10	7.13065e-10	321.046	321.216	324.484	484.064	504.282	517.73	protein_coding	GOLGA6L9	golgin A6 family like 9 [Source:HGNC Symbol;Acc:HGNC:37229]
ENSG00000172456.18	69.3607	-0.639137	0.244309	-2.6161	0.00889404	0.0193129	50.7985	56.8524	54.7096	65.2352	86.328	102.241	protein_coding	FGGY	FGGY carbohydrate kinase domain containing [Source:HGNC Symbol;Acc:HGNC:25610]
ENSG00000142319.18	89.4704	-0.639768	0.219408	-2.91587	0.00354693	0.0083869	65.0221	64.4328	80.1778	94.5438	134.756	97.8901	protein_coding	SLC6A3	solute carrier family 6 member 3 [Source:HGNC Symbol;Acc:HGNC:11049]
ENSG00000154803.13	1476.55	-0.640188	0.0688857	-9.29349	1.49305e-20	2.08678e-19	1265.9	1071.67	1126.26	1821.86	1721.3	1852.3	protein_coding	FLCN	folliculin [Source:HGNC Symbol;Acc:HGNC:27310]
ENSG00000106733.21	956.837	-0.641009	0.075179	-8.52644	1.50927e-17	1.66448e-16	702.035	738.134	801.778	1112.78	1215.96	1170.33	protein_coding	NMRK1	nicotinamide riboside kinase 1 [Source:HGNC Symbol;Acc:HGNC:26057]
ENSG00000126821.8	14686.2	-0.641078	0.0394876	-16.2349	2.85722e-59	2.50661e-57	11462.2	11324.1	11639.9	17496.3	17545.6	18649.2	protein_coding	SGPP1	sphingosine-1-phosphate phosphatase 1 [Source:HGNC Symbol;Acc:HGNC:17720]
ENSG00000162641.20	59.8162	-0.641086	0.27898	-2.29796	0.0215639	0.0429838	56.8943	50.2197	33.0144	55.7808	70.5363	92.4518	protein_coding	AKNAD1	AKNA domain containing 1 [Source:HGNC Symbol;Acc:HGNC:28398]
ENSG00000198074.10	97.4611	-0.641509	0.215636	-2.97497	0.00293021	0.00703904	97.5331	70.118	61.3125	135.198	104.225	116.38	protein_coding	AKR1B10	aldo-keto reductase family 1 member B10 [Source:HGNC Symbol;Acc:HGNC:382]
ENSG00000132561.14	1082.67	-0.641537	0.0710603	-9.02808	1.74715e-19	2.24213e-18	913.357	810.147	814.984	1316.05	1359.14	1282.36	protein_coding	MATN2	matrilin 2 [Source:HGNC Symbol;Acc:HGNC:6908]
ENSG00000185247.15	121.166	-0.642471	0.193138	-3.32649	0.000879474	0.00232966	96.5171	107.072	80.1778	130.47	178.973	133.783	protein_coding	MAGEA11	MAGE family member A11 [Source:HGNC Symbol;Acc:HGNC:6798]
ENSG00000133069.17	327.945	-0.642725	0.111758	-5.75106	8.86856e-09	4.50036e-08	235.705	259.626	272.605	404.647	393.74	401.35	protein_coding	TMCC2	transmembrane and coiled-coil domain family 2 [Source:HGNC Symbol;Acc:HGNC:24239]
ENSG00000122477.13	63.4428	-0.642832	0.258111	-2.49052	0.0127555	0.0267695	61.9742	36.9541	49.9932	82.2531	84.2224	65.2601	protein_coding	LRRC39	leucine rich repeat containing 39 [Source:HGNC Symbol;Acc:HGNC:28228]
ENSG00000183054.13	58.4204	-0.642964	0.278734	-2.30673	0.0210697	0.0420905	31.4951	48.3246	56.5961	54.8354	84.2224	75.0491	protein_coding	RGPD6	RANBP2 like and GRIP domain containing 6 [Source:HGNC Symbol;Acc:HGNC:32419]
ENSG00000183496.6	302.009	-0.643144	0.12332	-5.21524	1.8358e-07	8.09379e-07	269.232	236.885	201.859	373.448	369.526	361.106	protein_coding	MEX3B	mex-3 RNA binding family member B [Source:HGNC Symbol;Acc:HGNC:25297]
ENSG00000182158.16	12533.5	-0.643273	0.0434058	-14.82	1.08843e-49	6.57629e-48	10111.9	9868.64	9373.26	14719.5	15834.9	15292.6	protein_coding	CREB3L2	cAMP responsive element binding protein 3 like 2 [Source:HGNC Symbol;Acc:HGNC:23720]
ENSG00000126778.12	130.624	-0.643428	0.183755	-3.50155	0.00046256	0.00128353	96.5171	92.859	116.022	131.416	165.286	181.641	protein_coding	SIX1	SIX homeobox 1 [Source:HGNC Symbol;Acc:HGNC:10887]
ENSG00000235194.9	533.007	-0.644874	0.100113	-6.44144	1.18344e-10	7.29513e-10	419.596	423.551	403.719	576.717	732.735	641.724	protein_coding	PPP1R3E	protein phosphatase 1 regulatory subunit 3E [Source:HGNC Symbol;Acc:HGNC:14943]
ENSG00000161243.9	213.349	-0.64567	0.139216	-4.63788	3.51993e-06	1.32151e-05	180.843	165.82	152.81	258.105	282.145	240.375	protein_coding	FBXO27	F-box protein 27 [Source:HGNC Symbol;Acc:HGNC:18753]
ENSG00000198429.10	320.65	-0.645843	0.120345	-5.36658	8.02418e-08	3.67009e-07	228.593	236.885	283.924	360.212	405.32	408.963	protein_coding	ZNF69	zinc finger protein 69 [Source:HGNC Symbol;Acc:HGNC:13138]
ENSG00000070778.13	4142.37	-0.646768	0.0535259	-12.0833	1.29475e-33	3.80054e-32	3329.33	3246.27	3110.9	4833.08	4902.8	5431.81	protein_coding	PTPN21	protein tyrosine phosphatase non-receptor type 21 [Source:HGNC Symbol;Acc:HGNC:9651]
ENSG00000114124.3	101.277	-0.646823	0.204009	-3.17056	0.00152146	0.00386224	87.3734	78.6459	70.7451	113.453	108.436	149.011	protein_coding	GRK7	G protein-coupled receptor kinase 7 [Source:HGNC Symbol;Acc:HGNC:17031]
ENSG00000188820.13	61.3117	-0.647704	0.282959	-2.28904	0.0220769	0.0438826	50.7985	55.9049	36.7875	77.5259	97.9085	48.9451	protein_coding	CALHM6	calcium homeostasis modulator family member 6 [Source:HGNC Symbol;Acc:HGNC:33391]
ENSG00000240771.8	125.322	-0.648126	0.186057	-3.48347	0.000494955	0.0013661	90.4213	119.39	83.0076	150.325	167.392	141.397	protein_coding	ARHGEF25	Rho guanine nucleotide exchange factor 25 [Source:HGNC Symbol;Acc:HGNC:30275]
ENSG00000118804.9	121.763	-0.648289	0.187226	-3.46261	0.000534967	0.00146688	111.757	80.5409	92.4403	137.089	168.445	140.309	protein_coding	STBD1	starch binding domain 1 [Source:HGNC Symbol;Acc:HGNC:24854]
ENSG00000138688.17	4168.09	-0.648549	0.0671343	-9.66046	4.43861e-22	6.92691e-21	3109.88	3070.03	3558.01	4557.96	5409.18	5303.47	protein_coding	BLTP1	bridge-like lipid transfer protein family member 1 [Source:HGNC Symbol;Acc:HGNC:26953]
ENSG00000165028.12	154.385	-0.649147	0.168456	-3.85351	0.000116437	0.000354239	125.98	116.547	117.909	158.834	222.137	184.904	protein_coding	NIPSNAP3B	nipsnap homolog 3B [Source:HGNC Symbol;Acc:HGNC:23641]
ENSG00000134864.11	114.208	-0.649283	0.190138	-3.4148	0.000638298	0.00172764	80.2616	80.5409	105.646	128.58	136.861	153.361	protein_coding	GGACT	gamma-glutamylamine cyclotransferase [Source:HGNC Symbol;Acc:HGNC:25100]
ENSG00000148225.16	67.0783	-0.649978	0.248045	-2.62041	0.00878251	0.0191081	47.7506	52.1147	56.5961	69.9624	103.172	72.8738	protein_coding	WDR31	WD repeat domain 31 [Source:HGNC Symbol;Acc:HGNC:21421]
ENSG00000116761.12	6415.33	-0.651814	0.0465653	-13.9978	1.6069e-44	8.12766e-43	5303.36	4864.67	4805.01	7962.48	7859	7697.43	protein_coding	CTH	cystathionine gamma-lyase [Source:HGNC Symbol;Acc:HGNC:2501]
ENSG00000157985.20	8903.69	-0.652012	0.040333	-16.1657	8.79908e-59	7.50726e-57	6995.97	6972.95	6806.63	10632.4	11263.7	10750.5	protein_coding	AGAP1	ArfGAP with GTPase domain, ankyrin repeat and PH domain 1 [Source:HGNC Symbol;Acc:HGNC:16922]
ENSG00000118690.13	142.263	-0.652485	0.164061	-3.97709	6.97651e-05	0.000219072	112.773	102.334	116.965	182.47	173.709	165.326	protein_coding	ARMC2	armadillo repeat containing 2 [Source:HGNC Symbol;Acc:HGNC:23045]
ENSG00000163162.9	5765.37	-0.653316	0.052166	-12.5238	5.53158e-36	1.83144e-34	4531.23	4557.67	4355.07	6511.23	7474.74	7162.29	protein_coding	RNF149	ring finger protein 149 [Source:HGNC Symbol;Acc:HGNC:23137]
ENSG00000055609.21	18645.3	-0.653625	0.0416687	-15.6862	1.87857e-55	1.42992e-53	14827.1	14449	14200	21675.1	23645.4	23074.9	protein_coding	KMT2C	lysine methyltransferase 2C [Source:HGNC Symbol;Acc:HGNC:13726]
ENSG00000187608.10	497.025	-0.653985	0.0948579	-6.89436	5.41067e-12	3.80684e-11	367.781	387.544	402.776	572.935	647.46	603.656	protein_coding	ISG15	ISG15 ubiquitin like modifier [Source:HGNC Symbol;Acc:HGNC:4053]
ENSG00000064787.14	247.38	-0.65468	0.1353	-4.83874	1.30665e-06	5.21318e-06	181.859	198.036	197.143	349.812	278.987	278.443	protein_coding	BCAS1	brain enriched myelin associated protein 1 [Source:HGNC Symbol;Acc:HGNC:974]
ENSG00000184897.7	5339.97	-0.654815	0.0496178	-13.1972	9.10919e-40	3.59917e-38	4086.23	4272.46	4088.13	6948.02	6210.35	6434.64	protein_coding	H1-10	H1.10 linker histone [Source:HGNC Symbol;Acc:HGNC:4722]
ENSG00000033800.14	2677.87	-0.654841	0.0565372	-11.5825	5.05563e-31	1.33057e-29	2084.77	2047.64	2109.15	3398.85	3025.69	3401.14	protein_coding	PIAS1	protein inhibitor of activated STAT 1 [Source:HGNC Symbol;Acc:HGNC:2752]
ENSG00000187535.14	1458.08	-0.65572	0.0665666	-9.85058	6.81513e-23	1.13182e-21	1193.76	1128.52	1074.38	1668.7	1863.42	1819.67	protein_coding	IFT140	intraflagellar transport 140 [Source:HGNC Symbol;Acc:HGNC:29077]
ENSG00000151320.11	80.1683	-0.656132	0.217927	-3.01078	0.00260576	0.00633708	57.9103	63.4852	65.0855	88.8712	95.803	109.854	protein_coding	AKAP6	A-kinase anchoring protein 6 [Source:HGNC Symbol;Acc:HGNC:376]
ENSG00000159842.16	10802.2	-0.658219	0.0420641	-15.648	3.42869e-55	2.57201e-53	8706.86	8360.15	8073.44	12967.6	13628.2	13077	protein_coding	ABR	ABR activator of RhoGEF and GTPase [Source:HGNC Symbol;Acc:HGNC:81]
ENSG00000090661.12	239.438	-0.658306	0.13665	-4.81746	1.45396e-06	5.76682e-06	170.683	181.928	204.689	311.049	312.676	255.602	protein_coding	CERS4	ceramide synthase 4 [Source:HGNC Symbol;Acc:HGNC:23747]
ENSG00000204618.10	77.6324	-0.658715	0.229841	-2.86596	0.0041575	0.00971229	69.0859	57.8	53.7663	82.2531	113.7	89.1888	protein_coding	RNF39	ring finger protein 39 [Source:HGNC Symbol;Acc:HGNC:18064]
ENSG00000136883.16	65.7484	-0.659984	0.246731	-2.67491	0.00747492	0.0165131	51.8145	47.377	53.7663	79.4168	96.8558	65.2601	protein_coding	KIF12	kinesin family member 12 [Source:HGNC Symbol;Acc:HGNC:21495]
ENSG00000139625.13	410.512	-0.660434	0.105406	-6.2656	3.71395e-10	2.17541e-09	315.967	350.59	287.697	483.119	524.284	501.415	protein_coding	MAP3K12	mitogen-activated protein kinase kinase kinase 12 [Source:HGNC Symbol;Acc:HGNC:6851]
ENSG00000076554.16	3228.68	-0.661004	0.0522437	-12.6523	1.08611e-36	3.73948e-35	2549.07	2480.66	2474.19	3735.43	3963.72	4169.03	protein_coding	TPD52	tumor protein D52 [Source:HGNC Symbol;Acc:HGNC:12005]
ENSG00000108839.12	123.581	-0.661246	0.184757	-3.57901	0.000344902	0.000977306	102.613	89.0688	95.2701	124.798	158.97	170.764	protein_coding	ALOX12	arachidonate 12-lipoxygenase, 12S type [Source:HGNC Symbol;Acc:HGNC:429]
ENSG00000178607.17	1372.02	-0.661321	0.0914307	-7.23302	4.72357e-13	3.65641e-12	1112.49	1130.42	945.155	1421.94	1898.16	1723.95	protein_coding	ERN1	endoplasmic reticulum to nucleus signaling 1 [Source:HGNC Symbol;Acc:HGNC:3449]
ENSG00000225526.6	53.2556	-0.661499	0.273083	-2.42234	0.0154209	0.0317961	36.5749	38.8492	48.1067	53.89	76.8529	65.2601	protein_coding	MKRN2OS	MKRN2 opposite strand [Source:HGNC Symbol;Acc:HGNC:40375]
ENSG00000102007.11	81.176	-0.662366	0.243071	-2.72499	0.00643027	0.0144291	74.1658	51.1672	63.199	76.5805	129.492	92.4518	protein_coding	PLP2	proteolipid protein 2 [Source:HGNC Symbol;Acc:HGNC:9087]
ENSG00000228672.4	156.483	-0.662506	0.170628	-3.88274	0.000103286	0.000317274	143.252	103.282	116.965	166.397	195.817	213.183	protein_coding	PROB1	proline rich basic protein 1 [Source:HGNC Symbol;Acc:HGNC:41906]
ENSG00000160973.8	52.9114	-0.662684	0.268295	-2.46998	0.013512	0.0281932	38.6069	38.8492	45.2769	55.7808	73.6946	65.2601	protein_coding	FOXH1	forkhead box H1 [Source:HGNC Symbol;Acc:HGNC:3814]
ENSG00000256806.6	112.935	-0.662973	0.195334	-3.39405	0.000688678	0.00185302	98.5491	82.436	81.1211	112.507	145.284	157.712	protein_coding	C17orf100	chromosome 17 open reading frame 100 [Source:HGNC Symbol;Acc:HGNC:34494]
ENSG00000104827.12	3128.17	-0.663584	0.0612468	-10.8346	2.36024e-27	4.97959e-26	2572.44	2238.09	2455.33	4102.26	3794.22	3606.71	protein_coding	CGB3	chorionic gonadotropin subunit beta 3 [Source:HGNC Symbol;Acc:HGNC:1886]
ENSG00000037280.16	813.692	-0.6637	0.0875454	-7.58121	3.42352e-14	2.92251e-13	719.307	587.475	583.883	1022.02	1026.46	943.008	protein_coding	FLT4	fms related receptor tyrosine kinase 4 [Source:HGNC Symbol;Acc:HGNC:3767]
ENSG00000117139.18	14874.6	-0.66456	0.0386365	-17.2003	2.64189e-66	2.9727e-64	11686.7	11498.4	11338.1	17596.5	18695.3	18432.7	protein_coding	KDM5B	lysine demethylase 5B [Source:HGNC Symbol;Acc:HGNC:18039]
ENSG00000174343.6	98.6009	-0.66492	0.214238	-3.10366	0.00191145	0.00477187	100.581	58.7475	69.8019	116.289	120.017	126.17	protein_coding	CHRNA9	cholinergic receptor nicotinic alpha 9 subunit [Source:HGNC Symbol;Acc:HGNC:14079]
ENSG00000143850.16	32516.3	-0.664928	0.0391779	-16.972	1.32284e-64	1.35138e-62	25607.5	25923.8	23927.9	39472	40168.8	39997.9	protein_coding	PLEKHA6	pleckstrin homology domain containing A6 [Source:HGNC Symbol;Acc:HGNC:17053]
ENSG00000185950.9	1852.56	-0.66523	0.0667014	-9.97327	1.99554e-23	3.40889e-22	1529.03	1452.58	1316.8	2115.89	2359.28	2341.75	protein_coding	IRS2	insulin receptor substrate 2 [Source:HGNC Symbol;Acc:HGNC:6126]
ENSG00000164327.13	3333.96	-0.665938	0.133016	-5.00643	5.54489e-07	2.31144e-06	2456.61	2290.21	2986.39	3943.42	3875.28	4451.83	protein_coding	RICTOR	RPTOR independent companion of MTOR complex 2 [Source:HGNC Symbol;Acc:HGNC:28611]
ENSG00000173227.14	201.821	-0.666289	0.138995	-4.79361	1.63807e-06	6.44928e-06	166.619	150.659	150.923	240.141	260.037	242.55	protein_coding	SYT12	synaptotagmin 12 [Source:HGNC Symbol;Acc:HGNC:18381]
ENSG00000274512.6	397.481	-0.667018	0.117249	-5.68892	1.27844e-08	6.39345e-08	350.51	304.161	266.945	433.011	517.968	512.292	protein_coding	TBC1D3L	TBC1 domain family member 3L [Source:HGNC Symbol;Acc:HGNC:51246]
ENSG00000167535.8	945.388	-0.667157	0.0710979	-9.38363	6.37411e-21	9.13074e-20	721.339	751.4	718.771	1134.53	1208.59	1137.7	protein_coding	CACNB3	calcium voltage-gated channel auxiliary subunit beta 3 [Source:HGNC Symbol;Acc:HGNC:1403]
ENSG00000121749.16	2160.57	-0.667273	0.0685518	-9.73386	2.1622e-22	3.45774e-21	1555.45	1573.86	1878.05	2538.5	2694.06	2723.52	protein_coding	TBC1D15	TBC1 domain family member 15 [Source:HGNC Symbol;Acc:HGNC:25694]
ENSG00000165288.11	4506.2	-0.667293	0.0422563	-15.7916	3.55591e-56	2.80285e-54	3488.84	3431.04	3526.88	5529.87	5512.36	5548.2	protein_coding	BRWD3	bromodomain and WD repeat domain containing 3 [Source:HGNC Symbol;Acc:HGNC:17342]
ENSG00000277363.5	61.3297	-0.668122	0.265088	-2.52037	0.011723	0.0247937	61.9742	48.3246	32.0711	74.6896	73.6946	77.2244	protein_coding	SRCIN1	SRC kinase signaling inhibitor 1 [Source:HGNC Symbol;Acc:HGNC:29506]
ENSG00000139160.13	103.978	-0.668208	0.192091	-3.47859	0.00050405	0.00138898	78.2297	80.5409	82.0644	119.125	143.178	120.731	protein_coding	ETFBKMT	electron transfer flavoprotein subunit beta lysine methyltransferase [Source:HGNC Symbol;Acc:HGNC:28739]
ENSG00000056972.21	1267.7	-0.668353	0.0650793	-10.2698	9.6385e-25	1.79027e-23	972.283	959.859	1004.58	1479.61	1616.02	1573.86	protein_coding	TRAF3IP2	TRAF3 interacting protein 2 [Source:HGNC Symbol;Acc:HGNC:1343]
ENSG00000073605.19	298.758	-0.668618	0.121348	-5.50991	3.59023e-08	1.70695e-07	257.04	223.62	212.235	378.175	383.212	338.265	protein_coding	GSDMB	gasdermin B [Source:HGNC Symbol;Acc:HGNC:23690]
ENSG00000079482.14	3033.57	-0.668634	0.0485395	-13.775	3.60166e-43	1.67445e-41	2355.02	2410.54	2262.9	3668.3	3750	3754.63	protein_coding	OPHN1	oligophrenin 1 [Source:HGNC Symbol;Acc:HGNC:8148]
ENSG00000114023.16	1148.79	-0.669593	0.0668071	-10.0228	1.21037e-23	2.09527e-22	855.447	909.639	895.162	1427.61	1351.77	1453.12	protein_coding	FAM162A	family with sequence similarity 162 member A [Source:HGNC Symbol;Acc:HGNC:17865]
ENSG00000164713.10	3639.16	-0.669726	0.0569907	-11.7515	6.93784e-32	1.91012e-30	2747.18	2852.1	2826.98	4132.51	4840.68	4435.51	protein_coding	BRI3	brain protein I3 [Source:HGNC Symbol;Acc:HGNC:1109]
ENSG00000017797.13	6504.83	-0.670509	0.0493742	-13.5801	5.25343e-42	2.33072e-40	4859.38	5120.51	5078.56	7758.26	8549.63	7662.62	protein_coding	RALBP1	ralA binding protein 1 [Source:HGNC Symbol;Acc:HGNC:9841]
ENSG00000187105.9	46.8024	-0.671124	0.28397	-2.36337	0.0181097	0.0367156	36.5749	40.7442	31.1279	63.3444	57.9029	51.1204	protein_coding	HEATR4	HEAT repeat containing 4 [Source:HGNC Symbol;Acc:HGNC:16761]
ENSG00000014914.21	397.384	-0.671373	0.116	-5.78771	7.13541e-09	3.66035e-08	331.206	300.37	287.697	415.993	542.182	506.853	protein_coding	MTMR11	myotubularin related protein 11 [Source:HGNC Symbol;Acc:HGNC:24307]
ENSG00000109762.17	1168.48	-0.671468	0.073623	-9.12035	7.48791e-20	9.82859e-19	985.491	900.164	819.7	1450.3	1473.89	1381.34	protein_coding	SNX25	sorting nexin 25 [Source:HGNC Symbol;Acc:HGNC:21883]
ENSG00000026652.15	1001.14	-0.671829	0.0747672	-8.9856	2.57318e-19	3.25908e-18	820.904	783.616	713.111	1263.11	1261.23	1164.89	protein_coding	AGPAT4	1-acylglycerol-3-phosphate O-acyltransferase 4 [Source:HGNC Symbol;Acc:HGNC:20885]
ENSG00000166473.18	2705.91	-0.671949	0.069789	-9.62829	6.07334e-22	9.35584e-21	2165.03	2060.9	2033.69	2915.73	3674.2	3385.91	protein_coding	PKD1L2	polycystin 1 like 2 (gene/pseudogene) [Source:HGNC Symbol;Acc:HGNC:21715]
ENSG00000184922.15	337.625	-0.672706	0.115886	-5.8049	6.44047e-09	3.32804e-08	264.152	259.626	256.569	363.994	447.431	433.98	protein_coding	FMNL1	formin like 1 [Source:HGNC Symbol;Acc:HGNC:1212]
ENSG00000179913.11	2396.69	-0.673494	0.0532628	-12.6447	1.19639e-36	4.11008e-35	1847.03	1779.48	1914.84	2898.71	3042.53	2897.55	protein_coding	B3GNT3	UDP-GlcNAc:betaGal beta-1,3-N-acetylglucosaminyltransferase 3 [Source:HGNC Symbol;Acc:HGNC:13528]
ENSG00000198873.12	4037.52	-0.674496	0.0523658	-12.8805	5.79905e-38	2.14911e-36	3075.34	3157.21	3100.52	5327.54	4706.98	4857.53	protein_coding	GRK5	G protein-coupled receptor kinase 5 [Source:HGNC Symbol;Acc:HGNC:4544]
ENSG00000198355.5	12522.5	-0.674654	0.0411398	-16.3991	1.94185e-60	1.75308e-58	10010.4	9716.08	9215.73	15658.3	15188.5	15345.9	protein_coding	PIM3	Pim-3 proto-oncogene, serine/threonine kinase [Source:HGNC Symbol;Acc:HGNC:19310]
ENSG00000090097.22	233.637	-0.676502	0.137291	-4.9275	8.3289e-07	3.39541e-06	197.098	172.452	170.732	324.285	264.248	273.005	protein_coding	PCBP4	poly(rC) binding protein 4 [Source:HGNC Symbol;Acc:HGNC:8652]
ENSG00000114127.11	2085.34	-0.676957	0.0557577	-12.141	6.40098e-34	1.91143e-32	1518.87	1614.61	1679.96	2554.57	2546.67	2597.35	protein_coding	XRN1	5'-3' exoribonuclease 1 [Source:HGNC Symbol;Acc:HGNC:30654]
ENSG00000269190.6	341.696	-0.677361	0.120455	-5.62334	1.87301e-08	9.19221e-08	267.2	270.997	250.909	427.338	474.804	358.93	protein_coding	FBXO17	F-box protein 17 [Source:HGNC Symbol;Acc:HGNC:18754]
ENSG00000070404.10	60362	-0.677536	0.0368825	-18.3702	2.27773e-75	3.30547e-73	46380	46945	46004.2	74055.2	77022.4	71765.4	protein_coding	FSTL3	follistatin like 3 [Source:HGNC Symbol;Acc:HGNC:3973]
ENSG00000171045.16	851.893	-0.677763	0.0751101	-9.02359	1.82025e-19	2.32824e-18	625.837	680.334	659.345	1022.02	1094.89	1028.93	protein_coding	TSNARE1	t-SNARE domain containing 1 [Source:HGNC Symbol;Acc:HGNC:26437]
ENSG00000204334.8	139.826	-0.678675	0.182106	-3.72682	0.000193912	0.000569846	89.4053	113.705	118.852	141.816	198.975	176.202	protein_coding	ERICH2	glutamate rich 2 [Source:HGNC Symbol;Acc:HGNC:44395]
ENSG00000087245.13	32374.9	-0.678843	0.0427697	-15.872	9.89636e-57	7.92117e-55	26223.2	24007.8	24459	41332.7	39426.6	38800.4	protein_coding	MMP2	matrix metallopeptidase 2 [Source:HGNC Symbol;Acc:HGNC:7166]
ENSG00000254726.3	1653.73	-0.68013	0.0677492	-10.0389	1.02782e-23	1.78791e-22	1322.79	1289.6	1200.78	1956.11	2221.37	1931.7	protein_coding	MEX3A	mex-3 RNA binding family member A [Source:HGNC Symbol;Acc:HGNC:33482]
ENSG00000123243.15	194.354	-0.680681	0.164519	-4.13741	3.51245e-05	0.000115407	120.9	163.925	163.185	266.614	258.984	192.517	protein_coding	ITIH5	inter-alpha-trypsin inhibitor heavy chain 5 [Source:HGNC Symbol;Acc:HGNC:21449]
ENSG00000117228.11	5578.5	-0.680859	0.0574943	-11.8422	2.36157e-32	6.60729e-31	4053.72	4238.35	4563.53	6450.72	6729.37	7435.3	protein_coding	GBP1	guanylate binding protein 1 [Source:HGNC Symbol;Acc:HGNC:4182]
ENSG00000216937.14	73.5191	-0.681203	0.227091	-2.99969	0.00270258	0.00654527	54.8624	53.0623	61.3125	81.3077	91.5919	98.9778	protein_coding	CCDC7	coiled-coil domain containing 7 [Source:HGNC Symbol;Acc:HGNC:26533]
ENSG00000072952.20	44.6187	-0.681451	0.290793	-2.34342	0.0191079	0.0385384	39.6228	27.4787	35.8442	56.7263	54.7446	53.2957	protein_coding	IRAG1	inositol 1,4,5-triphosphate receptor associated 1 [Source:HGNC Symbol;Acc:HGNC:7237]
ENSG00000164171.11	1629.88	-0.681526	0.0593137	-11.4902	1.47757e-30	3.74286e-29	1239.48	1215.69	1299.82	1946.66	2068.71	2008.92	protein_coding	ITGA2	integrin subunit alpha 2 [Source:HGNC Symbol;Acc:HGNC:6137]
ENSG00000004399.13	18270.7	-0.681913	0.0480537	-14.1906	1.04723e-45	5.51236e-44	14207.3	14470.8	13415.2	21346.1	24051.8	22133	protein_coding	PLXND1	plexin D1 [Source:HGNC Symbol;Acc:HGNC:9107]
ENSG00000124406.17	163.275	-0.682196	0.166283	-4.10262	4.08504e-05	0.000133038	109.725	133.603	133.001	237.305	180.025	185.991	protein_coding	ATP8A1	ATPase phospholipid transporting 8A1 [Source:HGNC Symbol;Acc:HGNC:13531]
ENSG00000119632.4	203.765	-0.682275	0.139526	-4.88995	1.00859e-06	4.07425e-06	151.379	154.449	163.185	236.36	245.298	271.917	protein_coding	IFI27L2	interferon alpha inducible protein 27 like 2 [Source:HGNC Symbol;Acc:HGNC:19753]
ENSG00000106976.22	185.34	-0.684709	0.147051	-4.65626	3.22008e-06	1.21628e-05	133.092	157.292	135.831	217.451	242.139	226.235	protein_coding	DNM1	dynamin 1 [Source:HGNC Symbol;Acc:HGNC:2972]
ENSG00000120129.6	1732.78	-0.685614	0.073938	-9.27282	1.81289e-20	2.50896e-19	1385.78	1303.82	1295.11	1865.35	2259.27	2287.37	protein_coding	DUSP1	dual specificity phosphatase 1 [Source:HGNC Symbol;Acc:HGNC:3064]
ENSG00000167550.11	77.9746	-0.685995	0.226145	-3.03343	0.00241792	0.0059192	61.9742	50.2197	66.9721	83.1986	101.067	104.416	protein_coding	RHEBL1	RHEB like 1 [Source:HGNC Symbol;Acc:HGNC:21166]
ENSG00000182809.11	2107.08	-0.68729	0.0673151	-10.21	1.78792e-24	3.25181e-23	1725.12	1557.76	1561.11	2494.07	2859.35	2445.08	protein_coding	CRIP2	cysteine rich protein 2 [Source:HGNC Symbol;Acc:HGNC:2361]
ENSG00000185909.15	387.512	-0.687665	0.114131	-6.02522	1.68884e-09	9.28951e-09	289.551	314.583	285.81	419.775	541.129	474.223	protein_coding	KLHDC8B	kelch domain containing 8B [Source:HGNC Symbol;Acc:HGNC:28557]
ENSG00000167004.14	102294	-0.688211	0.0360686	-19.0806	3.6607e-81	6.17863e-79	80737.1	78048	76257.6	123365	127669	127687	protein_coding	PDIA3	protein disulfide isomerase family A member 3 [Source:HGNC Symbol;Acc:HGNC:4606]
ENSG00000162522.11	14403.4	-0.688246	0.0470439	-14.6299	1.81102e-48	1.04931e-46	11286.4	11308.9	10498.6	16907.3	18786.9	17632.2	protein_coding	KIAA1522	KIAA1522 [Source:HGNC Symbol;Acc:HGNC:29301]
ENSG00000165322.18	2139.05	-0.688776	0.061722	-11.1593	6.44768e-29	1.48106e-27	1591.01	1539.75	1781.83	2541.34	2700.38	2680.01	protein_coding	ARHGAP12	Rho GTPase activating protein 12 [Source:HGNC Symbol;Acc:HGNC:16348]
ENSG00000138162.19	20454.4	-0.689548	0.111959	-6.15892	7.32409e-10	4.19044e-09	16192.5	16244.6	14533.9	21808.4	27419.7	26527.1	protein_coding	TACC2	transforming acidic coiled-coil containing protein 2 [Source:HGNC Symbol;Acc:HGNC:11523]
ENSG00000152463.15	50.9415	-0.689808	0.279345	-2.46937	0.013535	0.0282185	33.527	36.9541	46.2202	53.89	60.0085	75.0491	protein_coding	OLAH	oleoyl-ACP hydrolase [Source:HGNC Symbol;Acc:HGNC:25625]
ENSG00000071537.14	11342.9	-0.689882	0.0594685	-11.6008	4.08204e-31	1.08167e-29	8650.98	8624.51	8766.74	12385.2	15362.2	14268	protein_coding	SEL1L	SEL1L adaptor subunit of ERAD E3 ubiquitin ligase [Source:HGNC Symbol;Acc:HGNC:10717]
ENSG00000174945.14	4271.2	-0.691719	0.063907	-10.8238	2.65429e-27	5.58481e-26	3122.08	3513.48	3161.84	4791.48	5756.6	5281.72	protein_coding	AMZ1	archaelysin family metallopeptidase 1 [Source:HGNC Symbol;Acc:HGNC:22231]
ENSG00000205413.8	104.307	-0.69185	0.236857	-2.92096	0.0034895	0.00826241	69.0859	52.1147	117.909	126.689	128.439	131.608	protein_coding	SAMD9	sterile alpha motif domain containing 9 [Source:HGNC Symbol;Acc:HGNC:1348]
ENSG00000065357.20	155.632	-0.692056	0.166383	-4.15941	3.19064e-05	0.000105413	113.789	105.177	137.717	173.015	212.662	191.43	protein_coding	DGKA	diacylglycerol kinase alpha [Source:HGNC Symbol;Acc:HGNC:2849]
ENSG00000127528.6	1076.42	-0.692219	0.178654	-3.87463	0.000106788	0.000327062	849.351	780.773	838.566	1031.47	1545.48	1412.88	protein_coding	KLF2	KLF transcription factor 2 [Source:HGNC Symbol;Acc:HGNC:6347]
ENSG00000104870.13	1065.91	-0.69278	0.066803	-10.3705	3.37812e-25	6.45208e-24	802.616	830.993	810.268	1286.74	1343.35	1321.52	protein_coding	FCGRT	Fc gamma receptor and transporter [Source:HGNC Symbol;Acc:HGNC:3621]
ENSG00000164684.13	4359.96	-0.69294	0.0460551	-15.0459	3.67321e-51	2.36671e-49	3275.49	3304.07	3416.52	5187.62	5535.52	5440.52	protein_coding	ZNF704	zinc finger protein 704 [Source:HGNC Symbol;Acc:HGNC:32291]
ENSG00000205129.9	44.7636	-0.693207	0.289696	-2.39287	0.0167169	0.0342319	32.511	33.1639	36.7875	47.2719	56.8501	61.9971	protein_coding	C4orf47	chromosome 4 open reading frame 47 [Source:HGNC Symbol;Acc:HGNC:34346]
ENSG00000274180.1	3620.2	-0.693532	0.0570375	-12.1592	5.12357e-34	1.53293e-32	2852.84	2752.61	2693.03	4131.56	4815.42	4475.75	protein_coding	NATD1	N-acetyltransferase domain containing 1 [Source:HGNC Symbol;Acc:HGNC:30770]
ENSG00000204681.11	1218.02	-0.694048	0.0712218	-9.74489	1.93998e-22	3.11521e-21	902.181	988.285	899.878	1393.58	1563.38	1560.8	protein_coding	GABBR1	gamma-aminobutyric acid type B receptor subunit 1 [Source:HGNC Symbol;Acc:HGNC:4070]
ENSG00000105856.14	1006.81	-0.694205	0.0746601	-9.2982	1.42847e-20	2.00917e-19	812.776	733.396	761.218	1171.4	1327.56	1234.5	protein_coding	HBP1	HMG-box transcription factor 1 [Source:HGNC Symbol;Acc:HGNC:23200]
ENSG00000205133.12	683.185	-0.694229	0.09718	-7.14375	9.08181e-13	6.84242e-12	443.979	548.626	571.621	789.441	828.538	916.904	protein_coding	TRIQK	triple QxxK/R motif containing [Source:HGNC Symbol;Acc:HGNC:27828]
ENSG00000142065.14	321.526	-0.694415	0.117989	-5.88544	3.97004e-09	2.09754e-08	268.216	215.092	253.739	393.302	380.054	418.752	protein_coding	ZFP14	ZFP14 zinc finger protein [Source:HGNC Symbol;Acc:HGNC:29312]
ENSG00000059758.8	5231.78	-0.694545	0.0497247	-13.9678	2.45045e-44	1.22349e-42	4230.5	3740.89	4018.32	6446.94	6337.73	6616.29	protein_coding	CDK17	cyclin dependent kinase 17 [Source:HGNC Symbol;Acc:HGNC:8750]
ENSG00000102189.17	5421.99	-0.694581	0.275658	-2.51972	0.0117447	0.0248328	3518.3	3412.09	5493.6	5441	6965.19	7701.78	protein_coding	EEA1	early endosome antigen 1 [Source:HGNC Symbol;Acc:HGNC:3185]
ENSG00000134569.10	1360.29	-0.694941	0.0661406	-10.507	8.01838e-26	1.58007e-24	1062.7	1090.62	964.02	1715.02	1706.56	1622.8	protein_coding	LRP4	LDL receptor related protein 4 [Source:HGNC Symbol;Acc:HGNC:6696]
ENSG00000185958.10	56.5239	-0.696126	0.290165	-2.39906	0.016437	0.0337031	58.9262	43.5869	27.3548	83.1986	68.4307	57.6464	protein_coding	FAM186A	family with sequence similarity 186 member A [Source:HGNC Symbol;Acc:HGNC:26980]
ENSG00000134240.12	1556.96	-0.696176	0.0689299	-10.0998	5.53737e-24	9.80436e-23	1298.41	1124.73	1144.18	2036.47	1915.01	1822.93	protein_coding	HMGCS2	3-hydroxy-3-methylglutaryl-CoA synthase 2 [Source:HGNC Symbol;Acc:HGNC:5008]
ENSG00000095321.18	2121.83	-0.696999	0.066846	-10.4269	1.86818e-25	3.61259e-24	1517.86	1679.04	1658.27	2407.09	2858.3	2610.4	protein_coding	CRAT	carnitine O-acetyltransferase [Source:HGNC Symbol;Acc:HGNC:2342]
ENSG00000170949.18	3554.09	-0.697682	0.0499835	-13.9582	2.80235e-44	1.39471e-42	2695.37	2763.98	2672.28	4158.98	4503.79	4530.14	protein_coding	ZNF160	zinc finger protein 160 [Source:HGNC Symbol;Acc:HGNC:12948]
ENSG00000153157.13	254.463	-0.697799	0.137892	-5.06048	4.1821e-07	1.76803e-06	212.338	192.351	177.334	265.668	349.523	329.563	protein_coding	SYCP2L	synaptonemal complex protein 2 like [Source:HGNC Symbol;Acc:HGNC:21537]
ENSG00000115935.19	5445.77	-0.698382	0.0467779	-14.9297	2.11084e-50	1.31635e-48	4360.54	4122.75	3975.88	6567.01	6913.61	6734.84	protein_coding	WIPF1	WAS/WASL interacting protein family member 1 [Source:HGNC Symbol;Acc:HGNC:12736]
ENSG00000166323.13	82.5391	-0.69852	0.217243	-3.21539	0.00130268	0.00335013	61.9742	66.3278	60.3692	90.7621	117.911	97.8901	protein_coding	C11orf65	chromosome 11 open reading frame 65 [Source:HGNC Symbol;Acc:HGNC:28519]
ENSG00000103479.17	3087.23	-0.698755	0.0517909	-13.4918	1.74693e-41	7.57721e-40	2415.98	2385.91	2259.13	3650.34	3860.54	3951.5	protein_coding	RBL2	RB transcriptional corepressor like 2 [Source:HGNC Symbol;Acc:HGNC:9894]
ENSG00000128203.7	412.181	-0.698806	0.100311	-6.96636	3.25244e-12	2.32844e-11	331.206	300.37	311.279	494.464	515.862	519.905	protein_coding	ASPHD2	aspartate beta-hydroxylase domain containing 2 [Source:HGNC Symbol;Acc:HGNC:30437]
ENSG00000088726.16	433.845	-0.698862	0.114756	-6.08996	1.12942e-09	6.32671e-09	290.567	370.488	330.144	469.883	592.715	549.272	protein_coding	TMEM40	transmembrane protein 40 [Source:HGNC Symbol;Acc:HGNC:25620]
ENSG00000132003.10	505.332	-0.699059	0.0948651	-7.36898	1.71934e-13	1.38188e-12	414.516	376.174	365.045	589.953	635.879	650.426	protein_coding	ZSWIM4	zinc finger SWIM-type containing 4 [Source:HGNC Symbol;Acc:HGNC:25704]
ENSG00000065882.18	1641.26	-0.699866	0.0666188	-10.5055	8.14615e-26	1.60321e-24	1205.96	1277.28	1267.75	1884.26	2205.57	2006.75	protein_coding	TBC1D1	TBC1 domain family member 1 [Source:HGNC Symbol;Acc:HGNC:11578]
ENSG00000072201.14	469.16	-0.700671	0.0997419	-7.02484	2.14311e-12	1.56162e-11	384.037	362.908	325.428	562.536	560.079	619.971	protein_coding	LNX1	ligand of numb-protein X 1 [Source:HGNC Symbol;Acc:HGNC:6657]
ENSG00000185304.16	710.337	-0.70115	0.0797871	-8.78776	1.52569e-18	1.81401e-17	533.384	537.256	551.812	836.713	901.18	901.677	protein_coding	RGPD2	RANBP2 like and GRIP domain containing 2 [Source:HGNC Symbol;Acc:HGNC:32415]
ENSG00000116574.6	36877.9	-0.702689	0.039048	-17.9955	2.11247e-72	2.77986e-70	29235.5	27302.4	27673.6	44895.1	45185.3	46975.3	protein_coding	RHOU	ras homolog family member U [Source:HGNC Symbol;Acc:HGNC:17794]
ENSG00000100300.18	67.8816	-0.703026	0.238294	-2.95025	0.00317515	0.00757936	50.7985	54.9574	49.05	75.635	78.9585	97.8901	protein_coding	TSPO	translocator protein [Source:HGNC Symbol;Acc:HGNC:1158]
ENSG00000179240.13	454.61	-0.703702	0.104885	-6.70925	1.95624e-11	1.31102e-10	356.605	379.964	300.903	534.173	563.237	592.779	protein_coding	GVQW3	GVQW motif containing 3 [Source:HGNC Symbol;Acc:HGNC:51239]
ENSG00000091592.17	61.1229	-0.703805	0.284693	-2.47216	0.0134299	0.0280334	28.4472	48.3246	62.2557	59.5626	78.9585	89.1888	protein_coding	NLRP1	NLR family pyrin domain containing 1 [Source:HGNC Symbol;Acc:HGNC:14374]
ENSG00000110876.10	87.1736	-0.704018	0.23756	-2.96354	0.00304127	0.00728216	79.2456	41.6918	78.2913	114.398	113.7	95.7148	protein_coding	SELPLG	selectin P ligand [Source:HGNC Symbol;Acc:HGNC:10722]
ENSG00000198839.10	753.682	-0.704516	0.0793768	-8.87559	6.95623e-19	8.51192e-18	558.783	573.262	586.713	883.039	934.869	985.427	protein_coding	ZNF277	zinc finger protein 277 [Source:HGNC Symbol;Acc:HGNC:13070]
ENSG00000131435.13	281.123	-0.705324	0.129959	-5.42727	5.72227e-08	2.66194e-07	180.843	234.99	224.498	315.776	369.526	361.106	protein_coding	PDLIM4	PDZ and LIM domain 4 [Source:HGNC Symbol;Acc:HGNC:16501]
ENSG00000022267.19	658.118	-0.705824	0.0819803	-8.60968	7.3267e-18	8.2322e-17	519.161	500.301	482.01	841.44	808.535	797.261	protein_coding	FHL1	four and a half LIM domains 1 [Source:HGNC Symbol;Acc:HGNC:3702]
ENSG00000178878.13	80.1868	-0.706338	0.227373	-3.10651	0.00189309	0.00473211	75.1818	58.7475	49.05	90.7621	109.489	97.8901	protein_coding	APOLD1	apolipoprotein L domain containing 1 [Source:HGNC Symbol;Acc:HGNC:25268]
ENSG00000005448.17	1429.07	-0.707531	0.0614764	-11.509	1.18875e-30	3.041e-29	1063.72	1136.1	1056.46	1767.02	1808.68	1742.44	protein_coding	WDR54	WD repeat domain 54 [Source:HGNC Symbol;Acc:HGNC:25770]
ENSG00000142459.9	5388.15	-0.707661	0.0434199	-16.2981	1.01838e-59	9.08821e-58	4182.75	4108.54	3988.14	6866.72	6656.73	6526.01	protein_coding	EVI5L	ecotropic viral integration site 5 like [Source:HGNC Symbol;Acc:HGNC:30464]
ENSG00000104213.13	518.243	-0.708259	0.0908964	-7.79194	6.59866e-15	5.96762e-14	410.452	377.121	393.343	641.007	664.304	623.234	protein_coding	PDGFRL	platelet derived growth factor receptor like [Source:HGNC Symbol;Acc:HGNC:8805]
ENSG00000021645.20	71.987	-0.708336	0.259995	-2.72442	0.00644151	0.0144515	77.2137	50.2197	36.7875	81.3077	86.328	100.065	protein_coding	NRXN3	neurexin 3 [Source:HGNC Symbol;Acc:HGNC:8010]
ENSG00000124374.9	744.32	-0.708561	0.0799145	-8.8665	7.5483e-19	9.20016e-18	550.656	548.626	596.146	937.875	954.871	877.748	protein_coding	PAIP2B	poly(A) binding protein interacting protein 2B [Source:HGNC Symbol;Acc:HGNC:29200]
ENSG00000069424.16	695.904	-0.708662	0.0868576	-8.1589	3.38083e-16	3.4001e-15	560.815	535.36	489.556	866.967	923.288	799.436	protein_coding	KCNAB2	potassium voltage-gated channel subfamily A regulatory beta subunit 2 [Source:HGNC Symbol;Acc:HGNC:6229]
ENSG00000169499.15	3060.71	-0.709047	0.0502883	-14.0996	3.81735e-45	1.9563e-43	2306.25	2407.7	2255.36	3687.21	3922.66	3785.09	protein_coding	PLEKHA2	pleckstrin homology domain containing A2 [Source:HGNC Symbol;Acc:HGNC:14336]
ENSG00000005483.23	2333.12	-0.709419	0.0570952	-12.4252	1.90781e-35	6.18464e-34	1813.51	1732.1	1765.8	2746.5	2857.24	3083.54	protein_coding	KMT2E	lysine methyltransferase 2E (inactive) [Source:HGNC Symbol;Acc:HGNC:18541]
ENSG00000065717.15	642.547	-0.709974	0.0944153	-7.51969	5.49043e-14	4.60343e-13	501.889	486.088	474.464	732.715	908.549	751.579	protein_coding	TLE2	TLE family member 2, transcriptional corepressor [Source:HGNC Symbol;Acc:HGNC:11838]
ENSG00000150201.15	93.8211	-0.711066	0.206483	-3.44371	0.000573793	0.00156616	80.2616	57.8	75.4615	108.725	122.122	118.556	protein_coding	FXYD4	FXYD domain containing ion transport regulator 4 [Source:HGNC Symbol;Acc:HGNC:4028]
ENSG00000181690.8	697.928	-0.711139	0.0814228	-8.73391	2.46023e-18	2.85947e-17	535.416	503.144	548.982	832.931	864.332	902.765	protein_coding	PLAG1	PLAG1 zinc finger [Source:HGNC Symbol;Acc:HGNC:9045]
ENSG00000089163.4	96.07	-0.71179	0.218756	-3.25381	0.00113869	0.00295643	88.3894	76.7508	53.7663	124.798	132.65	100.065	protein_coding	SIRT4	sirtuin 4 [Source:HGNC Symbol;Acc:HGNC:14932]
ENSG00000167972.14	186.462	-0.711843	0.151504	-4.69851	2.62066e-06	1.00138e-05	153.411	137.393	133.944	259.05	232.664	202.306	protein_coding	ABCA3	ATP binding cassette subfamily A member 3 [Source:HGNC Symbol;Acc:HGNC:33]
ENSG00000052344.16	6489.43	-0.712851	0.0511989	-13.9232	4.58137e-44	2.25125e-42	4845.16	4913	4994.61	7632.52	8722.28	7829.04	protein_coding	PRSS8	serine protease 8 [Source:HGNC Symbol;Acc:HGNC:9491]
ENSG00000070759.17	507.111	-0.713034	0.0946934	-7.52993	5.07685e-14	4.26818e-13	394.196	368.593	389.57	582.39	640.09	667.828	protein_coding	TESK2	testis associated actin remodelling kinase 2 [Source:HGNC Symbol;Acc:HGNC:11732]
ENSG00000163623.10	215.428	-0.714134	0.136218	-5.24258	1.58344e-07	7.01902e-07	176.779	164.872	148.093	263.777	275.828	263.216	protein_coding	NKX6-1	NK6 homeobox 1 [Source:HGNC Symbol;Acc:HGNC:7839]
ENSG00000162849.16	100.763	-0.714777	0.194278	-3.67915	0.000234014	0.000679208	68.07	80.5409	80.1778	126.689	130.545	118.556	protein_coding	KIF26B	kinesin family member 26B [Source:HGNC Symbol;Acc:HGNC:25484]
ENSG00000137094.16	409.112	-0.715418	0.11466	-6.23949	4.38992e-10	2.55497e-09	321.046	289.947	317.882	456.647	591.662	477.486	protein_coding	DNAJB5	DnaJ heat shock protein family (Hsp40) member B5 [Source:HGNC Symbol;Acc:HGNC:14887]
ENSG00000072682.20	2681.74	-0.715544	0.0524606	-13.6396	2.32715e-42	1.04742e-40	2000.44	2090.27	1999.73	3395.07	3428.9	3175.99	protein_coding	P4HA2	prolyl 4-hydroxylase subunit alpha 2 [Source:HGNC Symbol;Acc:HGNC:8547]
ENSG00000165171.11	99.9437	-0.715839	0.202769	-3.53032	0.000415058	0.00115956	70.1019	65.3803	91.4971	135.198	120.017	117.468	protein_coding	METTL27	methyltransferase like 27 [Source:HGNC Symbol;Acc:HGNC:19068]
ENSG00000120324.9	52.8552	-0.715915	0.280737	-2.55013	0.0107682	0.0229399	41.6548	42.6393	35.8442	68.0715	81.0641	47.8574	protein_coding	PCDHB10	protocadherin beta 10 [Source:HGNC Symbol;Acc:HGNC:8681]
ENSG00000110723.12	3865.3	-0.717616	0.0463914	-15.4687	5.64145e-54	3.92827e-52	3012.35	2886.21	2871.31	4668.57	4883.85	4869.49	protein_coding	EXPH5	exophilin 5 [Source:HGNC Symbol;Acc:HGNC:30578]
ENSG00000264343.7	106.562	-0.717673	0.205279	-3.49608	0.000472146	0.00130756	91.4373	75.8032	74.5182	111.562	164.234	121.819	protein_coding	NOTCH2NLA	notch 2 N-terminal like A [Source:HGNC Symbol;Acc:HGNC:31862]
ENSG00000204390.10	66.2091	-0.717816	0.242953	-2.95455	0.00313123	0.00748256	50.7985	55.9049	43.3904	71.8533	92.6446	82.6628	protein_coding	HSPA1L	heat shock protein family A (Hsp70) member 1 like [Source:HGNC Symbol;Acc:HGNC:5234]
ENSG00000196839.14	801.083	-0.71788	0.0807154	-8.89397	5.89634e-19	7.24928e-18	589.262	618.744	608.408	919.911	1072.78	997.392	protein_coding	ADA	adenosine deaminase [Source:HGNC Symbol;Acc:HGNC:186]
ENSG00000153234.16	331.103	-0.719994	0.119191	-6.04068	1.53463e-09	8.48334e-09	264.152	234.043	251.853	359.266	440.062	437.243	protein_coding	NR4A2	nuclear receptor subfamily 4 group A member 2 [Source:HGNC Symbol;Acc:HGNC:7981]
ENSG00000126603.9	616.348	-0.720059	0.0894347	-8.05123	8.19664e-16	8.00487e-15	471.41	462.4	463.145	742.169	843.277	715.686	protein_coding	GLIS2	GLIS family zinc finger 2 [Source:HGNC Symbol;Acc:HGNC:29450]
ENSG00000076864.21	134.564	-0.720823	0.179036	-4.02615	5.66985e-05	0.000180746	108.709	100.439	96.2134	188.142	177.92	135.959	protein_coding	RAP1GAP	RAP1 GTPase activating protein [Source:HGNC Symbol;Acc:HGNC:9858]
ENSG00000134013.16	4675.04	-0.720874	0.117706	-6.12436	9.10488e-10	5.16176e-09	3179.99	3595.92	3815.52	5213.15	6476.7	5768.99	protein_coding	LOXL2	lysyl oxidase like 2 [Source:HGNC Symbol;Acc:HGNC:6666]
ENSG00000186352.9	110.277	-0.72136	0.198895	-3.62683	0.000286919	0.000821856	69.0859	96.6491	83.9509	140.87	155.811	115.293	protein_coding	ANKRD37	ankyrin repeat domain 37 [Source:HGNC Symbol;Acc:HGNC:29593]
ENSG00000136158.12	199.64	-0.72215	0.150222	-4.80722	1.53043e-06	6.04388e-06	129.028	151.606	170.732	225.96	244.245	276.268	protein_coding	SPRY2	sprouty RTK signaling antagonist 2 [Source:HGNC Symbol;Acc:HGNC:11270]
ENSG00000070081.18	3557.98	-0.725362	0.0721008	-10.0604	8.26761e-24	1.44409e-22	2540.94	2589.63	2912.81	3857.39	4672.24	4774.86	protein_coding	NUCB2	nucleobindin 2 [Source:HGNC Symbol;Acc:HGNC:8044]
ENSG00000164096.13	3189.49	-0.725432	0.0525753	-13.798	2.62117e-43	1.22965e-41	2245.29	2459.82	2506.26	4066.33	3913.18	3946.06	protein_coding	C4orf3	chromosome 4 open reading frame 3 [Source:HGNC Symbol;Acc:HGNC:19225]
ENSG00000177888.8	1112.96	-0.726358	0.205393	-3.53644	0.00040556	0.00113592	770.105	683.177	1062.12	1288.63	1375.98	1497.72	protein_coding	ZBTB41	zinc finger and BTB domain containing 41 [Source:HGNC Symbol;Acc:HGNC:24819]
ENSG00000013588.9	466.837	-0.726584	0.119177	-6.09668	1.08293e-09	6.07943e-09	324.094	367.646	362.215	471.774	672.726	602.568	protein_coding	GPRC5A	G protein-coupled receptor class C group 5 member A [Source:HGNC Symbol;Acc:HGNC:9836]
ENSG00000169991.11	2501.78	-0.728347	0.0636053	-11.451	2.32354e-30	5.80063e-29	1923.23	1847.7	1878.05	2828.75	3400.48	3132.48	protein_coding	IFFO2	intermediate filament family orphan 2 [Source:HGNC Symbol;Acc:HGNC:27006]
ENSG00000159556.10	100.456	-0.728551	0.211084	-3.45148	0.00055752	0.00152522	77.2137	70.118	79.2346	97.3801	153.706	125.082	protein_coding	ISL2	ISL LIM homeobox 2 [Source:HGNC Symbol;Acc:HGNC:18524]
ENSG00000275954.5	53.3541	-0.730037	0.268227	-2.72171	0.00649446	0.0145647	48.7665	35.059	36.7875	69.9624	62.114	67.4354	protein_coding	TBC1D3F	TBC1 domain family member 3F [Source:HGNC Symbol;Acc:HGNC:18257]
ENSG00000028137.19	3692.05	-0.730984	0.0568683	-12.854	8.17127e-38	3.01386e-36	2799	2744.08	2784.53	4279.05	5014.39	4531.23	protein_coding	TNFRSF1B	TNF receptor superfamily member 1B [Source:HGNC Symbol;Acc:HGNC:11917]
ENSG00000112964.14	174.605	-0.731014	0.150767	-4.84864	1.24309e-06	4.97237e-06	125.98	131.708	135.831	198.542	234.77	220.797	protein_coding	GHR	growth hormone receptor [Source:HGNC Symbol;Acc:HGNC:4263]
ENSG00000131149.19	54464.3	-0.73136	0.0447736	-16.3346	5.59892e-60	5.02543e-58	42365.9	42090.7	38386.3	66385.8	70815.2	66741.5	protein_coding	GSE1	Gse1 coiled-coil protein [Source:HGNC Symbol;Acc:HGNC:28979]
ENSG00000089351.15	3436.01	-0.731793	0.0531423	-13.7704	3.83816e-43	1.77907e-41	2630.35	2624.69	2493.06	4113.6	4570.12	4184.26	protein_coding	GRAMD1A	GRAM domain containing 1A [Source:HGNC Symbol;Acc:HGNC:29305]
ENSG00000131015.5	106.786	-0.732007	0.1909	-3.83452	0.000125812	0.000380598	73.1498	78.6459	88.6672	121.962	135.809	142.485	protein_coding	ULBP2	UL16 binding protein 2 [Source:HGNC Symbol;Acc:HGNC:14894]
ENSG00000176597.12	1471.8	-0.732826	0.0650739	-11.2614	2.03405e-29	4.84429e-28	1069.82	1096.3	1149.84	1734.88	1828.68	1951.28	protein_coding	B3GNT5	UDP-GlcNAc:betaGal beta-1,3-N-acetylglucosaminyltransferase 5 [Source:HGNC Symbol;Acc:HGNC:15684]
ENSG00000133958.14	39.7717	-0.732995	0.315864	-2.32061	0.0203081	0.0406843	21.3354	36.9541	31.1279	44.4356	54.7446	50.0327	protein_coding	UNC79	unc-79 homolog, NALCN channel complex subunit [Source:HGNC Symbol;Acc:HGNC:19966]
ENSG00000064393.16	4097.57	-0.733507	0.0552861	-13.2675	3.57488e-40	1.4381e-38	3042.83	3230.17	2959.03	4798.1	5464.98	5090.29	protein_coding	HIPK2	homeodomain interacting protein kinase 2 [Source:HGNC Symbol;Acc:HGNC:14402]
ENSG00000178685.14	374.293	-0.7339	0.106705	-6.87787	6.07558e-12	4.25729e-11	262.12	297.528	282.981	447.192	463.223	492.714	protein_coding	PARP10	poly(ADP-ribose) polymerase family member 10 [Source:HGNC Symbol;Acc:HGNC:25895]
ENSG00000142182.9	147.771	-0.734589	0.16022	-4.58488	4.54256e-06	1.68265e-05	110.741	114.652	107.533	189.088	189.5	175.115	protein_coding	DNMT3L	DNA methyltransferase 3 like [Source:HGNC Symbol;Acc:HGNC:2980]
ENSG00000111331.14	187.582	-0.734815	0.16044	-4.58001	4.64957e-06	1.7186e-05	141.22	124.128	156.583	190.978	253.72	258.865	protein_coding	OAS3	2'-5'-oligoadenylate synthetase 3 [Source:HGNC Symbol;Acc:HGNC:8088]
ENSG00000167861.16	870.391	-0.735458	0.0738398	-9.96018	2.27661e-23	3.88474e-22	645.141	637.695	676.324	1051.33	1129.63	1082.23	protein_coding	HID1	HID1 domain containing [Source:HGNC Symbol;Acc:HGNC:15736]
ENSG00000189283.10	138.778	-0.735691	0.177701	-4.14005	3.47231e-05	0.000114233	115.821	99.4918	97.1567	155.052	206.345	158.8	protein_coding	FHIT	fragile histidine triad diadenosine triphosphatase [Source:HGNC Symbol;Acc:HGNC:3701]
ENSG00000146648.21	13214.4	-0.736129	0.0507947	-14.4922	1.35642e-47	7.57641e-46	10057.1	10105.5	9579.84	15520.3	17908.8	16114.9	protein_coding	EGFR	epidermal growth factor receptor [Source:HGNC Symbol;Acc:HGNC:3236]
ENSG00000135976.21	501.929	-0.736518	0.0999368	-7.36983	1.70841e-13	1.37381e-12	368.797	358.17	401.832	565.372	682.201	635.198	protein_coding	ANKRD36	ankyrin repeat domain 36 [Source:HGNC Symbol;Acc:HGNC:24079]
ENSG00000134317.18	14470.7	-0.738044	0.0410083	-17.9974	2.04007e-72	2.70753e-70	10861.7	10869.2	10810.8	17207	18318.4	18756.8	protein_coding	GRHL1	grainyhead like transcription factor 1 [Source:HGNC Symbol;Acc:HGNC:17923]
ENSG00000182621.18	726.521	-0.738722	0.0964257	-7.66104	1.84428e-14	1.61159e-13	492.745	544.836	594.259	788.495	967.505	971.288	protein_coding	PLCB1	phospholipase C beta 1 [Source:HGNC Symbol;Acc:HGNC:15917]
ENSG00000167771.6	1338.28	-0.739263	0.0652497	-11.3297	9.34716e-30	2.26786e-28	998.698	1018.61	990.432	1615.75	1784.46	1621.71	protein_coding	RCOR2	REST corepressor 2 [Source:HGNC Symbol;Acc:HGNC:27455]
ENSG00000139211.7	253.956	-0.739572	0.128779	-5.74297	9.30291e-09	4.70233e-08	179.827	212.249	178.278	299.704	328.467	325.213	protein_coding	AMIGO2	adhesion molecule with Ig like domain 2 [Source:HGNC Symbol;Acc:HGNC:24073]
ENSG00000143184.5	104.965	-0.739914	0.197886	-3.73909	0.000184689	0.000544598	94.4852	65.3803	76.4048	138.979	130.545	123.994	protein_coding	XCL1	X-C motif chemokine ligand 1 [Source:HGNC Symbol;Acc:HGNC:10645]
ENSG00000162620.16	66.3868	-0.740285	0.265749	-2.78565	0.00534198	0.0122189	47.7506	44.5344	56.5961	69.9624	65.2724	114.205	protein_coding	LRRIQ3	leucine rich repeats and IQ motif containing 3 [Source:HGNC Symbol;Acc:HGNC:28318]
ENSG00000130427.3	188.176	-0.740476	0.147772	-5.01094	5.41658e-07	2.26099e-06	122.932	150.659	149.036	247.705	237.928	220.797	protein_coding	EPO	erythropoietin [Source:HGNC Symbol;Acc:HGNC:3415]
ENSG00000085982.16	2941.11	-0.74102	0.0559349	-13.2479	4.64026e-40	1.84754e-38	2154.87	2250.41	2198.76	3413.98	3880.55	3748.1	protein_coding	USP40	ubiquitin specific peptidase 40 [Source:HGNC Symbol;Acc:HGNC:20069]
ENSG00000197930.13	8460.39	-0.741096	0.0397627	-18.638	1.58111e-77	2.38364e-75	6343.72	6273.67	6383.1	10249.5	10718.4	10794	protein_coding	ERO1A	endoplasmic reticulum oxidoreductase 1 alpha [Source:HGNC Symbol;Acc:HGNC:13280]
ENSG00000170255.8	46.8613	-0.741535	0.28664	-2.587	0.00968169	0.0208157	33.527	36.0065	35.8442	70.9079	51.5862	53.2957	protein_coding	MRGPRX1	MAS related GPR family member X1 [Source:HGNC Symbol;Acc:HGNC:17962]
ENSG00000095397.17	1289.36	-0.741832	0.0650149	-11.4102	3.71937e-30	9.21122e-29	995.65	917.219	981.943	1556.19	1662.34	1622.8	protein_coding	WHRN	whirlin [Source:HGNC Symbol;Acc:HGNC:16361]
ENSG00000068078.20	2255.35	-0.741941	0.0746342	-9.94103	2.75946e-23	4.69835e-22	1650.95	1757.69	1653.55	2481.77	3200.45	2787.69	protein_coding	FGFR3	fibroblast growth factor receptor 3 [Source:HGNC Symbol;Acc:HGNC:3690]
ENSG00000142910.16	18217.8	-0.742189	0.0499769	-14.8506	6.89038e-50	4.18489e-48	13602.8	13832.2	13460.4	20989.7	24540.3	22881.3	protein_coding	TINAGL1	tubulointerstitial nephritis antigen like 1 [Source:HGNC Symbol;Acc:HGNC:19168]
ENSG00000143862.8	538.47	-0.742469	0.0938495	-7.91127	2.54783e-15	2.40065e-14	424.675	397.967	385.797	620.207	716.943	685.231	protein_coding	ARL8A	ADP ribosylation factor like GTPase 8A [Source:HGNC Symbol;Acc:HGNC:25192]
ENSG00000163013.12	678.68	-0.742672	0.0849564	-8.7418	2.29433e-18	2.67666e-17	469.378	550.521	502.762	840.494	880.124	828.803	protein_coding	FBXO41	F-box protein 41 [Source:HGNC Symbol;Acc:HGNC:29409]
ENSG00000198961.10	9062.29	-0.743276	0.0512129	-14.5134	9.96053e-48	5.62426e-46	6495.09	6536.13	7300.9	10797.8	11511.1	11732.7	protein_coding	PJA2	praja ring finger ubiquitin ligase 2 [Source:HGNC Symbol;Acc:HGNC:17481]
ENSG00000188158.17	2759.2	-0.74381	0.051764	-14.3693	8.06927e-47	4.3811e-45	2054.29	2039.11	2095	3286.34	3520.5	3559.94	protein_coding	NHS	NHS actin remodeling regulator [Source:HGNC Symbol;Acc:HGNC:7820]
ENSG00000110628.16	318.446	-0.745034	0.121702	-6.12176	9.25459e-10	5.24089e-09	223.513	255.836	233.931	351.703	442.168	403.525	protein_coding	SLC22A18	solute carrier family 22 member 18 [Source:HGNC Symbol;Acc:HGNC:10964]
ENSG00000068971.14	94.7721	-0.745437	0.20406	-3.65302	0.00025917	0.000747056	66.038	65.3803	81.1211	131.416	112.647	112.03	protein_coding	PPP2R5B	protein phosphatase 2 regulatory subunit B'beta [Source:HGNC Symbol;Acc:HGNC:9310]
ENSG00000101255.12	2132.95	-0.745701	0.259386	-2.87487	0.0040419	0.00946076	1549.35	1604.19	1627.14	1783.1	3431.01	2802.92	protein_coding	TRIB3	tribbles pseudokinase 3 [Source:HGNC Symbol;Acc:HGNC:16228]
ENSG00000147246.10	73.3544	-0.745979	0.244628	-3.04945	0.00229262	0.00563111	69.0859	45.4819	49.9932	81.3077	111.595	82.6628	protein_coding	HTR2C	5-hydroxytryptamine receptor 2C [Source:HGNC Symbol;Acc:HGNC:5295]
ENSG00000162426.16	56.2846	-0.746775	0.284782	-2.62227	0.0087345	0.019025	32.511	46.4295	47.1634	78.4714	85.2752	47.8574	protein_coding	SLC45A1	solute carrier family 45 member 1 [Source:HGNC Symbol;Acc:HGNC:17939]
ENSG00000180233.11	3044.61	-0.747245	0.0496104	-15.0623	2.86818e-51	1.8713e-49	2297.11	2309.16	2212.91	3697.61	3802.64	3948.24	protein_coding	ZNRF2	zinc and ring finger 2 [Source:HGNC Symbol;Acc:HGNC:22316]
ENSG00000184903.10	188.88	-0.7489	0.153099	-4.89162	1.0001e-06	4.04099e-06	116.837	151.606	153.753	219.342	258.984	232.761	protein_coding	IMMP2L	inner mitochondrial membrane peptidase subunit 2 [Source:HGNC Symbol;Acc:HGNC:14598]
ENSG00000106302.10	149.435	-0.749183	0.162209	-4.61864	3.86266e-06	1.44563e-05	118.868	107.072	108.476	173.015	203.187	185.991	protein_coding	HYAL4	hyaluronidase 4 [Source:HGNC Symbol;Acc:HGNC:5323]
ENSG00000185792.10	137.584	-0.749753	0.187734	-3.9937	6.50504e-05	0.0002053	112.773	85.2787	110.362	210.833	145.284	160.975	protein_coding	NLRP9	NLR family pyrin domain containing 9 [Source:HGNC Symbol;Acc:HGNC:22941]
ENSG00000166483.12	13825.1	-0.750093	0.0373176	-20.1002	7.34281e-90	1.65245e-87	10438.1	10345.2	10145.8	16895	17446.7	17680	protein_coding	WEE1	WEE1 G2 checkpoint kinase [Source:HGNC Symbol;Acc:HGNC:12761]
ENSG00000140563.16	784.837	-0.751194	0.080725	-9.30559	1.33247e-20	1.87925e-19	533.384	630.114	590.486	962.456	985.402	1007.18	protein_coding	MCTP2	multiple C2 and transmembrane domain containing 2 [Source:HGNC Symbol;Acc:HGNC:25636]
ENSG00000204498.11	682.108	-0.75211	0.0891837	-8.43328	3.36119e-17	3.61194e-16	472.426	511.672	539.55	792.277	934.869	841.855	protein_coding	NFKBIL1	NFKB inhibitor like 1 [Source:HGNC Symbol;Acc:HGNC:7800]
ENSG00000168010.11	530.698	-0.752686	0.0989125	-7.60962	2.74912e-14	2.37026e-13	403.34	387.544	394.286	582.39	707.468	709.16	protein_coding	ATG16L2	autophagy related 16 like 2 [Source:HGNC Symbol;Acc:HGNC:25464]
ENSG00000116285.13	16350.7	-0.753011	0.0361671	-20.8203	2.83325e-96	7.45672e-94	12360.3	12285.8	11888	20487.6	20285	20797.3	protein_coding	ERRFI1	ERBB receptor feedback inhibitor 1 [Source:HGNC Symbol;Acc:HGNC:18185]
ENSG00000153563.17	69.2886	-0.756395	0.245649	-3.07918	0.00207573	0.00514641	60.9582	50.2197	43.3904	70.9079	101.067	89.1888	protein_coding	CD8A	CD8a molecule [Source:HGNC Symbol;Acc:HGNC:1706]
ENSG00000196917.6	144.451	-0.757334	0.172025	-4.40246	1.0703e-05	3.78321e-05	119.884	115.6	86.7807	170.179	193.712	180.553	protein_coding	HCAR1	hydroxycarboxylic acid receptor 1 [Source:HGNC Symbol;Acc:HGNC:4532]
ENSG00000012779.12	1231.91	-0.757455	0.0706742	-10.7176	8.42012e-27	1.73176e-25	845.287	980.704	919.687	1474.88	1564.43	1606.49	protein_coding	ALOX5	arachidonate 5-lipoxygenase [Source:HGNC Symbol;Acc:HGNC:435]
ENSG00000165475.15	455.008	-0.757576	0.100633	-7.52811	5.14804e-14	4.32569e-13	319.015	354.38	340.52	530.391	617.982	567.763	protein_coding	CRYL1	crystallin lambda 1 [Source:HGNC Symbol;Acc:HGNC:18246]
ENSG00000277196.4	36.4613	-0.758443	0.328825	-2.30652	0.0210813	0.042103	23.3673	31.2688	26.4115	35.9266	46.3223	55.4711	protein_coding	PRODH	proline dehydrogenase 1 [Source:HGNC Symbol;Acc:HGNC:9453]
ENSG00000134109.11	6230.43	-0.758776	0.0560425	-13.5393	9.1664e-42	4.03218e-40	4655.17	4696.96	4532.41	7078.49	8398.03	8021.55	protein_coding	EDEM1	ER degradation enhancing alpha-mannosidase like protein 1 [Source:HGNC Symbol;Acc:HGNC:18967]
ENSG00000177200.18	2683.93	-0.758923	0.156603	-4.84617	1.25867e-06	5.0269e-06	1836.87	1758.64	2385.53	3093.47	3397.32	3631.72	protein_coding	CHD9	chromodomain helicase DNA binding protein 9 [Source:HGNC Symbol;Acc:HGNC:25701]
ENSG00000166793.13	81.0145	-0.759259	0.241362	-3.14573	0.00165674	0.00418035	62.9901	67.2754	49.9932	72.7987	123.175	109.854	protein_coding	YPEL4	yippee like 4 [Source:HGNC Symbol;Acc:HGNC:18328]
ENSG00000172927.9	173.652	-0.759816	0.154766	-4.90946	9.13283e-07	3.7037e-06	131.06	126.97	129.228	240.141	226.348	188.167	protein_coding	MYEOV	myeloma overexpressed [Source:HGNC Symbol;Acc:HGNC:7563]
ENSG00000178177.17	1001.15	-0.760147	0.0860973	-8.82893	1.05682e-18	1.26917e-17	667.492	758.032	802.722	1154.38	1223.33	1400.92	protein_coding	LCORL	ligand dependent nuclear receptor corepressor like [Source:HGNC Symbol;Acc:HGNC:30776]
ENSG00000173269.14	79.0608	-0.760256	0.225239	-3.37533	0.000737271	0.00197442	54.8624	62.5377	58.4827	93.5984	86.328	118.556	protein_coding	MMRN2	multimerin 2 [Source:HGNC Symbol;Acc:HGNC:19888]
ENSG00000116661.11	82.446	-0.763578	0.215851	-3.53752	0.000403897	0.00113167	68.07	62.5377	52.823	99.271	102.12	109.854	protein_coding	FBXO2	F-box protein 2 [Source:HGNC Symbol;Acc:HGNC:13581]
ENSG00000137145.21	5759.42	-0.76368	0.0472471	-16.1636	9.11537e-59	7.73462e-57	4080.13	4262.99	4463.55	6980.17	7311.56	7458.14	protein_coding	DENND4C	DENN domain containing 4C [Source:HGNC Symbol;Acc:HGNC:26079]
ENSG00000087076.9	44.9448	-0.763772	0.299806	-2.54756	0.010848	0.0230972	34.543	34.1115	31.1279	41.5993	67.3779	60.9094	protein_coding	HSD17B14	hydroxysteroid 17-beta dehydrogenase 14 [Source:HGNC Symbol;Acc:HGNC:23238]
ENSG00000172818.10	12008.4	-0.763913	0.0396774	-19.2531	1.33005e-82	2.42977e-80	9106.14	8756.22	8841.26	14587.2	15349.5	15410.1	protein_coding	OVOL1	ovo like transcriptional repressor 1 [Source:HGNC Symbol;Acc:HGNC:8525]
ENSG00000105141.6	93.7452	-0.764159	0.222844	-3.42912	0.000605535	0.00164556	64.0061	66.3278	78.2913	134.252	134.756	84.8381	protein_coding	CASP14	caspase 14 [Source:HGNC Symbol;Acc:HGNC:1502]
ENSG00000165312.7	532.676	-0.764188	0.0966129	-7.90979	2.57823e-15	2.42782e-14	377.941	389.439	415.981	603.189	692.729	716.773	protein_coding	OTUD1	OTU deubiquitinase 1 [Source:HGNC Symbol;Acc:HGNC:27346]
ENSG00000162777.17	83.6772	-0.764261	0.218787	-3.49318	0.000477308	0.0013195	51.8145	64.4328	69.8019	118.18	102.12	95.7148	protein_coding	DENND2D	DENN domain containing 2D [Source:HGNC Symbol;Acc:HGNC:26192]
ENSG00000169231.13	84.7107	-0.764396	0.218376	-3.50037	0.000464609	0.00128852	72.1339	50.2197	66.0288	97.3801	112.647	109.854	protein_coding	THBS3	thrombospondin 3 [Source:HGNC Symbol;Acc:HGNC:11787]
ENSG00000033327.13	5435.32	-0.7648	0.043469	-17.5941	2.73247e-69	3.31483e-67	4092.33	4011.89	3977.76	6633.19	7067.31	6829.47	protein_coding	GAB2	GRB2 associated binding protein 2 [Source:HGNC Symbol;Acc:HGNC:14458]
ENSG00000104765.16	6239.27	-0.765054	0.0494451	-15.4728	5.29416e-54	3.70305e-52	4393.05	4522.61	4950.27	7677.9	7814.79	8077.02	protein_coding	BNIP3L	BCL2 interacting protein 3 like [Source:HGNC Symbol;Acc:HGNC:1085]
ENSG00000059804.16	158450	-0.7659	0.0449678	-17.0322	4.73871e-65	4.93844e-63	116925	116002	119125	184773	209344	204529	protein_coding	SLC2A3	solute carrier family 2 member 3 [Source:HGNC Symbol;Acc:HGNC:11007]
ENSG00000103888.17	39.9381	-0.767157	0.328371	-2.33625	0.0194781	0.0391884	22.3513	30.3213	35.8442	43.4902	67.3779	40.2437	protein_coding	CEMIP	cell migration inducing hyaluronidase 1 [Source:HGNC Symbol;Acc:HGNC:29213]
ENSG00000100599.16	2290.53	-0.769133	0.0602709	-12.7613	2.69809e-37	9.63125e-36	1791.15	1656.3	1634.68	2721.92	3070.96	2868.18	protein_coding	RIN3	Ras and Rab interactor 3 [Source:HGNC Symbol;Acc:HGNC:18751]
ENSG00000161791.14	83.1977	-0.769316	0.217756	-3.53293	0.000410981	0.00115007	73.1498	55.9049	55.6528	97.3801	111.595	105.504	protein_coding	FMNL3	formin like 3 [Source:HGNC Symbol;Acc:HGNC:23698]
ENSG00000175395.16	126.46	-0.771379	0.17691	-4.36029	1.29889e-05	4.54158e-05	100.581	95.7016	83.9509	144.652	165.286	168.589	protein_coding	ZNF25	zinc finger protein 25 [Source:HGNC Symbol;Acc:HGNC:13043]
ENSG00000178460.18	90.6888	-0.771655	0.203819	-3.78598	0.000153104	0.000457106	60.9582	72.0131	67.9153	116.289	109.489	117.468	protein_coding	MCMDC2	minichromosome maintenance domain containing 2 [Source:HGNC Symbol;Acc:HGNC:26368]
ENSG00000180530.11	2460.89	-0.772528	0.0626375	-12.3333	5.99254e-35	1.89516e-33	1719.02	1714.1	2017.65	3051.87	3120.44	3142.27	protein_coding	NRIP1	nuclear receptor interacting protein 1 [Source:HGNC Symbol;Acc:HGNC:8001]
ENSG00000185133.14	180.423	-0.773196	0.147561	-5.23984	1.60717e-07	7.12015e-07	128.012	127.918	143.377	214.614	234.77	233.849	protein_coding	INPP5J	inositol polyphosphate-5-phosphatase J [Source:HGNC Symbol;Acc:HGNC:8956]
ENSG00000082556.14	584.158	-0.774464	0.0870871	-8.89298	5.94927e-19	7.30857e-18	456.17	413.128	424.471	760.132	719.049	732.001	protein_coding	OPRK1	opioid receptor kappa 1 [Source:HGNC Symbol;Acc:HGNC:8154]
ENSG00000160323.19	105.872	-0.775003	0.19913	-3.89195	9.94428e-05	0.000306378	74.1658	87.1737	72.6317	111.562	152.653	137.046	protein_coding	ADAMTS13	ADAM metallopeptidase with thrombospondin type 1 motif 13 [Source:HGNC Symbol;Acc:HGNC:1366]
ENSG00000088881.22	71.5859	-0.775277	0.242748	-3.19375	0.00140438	0.00358967	64.0061	53.0623	41.5038	90.7621	76.8529	103.328	protein_coding	EBF4	EBF family member 4 [Source:HGNC Symbol;Acc:HGNC:29278]
ENSG00000166762.19	775.284	-0.775651	0.0930236	-8.33822	7.542e-17	7.98855e-16	573.007	588.423	552.755	834.822	1075.94	1026.76	protein_coding	CATSPER2	cation channel sperm associated 2 [Source:HGNC Symbol;Acc:HGNC:18810]
ENSG00000049239.13	2111.78	-0.776111	0.0676979	-11.4643	1.99296e-30	5.01568e-29	1532.08	1496.17	1641.29	2392.9	2848.82	2759.41	protein_coding	H6PD	hexose-6-phosphate dehydrogenase/glucose 1-dehydrogenase [Source:HGNC Symbol;Acc:HGNC:4795]
ENSG00000136842.14	414.299	-0.776771	0.103069	-7.53644	4.82971e-14	4.07143e-13	323.078	293.738	299.959	554.027	486.384	528.607	protein_coding	TMOD1	tropomodulin 1 [Source:HGNC Symbol;Acc:HGNC:11871]
ENSG00000255690.3	95.3833	-0.776801	0.199392	-3.89585	9.78547e-05	0.000301605	67.054	75.8032	67.9153	116.289	115.806	129.433	protein_coding	TRIL	TLR4 interactor with leucine rich repeats [Source:HGNC Symbol;Acc:HGNC:22200]
ENSG00000056487.16	36.9145	-0.777226	0.343559	-2.26228	0.0236803	0.0467286	34.543	26.5311	20.7519	49.1628	58.9557	31.5424	protein_coding	PHF21B	PHD finger protein 21B [Source:HGNC Symbol;Acc:HGNC:25161]
ENSG00000203791.15	159.576	-0.778266	0.166282	-4.68039	2.86333e-06	1.08735e-05	139.188	101.387	112.249	183.415	221.084	200.131	protein_coding	EEF1AKMT2	EEF1A lysine methyltransferase 2 [Source:HGNC Symbol;Acc:HGNC:33787]
ENSG00000125266.8	182.3	-0.778783	0.147055	-5.29585	1.18461e-07	5.33177e-07	139.188	141.184	122.625	236.36	235.823	218.621	protein_coding	EFNB2	ephrin B2 [Source:HGNC Symbol;Acc:HGNC:3227]
ENSG00000109705.8	102.358	-0.779605	0.192404	-4.05191	5.08008e-05	0.000163083	68.07	78.6459	79.2346	132.361	124.228	131.608	protein_coding	NKX3-2	NK3 homeobox 2 [Source:HGNC Symbol;Acc:HGNC:951]
ENSG00000075826.17	197.577	-0.779699	0.162437	-4.80001	1.58655e-06	6.25597e-06	172.715	142.131	121.682	237.305	216.873	294.758	protein_coding	SEC31B	SEC31 homolog B, COPII coat complex component [Source:HGNC Symbol;Acc:HGNC:23197]
ENSG00000141854.10	186.095	-0.779913	0.156641	-4.979	6.39149e-07	2.648e-06	114.805	148.764	147.15	239.196	261.089	205.569	protein_coding	MISP3	MISP family member 3 [Source:HGNC Symbol;Acc:HGNC:26963]
ENSG00000168140.5	418.597	-0.779991	0.11049	-7.05935	1.67286e-12	1.23227e-11	311.903	314.583	297.13	453.81	566.396	567.763	protein_coding	VASN	vasorin [Source:HGNC Symbol;Acc:HGNC:18517]
ENSG00000167123.20	6261.04	-0.779999	0.049119	-15.8798	8.74964e-57	7.03961e-55	4606.41	4769.92	4448.45	7551.21	8393.81	7796.41	protein_coding	CERCAM	cerebral endothelial cell adhesion molecule [Source:HGNC Symbol;Acc:HGNC:23723]
ENSG00000110944.9	34.6655	-0.78014	0.32653	-2.38918	0.016886	0.0345372	26.4152	27.4787	22.6384	42.5447	41.0584	47.8574	protein_coding	IL23A	interleukin 23 subunit alpha [Source:HGNC Symbol;Acc:HGNC:15488]
ENSG00000185905.4	234.72	-0.780156	0.13008	-5.99751	2.00364e-09	1.09667e-08	164.587	179.085	174.505	304.431	278.987	306.722	protein_coding	C16orf54	chromosome 16 open reading frame 54 [Source:HGNC Symbol;Acc:HGNC:26649]
ENSG00000100097.12	1012.81	-0.780406	0.0701044	-11.1321	8.75898e-29	2.00014e-27	750.802	759.928	725.374	1257.43	1342.29	1241.03	protein_coding	LGALS1	galectin 1 [Source:HGNC Symbol;Acc:HGNC:6561]
ENSG00000111879.20	363.087	-0.781493	0.116457	-6.71057	1.93863e-11	1.29979e-10	256.024	248.256	296.186	406.538	485.332	486.188	protein_coding	FAM184A	family with sequence similarity 184 member A [Source:HGNC Symbol;Acc:HGNC:20991]
ENSG00000049192.15	98.9737	-0.781899	0.204441	-3.82457	0.000130998	0.000394979	86.3574	72.0131	60.3692	135.198	112.647	127.257	protein_coding	ADAMTS6	ADAM metallopeptidase with thrombospondin type 1 motif 6 [Source:HGNC Symbol;Acc:HGNC:222]
ENSG00000134042.14	40.2117	-0.783346	0.32884	-2.38215	0.017212	0.0351392	20.3194	31.2688	36.7875	44.4356	42.1112	66.3478	protein_coding	MRO	maestro [Source:HGNC Symbol;Acc:HGNC:24121]
ENSG00000151632.18	32.9519	-0.783775	0.332204	-2.35932	0.0183086	0.0370659	25.3992	23.6885	23.5817	41.5993	42.1112	41.3314	protein_coding	AKR1C2	aldo-keto reductase family 1 member C2 [Source:HGNC Symbol;Acc:HGNC:385]
ENSG00000173482.17	4874.48	-0.784023	0.0503996	-15.5561	1.44538e-54	1.06876e-52	3571.13	3697.3	3475	5792.7	6458.8	6251.92	protein_coding	PTPRM	protein tyrosine phosphatase receptor type M [Source:HGNC Symbol;Acc:HGNC:9675]
ENSG00000115355.18	1473.26	-0.784494	0.155149	-5.0564	4.27244e-07	1.80524e-06	987.523	974.072	1284.73	1680.04	1878.16	2035.03	protein_coding	CCDC88A	coiled-coil domain containing 88A [Source:HGNC Symbol;Acc:HGNC:25523]
ENSG00000050344.9	5846.81	-0.784554	0.0632804	-12.3981	2.67724e-35	8.57157e-34	3931.8	4402.27	4548.44	6688.03	7936.91	7573.43	protein_coding	NFE2L3	NFE2 like bZIP transcription factor 3 [Source:HGNC Symbol;Acc:HGNC:7783]
ENSG00000172915.20	383.404	-0.784792	0.105857	-7.41374	1.22789e-13	9.99827e-13	265.168	270.049	309.392	490.682	481.12	484.012	protein_coding	NBEA	neurobeachin [Source:HGNC Symbol;Acc:HGNC:7648]
ENSG00000099250.18	41.7393	-0.78485	0.304116	-2.58076	0.00985842	0.0211614	32.511	27.4787	32.0711	58.6172	42.1112	57.6464	protein_coding	NRP1	neuropilin 1 [Source:HGNC Symbol;Acc:HGNC:8004]
ENSG00000080854.16	2492.65	-0.784894	0.0684729	-11.4628	2.02754e-30	5.09445e-29	1915.1	1799.38	1777.12	2790.93	3429.96	3243.43	protein_coding	IGSF9B	immunoglobulin superfamily member 9B [Source:HGNC Symbol;Acc:HGNC:32326]
ENSG00000101605.14	61.1652	-0.785201	0.249047	-3.15282	0.00161699	0.0040867	47.7506	48.3246	38.674	73.7442	74.7474	83.7504	protein_coding	MYOM1	myomesin 1 [Source:HGNC Symbol;Acc:HGNC:7613]
ENSG00000133315.12	836.522	-0.785515	0.0812836	-9.66388	4.2929e-22	6.70626e-21	608.566	600.741	632.933	995.546	1164.37	1016.97	protein_coding	MACROD1	mono-ADP ribosylhydrolase 1 [Source:HGNC Symbol;Acc:HGNC:29598]
ENSG00000189052.7	6730.16	-0.785719	0.0583343	-13.4693	2.37245e-41	1.01207e-39	5408.01	4500.82	4918.2	8909.81	8481.19	8162.95	protein_coding	CGB5	chorionic gonadotropin subunit beta 5 [Source:HGNC Symbol;Acc:HGNC:16452]
ENSG00000142188.17	1696.51	-0.786279	0.135494	-5.80304	6.51245e-09	3.36076e-08	1296.38	1210.01	1229.08	1771.75	2321.38	2350.45	protein_coding	TMEM50B	transmembrane protein 50B [Source:HGNC Symbol;Acc:HGNC:1280]
ENSG00000160999.11	3576.17	-0.787738	0.0508175	-15.5013	3.39883e-54	2.44338e-52	2690.29	2701.44	2478.91	4459.63	4690.13	4436.6	protein_coding	SH2B2	SH2B adaptor protein 2 [Source:HGNC Symbol;Acc:HGNC:17381]
ENSG00000119138.5	136.137	-0.788845	0.188228	-4.19091	2.77836e-05	9.27196e-05	74.1658	98.5442	126.398	181.524	161.075	175.115	protein_coding	KLF9	KLF transcription factor 9 [Source:HGNC Symbol;Acc:HGNC:1123]
ENSG00000166682.13	31.2557	-0.789889	0.350448	-2.25394	0.0241999	0.0476511	20.3194	25.5836	22.6384	31.1995	42.1112	45.6821	protein_coding	TMPRSS5	transmembrane serine protease 5 [Source:HGNC Symbol;Acc:HGNC:14908]
ENSG00000151883.19	1061.58	-0.7902	0.0682297	-11.5815	5.1161e-31	1.34421e-29	758.929	770.35	803.665	1299.98	1379.14	1357.41	protein_coding	PARP8	poly(ADP-ribose) polymerase family member 8 [Source:HGNC Symbol;Acc:HGNC:26124]
ENSG00000125629.16	1075.89	-0.790259	0.0698221	-11.3182	1.06663e-29	2.57985e-28	781.281	822.465	761.218	1371.83	1299.13	1419.41	protein_coding	INSIG2	insulin induced gene 2 [Source:HGNC Symbol;Acc:HGNC:20452]
ENSG00000126217.22	1066.53	-0.79083	0.0689735	-11.4657	1.9614e-30	4.94426e-29	818.872	786.459	739.523	1379.39	1334.92	1340.01	protein_coding	MCF2L	MCF.2 cell line derived transforming sequence like [Source:HGNC Symbol;Acc:HGNC:14576]
ENSG00000130303.14	2101.84	-0.791462	0.0587626	-13.4688	2.38672e-41	1.01537e-39	1427.44	1623.14	1565.83	2601.85	2720.38	2672.4	protein_coding	BST2	bone marrow stromal cell antigen 2 [Source:HGNC Symbol;Acc:HGNC:1119]
ENSG00000102781.14	264.75	-0.79183	0.126916	-6.239	4.40364e-10	2.562e-09	178.811	216.039	186.767	356.43	327.415	323.037	protein_coding	KATNAL1	katanin catalytic subunit A1 like 1 [Source:HGNC Symbol;Acc:HGNC:28361]
ENSG00000130812.11	46.7842	-0.792072	0.319107	-2.48215	0.0130592	0.0273423	22.3513	36.0065	44.3336	66.1807	71.589	40.2437	protein_coding	ANGPTL6	angiopoietin like 6 [Source:HGNC Symbol;Acc:HGNC:23140]
ENSG00000131370.16	7090.7	-0.792728	0.0476224	-16.6461	3.22966e-62	3.003e-60	5297.27	5074.08	5198.35	8482.47	9501.34	8990.66	protein_coding	SH3BP5	SH3 domain binding protein 5 [Source:HGNC Symbol;Acc:HGNC:10827]
ENSG00000123427.17	243.596	-0.792782	0.129923	-6.10192	1.04802e-09	5.89839e-09	183.891	178.138	172.618	280.795	326.362	319.774	protein_coding	EEF1AKMT3	EEF1A lysine methyltransferase 3 [Source:HGNC Symbol;Acc:HGNC:24936]
ENSG00000285130.2	42.8223	-0.793203	0.294141	-2.69668	0.00700354	0.0155692	34.543	27.4787	32.0711	54.8354	55.7973	52.2081	protein_coding		novel protein
ENSG00000160460.17	37.6274	-0.793214	0.33254	-2.38532	0.0170644	0.034856	18.2875	33.1639	31.1279	57.6717	45.2695	40.2437	protein_coding	SPTBN4	spectrin beta, non-erythrocytic 4 [Source:HGNC Symbol;Acc:HGNC:14896]
ENSG00000274286.2	42.2343	-0.793335	0.295698	-2.68292	0.0072982	0.016148	27.4312	34.1115	31.1279	54.8354	53.6918	52.2081	protein_coding	ADRA2B	adrenoceptor alpha 2B [Source:HGNC Symbol;Acc:HGNC:282]
ENSG00000183018.9	2219.69	-0.793924	0.0697777	-11.3779	5.38758e-30	1.32162e-28	1592.02	1671.46	1607.33	2607.52	3179.4	2660.44	protein_coding	SPNS2	sphingolipid transporter 2 [Source:HGNC Symbol;Acc:HGNC:26992]
ENSG00000154079.6	297.701	-0.794433	0.120683	-6.58278	4.6173e-11	2.97007e-10	208.274	235.938	208.462	349.812	375.842	407.876	protein_coding	SDHAF4	succinate dehydrogenase complex assembly factor 4 [Source:HGNC Symbol;Acc:HGNC:20957]
ENSG00000128590.5	1468.34	-0.795129	0.0819648	-9.70085	2.98988e-22	4.7326e-21	1025.11	1059.35	1134.75	1597.79	2062.4	1930.61	protein_coding	DNAJB9	DnaJ heat shock protein family (Hsp40) member B9 [Source:HGNC Symbol;Acc:HGNC:6968]
ENSG00000142046.15	57.8871	-0.795473	0.259356	-3.06711	0.00216139	0.00533833	48.7665	39.7967	38.674	82.2531	74.7474	63.0848	protein_coding	TMEM91	transmembrane protein 91 [Source:HGNC Symbol;Acc:HGNC:32393]
ENSG00000166086.13	3328.6	-0.799019	0.0461006	-17.3321	2.69404e-67	3.12187e-65	2382.45	2467.4	2438.35	4177.89	4235.33	4270.19	protein_coding	JAM3	junctional adhesion molecule 3 [Source:HGNC Symbol;Acc:HGNC:15532]
ENSG00000165821.12	437.991	-0.799882	0.0993053	-8.05478	7.96222e-16	7.79063e-15	323.078	323.111	313.165	594.681	546.393	527.519	protein_coding	SALL2	spalt like transcription factor 2 [Source:HGNC Symbol;Acc:HGNC:10526]
ENSG00000143119.14	126.352	-0.800641	0.18066	-4.43177	9.34629e-06	3.33247e-05	100.581	90.9639	84.8942	149.379	147.389	184.904	protein_coding	CD53	CD53 molecule [Source:HGNC Symbol;Acc:HGNC:1686]
ENSG00000184205.14	2453.43	-0.800811	0.0717274	-11.1646	6.07352e-29	1.39925e-27	1778.96	1812.65	1775.23	2709.63	3459.43	3184.69	protein_coding	TSPYL2	TSPY like 2 [Source:HGNC Symbol;Acc:HGNC:24358]
ENSG00000178127.13	185.926	-0.803849	0.157889	-5.09123	3.55754e-07	1.5218e-06	125.98	162.029	117.909	222.178	224.242	263.216	protein_coding	NDUFV2	NADH:ubiquinone oxidoreductase core subunit V2 [Source:HGNC Symbol;Acc:HGNC:7717]
ENSG00000160961.12	318.149	-0.804608	0.120109	-6.69899	2.09867e-11	1.40285e-10	243.833	216.987	233.931	362.103	447.431	404.613	protein_coding	ZNF333	zinc finger protein 333 [Source:HGNC Symbol;Acc:HGNC:15624]
ENSG00000041515.16	42.8012	-0.807938	0.307726	-2.62551	0.00865196	0.0188611	22.3513	30.3213	40.5605	56.7263	57.9029	48.9451	protein_coding	MYO16	myosin XVI [Source:HGNC Symbol;Acc:HGNC:29822]
ENSG00000105357.20	2495.78	-0.808395	0.0532312	-15.1865	4.34557e-52	2.89605e-50	1811.47	1832.54	1797.87	3032.97	3317.31	3182.52	protein_coding	MYH14	myosin heavy chain 14 [Source:HGNC Symbol;Acc:HGNC:23212]
ENSG00000187605.16	24307.4	-0.809766	0.0410453	-19.7286	1.22548e-86	2.53724e-84	18101.5	18007.1	16870.4	30656.8	32009.8	30199.1	protein_coding	TET3	tet methylcytosine dioxygenase 3 [Source:HGNC Symbol;Acc:HGNC:28313]
ENSG00000175182.15	1441.7	-0.811275	0.0663822	-12.2213	2.39275e-34	7.28521e-33	1023.08	1096.3	1019.67	1772.7	1768.67	1969.77	protein_coding	FAM131A	family with sequence similarity 131 member A [Source:HGNC Symbol;Acc:HGNC:28308]
ENSG00000172379.22	36.3735	-0.811473	0.319339	-2.5411	0.0110503	0.0234828	24.3833	27.4787	27.3548	50.1082	41.0584	47.8574	protein_coding	ARNT2	aryl hydrocarbon receptor nuclear translocator 2 [Source:HGNC Symbol;Acc:HGNC:16876]
ENSG00000173320.12	747.083	-0.811651	0.083247	-9.74992	1.84608e-22	2.97056e-21	539.48	570.419	516.911	926.529	1028.57	900.589	protein_coding	STOX2	storkhead box 2 [Source:HGNC Symbol;Acc:HGNC:25450]
ENSG00000104998.4	101.514	-0.813884	0.194391	-4.18684	2.82864e-05	9.42962e-05	78.2297	71.0655	71.6884	129.525	140.02	118.556	protein_coding	IL27RA	interleukin 27 receptor subunit alpha [Source:HGNC Symbol;Acc:HGNC:17290]
ENSG00000129946.11	454.266	-0.814119	0.109928	-7.40595	1.30214e-13	1.05696e-12	352.542	318.374	316.938	502.028	652.724	582.99	protein_coding	SHC2	SHC adaptor protein 2 [Source:HGNC Symbol;Acc:HGNC:29869]
ENSG00000102096.9	705.333	-0.814525	0.0942169	-8.64521	5.37054e-18	6.0827e-17	510.017	551.469	472.578	872.639	1011.72	813.576	protein_coding	PIM2	Pim-2 proto-oncogene, serine/threonine kinase [Source:HGNC Symbol;Acc:HGNC:8987]
ENSG00000159399.10	10114.4	-0.815526	0.0424981	-19.1897	4.51115e-82	7.96012e-80	7277.39	7529.16	7182.05	12911.8	13400.8	12385.3	protein_coding	HK2	hexokinase 2 [Source:HGNC Symbol;Acc:HGNC:4923]
ENSG00000163346.17	2606.92	-0.816184	0.0642273	-12.7078	5.35521e-37	1.88562e-35	1940.5	1696.1	2028.97	3200.31	3494.18	3281.49	protein_coding	PBXIP1	PBX homeobox interacting protein 1 [Source:HGNC Symbol;Acc:HGNC:21199]
ENSG00000167371.21	56.1362	-0.816853	0.263168	-3.10392	0.00190972	0.00476832	42.6707	32.2164	47.1634	74.6896	72.6418	67.4354	protein_coding	PRRT2	proline rich transmembrane protein 2 [Source:HGNC Symbol;Acc:HGNC:30500]
ENSG00000176720.6	163.465	-0.817148	0.182238	-4.48397	7.32664e-06	2.64024e-05	131.06	134.551	89.6105	189.088	252.667	183.816	protein_coding	BOK	BCL2 family apoptosis regulator BOK [Source:HGNC Symbol;Acc:HGNC:1087]
ENSG00000168016.15	72.4573	-0.817916	0.236522	-3.4581	0.000544007	0.00148983	61.9742	53.0623	42.4471	90.7621	83.1696	103.328	protein_coding	TRANK1	tetratricopeptide repeat and ankyrin repeat containing 1 [Source:HGNC Symbol;Acc:HGNC:29011]
ENSG00000183734.5	1617.93	-0.818524	0.0747812	-10.9456	6.9762e-28	1.52358e-26	1088.1	1268.76	1155.5	2087.53	2244.53	1863.18	protein_coding	ASCL2	achaete-scute family bHLH transcription factor 2 [Source:HGNC Symbol;Acc:HGNC:739]
ENSG00000183153.7	126.212	-0.819751	0.178454	-4.59364	4.35589e-06	1.62008e-05	88.3894	105.177	80.1778	154.106	168.445	160.975	protein_coding	GJD3	gap junction protein delta 3 [Source:HGNC Symbol;Acc:HGNC:19147]
ENSG00000136160.17	53.2021	-0.820694	0.265853	-3.08702	0.00202172	0.00502211	40.6388	38.8492	35.8442	61.4535	67.3779	75.0491	protein_coding	EDNRB	endothelin receptor type B [Source:HGNC Symbol;Acc:HGNC:3180]
ENSG00000144893.13	12783	-0.822068	0.0435359	-18.8825	1.58737e-79	2.51517e-77	9445.47	9247.05	9015.76	15484.4	16486.5	17018.7	protein_coding	MED12L	mediator complex subunit 12L [Source:HGNC Symbol;Acc:HGNC:16050]
ENSG00000138640.15	2459.21	-0.822743	0.0513145	-16.0333	7.47441e-58	6.17354e-56	1795.22	1768.11	1765.8	3084.02	3252.04	3090.07	protein_coding	FAM13A	family with sequence similarity 13 member A [Source:HGNC Symbol;Acc:HGNC:19367]
ENSG00000132510.11	6431.87	-0.824743	0.0656139	-12.5697	3.10091e-36	1.03998e-34	4782.17	4959.43	4183.4	7452.89	8897.04	8316.31	protein_coding	KDM6B	lysine demethylase 6B [Source:HGNC Symbol;Acc:HGNC:29012]
ENSG00000179873.14	56.8298	-0.824782	0.263102	-3.13483	0.00171952	0.00432681	41.6548	44.5344	36.7875	69.9624	62.114	85.9258	protein_coding	NLRP11	NLR family pyrin domain containing 11 [Source:HGNC Symbol;Acc:HGNC:22945]
ENSG00000162496.9	358.3	-0.825229	0.121234	-6.80691	9.97203e-12	6.8425e-11	223.513	278.577	272.605	412.211	515.862	447.032	protein_coding	DHRS3	dehydrogenase/reductase 3 [Source:HGNC Symbol;Acc:HGNC:17693]
ENSG00000189430.13	297.11	-0.826751	0.133811	-6.17852	6.47041e-10	3.7157e-09	207.258	218.882	216.009	322.394	453.748	364.369	protein_coding	NCR1	natural cytotoxicity triggering receptor 1 [Source:HGNC Symbol;Acc:HGNC:6731]
ENSG00000133661.17	46.7241	-0.82717	0.302274	-2.73649	0.00620992	0.013975	22.3513	43.5869	34.9009	56.7263	69.4835	53.2957	protein_coding	SFTPD	surfactant protein D [Source:HGNC Symbol;Acc:HGNC:10803]
ENSG00000111728.11	116.877	-0.82754	0.19809	-4.1776	2.94604e-05	9.79574e-05	65.0221	90.0164	97.1567	137.089	136.861	175.115	protein_coding	ST8SIA1	ST8 alpha-N-acetyl-neuraminide alpha-2,8-sialyltransferase 1 [Source:HGNC Symbol;Acc:HGNC:10869]
ENSG00000159871.15	298.926	-0.829483	0.120856	-6.86342	6.72307e-12	4.68563e-11	201.162	219.829	224.498	365.885	422.165	360.018	protein_coding	LYPD5	LY6/PLAUR domain containing 5 [Source:HGNC Symbol;Acc:HGNC:26397]
ENSG00000165813.20	1663.76	-0.830197	0.194472	-4.26899	1.96362e-05	6.68519e-05	1057.62	1047.03	1488.48	1929.64	2089.77	2370.03	protein_coding	CCDC186	coiled-coil domain containing 186 [Source:HGNC Symbol;Acc:HGNC:24349]
ENSG00000105246.6	427.41	-0.830262	0.119931	-6.92282	4.42751e-12	3.13642e-11	275.328	344.905	301.846	463.265	621.14	557.974	protein_coding	EBI3	Epstein-Barr virus induced 3 [Source:HGNC Symbol;Acc:HGNC:3129]
ENSG00000180116.15	174.745	-0.83051	0.1563	-5.31355	1.07507e-07	4.85423e-07	137.156	124.128	116.022	197.597	249.509	224.06	protein_coding	C12orf40	chromosome 12 open reading frame 40 [Source:HGNC Symbol;Acc:HGNC:26846]
ENSG00000117020.19	3415.11	-0.830552	0.0467321	-17.7726	1.15151e-70	1.45372e-68	2428.17	2491.08	2455.33	4376.43	4259.55	4480.1	protein_coding	AKT3	AKT serine/threonine kinase 3 [Source:HGNC Symbol;Acc:HGNC:393]
ENSG00000166436.18	740.935	-0.830558	0.105694	-7.85812	3.89942e-15	3.61063e-14	587.231	558.101	454.655	822.531	1082.26	940.833	protein_coding	TRIM66	tripartite motif containing 66 [Source:HGNC Symbol;Acc:HGNC:29005]
ENSG00000075213.11	1049.26	-0.831612	0.0715155	-11.6284	2.95519e-31	7.85758e-30	785.345	706.865	772.537	1298.09	1329.66	1403.09	protein_coding	SEMA3A	semaphorin 3A [Source:HGNC Symbol;Acc:HGNC:10723]
ENSG00000110881.12	864.215	-0.831627	0.0783317	-10.6167	2.49127e-26	5.00445e-25	679.684	578	608.408	1082.53	1135.95	1100.72	protein_coding	ASIC1	acid sensing ion channel subunit 1 [Source:HGNC Symbol;Acc:HGNC:100]
ENSG00000197712.12	960.897	-0.831679	0.0816358	-10.1877	2.2508e-24	4.07347e-23	703.051	660.436	710.281	1149.65	1375.98	1165.98	protein_coding	FAM114A1	family with sequence similarity 114 member A1 [Source:HGNC Symbol;Acc:HGNC:25087]
ENSG00000174738.13	1111.99	-0.833187	0.0697348	-11.9479	6.65508e-33	1.88577e-31	805.664	793.091	798.948	1330.23	1453.89	1490.11	protein_coding	NR1D2	nuclear receptor subfamily 1 group D member 2 [Source:HGNC Symbol;Acc:HGNC:7963]
ENSG00000125772.14	977.472	-0.833635	0.0852795	-9.77532	1.43698e-22	2.33648e-21	717.275	704.023	685.756	1085.36	1378.09	1294.33	protein_coding	GPCPD1	glycerophosphocholine phosphodiesterase 1 [Source:HGNC Symbol;Acc:HGNC:26957]
ENSG00000128512.24	1133.78	-0.833862	0.0796223	-10.4727	1.15284e-25	2.25457e-24	828.015	797.829	817.814	1271.61	1524.43	1562.98	protein_coding	DOCK4	dedicator of cytokinesis 4 [Source:HGNC Symbol;Acc:HGNC:19192]
ENSG00000167680.17	60.9773	-0.834375	0.275484	-3.02876	0.00245562	0.00600108	61.9742	36.0065	33.9577	91.7075	73.6946	68.5231	protein_coding	SEMA6B	semaphorin 6B [Source:HGNC Symbol;Acc:HGNC:10739]
ENSG00000144452.15	31.3731	-0.834433	0.353641	-2.35955	0.0182973	0.0370527	21.3354	20.8459	25.4683	40.6538	49.4807	30.4547	protein_coding	ABCA12	ATP binding cassette subfamily A member 12 [Source:HGNC Symbol;Acc:HGNC:14637]
ENSG00000185745.10	46.6136	-0.835536	0.331947	-2.51708	0.0118334	0.02501	25.3992	51.1672	23.5817	42.5447	67.3779	69.6108	protein_coding	IFIT1	interferon induced protein with tetratricopeptide repeats 1 [Source:HGNC Symbol;Acc:HGNC:5407]
ENSG00000189067.14	4415.97	-0.837521	0.051058	-16.4033	1.8105e-60	1.64406e-58	3236.88	3034.02	3235.41	5361.58	5950.31	5677.63	protein_coding	LITAF	lipopolysaccharide induced TNF factor [Source:HGNC Symbol;Acc:HGNC:16841]
ENSG00000086848.15	411.278	-0.837798	0.106718	-7.85056	4.14191e-15	3.81921e-14	285.488	326.901	272.605	503.918	564.29	514.467	protein_coding	ALG9	ALG9 alpha-1,2-mannosyltransferase [Source:HGNC Symbol;Acc:HGNC:15672]
ENSG00000163393.13	107.942	-0.837852	0.198118	-4.22906	2.3467e-05	7.91303e-05	80.2616	87.1737	65.0855	141.816	154.759	118.556	protein_coding	SLC22A15	solute carrier family 22 member 15 [Source:HGNC Symbol;Acc:HGNC:20301]
ENSG00000173762.8	286.652	-0.838702	0.117485	-7.13878	9.41635e-13	7.0876e-12	208.274	209.406	199.03	357.376	370.579	375.245	protein_coding	CD7	CD7 molecule [Source:HGNC Symbol;Acc:HGNC:1695]
ENSG00000137709.10	102.439	-0.839541	0.199412	-4.21009	2.55272e-05	8.56311e-05	84.3255	76.7508	59.4259	128.58	126.334	139.222	protein_coding	POU2F3	POU class 2 homeobox 3 [Source:HGNC Symbol;Acc:HGNC:19864]
ENSG00000100889.12	2294.96	-0.839609	0.165512	-5.07279	3.92017e-07	1.66682e-06	1546.31	1713.15	1676.19	2372.1	3506.81	2955.19	protein_coding	PCK2	phosphoenolpyruvate carboxykinase 2, mitochondrial [Source:HGNC Symbol;Acc:HGNC:8725]
ENSG00000196862.10	65.9857	-0.840016	0.266993	-3.14621	0.00165403	0.00417419	42.6707	50.2197	49.05	87.9257	109.489	56.5587	protein_coding	RGPD4	RANBP2 like and GRIP domain containing 4 [Source:HGNC Symbol;Acc:HGNC:32417]
ENSG00000101198.15	309.413	-0.840351	0.151089	-5.56196	2.66766e-08	1.28485e-07	202.178	232.147	230.158	302.54	500.07	389.385	protein_coding	NKAIN4	sodium/potassium transporting ATPase interacting 4 [Source:HGNC Symbol;Acc:HGNC:16191]
ENSG00000118689.15	3767.86	-0.840655	0.0488819	-17.1977	2.76402e-66	3.08774e-64	2753.28	2707.12	2640.21	4729.08	5075.45	4701.99	protein_coding	FOXO3	forkhead box O3 [Source:HGNC Symbol;Acc:HGNC:3821]
ENSG00000130695.16	8344.11	-0.840659	0.044916	-18.7163	3.64797e-78	5.55349e-76	6010.48	6044.36	5882.22	10095.4	10950	11082.3	protein_coding	CEP85	centrosomal protein 85 [Source:HGNC Symbol;Acc:HGNC:25309]
ENSG00000005844.19	62.0349	-0.840848	0.263674	-3.18896	0.00142785	0.00364365	54.8624	42.6393	35.8442	62.3989	90.5391	85.9258	protein_coding	ITGAL	integrin subunit alpha L [Source:HGNC Symbol;Acc:HGNC:6148]
ENSG00000181781.10	61.1732	-0.840997	0.252768	-3.32715	0.000877402	0.00232472	38.6069	52.1147	40.5605	70.9079	80.0113	84.8381	protein_coding	ODF3L2	outer dense fiber of sperm tails 3 like 2 [Source:HGNC Symbol;Acc:HGNC:26841]
ENSG00000172081.14	1912.85	-0.841912	0.0584429	-14.4057	4.76452e-47	2.62353e-45	1431.5	1336.98	1342.27	2414.65	2572.99	2378.73	protein_coding	MOB3A	MOB kinase activator 3A [Source:HGNC Symbol;Acc:HGNC:29802]
ENSG00000187091.14	465.783	-0.84205	0.100216	-8.40237	4.37544e-17	4.67275e-16	347.462	344.905	308.449	571.045	647.46	575.376	protein_coding	PLCD1	phospholipase C delta 1 [Source:HGNC Symbol;Acc:HGNC:9060]
ENSG00000180720.8	116.163	-0.842716	0.197665	-4.26335	2.01382e-05	6.85006e-05	98.5491	88.1213	63.199	151.27	164.234	131.608	protein_coding	CHRM4	cholinergic receptor muscarinic 4 [Source:HGNC Symbol;Acc:HGNC:1953]
ENSG00000164434.12	954.577	-0.842842	0.0720666	-11.6953	1.34679e-31	3.64337e-30	654.285	678.439	716.884	1224.34	1189.64	1263.87	protein_coding	FABP7	fatty acid binding protein 7 [Source:HGNC Symbol;Acc:HGNC:3562]
ENSG00000124134.9	54.473	-0.84292	0.270903	-3.11152	0.00186124	0.00465746	34.543	45.4819	36.7875	60.508	83.1696	66.3478	protein_coding	KCNS1	potassium voltage-gated channel modifier subfamily S member 1 [Source:HGNC Symbol;Acc:HGNC:6300]
ENSG00000189195.15	798.732	-0.844518	0.0939577	-8.98829	2.51116e-19	3.18312e-18	521.192	525.885	665.948	956.783	1033.83	1088.76	protein_coding	BTBD8	BTB domain containing 8 [Source:HGNC Symbol;Acc:HGNC:21019]
ENSG00000198835.4	112.919	-0.849887	0.192285	-4.41994	9.87261e-06	3.50966e-05	72.1339	78.6459	90.5538	123.852	158.97	153.361	protein_coding	GJC2	gap junction protein gamma 2 [Source:HGNC Symbol;Acc:HGNC:17494]
ENSG00000117394.24	31832.2	-0.851377	0.046655	-18.2483	2.13274e-74	2.98353e-72	22901	22745.7	22462.1	39410.6	44293.6	39180	protein_coding	SLC2A1	solute carrier family 2 member 1 [Source:HGNC Symbol;Acc:HGNC:11005]
ENSG00000106366.9	7531.32	-0.852351	0.104684	-8.14212	3.8841e-16	3.89614e-15	5225.13	5391.51	5489.82	8457.89	10854.2	9769.43	protein_coding	SERPINE1	serpin family E member 1 [Source:HGNC Symbol;Acc:HGNC:8583]
ENSG00000003137.9	303.445	-0.852674	0.138443	-6.15904	7.3186e-10	4.19038e-09	211.322	239.728	198.086	405.593	452.695	313.248	protein_coding	CYP26B1	cytochrome P450 family 26 subfamily B member 1 [Source:HGNC Symbol;Acc:HGNC:20581]
ENSG00000165895.19	2886.54	-0.853305	0.056233	-15.1745	5.22027e-52	3.46412e-50	2136.58	1891.29	2143.11	3641.83	3696.31	3810.1	protein_coding	ARHGAP42	Rho GTPase activating protein 42 [Source:HGNC Symbol;Acc:HGNC:26545]
ENSG00000105472.14	5116.87	-0.853949	0.0482773	-17.6884	5.14885e-70	6.44768e-68	3624.98	3649.93	3659.88	6335.38	7008.36	6422.68	protein_coding	CLEC11A	C-type lectin domain containing 11A [Source:HGNC Symbol;Acc:HGNC:10576]
ENSG00000103196.12	5217.22	-0.854098	0.0447228	-19.0976	2.64249e-81	4.55917e-79	3760.1	3730.47	3658.94	6601.99	7006.25	6545.59	protein_coding	CRISPLD2	cysteine rich secretory protein LCCL domain containing 2 [Source:HGNC Symbol;Acc:HGNC:25248]
ENSG00000196890.5	52.7099	-0.854494	0.272738	-3.13302	0.00173019	0.00435083	45.7186	36.0065	31.1279	70.9079	71.589	60.9094	protein_coding	H2BC26	H2B clustered histone 26 [Source:HGNC Symbol;Acc:HGNC:20514]
ENSG00000086506.3	85.578	-0.855113	0.223291	-3.82959	0.000128355	0.000387432	76.1977	58.7475	48.1067	109.671	100.014	120.731	protein_coding	HBQ1	hemoglobin subunit theta 1 [Source:HGNC Symbol;Acc:HGNC:4833]
ENSG00000175164.16	29.3606	-0.855138	0.374124	-2.28571	0.0222714	0.0442125	15.2395	23.6885	23.5817	33.0903	30.5306	50.0327	protein_coding	ABO	ABO, alpha 1-3-N-acetylgalactosaminyltransferase and alpha 1-3-galactosyltransferase [Source:HGNC Symbol;Acc:HGNC:79]
ENSG00000135766.9	1255.94	-0.85546	0.0631616	-13.544	8.60028e-42	3.7939e-40	865.606	918.167	897.992	1604.41	1622.33	1627.15	protein_coding	EGLN1	egl-9 family hypoxia inducible factor 1 [Source:HGNC Symbol;Acc:HGNC:1232]
ENSG00000167103.12	406.847	-0.855525	0.108957	-7.85194	4.09652e-15	3.7796e-14	293.615	310.793	264.115	476.501	567.448	528.607	protein_coding	PIP5KL1	phosphatidylinositol-4-phosphate 5-kinase like 1 [Source:HGNC Symbol;Acc:HGNC:28711]
ENSG00000166596.15	29.9654	-0.856426	0.357496	-2.39562	0.0165922	0.03399	23.3673	18.9508	21.6952	40.6538	30.5306	44.5944	protein_coding	CFAP52	cilia and flagella associated protein 52 [Source:HGNC Symbol;Acc:HGNC:16053]
ENSG00000268182.6	36.4839	-0.858776	0.33753	-2.5443	0.0109498	0.0232883	32.511	16.1082	29.2413	41.5993	51.5862	47.8574	protein_coding	SMIM17	small integral membrane protein 17 [Source:HGNC Symbol;Acc:HGNC:27114]
ENSG00000137628.18	283.91	-0.860141	0.162803	-5.28332	1.26864e-07	5.68033e-07	164.587	195.193	244.307	275.122	432.693	391.561	protein_coding	DDX60	DExD/H-box helicase 60 [Source:HGNC Symbol;Acc:HGNC:25942]
ENSG00000173546.7	53.5285	-0.8611	0.280486	-3.07003	0.00214036	0.00529143	34.543	39.7967	39.6173	63.3444	89.4863	54.3834	protein_coding	CSPG4	chondroitin sulfate proteoglycan 4 [Source:HGNC Symbol;Acc:HGNC:2466]
ENSG00000069020.19	4870.19	-0.86134	0.0509922	-16.8916	5.18622e-64	5.1294e-62	3590.44	3521.06	3262.77	6020.55	6580.93	6245.39	protein_coding	MAST4	microtubule associated serine/threonine kinase family member 4 [Source:HGNC Symbol;Acc:HGNC:19037]
ENSG00000063180.9	44.3677	-0.861552	0.313396	-2.74908	0.00597621	0.0135029	44.7027	28.4262	21.6952	64.2898	50.5334	56.5587	protein_coding	CA11	carbonic anhydrase 11 [Source:HGNC Symbol;Acc:HGNC:1370]
ENSG00000124151.19	17102.6	-0.86265	0.0446495	-19.3205	3.61395e-83	6.76114e-81	12333.9	12126.6	11947.4	20825.2	22008.4	23374	protein_coding	NCOA3	nuclear receptor coactivator 3 [Source:HGNC Symbol;Acc:HGNC:7670]
ENSG00000129951.19	271.53	-0.864786	0.127683	-6.77294	1.26193e-11	8.57938e-11	212.338	186.665	179.221	374.393	360.051	316.511	protein_coding	PLPPR3	phospholipid phosphatase related 3 [Source:HGNC Symbol;Acc:HGNC:23497]
ENSG00000173281.5	3704.6	-0.864909	0.0470383	-18.3873	1.65962e-75	2.43119e-73	2686.22	2623.74	2568.52	4671.41	4737.51	4940.19	protein_coding	PPP1R3B	protein phosphatase 1 regulatory subunit 3B [Source:HGNC Symbol;Acc:HGNC:14942]
ENSG00000184305.16	123.957	-0.865183	0.18569	-4.65929	3.17295e-06	1.19994e-05	74.1658	95.7016	93.3836	158.834	140.02	181.641	protein_coding	CCSER1	coiled-coil serine rich protein 1 [Source:HGNC Symbol;Acc:HGNC:29349]
ENSG00000149922.12	46.9124	-0.86542	0.299451	-2.89002	0.00385217	0.00905761	34.543	21.7934	43.3904	57.6717	63.1668	60.9094	protein_coding	TBX6	T-box transcription factor 6 [Source:HGNC Symbol;Acc:HGNC:11605]
ENSG00000171124.14	1099.88	-0.867725	0.0779146	-11.1369	8.29894e-29	1.89788e-27	880.846	737.187	719.714	1458.81	1384.41	1418.32	protein_coding	FUT3	fucosyltransferase 3 (Lewis blood group) [Source:HGNC Symbol;Acc:HGNC:4014]
ENSG00000108622.11	33.9964	-0.869274	0.355058	-2.44826	0.014355	0.029804	33.527	20.8459	17.9221	37.8175	55.7973	38.0684	protein_coding	ICAM2	intercellular adhesion molecule 2 [Source:HGNC Symbol;Acc:HGNC:5345]
ENSG00000166816.15	867.033	-0.869297	0.084334	-10.3078	6.49756e-25	1.22296e-23	562.847	670.859	605.578	1056.05	1217.01	1089.84	protein_coding	LDHD	lactate dehydrogenase D [Source:HGNC Symbol;Acc:HGNC:19708]
ENSG00000163516.14	4079.12	-0.870609	0.0440596	-19.7598	6.60867e-87	1.38675e-84	2914.82	2905.16	2833.58	5269.87	5355.49	5195.79	protein_coding	ANKZF1	ankyrin repeat and zinc finger peptidyl tRNA hydrolase 1 [Source:HGNC Symbol;Acc:HGNC:25527]
ENSG00000106536.21	267.428	-0.872981	0.128089	-6.81543	9.39832e-12	6.47171e-11	175.763	210.354	180.164	325.231	374.79	338.265	protein_coding	POU6F2	POU class 6 homeobox 2 [Source:HGNC Symbol;Acc:HGNC:21694]
ENSG00000010319.7	159.783	-0.875292	0.157322	-5.56368	2.64144e-08	1.2734e-07	103.629	125.075	109.419	209.887	210.556	200.131	protein_coding	SEMA3G	semaphorin 3G [Source:HGNC Symbol;Acc:HGNC:30400]
ENSG00000177181.15	906.203	-0.875822	0.0768715	-11.3933	4.51467e-30	1.111e-28	631.933	596.003	689.529	1140.2	1222.28	1157.28	protein_coding	RIMKLA	ribosomal modification protein rimK like family member A [Source:HGNC Symbol;Acc:HGNC:28725]
ENSG00000140600.17	158.423	-0.876382	0.165347	-5.30025	1.15644e-07	5.21255e-07	101.597	132.656	100.93	220.287	189.5	205.569	protein_coding	SH3GL3	SH3 domain containing GRB2 like 3, endophilin A3 [Source:HGNC Symbol;Acc:HGNC:10832]
ENSG00000133466.14	4281.1	-0.879706	0.0500237	-17.5858	3.16495e-69	3.80972e-67	3021.49	2923.16	3098.64	5242.45	5778.71	5622.16	protein_coding	C1QTNF6	C1q and TNF related 6 [Source:HGNC Symbol;Acc:HGNC:14343]
ENSG00000188026.13	2201.24	-0.880998	0.0652709	-13.4976	1.61634e-41	7.03039e-40	1611.33	1509.43	1526.21	2572.54	3042.53	2945.41	protein_coding	RILPL1	Rab interacting lysosomal protein like 1 [Source:HGNC Symbol;Acc:HGNC:26814]
ENSG00000154143.3	64.4316	-0.883045	0.252545	-3.49658	0.000471257	0.00130533	49.7825	50.2197	35.8442	69.9624	91.5919	89.1888	protein_coding	PANX3	pannexin 3 [Source:HGNC Symbol;Acc:HGNC:20573]
ENSG00000114737.16	266.448	-0.883557	0.132582	-6.66421	2.66087e-11	1.76497e-10	172.715	179.085	209.406	303.486	366.367	367.632	protein_coding	CISH	cytokine inducible SH2 containing protein [Source:HGNC Symbol;Acc:HGNC:1984]
ENSG00000084453.17	155.032	-0.885842	0.17655	-5.01752	5.23432e-07	2.18902e-06	97.5331	92.859	135.831	179.633	225.295	199.043	protein_coding	SLCO1A2	solute carrier organic anion transporter family member 1A2 [Source:HGNC Symbol;Acc:HGNC:10956]
ENSG00000188493.15	2148.98	-0.887136	0.0700096	-12.6716	8.49225e-37	2.93692e-35	1584.91	1578.6	1361.14	2555.52	2983.58	2830.11	protein_coding	C19orf54	chromosome 19 open reading frame 54 [Source:HGNC Symbol;Acc:HGNC:24758]
ENSG00000196507.11	55.6509	-0.888011	0.273206	-3.25033	0.0011527	0.00298865	35.5589	48.3246	33.0144	59.5626	73.6946	83.7504	protein_coding	TCEAL3	transcription elongation factor A like 3 [Source:HGNC Symbol;Acc:HGNC:28247]
ENSG00000130957.5	56.5664	-0.889248	0.271251	-3.27832	0.00104428	0.00272899	36.5749	37.9016	44.3336	60.508	92.6446	67.4354	protein_coding	FBP2	fructose-bisphosphatase 2 [Source:HGNC Symbol;Acc:HGNC:3607]
ENSG00000030419.17	102.392	-0.890123	0.199682	-4.45771	8.28391e-06	2.97279e-05	77.2137	79.5934	58.4827	122.907	134.756	141.397	protein_coding	IKZF2	IKAROS family zinc finger 2 [Source:HGNC Symbol;Acc:HGNC:13177]
ENSG00000172216.6	14242.9	-0.890618	0.0459441	-19.3848	1.03647e-83	2.01178e-81	10275.5	10129.2	9538.33	17577.6	19426.9	18509.9	protein_coding	CEBPB	CCAAT enhancer binding protein beta [Source:HGNC Symbol;Acc:HGNC:1834]
ENSG00000049759.20	6854.93	-0.890975	0.0552036	-16.1398	1.33931e-58	1.13026e-56	4785.22	4950.9	4671.07	8078.77	9456.07	9187.53	protein_coding	NEDD4L	NEDD4 like E3 ubiquitin protein ligase [Source:HGNC Symbol;Acc:HGNC:7728]
ENSG00000086619.15	1065.94	-0.891199	0.0910754	-9.78528	1.30231e-22	2.12196e-21	760.961	719.183	759.331	1174.23	1589.7	1392.22	protein_coding	ERO1B	endoplasmic reticulum oxidoreductase 1 beta [Source:HGNC Symbol;Acc:HGNC:14355]
ENSG00000156140.10	38.2224	-0.892513	0.322528	-2.76724	0.00565325	0.0128527	24.3833	35.059	20.7519	45.381	52.639	51.1204	protein_coding	ADAMTS3	ADAM metallopeptidase with thrombospondin type 1 motif 3 [Source:HGNC Symbol;Acc:HGNC:219]
ENSG00000130045.17	141.318	-0.892859	0.173667	-5.14123	2.72953e-07	1.17996e-06	89.4053	92.859	114.135	164.506	203.187	183.816	protein_coding	NXNL2	nucleoredoxin like 2 [Source:HGNC Symbol;Acc:HGNC:30482]
ENSG00000141574.8	192.554	-0.89444	0.15184	-5.89068	3.84599e-09	2.03616e-08	152.395	119.39	133.001	280.795	233.717	236.024	protein_coding	SECTM1	secreted and transmembrane 1 [Source:HGNC Symbol;Acc:HGNC:10707]
ENSG00000091428.18	45.5388	-0.895905	0.306208	-2.92581	0.00343562	0.00814603	24.3833	40.7442	30.1846	57.6717	47.3751	72.8738	protein_coding	RAPGEF4	Rap guanine nucleotide exchange factor 4 [Source:HGNC Symbol;Acc:HGNC:16626]
ENSG00000185022.12	688.192	-0.896689	0.0995185	-9.01027	2.05558e-19	2.62277e-18	476.49	499.354	465.975	751.623	994.877	940.833	protein_coding	MAFF	MAF bZIP transcription factor F [Source:HGNC Symbol;Acc:HGNC:6780]
ENSG00000171105.14	3376.77	-0.896702	0.0600479	-14.9331	2.00655e-50	1.25636e-48	2319.46	2444.65	2313.84	3991.64	4718.56	4472.49	protein_coding	INSR	insulin receptor [Source:HGNC Symbol;Acc:HGNC:6091]
ENSG00000127084.19	442.692	-0.89704	0.0993452	-9.02952	1.72426e-19	2.21458e-18	301.743	322.164	303.732	550.245	613.771	564.5	protein_coding	FGD3	FYVE, RhoGEF and PH domain containing 3 [Source:HGNC Symbol;Acc:HGNC:16027]
ENSG00000157064.11	3111.12	-0.899233	0.0570715	-15.7562	6.22252e-56	4.85544e-54	2061.4	2176.5	2275.16	3779.86	4238.49	4135.31	protein_coding	NMNAT2	nicotinamide nucleotide adenylyltransferase 2 [Source:HGNC Symbol;Acc:HGNC:16789]
ENSG00000169122.12	125.689	-0.89986	0.174517	-5.1563	2.51878e-07	1.09311e-06	88.3894	84.3311	90.5538	171.124	165.286	154.449	protein_coding	FAM110B	family with sequence similarity 110 member B [Source:HGNC Symbol;Acc:HGNC:28587]
ENSG00000058668.16	58017.5	-0.900037	0.0567598	-15.8569	1.25889e-56	1.00246e-54	40484.4	40560.4	40408.7	66953.1	82629.5	77068.9	protein_coding	ATP2B4	ATPase plasma membrane Ca2+ transporting 4 [Source:HGNC Symbol;Acc:HGNC:817]
ENSG00000255837.2	43.1951	-0.900478	0.337331	-2.66942	0.00759832	0.0167547	33.527	20.8459	35.8442	34.0358	64.2196	70.6984	protein_coding	TAS2R20	taste 2 receptor member 20 [Source:HGNC Symbol;Acc:HGNC:19109]
ENSG00000197183.15	1203.73	-0.900821	0.0891463	-10.105	5.25127e-24	9.30841e-23	923.517	848.996	747.069	1472.99	1789.73	1440.07	protein_coding	NOL4L	nucleolar protein 4 like [Source:HGNC Symbol;Acc:HGNC:16106]
ENSG00000121281.13	162.829	-0.902798	0.156485	-5.76923	7.96367e-09	4.06508e-08	111.757	108.967	119.795	216.505	226.348	193.605	protein_coding	ADCY7	adenylate cyclase 7 [Source:HGNC Symbol;Acc:HGNC:238]
ENSG00000011405.14	9326.82	-0.90526	0.180674	-5.01046	5.4299e-07	2.26594e-06	5740.23	5776.21	7962.13	10866.9	12609.1	13006.3	protein_coding	PIK3C2A	phosphatidylinositol-4-phosphate 3-kinase catalytic subunit type 2 alpha [Source:HGNC Symbol;Acc:HGNC:8971]
ENSG00000154553.17	534.565	-0.905864	0.0969439	-9.3442	9.25869e-21	1.31416e-19	332.222	396.072	386.74	650.461	732.735	709.16	protein_coding	PDLIM3	PDZ and LIM domain 3 [Source:HGNC Symbol;Acc:HGNC:20767]
ENSG00000123453.19	40.2799	-0.905892	0.305399	-2.96626	0.00301444	0.00722462	26.4152	32.2164	25.4683	53.89	54.7446	48.9451	protein_coding	SARDH	sarcosine dehydrogenase [Source:HGNC Symbol;Acc:HGNC:10536]
ENSG00000142178.9	501.254	-0.906569	0.0936779	-9.67752	3.75721e-22	5.89312e-21	371.845	343.957	331.087	666.534	663.251	630.848	protein_coding	SIK1	salt inducible kinase 1 [Source:HGNC Symbol;Acc:HGNC:11142]
ENSG00000163686.15	1619.06	-0.908499	0.0659327	-13.7792	3.40125e-43	1.58603e-41	1053.56	1195.8	1125.32	1981.64	2172.94	2185.13	protein_coding	ABHD6	abhydrolase domain containing 6, acylglycerol lipase [Source:HGNC Symbol;Acc:HGNC:21398]
ENSG00000142511.4	10343.2	-0.908647	0.0435549	-20.8621	1.18288e-96	3.16685e-94	7453.15	7289.43	6827.38	13425.2	13866.2	13197.8	protein_coding	GPR32	G protein-coupled receptor 32 [Source:HGNC Symbol;Acc:HGNC:4487]
ENSG00000259024.7	32.1987	-0.909901	0.350642	-2.59496	0.00946032	0.0203999	26.4152	23.6885	16.9788	34.0358	44.2168	47.8574	protein_coding	TVP23C-CDRT4	TVP23C-CDRT4 readthrough [Source:HGNC Symbol;Acc:HGNC:42961]
ENSG00000167107.13	2031.49	-0.909967	0.0594495	-15.3065	6.91483e-53	4.73011e-51	1419.31	1376.78	1437.54	2584.83	2836.19	2534.27	protein_coding	ACSF2	acyl-CoA synthetase family member 2 [Source:HGNC Symbol;Acc:HGNC:26101]
ENSG00000142089.17	431.61	-0.910476	0.106834	-8.52238	1.56308e-17	1.72261e-16	311.903	282.367	304.676	503.918	619.035	567.763	protein_coding	IFITM3	interferon induced transmembrane protein 3 [Source:HGNC Symbol;Acc:HGNC:5414]
ENSG00000118922.19	167.112	-0.911603	0.154864	-5.88647	3.94541e-09	2.08583e-08	113.789	111.81	122.625	236.36	216.873	201.219	protein_coding	KLF12	KLF transcription factor 12 [Source:HGNC Symbol;Acc:HGNC:6346]
ENSG00000157764.14	5531.63	-0.911942	0.0433132	-21.0546	2.07538e-98	5.85935e-96	3931.8	3820.48	3765.53	7069.04	7158.9	7444	protein_coding	BRAF	B-Raf proto-oncogene, serine/threonine kinase [Source:HGNC Symbol;Acc:HGNC:1097]
ENSG00000010626.15	229.394	-0.914477	0.145042	-6.30492	2.88348e-10	1.70896e-09	169.667	145.921	161.299	256.214	347.417	295.846	protein_coding	LRRC23	leucine rich repeat containing 23 [Source:HGNC Symbol;Acc:HGNC:19138]
ENSG00000182575.8	658.505	-0.914568	0.0949316	-9.63397	5.74629e-22	8.87844e-21	459.218	463.347	447.109	846.167	973.821	761.368	protein_coding	NXPH3	neurexophilin 3 [Source:HGNC Symbol;Acc:HGNC:8077]
ENSG00000204969.7	241.226	-0.915356	0.136134	-6.72393	1.76887e-11	1.19111e-10	177.795	157.292	166.959	337.521	334.784	273.005	protein_coding	PCDHA2	protocadherin alpha 2 [Source:HGNC Symbol;Acc:HGNC:8668]
ENSG00000101670.12	106.032	-0.916341	0.214501	-4.27197	1.93756e-05	6.60081e-05	60.9582	72.9606	85.8374	103.998	155.811	156.624	protein_coding	LIPG	lipase G, endothelial type [Source:HGNC Symbol;Acc:HGNC:6623]
ENSG00000182782.8	33.5145	-0.916882	0.388905	-2.3576	0.0183936	0.0372234	25.3992	17.0557	27.3548	62.3989	22.1084	46.7697	protein_coding	HCAR2	hydroxycarboxylic acid receptor 2 [Source:HGNC Symbol;Acc:HGNC:24827]
ENSG00000170153.11	52.1625	-0.918382	0.281953	-3.25722	0.0011251	0.00292346	36.5749	44.5344	27.3548	79.4168	65.2724	59.8217	protein_coding	RNF150	ring finger protein 150 [Source:HGNC Symbol;Acc:HGNC:23138]
ENSG00000103126.15	6100.72	-0.919485	0.0486111	-18.9151	8.56471e-80	1.38534e-77	4341.24	4231.72	4086.24	7571.07	8426.45	7947.59	protein_coding	AXIN1	axin 1 [Source:HGNC Symbol;Acc:HGNC:903]
ENSG00000140367.12	8254.06	-0.920747	0.0510177	-18.0476	8.2408e-73	1.11272e-70	5801.19	5617.97	5697.34	9908.19	11120.5	11379.2	protein_coding	UBE2Q2	ubiquitin conjugating enzyme E2 Q2 [Source:HGNC Symbol;Acc:HGNC:19248]
ENSG00000146350.14	424.946	-0.921078	0.113343	-8.12647	4.41988e-16	4.41079e-15	275.328	282.367	322.598	485.955	622.193	561.237	protein_coding	TBC1D32	TBC1 domain family member 32 [Source:HGNC Symbol;Acc:HGNC:21485]
ENSG00000196154.12	34.9216	-0.921593	0.341201	-2.70102	0.00691263	0.0153958	18.2875	25.5836	28.2981	39.7084	40.0056	57.6464	protein_coding	S100A4	S100 calcium binding protein A4 [Source:HGNC Symbol;Acc:HGNC:10494]
ENSG00000082438.18	3502.23	-0.923182	0.0562614	-16.4088	1.65482e-60	1.51153e-58	2314.38	2419.07	2519.47	4269.6	4631.18	4859.7	protein_coding	COBLL1	cordon-bleu WH2 repeat protein like 1 [Source:HGNC Symbol;Acc:HGNC:23571]
ENSG00000134258.18	1789.57	-0.923858	0.066489	-13.8949	6.80136e-44	3.30036e-42	1235.42	1292.45	1177.2	2145.2	2485.61	2401.57	protein_coding	VTCN1	V-set domain containing T cell activation inhibitor 1 [Source:HGNC Symbol;Acc:HGNC:28873]
ENSG00000261949.7	40.6884	-0.923981	0.31514	-2.93197	0.00336823	0.00799599	31.4951	32.2164	20.7519	62.3989	51.5862	45.6821	protein_coding	GFY	golgi associated olfactory signaling regulator [Source:HGNC Symbol;Acc:HGNC:44663]
ENSG00000173267.14	628.528	-0.928301	0.0864076	-10.7433	6.37411e-27	1.3197e-25	433.819	465.242	399.946	817.804	820.116	834.241	protein_coding	SNCG	synuclein gamma [Source:HGNC Symbol;Acc:HGNC:11141]
ENSG00000152137.8	5994.69	-0.929401	0.0592989	-15.6731	2.30854e-55	1.74863e-53	4376.8	3916.19	4090.01	7143.73	8001.13	8440.3	protein_coding	HSPB8	heat shock protein family B (small) member 8 [Source:HGNC Symbol;Acc:HGNC:30171]
ENSG00000168575.10	4946.73	-0.929423	0.0550024	-16.8979	4.66386e-64	4.64233e-62	3436.01	3358.08	3423.12	5920.33	6917.82	6624.99	protein_coding	SLC20A2	solute carrier family 20 member 2 [Source:HGNC Symbol;Acc:HGNC:10947]
ENSG00000101470.10	64.1275	-0.930256	0.242195	-3.84094	0.000122564	0.000371205	42.6707	45.4819	44.3336	90.7621	82.1168	79.3998	protein_coding	TNNC2	troponin C2, fast skeletal type [Source:HGNC Symbol;Acc:HGNC:11944]
ENSG00000182791.5	28.0515	-0.930527	0.376895	-2.46893	0.0135519	0.0282385	17.2715	14.2131	26.4115	39.7084	32.6362	38.0684	protein_coding	CCDC87	coiled-coil domain containing 87 [Source:HGNC Symbol;Acc:HGNC:25579]
ENSG00000172828.13	36.7425	-0.931603	0.376488	-2.47445	0.013344	0.0278944	26.4152	26.5311	22.6384	22.6905	54.7446	67.4354	protein_coding	CES3	carboxylesterase 3 [Source:HGNC Symbol;Acc:HGNC:1865]
ENSG00000088543.15	27.6947	-0.931792	0.370594	-2.51432	0.0119263	0.0251755	19.3034	16.1082	21.6952	32.1449	42.1112	34.8054	protein_coding	C3orf18	chromosome 3 open reading frame 18 [Source:HGNC Symbol;Acc:HGNC:24837]
ENSG00000075426.12	16476.3	-0.932114	0.046944	-19.8559	9.80546e-88	2.14449e-85	11825.9	11633.9	10536.3	21896.3	22088.4	20876.7	protein_coding	FOSL2	FOS like 2, AP-1 transcription factor subunit [Source:HGNC Symbol;Acc:HGNC:3798]
ENSG00000137103.20	305.629	-0.93235	0.125704	-7.41701	1.19793e-13	9.78509e-13	197.098	217.934	215.065	370.612	462.17	370.895	protein_coding	TMEM8B	transmembrane protein 8B [Source:HGNC Symbol;Acc:HGNC:21427]
ENSG00000204128.6	7507.16	-0.93244	0.114052	-8.17557	2.94476e-16	2.97697e-15	5326.73	5141.36	5018.19	8508.94	11151	9896.69	protein_coding	C2orf72	chromosome 2 open reading frame 72 [Source:HGNC Symbol;Acc:HGNC:27418]
ENSG00000188227.14	38.9585	-0.933652	0.308927	-3.02224	0.00250908	0.00612594	27.4312	28.4262	24.525	53.89	50.5334	48.9451	protein_coding	ZNF793	zinc finger protein 793 [Source:HGNC Symbol;Acc:HGNC:33115]
ENSG00000149609.6	37.5885	-0.934116	0.336214	-2.77834	0.00546373	0.0124674	23.3673	33.1639	20.7519	35.9266	56.8501	55.4711	protein_coding	C20orf144	chromosome 20 open reading frame 144 [Source:HGNC Symbol;Acc:HGNC:16137]
ENSG00000178852.16	177.779	-0.934379	0.154703	-6.03984	1.54266e-09	8.52471e-09	126.996	117.495	121.682	210.833	223.189	266.479	protein_coding	EFCAB13	EF-hand calcium binding domain 13 [Source:HGNC Symbol;Acc:HGNC:26864]
ENSG00000142513.6	33.3627	-0.934609	0.341742	-2.73483	0.00624117	0.0140352	23.3673	21.7934	23.5817	39.7084	54.7446	36.9807	protein_coding	ACP4	acid phosphatase 4 [Source:HGNC Symbol;Acc:HGNC:14376]
ENSG00000226314.9	26.915	-0.935117	0.39571	-2.36314	0.0181209	0.0367243	21.3354	14.2131	19.8086	22.6905	42.1112	41.3314	protein_coding	ZKSCAN8P1	ZKSCAN8 pseudogene 1 [Source:HGNC Symbol;Acc:HGNC:18777]
ENSG00000105088.9	28.7292	-0.936248	0.360917	-2.59408	0.00948447	0.0204378	21.3354	17.0557	20.7519	34.0358	38.9529	40.2437	protein_coding	OLFM2	olfactomedin 2 [Source:HGNC Symbol;Acc:HGNC:17189]
ENSG00000053524.13	164.491	-0.937008	0.16727	-5.60176	2.12186e-08	1.03676e-07	106.677	104.229	127.341	187.197	252.667	208.832	protein_coding	MCF2L2	MCF.2 cell line derived transforming sequence-like 2 [Source:HGNC Symbol;Acc:HGNC:30319]
ENSG00000084110.11	252.351	-0.93711	0.139473	-6.71895	1.83045e-11	1.23098e-10	197.098	176.243	146.207	294.031	358.998	341.528	protein_coding	HAL	histidine ammonia-lyase [Source:HGNC Symbol;Acc:HGNC:4806]
ENSG00000286019.2	32.2816	-0.937366	0.380847	-2.46127	0.0138447	0.0288101	30.4791	18.0033	17.9221	25.5268	47.3751	54.3834	protein_coding	NOTCH2NLB	notch 2 N-terminal like B [Source:HGNC Symbol;Acc:HGNC:53923]
ENSG00000256229.8	47.09	-0.938349	0.291325	-3.22097	0.00127759	0.00329214	33.527	39.7967	23.5817	61.4535	60.0085	64.1724	protein_coding	ZNF486	zinc finger protein 486 [Source:HGNC Symbol;Acc:HGNC:20807]
ENSG00000131187.11	48.8286	-0.939157	0.324244	-2.89645	0.00377411	0.00888619	48.7665	35.059	16.9788	75.635	61.0612	55.4711	protein_coding	F12	coagulation factor XII [Source:HGNC Symbol;Acc:HGNC:3530]
ENSG00000141682.12	842.294	-0.939371	0.0898903	-10.4502	1.46233e-25	2.84193e-24	573.007	553.364	604.635	956.783	1205.43	1160.54	protein_coding	PMAIP1	phorbol-12-myristate-13-acetate-induced protein 1 [Source:HGNC Symbol;Acc:HGNC:9108]
ENSG00000102001.13	99.2732	-0.940292	0.228936	-4.10723	4.00436e-05	0.000130575	75.1818	67.2754	61.3125	87.9257	149.495	154.449	protein_coding	CACNA1F	calcium voltage-gated channel subunit alpha1 F [Source:HGNC Symbol;Acc:HGNC:1393]
ENSG00000087074.9	2781.92	-0.941646	0.127436	-7.38914	1.47778e-13	1.19329e-12	1856.18	1899.82	1958.23	3057.55	4154.27	3765.51	protein_coding	PPP1R15A	protein phosphatase 1 regulatory subunit 15A [Source:HGNC Symbol;Acc:HGNC:14375]
ENSG00000163666.10	24.771	-0.941766	0.417441	-2.25605	0.0240677	0.0474327	27.4312	13.2656	10.376	31.1995	32.6362	33.7177	protein_coding	HESX1	HESX homeobox 1 [Source:HGNC Symbol;Acc:HGNC:4877]
ENSG00000089723.10	369.208	-0.941881	0.105693	-8.91151	5.03432e-19	6.23389e-18	259.072	252.993	246.193	465.156	495.859	495.977	protein_coding	OTUB2	OTU deubiquitinase, ubiquitin aldehyde binding 2 [Source:HGNC Symbol;Acc:HGNC:20351]
ENSG00000145730.21	9712.6	-0.942662	0.0409987	-22.9925	5.53853e-117	2.15006e-114	6472.74	6590.14	6878.31	12430.6	12901.8	13002	protein_coding	PAM	peptidylglycine alpha-amidating monooxygenase [Source:HGNC Symbol;Acc:HGNC:8596]
ENSG00000141505.12	125.019	-0.945028	0.181364	-5.21067	1.88163e-07	8.28408e-07	86.3574	72.0131	98.0999	165.452	172.656	155.537	protein_coding	ASGR1	asialoglycoprotein receptor 1 [Source:HGNC Symbol;Acc:HGNC:742]
ENSG00000189143.10	57032.6	-0.94539	0.0470093	-20.1107	5.947e-90	1.37828e-87	40858.2	38498.6	37604.3	70062.6	76809.8	78362.1	protein_coding	CLDN4	claudin 4 [Source:HGNC Symbol;Acc:HGNC:2046]
ENSG00000186868.18	549.536	-0.948392	0.0911648	-10.4031	2.40105e-25	4.6086e-24	387.084	387.544	350.896	702.46	761.16	708.072	protein_coding	MAPT	microtubule associated protein tau [Source:HGNC Symbol;Acc:HGNC:6893]
ENSG00000184574.10	54.4145	-0.948893	0.274168	-3.46098	0.000538206	0.00147498	37.5909	35.059	38.674	68.0715	57.9029	89.1888	protein_coding	LPAR5	lysophosphatidic acid receptor 5 [Source:HGNC Symbol;Acc:HGNC:13307]
ENSG00000146530.15	521.188	-0.948908	0.107844	-8.79891	1.3815e-18	1.64761e-17	352.542	361.961	351.839	581.444	784.321	695.02	protein_coding	VWDE	von Willebrand factor D and EGF domains [Source:HGNC Symbol;Acc:HGNC:21897]
ENSG00000118322.14	570.972	-0.949586	0.0947486	-10.0222	1.21808e-23	2.10472e-22	374.893	373.331	419.755	695.842	816.957	745.053	protein_coding	ATP10B	ATPase phospholipid transporting 10B (putative) [Source:HGNC Symbol;Acc:HGNC:13543]
ENSG00000146013.11	2445.76	-0.95033	0.0602975	-15.7607	5.79964e-56	4.54832e-54	1630.63	1787.06	1586.58	3205.98	3404.69	3059.61	protein_coding	GFRA3	GDNF family receptor alpha 3 [Source:HGNC Symbol;Acc:HGNC:4245]
ENSG00000171357.6	107.054	-0.952881	0.210915	-4.51784	6.24733e-06	2.27453e-05	88.3894	77.6983	52.823	121.962	158.97	142.485	protein_coding	LURAP1	leucine rich adaptor protein 1 [Source:HGNC Symbol;Acc:HGNC:32327]
ENSG00000125740.14	831.457	-0.953946	0.105159	-9.07148	1.1741e-19	1.52692e-18	560.815	609.269	527.287	881.148	1215.96	1194.26	protein_coding	FOSB	FosB proto-oncogene, AP-1 transcription factor subunit [Source:HGNC Symbol;Acc:HGNC:3797]
ENSG00000109911.19	365.979	-0.954537	0.110842	-8.61165	7.20147e-18	8.09735e-17	265.168	241.623	240.533	455.701	465.329	527.519	protein_coding	ELP4	elongator acetyltransferase complex subunit 4 [Source:HGNC Symbol;Acc:HGNC:1171]
ENSG00000182700.5	192.355	-0.955605	0.150262	-6.35958	2.02302e-10	1.2171e-09	121.916	119.39	150.923	233.523	269.512	258.865	protein_coding	IGIP	IgA inducing protein [Source:HGNC Symbol;Acc:HGNC:33847]
ENSG00000137869.16	6089.61	-0.956197	0.0592485	-16.1387	1.36286e-58	1.14392e-56	4170.56	3850.8	4404.12	7368.74	8176.94	8566.47	protein_coding	CYP19A1	cytochrome P450 family 19 subfamily A member 1 [Source:HGNC Symbol;Acc:HGNC:2594]
ENSG00000155158.20	248.866	-0.956635	0.128082	-7.4689	8.0868e-14	6.68203e-13	176.779	161.082	169.788	307.267	341.101	337.177	protein_coding	TTC39B	tetratricopeptide repeat domain 39B [Source:HGNC Symbol;Acc:HGNC:23704]
ENSG00000101493.11	1032.97	-0.959437	0.0710608	-13.5016	1.52963e-41	6.67686e-40	707.115	706.865	691.416	1426.67	1284.39	1381.34	protein_coding	ZNF516	zinc finger protein 516 [Source:HGNC Symbol;Acc:HGNC:28990]
ENSG00000187134.14	163.789	-0.960174	0.177866	-5.39831	6.72714e-08	3.10613e-07	98.5491	104.229	130.171	169.233	235.823	244.725	protein_coding	AKR1C1	aldo-keto reductase family 1 member C1 [Source:HGNC Symbol;Acc:HGNC:384]
ENSG00000196155.13	674.498	-0.960906	0.190227	-5.05136	4.38673e-07	1.85001e-06	438.899	514.515	419.755	727.042	1087.52	859.258	protein_coding	PLEKHG4	pleckstrin homology and RhoGEF domain containing G4 [Source:HGNC Symbol;Acc:HGNC:24501]
ENSG00000165714.11	2341.57	-0.961202	0.0540613	-17.7799	1.01247e-70	1.28865e-68	1652.98	1512.27	1602.61	3052.82	3063.59	3165.11	protein_coding	BORCS5	BLOC-1 related complex subunit 5 [Source:HGNC Symbol;Acc:HGNC:17950]
ENSG00000105137.13	753.175	-0.961235	0.0843769	-11.3922	4.57455e-30	1.12395e-28	517.129	549.574	466.918	984.201	1052.78	948.447	protein_coding	SYDE1	synapse defective Rho GTPase homolog 1 [Source:HGNC Symbol;Acc:HGNC:25824]
ENSG00000117425.14	102.979	-0.961301	0.201993	-4.75908	1.94475e-06	7.57985e-06	66.038	78.6459	65.0855	146.543	148.442	113.117	protein_coding	PTCH2	patched 2 [Source:HGNC Symbol;Acc:HGNC:9586]
ENSG00000179776.19	12516.4	-0.961616	0.0389505	-24.6882	1.43324e-134	8.90213e-132	8587.99	8309.93	8579.97	16010	16827.6	16782.7	protein_coding	CDH5	cadherin 5 [Source:HGNC Symbol;Acc:HGNC:1764]
ENSG00000102032.13	117.661	-0.962406	0.199479	-4.8246	1.40281e-06	5.57249e-06	80.2616	94.7541	64.1423	127.634	169.498	169.676	protein_coding	RENBP	renin binding protein [Source:HGNC Symbol;Acc:HGNC:9959]
ENSG00000130203.10	6018.08	-0.962666	0.0518722	-18.5584	6.97372e-77	1.04123e-74	4202.05	4061.16	3980.59	7354.56	8390.66	8119.44	protein_coding	APOE	apolipoprotein E [Source:HGNC Symbol;Acc:HGNC:613]
ENSG00000127124.16	138.599	-0.963391	0.190409	-5.05959	4.20155e-07	1.77577e-06	119.884	93.8065	68.8586	201.378	175.814	171.852	protein_coding	HIVEP3	HIVEP zinc finger 3 [Source:HGNC Symbol;Acc:HGNC:13561]
ENSG00000217236.2	50.3138	-0.964214	0.286379	-3.36691	0.000760143	0.00203123	26.4152	36.0065	39.6173	61.4535	57.9029	80.4874	protein_coding	SP9	Sp9 transcription factor [Source:HGNC Symbol;Acc:HGNC:30690]
ENSG00000204389.10	986.041	-0.964875	0.245073	-3.9371	8.24735e-05	0.000256401	687.812	696.442	619.727	912.348	1604.44	1395.48	protein_coding	HSPA1A	heat shock protein family A (Hsp70) member 1A [Source:HGNC Symbol;Acc:HGNC:5232]
ENSG00000126882.14	3361.3	-0.967057	0.0571238	-16.9291	2.74373e-64	2.78462e-62	2316.41	2294.94	2212.91	4085.24	4724.88	4533.4	protein_coding	FAM78A	family with sequence similarity 78 member A [Source:HGNC Symbol;Acc:HGNC:25465]
ENSG00000162645.13	1809.39	-0.971125	0.064891	-14.9655	1.23435e-50	7.79145e-49	1148.05	1207.17	1310.2	2248.25	2485.61	2457.04	protein_coding	GBP2	guanylate binding protein 2 [Source:HGNC Symbol;Acc:HGNC:4183]
ENSG00000059915.17	62.7646	-0.972693	0.263554	-3.69068	0.000223653	0.000651695	46.7346	34.1115	46.2202	68.0715	104.225	77.2244	protein_coding	PSD	pleckstrin and Sec7 domain containing [Source:HGNC Symbol;Acc:HGNC:9507]
ENSG00000164007.11	176.693	-0.972836	0.165163	-5.89014	3.85875e-09	2.04152e-08	151.379	108.967	98.0999	238.25	226.348	237.112	protein_coding	CLDN19	claudin 19 [Source:HGNC Symbol;Acc:HGNC:2040]
ENSG00000139946.11	31.5083	-0.973761	0.346706	-2.8086	0.00497567	0.0114395	21.3354	21.7934	20.7519	48.2173	41.0584	35.893	protein_coding	PELI2	pellino E3 ubiquitin protein ligase family member 2 [Source:HGNC Symbol;Acc:HGNC:8828]
ENSG00000104814.13	32.1612	-0.97379	0.346262	-2.8123	0.00491893	0.0113258	25.3992	19.8984	19.8086	35.9266	48.4279	43.5067	protein_coding	MAP4K1	mitogen-activated protein kinase kinase kinase kinase 1 [Source:HGNC Symbol;Acc:HGNC:6863]
ENSG00000136099.13	48.644	-0.975552	0.303276	-3.21671	0.0012967	0.00333641	25.3992	25.5836	47.1634	55.7808	71.589	66.3478	protein_coding	PCDH8	protocadherin 8 [Source:HGNC Symbol;Acc:HGNC:8660]
ENSG00000142173.17	354.411	-0.975822	0.107836	-9.04916	1.4407e-19	1.85962e-18	249.929	239.728	227.328	466.101	481.12	462.259	protein_coding	COL6A2	collagen type VI alpha 2 chain [Source:HGNC Symbol;Acc:HGNC:2212]
ENSG00000128683.14	105.934	-0.976253	0.197567	-4.94138	7.75704e-07	3.17813e-06	73.1498	69.1705	71.6884	119.125	161.075	141.397	protein_coding	GAD1	glutamate decarboxylase 1 [Source:HGNC Symbol;Acc:HGNC:4092]
ENSG00000182472.9	380.797	-0.978356	0.118496	-8.25648	1.50034e-16	1.55005e-15	276.344	247.308	245.25	429.229	555.868	530.782	protein_coding	CAPN12	calpain 12 [Source:HGNC Symbol;Acc:HGNC:13249]
ENSG00000280670.3	306.54	-0.980273	0.120476	-8.1367	4.06208e-16	4.0668e-15	222.497	207.511	188.654	373.448	431.64	415.489	protein_coding	CCDC163	CCDC163 homolog [Source:HGNC Symbol;Acc:HGNC:27003]
ENSG00000114805.18	28.3944	-0.980641	0.368485	-2.66128	0.00778449	0.0171263	22.3513	20.8459	14.149	34.9812	41.0584	36.9807	protein_coding	PLCH1	phospholipase C eta 1 [Source:HGNC Symbol;Acc:HGNC:29185]
ENSG00000136167.15	48131.4	-0.981713	0.0510528	-19.2294	2.10118e-82	3.75025e-80	31535.7	31507.6	34032.2	58574.6	67444.2	65694.1	protein_coding	LCP1	lymphocyte cytosolic protein 1 [Source:HGNC Symbol;Acc:HGNC:6528]
ENSG00000115226.10	31.9434	-0.982175	0.362129	-2.71222	0.00668335	0.014943	12.1916	26.5311	25.4683	38.763	47.3751	41.3314	protein_coding	FNDC4	fibronectin type III domain containing 4 [Source:HGNC Symbol;Acc:HGNC:20239]
ENSG00000188779.12	52.0022	-0.983424	0.278309	-3.53357	0.000409989	0.00114767	42.6707	34.1115	28.2981	78.4714	62.114	66.3478	protein_coding	SKOR1	SKI family transcriptional corepressor 1 [Source:HGNC Symbol;Acc:HGNC:21326]
ENSG00000266826.3	39.5609	-0.983779	0.339841	-2.89482	0.0037938	0.00893118	32.511	18.9508	28.2981	42.5447	72.6418	42.4191	protein_coding	IGBP1P2	immunoglobulin (CD79A) binding protein 1 pseudogene 2 [Source:HGNC Symbol;Acc:HGNC:43611]
ENSG00000110675.13	26.3607	-0.984507	0.378426	-2.60158	0.00927955	0.0200547	16.2555	17.0557	19.8086	39.7084	30.5306	34.8054	protein_coding	ELMOD1	ELMO domain containing 1 [Source:HGNC Symbol;Acc:HGNC:25334]
ENSG00000099617.4	32.2822	-0.984747	0.348824	-2.82305	0.00475692	0.0109821	26.4152	22.741	16.0356	48.2173	38.9529	41.3314	protein_coding	EFNA2	ephrin A2 [Source:HGNC Symbol;Acc:HGNC:3222]
ENSG00000182902.14	278.049	-0.985826	0.127974	-7.70333	1.3257e-14	1.17229e-13	183.891	200.879	174.505	327.122	397.951	383.947	protein_coding	SLC25A18	solute carrier family 25 member 18 [Source:HGNC Symbol;Acc:HGNC:10988]
ENSG00000261308.4	1303.29	-0.986086	0.0732422	-13.4634	2.56942e-41	1.09011e-39	945.868	887.846	790.459	1686.66	1835	1673.92	protein_coding	FIGNL2	fidgetin like 2 [Source:HGNC Symbol;Acc:HGNC:13287]
ENSG00000113319.13	8182.98	-0.987214	0.0629182	-15.6904	1.75856e-55	1.34517e-53	5315.55	5593.33	5552.08	9704.92	12189.1	10742.9	protein_coding	RASGRF2	Ras protein specific guanine nucleotide releasing factor 2 [Source:HGNC Symbol;Acc:HGNC:9876]
ENSG00000213213.14	119.65	-0.989994	0.18473	-5.35915	8.36129e-08	3.81416e-07	86.3574	78.6459	75.4615	148.434	181.078	147.923	protein_coding	CCDC183	coiled-coil domain containing 183 [Source:HGNC Symbol;Acc:HGNC:28236]
ENSG00000132535.22	58.9422	-0.99125	0.271471	-3.6514	0.000260818	0.00075125	42.6707	29.3738	46.2202	63.3444	92.6446	79.3998	protein_coding	DLG4	discs large MAGUK scaffold protein 4 [Source:HGNC Symbol;Acc:HGNC:2903]
ENSG00000163590.14	2001.12	-0.99215	0.0586855	-16.9062	4.04791e-64	4.05522e-62	1415.25	1315.19	1286.62	2551.74	2737.23	2700.68	protein_coding	PPM1L	protein phosphatase, Mg2+/Mn2+ dependent 1L [Source:HGNC Symbol;Acc:HGNC:16381]
ENSG00000186300.12	311.428	-0.994186	0.128426	-7.74131	9.83946e-15	8.78087e-14	220.465	193.298	210.349	347.921	450.59	445.944	protein_coding	ZNF555	zinc finger protein 555 [Source:HGNC Symbol;Acc:HGNC:28382]
ENSG00000214402.7	518.962	-0.994717	0.0934532	-10.644	1.85955e-26	3.7696e-25	338.318	356.275	345.236	644.789	723.26	705.897	protein_coding	LCNL1	lipocalin like 1 [Source:HGNC Symbol;Acc:HGNC:34436]
ENSG00000072195.15	240.851	-0.994811	0.142631	-6.97473	3.0645e-12	2.19794e-11	189.986	156.344	136.774	289.304	345.312	327.388	protein_coding	SPEG	striated muscle enriched protein kinase [Source:HGNC Symbol;Acc:HGNC:16901]
ENSG00000059728.11	1520.28	-0.997107	0.0704467	-14.1541	1.76278e-45	9.18541e-44	1039.34	1025.24	979.113	1821.86	2130.83	2125.3	protein_coding	MXD1	MAX dimerization protein 1 [Source:HGNC Symbol;Acc:HGNC:6761]
ENSG00000100985.7	28.0317	-0.997704	0.367798	-2.71264	0.00667491	0.0149306	20.3194	17.0557	18.8654	43.4902	34.7417	33.7177	protein_coding	MMP9	matrix metallopeptidase 9 [Source:HGNC Symbol;Acc:HGNC:7176]
ENSG00000169403.12	39.632	-0.998505	0.321746	-3.1034	0.00191313	0.00477528	26.4152	28.4262	24.525	52.9445	66.3251	39.1561	protein_coding	PTAFR	platelet activating factor receptor [Source:HGNC Symbol;Acc:HGNC:9582]
ENSG00000163617.11	26.936	-0.999588	0.419847	-2.38084	0.0172733	0.0352457	12.1916	11.3705	30.1846	32.1449	45.2695	30.4547	protein_coding	CCDC191	coiled-coil domain containing 191 [Source:HGNC Symbol;Acc:HGNC:29272]
ENSG00000124216.4	865.469	-1.00296	0.0866703	-11.5721	5.70564e-31	1.49153e-29	626.853	577.052	525.401	1127.91	1268.6	1067	protein_coding	SNAI1	snail family transcriptional repressor 1 [Source:HGNC Symbol;Acc:HGNC:11128]
ENSG00000173706.15	3648.01	-1.00344	0.0647701	-15.4923	3.90992e-54	2.7723e-52	2485.06	2411.49	2386.47	4284.73	5071.24	5249.09	protein_coding	HEG1	heart development protein with EGF like domains 1 [Source:HGNC Symbol;Acc:HGNC:29227]
ENSG00000129422.15	9091.17	-1.00423	0.0408195	-24.6017	1.20998e-133	7.22636e-131	6065.34	5908.86	6171.81	11925.8	11930.1	12545.2	protein_coding	MTUS1	microtubule associated scaffold protein 1 [Source:HGNC Symbol;Acc:HGNC:29789]
ENSG00000153993.14	212.122	-1.00456	0.154313	-6.50991	7.51949e-11	4.75612e-10	148.332	108.967	166.015	265.668	305.306	278.443	protein_coding	SEMA3D	semaphorin 3D [Source:HGNC Symbol;Acc:HGNC:10726]
ENSG00000087266.17	1448.27	-1.006	0.158304	-6.35487	2.08597e-10	1.25303e-09	964.155	974.072	949.871	1551.46	2248.74	2001.31	protein_coding	SH3BP2	SH3 domain binding protein 2 [Source:HGNC Symbol;Acc:HGNC:10825]
ENSG00000197479.7	417.007	-1.00676	0.100584	-10.0091	1.38943e-23	2.39192e-22	282.44	283.315	266.002	572.935	561.132	536.22	protein_coding	PCDHB11	protocadherin beta 11 [Source:HGNC Symbol;Acc:HGNC:8682]
ENSG00000129910.8	24.2528	-1.00748	0.415626	-2.42402	0.0153498	0.0316662	13.2076	18.0033	16.9788	22.6905	45.2695	29.367	protein_coding	CDH15	cadherin 15 [Source:HGNC Symbol;Acc:HGNC:1754]
ENSG00000175879.9	23.0259	-1.00769	0.423038	-2.38202	0.0172179	0.0351419	21.3354	13.2656	11.3192	23.636	30.5306	38.0684	protein_coding	HOXD8	homeobox D8 [Source:HGNC Symbol;Acc:HGNC:5139]
ENSG00000146700.9	89.4727	-1.0077	0.213241	-4.72562	2.29412e-06	8.83728e-06	65.0221	55.9049	57.5394	118.18	136.861	103.328	protein_coding	SSC4D	scavenger receptor cysteine rich family member with 4 domains [Source:HGNC Symbol;Acc:HGNC:14461]
ENSG00000166349.11	107.657	-1.00946	0.197197	-5.11904	3.07101e-07	1.32023e-06	61.9742	66.3278	85.8374	138.979	156.864	135.959	protein_coding	RAG1	recombination activating 1 [Source:HGNC Symbol;Acc:HGNC:9831]
ENSG00000173988.14	57.6861	-1.01121	0.260123	-3.88743	0.000101313	0.00031177	30.4791	41.6918	42.4471	77.5259	80.0113	73.9614	protein_coding	LRRC63	leucine rich repeat containing 63 [Source:HGNC Symbol;Acc:HGNC:34296]
ENSG00000111981.5	381.617	-1.01189	0.143538	-7.04961	1.79418e-12	1.31726e-11	230.625	237.833	289.583	381.957	589.557	560.149	protein_coding	ULBP1	UL16 binding protein 1 [Source:HGNC Symbol;Acc:HGNC:14893]
ENSG00000172482.5	172.591	-1.01297	0.173269	-5.84623	5.02844e-09	2.63167e-08	114.805	124.128	103.76	178.688	271.617	242.55	protein_coding	AGXT	alanine--glyoxylate aminotransferase [Source:HGNC Symbol;Acc:HGNC:341]
ENSG00000100271.17	36.6039	-1.0135	0.354222	-2.86121	0.00422029	0.00984121	26.4152	31.2688	15.0923	50.1082	34.7417	61.9971	protein_coding	TTLL1	TTL family tubulin polyglutamylase complex subunit L1 [Source:HGNC Symbol;Acc:HGNC:1312]
ENSG00000203797.12	134.672	-1.01364	0.196402	-5.16104	2.45579e-07	1.06667e-06	97.5331	61.5901	108.476	159.779	197.923	182.728	protein_coding	DDO	D-aspartate oxidase [Source:HGNC Symbol;Acc:HGNC:2727]
ENSG00000184058.16	181.292	-1.01501	0.158615	-6.39917	1.56225e-10	9.49454e-10	136.14	123.18	100.93	223.123	271.617	232.761	protein_coding	TBX1	T-box transcription factor 1 [Source:HGNC Symbol;Acc:HGNC:11592]
ENSG00000134398.15	19.9153	-1.02019	0.443487	-2.30039	0.0214263	0.0427314	8.12776	16.1082	15.0923	24.5814	29.4778	26.104	protein_coding	ERN2	endoplasmic reticulum to nucleus signaling 2 [Source:HGNC Symbol;Acc:HGNC:16942]
ENSG00000124602.10	25.001	-1.02056	0.39145	-2.60713	0.0091304	0.0197736	20.3194	12.318	16.9788	34.0358	32.6362	33.7177	protein_coding	UNC5CL	unc-5 family C-terminal like [Source:HGNC Symbol;Acc:HGNC:21203]
ENSG00000169896.18	51.0485	-1.02073	0.30405	-3.35712	0.000787593	0.00209953	26.4152	48.3246	26.4115	81.3077	70.5363	53.2957	protein_coding	ITGAM	integrin subunit alpha M [Source:HGNC Symbol;Acc:HGNC:6149]
ENSG00000221947.8	20.0612	-1.0226	0.442977	-2.30848	0.0209726	0.041929	12.1916	11.3705	16.0356	19.8542	32.6362	28.2794	protein_coding	XKR9	XK related 9 [Source:HGNC Symbol;Acc:HGNC:20937]
ENSG00000112149.10	28.7324	-1.02263	0.37403	-2.7341	0.00625519	0.0140647	14.2236	26.5311	16.0356	40.6538	35.7945	39.1561	protein_coding	CD83	CD83 molecule [Source:HGNC Symbol;Acc:HGNC:1703]
ENSG00000066248.15	20.1895	-1.02406	0.446244	-2.29485	0.0217419	0.0432997	18.2875	9.47541	12.2625	24.5814	33.689	22.841	protein_coding	NGEF	neuronal guanine nucleotide exchange factor [Source:HGNC Symbol;Acc:HGNC:7807]
ENSG00000133639.6	1610.42	-1.02739	0.0657368	-15.6288	4.63498e-55	3.44364e-53	1117.57	1104.83	958.361	2125.34	2157.15	2199.26	protein_coding	BTG1	BTG anti-proliferation factor 1 [Source:HGNC Symbol;Acc:HGNC:1130]
ENSG00000142449.13	198.819	-1.02757	0.146577	-7.01045	2.3755e-12	1.7261e-11	137.156	135.498	119.795	247.705	255.826	296.933	protein_coding	FBN3	fibrillin 3 [Source:HGNC Symbol;Acc:HGNC:18794]
ENSG00000119917.15	21.1439	-1.02771	0.432999	-2.37348	0.0176216	0.0358433	14.2236	13.2656	14.149	19.8542	29.4778	35.893	protein_coding	IFIT3	interferon induced protein with tetratricopeptide repeats 3 [Source:HGNC Symbol;Acc:HGNC:5411]
ENSG00000113448.20	9082.78	-1.02813	0.0425114	-24.1849	3.21075e-129	1.66189e-126	5779.85	5912.65	6235.95	12075.1	11983.8	12509.3	protein_coding	PDE4D	phosphodiesterase 4D [Source:HGNC Symbol;Acc:HGNC:8783]
ENSG00000138111.14	603.182	-1.02877	0.090795	-11.3306	9.25344e-30	2.24863e-28	386.069	418.813	384.854	751.623	869.596	808.137	protein_coding	MFSD13A	major facilitator superfamily domain containing 13A [Source:HGNC Symbol;Acc:HGNC:26196]
ENSG00000146966.13	905.016	-1.02959	0.0801199	-12.8506	8.53696e-38	3.14128e-36	576.055	630.114	578.224	1116.56	1303.34	1225.8	protein_coding	DENND2A	DENN domain containing 2A [Source:HGNC Symbol;Acc:HGNC:22212]
ENSG00000162981.14	25.0805	-1.03168	0.414848	-2.48688	0.0128867	0.027012	16.2555	23.6885	9.43269	27.4177	41.0584	32.63	protein_coding	LRATD1	LRAT domain containing 1 [Source:HGNC Symbol;Acc:HGNC:20743]
ENSG00000166825.15	49.0689	-1.03247	0.288851	-3.57442	0.000351007	0.000992612	27.4312	37.9016	31.1279	59.5626	57.9029	80.4874	protein_coding	ANPEP	alanyl aminopeptidase, membrane [Source:HGNC Symbol;Acc:HGNC:500]
ENSG00000176601.14	41.5039	-1.03339	0.31841	-3.24547	0.00117256	0.0030351	35.5589	28.4262	17.9221	56.7263	49.4807	60.9094	protein_coding	MAP3K19	mitogen-activated protein kinase kinase kinase 19 [Source:HGNC Symbol;Acc:HGNC:26249]
ENSG00000221963.6	626.187	-1.03347	0.105768	-9.77112	1.49783e-22	2.42856e-21	385.053	394.177	452.769	717.587	956.977	850.556	protein_coding	APOL6	apolipoprotein L6 [Source:HGNC Symbol;Acc:HGNC:14870]
ENSG00000158786.5	367.526	-1.03385	0.116816	-8.85026	8.73155e-19	1.06007e-17	249.929	237.833	235.817	459.483	567.448	454.645	protein_coding	PLA2G2F	phospholipase A2 group IIF [Source:HGNC Symbol;Acc:HGNC:30040]
ENSG00000161682.15	644.62	-1.03465	0.0824541	-12.5482	4.06519e-36	1.3546e-34	423.659	412.18	432.96	877.367	860.121	861.433	protein_coding	FAM171A2	family with sequence similarity 171 member A2 [Source:HGNC Symbol;Acc:HGNC:30480]
ENSG00000217128.13	2547.81	-1.03662	0.0610737	-16.9732	1.29597e-64	1.3327e-62	1611.33	1663.88	1732.78	3236.23	3316.26	3726.35	protein_coding	FNIP1	folliculin interacting protein 1 [Source:HGNC Symbol;Acc:HGNC:29418]
ENSG00000151240.17	3050.4	-1.03775	0.0591131	-17.5554	5.41289e-69	6.41613e-67	2058.35	2002.15	1933.7	3778.92	4404.83	4124.44	protein_coding	DIP2C	disco interacting protein 2 homolog C [Source:HGNC Symbol;Acc:HGNC:29150]
ENSG00000132259.13	24.0338	-1.04006	0.431782	-2.40877	0.0160063	0.032907	9.14373	24.6361	13.2058	24.5814	40.0056	32.63	protein_coding	CNGA4	cyclic nucleotide gated channel subunit alpha 4 [Source:HGNC Symbol;Acc:HGNC:2152]
ENSG00000167311.14	74.8594	-1.04079	0.230769	-4.51011	6.47942e-06	2.35406e-05	47.7506	43.5869	55.6528	111.562	90.5391	100.065	protein_coding	ART5	ADP-ribosyltransferase 5 [Source:HGNC Symbol;Acc:HGNC:24049]
ENSG00000149380.12	19.7261	-1.04208	0.43655	-2.38709	0.0169824	0.0347114	13.2076	11.3705	14.149	28.3631	28.4251	22.841	protein_coding	P4HA3	prolyl 4-hydroxylase subunit alpha 3 [Source:HGNC Symbol;Acc:HGNC:30135]
ENSG00000132386.11	4722.77	-1.04243	0.0438944	-23.7485	1.13806e-124	5.19758e-122	2993.05	3104.14	3162.78	6320.25	6295.62	6460.75	protein_coding	SERPINF1	serpin family F member 1 [Source:HGNC Symbol;Acc:HGNC:8824]
ENSG00000172575.14	57.3502	-1.04258	0.271295	-3.84299	0.000121546	0.000368386	39.6228	32.2164	40.5605	65.2352	96.8558	69.6108	protein_coding	RASGRP1	RAS guanyl releasing protein 1 [Source:HGNC Symbol;Acc:HGNC:9878]
ENSG00000185650.10	30684.7	-1.045	0.0498035	-20.9825	9.47592e-98	2.58144e-95	21037.7	20465	18597.5	39196.9	43326.1	41484.7	protein_coding	ZFP36L1	ZFP36 ring finger protein like 1 [Source:HGNC Symbol;Acc:HGNC:1107]
ENSG00000076770.16	8308.72	-1.04511	0.114444	-9.13203	6.72282e-20	8.86933e-19	5102.2	4985.01	6185.01	10363.9	11555.3	11660.9	protein_coding	MBNL3	muscleblind like splicing regulator 3 [Source:HGNC Symbol;Acc:HGNC:20564]
ENSG00000204421.3	52.409	-1.04702	0.273301	-3.83101	0.000127618	0.00038561	36.5749	33.1639	33.0144	81.3077	69.4835	60.9094	protein_coding	LY6G6C	lymphocyte antigen 6 family member G6C [Source:HGNC Symbol;Acc:HGNC:13936]
ENSG00000173947.14	154.024	-1.04717	0.16335	-6.41061	1.44938e-10	8.83914e-10	102.613	98.5442	99.9865	188.142	203.187	231.673	protein_coding	PIFO	primary cilia formation [Source:HGNC Symbol;Acc:HGNC:27009]
ENSG00000184557.4	3314.6	-1.04797	0.0548454	-19.1077	2.17772e-81	3.79951e-79	2177.22	2226.72	2078.02	4167.49	4643.81	4594.31	protein_coding	SOCS3	suppressor of cytokine signaling 3 [Source:HGNC Symbol;Acc:HGNC:19391]
ENSG00000187391.22	98.4442	-1.04846	0.200247	-5.23581	1.64265e-07	7.26697e-07	62.9901	72.9606	56.5961	137.089	131.597	129.433	protein_coding	MAGI2	membrane associated guanylate kinase, WW and PDZ domain containing 2 [Source:HGNC Symbol;Acc:HGNC:18957]
ENSG00000086300.17	2803.67	-1.04987	0.0586595	-17.8978	1.22703e-71	1.60112e-69	1810.46	1761.48	1905.4	3491.5	3932.13	3921.04	protein_coding	SNX10	sorting nexin 10 [Source:HGNC Symbol;Acc:HGNC:14974]
ENSG00000107807.13	43.7778	-1.05035	0.314589	-3.33879	0.00084145	0.00223389	16.2555	35.059	33.9577	58.6172	58.9557	59.8217	protein_coding	TLX1	T cell leukemia homeobox 1 [Source:HGNC Symbol;Acc:HGNC:5056]
ENSG00000108950.12	36.8157	-1.05084	0.334254	-3.14384	0.00166748	0.00420677	27.4312	18.0033	26.4115	38.763	52.639	57.6464	protein_coding	FAM20A	FAM20A golgi associated secretory pathway pseudokinase [Source:HGNC Symbol;Acc:HGNC:23015]
ENSG00000271383.8	19.8162	-1.05109	0.446132	-2.35601	0.0184723	0.0373633	12.1916	12.318	14.149	22.6905	35.7945	21.7534	protein_coding	NBPF19	NBPF member 19 [Source:HGNC Symbol;Acc:HGNC:31999]
ENSG00000177854.8	173.653	-1.05171	0.157351	-6.68386	2.32727e-11	1.547e-10	114.805	100.439	123.568	208.942	251.614	242.55	protein_coding	TMEM187	transmembrane protein 187 [Source:HGNC Symbol;Acc:HGNC:13705]
ENSG00000125730.18	1031.33	-1.05385	0.178097	-5.9173	3.27272e-09	1.74635e-08	560.815	738.134	712.168	1198.82	1641.28	1336.74	protein_coding	C3	complement C3 [Source:HGNC Symbol;Acc:HGNC:1318]
ENSG00000204583.10	146.29	-1.0552	0.193948	-5.44063	5.3092e-08	2.47646e-07	84.3255	76.7508	123.568	160.724	212.662	219.709	protein_coding	LRCOL1	leucine rich colipase like 1 [Source:HGNC Symbol;Acc:HGNC:44160]
ENSG00000178150.10	3809.12	-1.05795	0.0625745	-16.9071	3.98773e-64	4.02088e-62	2598.85	2515.72	2302.52	5449.51	4658.55	5329.57	protein_coding	ZNF114	zinc finger protein 114 [Source:HGNC Symbol;Acc:HGNC:12894]
ENSG00000213096.11	398.495	-1.05815	0.109235	-9.68692	3.4272e-22	5.39185e-21	229.609	252.046	293.357	526.609	540.076	549.272	protein_coding	ZNF254	zinc finger protein 254 [Source:HGNC Symbol;Acc:HGNC:13047]
ENSG00000171956.7	52.7144	-1.05878	0.331284	-3.19598	0.00139359	0.00356442	20.3194	26.5311	55.6528	91.7075	57.9029	64.1724	protein_coding	FOXB1	forkhead box B1 [Source:HGNC Symbol;Acc:HGNC:3799]
ENSG00000152439.13	25.7966	-1.05879	0.406335	-2.6057	0.00916865	0.0198481	12.1916	14.2131	23.5817	25.5268	36.8473	42.4191	protein_coding	ZNF773	zinc finger protein 773 [Source:HGNC Symbol;Acc:HGNC:30487]
ENSG00000163702.21	258.602	-1.05895	0.146321	-7.23719	4.5809e-13	3.54774e-12	156.459	185.718	160.356	282.686	406.373	360.018	protein_coding	IL17RC	interleukin 17 receptor C [Source:HGNC Symbol;Acc:HGNC:18358]
ENSG00000126458.4	176.8	-1.05938	0.151216	-7.00572	2.45713e-12	1.78208e-11	105.661	124.128	114.135	252.432	229.506	234.936	protein_coding	RRAS	RAS related [Source:HGNC Symbol;Acc:HGNC:10447]
ENSG00000174951.12	474.047	-1.06119	0.11051	-9.60264	7.792e-22	1.19089e-20	296.663	310.793	313.165	544.572	724.313	654.776	protein_coding	FUT1	fucosyltransferase 1 (H blood group) [Source:HGNC Symbol;Acc:HGNC:4012]
ENSG00000126467.11	119.316	-1.06161	0.194456	-5.45942	4.77691e-08	2.23556e-07	66.038	97.5967	67.9153	147.488	173.709	163.15	protein_coding	TSKS	testis specific serine kinase substrate [Source:HGNC Symbol;Acc:HGNC:30719]
ENSG00000155980.13	95.5841	-1.06337	0.21072	-5.04638	4.50258e-07	1.89629e-06	54.8624	58.7475	71.6884	112.507	148.442	127.257	protein_coding	KIF5A	kinesin family member 5A [Source:HGNC Symbol;Acc:HGNC:6323]
ENSG00000070601.10	371.236	-1.06504	0.121714	-8.75039	2.1262e-18	2.48702e-17	243.833	214.144	262.229	467.046	580.082	460.084	protein_coding	FRMPD1	FERM and PDZ domain containing 1 [Source:HGNC Symbol;Acc:HGNC:29159]
ENSG00000271601.4	24.9836	-1.06563	0.400435	-2.66118	0.00778667	0.0171287	15.2395	18.9508	14.149	26.4723	31.5834	43.5067	protein_coding	LIX1L	limb and CNS expressed 1 like [Source:HGNC Symbol;Acc:HGNC:28715]
ENSG00000113073.15	71.1553	-1.06679	0.257218	-4.14743	3.36235e-05	0.00011078	51.8145	34.1115	51.8798	71.8533	106.331	110.942	protein_coding	SLC4A9	solute carrier family 4 member 9 [Source:HGNC Symbol;Acc:HGNC:11035]
ENSG00000172493.23	9485.89	-1.06757	0.0480564	-22.215	2.45886e-109	8.67754e-107	6491.03	6089.84	5803.93	12448.6	12679.7	13402.2	protein_coding	AFF1	ALF transcription elongation factor 1 [Source:HGNC Symbol;Acc:HGNC:7135]
ENSG00000172638.13	28.9421	-1.06783	0.3785	-2.82121	0.00478428	0.0110403	16.2555	18.0033	21.6952	30.254	52.639	34.8054	protein_coding	EFEMP2	EGF containing fibulin extracellular matrix protein 2 [Source:HGNC Symbol;Acc:HGNC:3219]
ENSG00000147852.17	2694.57	-1.06788	0.0658886	-16.2073	4.47651e-59	3.90513e-57	1746.45	1791.8	1681.85	3244.74	3914.24	3788.35	protein_coding	VLDLR	very low density lipoprotein receptor [Source:HGNC Symbol;Acc:HGNC:12698]
ENSG00000140511.12	26.424	-1.06827	0.384742	-2.77658	0.00549342	0.012526	15.2395	21.7934	14.149	38.763	30.5306	38.0684	protein_coding	HAPLN3	hyaluronan and proteoglycan link protein 3 [Source:HGNC Symbol;Acc:HGNC:21446]
ENSG00000181513.15	743.5	-1.07396	0.0873148	-12.2999	9.07133e-35	2.84565e-33	460.234	532.518	443.336	963.401	1071.73	989.778	protein_coding	ACBD4	acyl-CoA binding domain containing 4 [Source:HGNC Symbol;Acc:HGNC:23337]
ENSG00000184384.14	884.847	-1.07468	0.0735559	-14.6104	2.4107e-48	1.38642e-46	565.895	574.21	568.791	1170.45	1250.7	1179.03	protein_coding	MAML2	mastermind like transcriptional coactivator 2 [Source:HGNC Symbol;Acc:HGNC:16259]
ENSG00000132329.11	41.2781	-1.07639	0.308538	-3.48866	0.000485444	0.00134032	33.527	23.6885	22.6384	58.6172	52.639	56.5587	protein_coding	RAMP1	receptor activity modifying protein 1 [Source:HGNC Symbol;Acc:HGNC:9843]
ENSG00000175084.13	115.24	-1.07694	0.184646	-5.83249	5.46069e-09	2.84638e-08	67.054	80.5409	74.5182	149.379	158.97	160.975	protein_coding	DES	desmin [Source:HGNC Symbol;Acc:HGNC:2770]
ENSG00000124143.11	247.483	-1.0797	0.137343	-7.86134	3.80034e-15	3.52729e-14	167.635	160.134	149.036	299.704	384.265	324.125	protein_coding	ARHGAP40	Rho GTPase activating protein 40 [Source:HGNC Symbol;Acc:HGNC:16226]
ENSG00000100027.17	51.9066	-1.0814	0.279286	-3.87203	0.000107931	0.000330301	35.5589	36.9541	27.3548	58.6172	77.9057	75.0491	protein_coding	YPEL1	yippee like 1 [Source:HGNC Symbol;Acc:HGNC:12845]
ENSG00000223572.10	834.481	-1.08272	0.0789066	-13.7215	7.54589e-43	3.44625e-41	546.592	556.206	502.762	1074.02	1190.69	1136.61	protein_coding	CKMT1A	creatine kinase, mitochondrial 1A [Source:HGNC Symbol;Acc:HGNC:31736]
ENSG00000112796.10	640.111	-1.0834	0.0850189	-12.743	3.40891e-37	1.20853e-35	407.404	423.551	399.946	825.367	900.127	884.274	protein_coding	ENPP5	ectonucleotide pyrophosphatase/phosphodiesterase family member 5 [Source:HGNC Symbol;Acc:HGNC:13717]
ENSG00000135744.9	706.818	-1.08727	0.0880683	-12.3458	5.13268e-35	1.62654e-33	475.474	465.242	416.925	942.602	1042.25	898.414	protein_coding	AGT	angiotensinogen [Source:HGNC Symbol;Acc:HGNC:333]
ENSG00000126368.6	267.041	-1.08812	0.126486	-8.60271	7.78583e-18	8.72283e-17	181.859	151.606	179.221	352.648	376.895	360.018	protein_coding	NR1D1	nuclear receptor subfamily 1 group D member 1 [Source:HGNC Symbol;Acc:HGNC:7962]
ENSG00000008517.19	48.9416	-1.08884	0.290731	-3.74518	0.000180268	0.000532674	32.511	27.4787	33.9577	64.2898	82.1168	53.2957	protein_coding	IL32	interleukin 32 [Source:HGNC Symbol;Acc:HGNC:16830]
ENSG00000179912.21	1873.2	-1.08998	0.0768275	-14.1874	1.09599e-45	5.74949e-44	1202.91	1215.69	1172.48	2198.14	2833.03	2616.93	protein_coding	R3HDM2	R3H domain containing 2 [Source:HGNC Symbol;Acc:HGNC:29167]
ENSG00000188372.15	35.9375	-1.09124	0.34006	-3.20897	0.00133212	0.00342074	26.4152	17.0557	25.4683	45.381	61.0612	40.2437	protein_coding	ZP3	zona pellucida glycoprotein 3 [Source:HGNC Symbol;Acc:HGNC:13189]
ENSG00000196549.13	204.965	-1.09149	0.154275	-7.07494	1.49514e-12	1.10607e-11	121.916	138.341	132.058	238.25	330.573	268.654	protein_coding	MME	membrane metalloendopeptidase [Source:HGNC Symbol;Acc:HGNC:7154]
ENSG00000204642.14	20.7321	-1.09171	0.428127	-2.54996	0.0107735	0.022948	15.2395	13.2656	11.3192	32.1449	26.3195	26.104	protein_coding	HLA-F	major histocompatibility complex, class I, F [Source:HGNC Symbol;Acc:HGNC:4963]
ENSG00000099953.10	76.8954	-1.09278	0.224029	-4.87785	1.0725e-06	4.32341e-06	51.8145	44.5344	50.9365	100.216	110.542	103.328	protein_coding	MMP11	matrix metallopeptidase 11 [Source:HGNC Symbol;Acc:HGNC:7157]
ENSG00000119950.21	504.486	-1.09402	0.099946	-10.9461	6.93907e-28	1.5176e-26	297.679	338.272	329.201	668.425	753.79	639.549	protein_coding	MXI1	MAX interactor 1, dimerization protein [Source:HGNC Symbol;Acc:HGNC:7534]
ENSG00000122884.13	5087.49	-1.09441	0.042635	-25.6692	2.58174e-145	2.35819e-142	3257.2	3177.1	3301.44	6829.84	7050.47	6908.87	protein_coding	P4HA1	prolyl 4-hydroxylase subunit alpha 1 [Source:HGNC Symbol;Acc:HGNC:8546]
ENSG00000155111.15	2363.64	-1.09523	0.0581841	-18.8236	4.83699e-79	7.58674e-77	1567.64	1517.01	1436.6	3033.91	3264.67	3361.98	protein_coding	CDK19	cyclin dependent kinase 19 [Source:HGNC Symbol;Acc:HGNC:19338]
ENSG00000163879.11	100.671	-1.09635	0.199225	-5.50308	3.73223e-08	1.77067e-07	59.9422	72.0131	60.3692	134.252	128.439	149.011	protein_coding	DNALI1	dynein axonemal light intermediate chain 1 [Source:HGNC Symbol;Acc:HGNC:14353]
ENSG00000107282.9	21.7971	-1.09838	0.430637	-2.55059	0.0107542	0.0229132	12.1916	12.318	16.9788	20.7996	33.689	34.8054	protein_coding	APBA1	amyloid beta precursor protein binding family A member 1 [Source:HGNC Symbol;Acc:HGNC:578]
ENSG00000163219.12	66.8776	-1.09942	0.243595	-4.51331	6.38228e-06	2.31985e-05	38.6069	48.3246	40.5605	81.3077	100.014	92.4518	protein_coding	ARHGAP25	Rho GTPase activating protein 25 [Source:HGNC Symbol;Acc:HGNC:28951]
ENSG00000154025.16	30.8956	-1.10014	0.377699	-2.91275	0.00358256	0.00846341	21.3354	21.7934	16.0356	54.8354	45.2695	26.104	protein_coding	SLC5A10	solute carrier family 5 member 10 [Source:HGNC Symbol;Acc:HGNC:23155]
ENSG00000136457.10	59.5959	-1.10067	0.266019	-4.13755	3.51033e-05	0.000115362	43.6867	39.7967	30.1846	66.1807	85.2752	92.4518	protein_coding	CHAD	chondroadherin [Source:HGNC Symbol;Acc:HGNC:1909]
ENSG00000072954.7	30.0188	-1.10194	0.392214	-2.80953	0.00496137	0.0114117	18.2875	23.6885	15.0923	23.636	52.639	46.7697	protein_coding	TMEM38A	transmembrane protein 38A [Source:HGNC Symbol;Acc:HGNC:28462]
ENSG00000104368.19	130.87	-1.10238	0.173956	-6.33711	2.34109e-10	1.39871e-09	80.2616	78.6459	90.5538	178.688	187.395	169.676	protein_coding	PLAT	plasminogen activator, tissue type [Source:HGNC Symbol;Acc:HGNC:9051]
ENSG00000285777.1	17.7288	-1.10258	0.465127	-2.3705	0.0177642	0.0361051	10.1597	10.4229	13.2058	24.5814	28.4251	19.578	protein_coding		novel protein
ENSG00000105376.5	188.126	-1.10644	0.150174	-7.36774	1.73541e-13	1.39335e-12	113.789	136.446	107.533	249.596	250.562	270.829	protein_coding	ICAM5	intercellular adhesion molecule 5 [Source:HGNC Symbol;Acc:HGNC:5348]
ENSG00000071575.12	31.1398	-1.10652	0.354094	-3.12493	0.00177846	0.00446211	23.3673	18.9508	16.9788	37.8175	49.4807	40.2437	protein_coding	TRIB2	tribbles pseudokinase 2 [Source:HGNC Symbol;Acc:HGNC:30809]
ENSG00000184985.16	24.027	-1.10851	0.400029	-2.77107	0.00558724	0.0127175	19.3034	12.318	14.149	33.0903	31.5834	33.7177	protein_coding	SORCS2	sortilin related VPS10 domain containing receptor 2 [Source:HGNC Symbol;Acc:HGNC:16698]
ENSG00000173531.16	303.954	-1.10997	0.135562	-8.18791	2.65795e-16	2.6958e-15	191.002	206.564	179.221	336.576	460.065	450.295	protein_coding	MST1	macrophage stimulating 1 [Source:HGNC Symbol;Acc:HGNC:7380]
ENSG00000204060.8	6771.83	-1.11016	0.0546275	-20.3224	8.15618e-92	1.97889e-89	4532.24	4271.51	4059.83	8705.59	9932.98	9128.8	protein_coding	FOXO6	forkhead box O6 [Source:HGNC Symbol;Acc:HGNC:24814]
ENSG00000111961.19	8160.14	-1.11116	0.0437154	-25.418	1.59559e-142	1.30401e-139	5234.28	5283.49	4974.8	10746.8	11517.4	11204.1	protein_coding	SASH1	SAM and SH3 domain containing 1 [Source:HGNC Symbol;Acc:HGNC:19182]
ENSG00000076716.9	2762.21	-1.11189	0.0650931	-17.0816	2.03476e-65	2.16409e-63	1790.14	1830.65	1621.48	3517.98	4126.9	3686.11	protein_coding	GPC4	glypican 4 [Source:HGNC Symbol;Acc:HGNC:4452]
ENSG00000198673.11	26.5188	-1.11391	0.394567	-2.82313	0.0047558	0.0109811	13.2076	18.0033	18.8654	26.4723	35.7945	46.7697	protein_coding	TAFA2	TAFA chemokine like family member 2 [Source:HGNC Symbol;Acc:HGNC:21589]
ENSG00000182185.19	253.572	-1.1151	0.131476	-8.4814	2.22496e-17	2.42111e-16	164.587	144.974	170.732	316.722	360.051	364.369	protein_coding	RAD51B	RAD51 paralog B [Source:HGNC Symbol;Acc:HGNC:9822]
ENSG00000188032.10	38.8476	-1.11866	0.320148	-3.49418	0.000475514	0.00131595	21.3354	29.3738	22.6384	45.381	61.0612	53.2957	protein_coding	C19orf67	chromosome 19 open reading frame 67 [Source:HGNC Symbol;Acc:HGNC:34354]
ENSG00000100505.14	185.324	-1.1196	0.147629	-7.58389	3.35346e-14	2.86586e-13	114.805	114.652	120.738	238.25	252.667	270.829	protein_coding	TRIM9	tripartite motif containing 9 [Source:HGNC Symbol;Acc:HGNC:16288]
ENSG00000143434.17	339.012	-1.12134	0.115647	-9.69626	3.12756e-22	4.93544e-21	234.689	211.302	195.257	492.573	436.904	463.347	protein_coding	SEMA6C	semaphorin 6C [Source:HGNC Symbol;Acc:HGNC:10740]
ENSG00000167711.14	210.53	-1.12211	0.143669	-7.81043	5.69921e-15	5.17939e-14	122.932	135.498	138.66	259.995	287.409	318.687	protein_coding	SERPINF2	serpin family F member 2 [Source:HGNC Symbol;Acc:HGNC:9075]
ENSG00000157657.15	47.1915	-1.12221	0.292911	-3.83122	0.000127511	0.000385364	31.4951	21.7934	35.8442	63.3444	61.0612	69.6108	protein_coding	ZNF618	zinc finger protein 618 [Source:HGNC Symbol;Acc:HGNC:29416]
ENSG00000173809.18	76.9802	-1.12421	0.236876	-4.74598	2.07497e-06	8.049e-06	46.7346	42.6393	55.6528	86.0349	124.228	106.591	protein_coding	TDRD12	tudor domain containing 12 [Source:HGNC Symbol;Acc:HGNC:25044]
ENSG00000169035.12	25.1357	-1.12455	0.389302	-2.88864	0.00386917	0.00909345	16.2555	13.2656	17.9221	34.9812	36.8473	31.5424	protein_coding	KLK7	kallikrein related peptidase 7 [Source:HGNC Symbol;Acc:HGNC:6368]
ENSG00000187959.9	15.8145	-1.12515	0.500823	-2.2466	0.0246656	0.0484636	7.11179	14.2131	8.48942	25.5268	21.0556	18.4904	protein_coding	CPSF4L	cleavage and polyadenylation specific factor 4 like [Source:HGNC Symbol;Acc:HGNC:33632]
ENSG00000237289.10	1155.48	-1.12639	0.0836193	-13.4704	2.33493e-41	9.98808e-40	800.584	725.816	651.799	1428.56	1705.5	1620.63	protein_coding	CKMT1B	creatine kinase, mitochondrial 1B [Source:HGNC Symbol;Acc:HGNC:1995]
ENSG00000188505.5	299.987	-1.1276	0.12279	-9.18323	4.18361e-20	5.61479e-19	188.97	197.088	179.221	413.156	450.59	370.895	protein_coding	NCCRP1	NCCRP1, F-box associated domain containing [Source:HGNC Symbol;Acc:HGNC:33739]
ENSG00000100342.22	410.721	-1.12856	0.122126	-9.24098	2.44254e-20	3.3446e-19	216.402	308.898	247.136	512.427	610.612	568.85	protein_coding	APOL1	apolipoprotein L1 [Source:HGNC Symbol;Acc:HGNC:618]
ENSG00000164056.11	345.976	-1.13334	0.110745	-10.2338	1.39972e-24	2.56913e-23	228.593	216.987	204.689	480.283	455.854	489.451	protein_coding	SPRY1	sprouty RTK signaling antagonist 1 [Source:HGNC Symbol;Acc:HGNC:11269]
ENSG00000143590.14	109.374	-1.13505	0.193279	-5.87261	4.28997e-09	2.25813e-08	69.0859	73.9082	62.2557	138.979	168.445	143.572	protein_coding	EFNA3	ephrin A3 [Source:HGNC Symbol;Acc:HGNC:3223]
ENSG00000205436.8	16.5562	-1.13606	0.488888	-2.32375	0.0201387	0.0403758	11.1757	7.58032	12.2625	17.0179	27.3723	23.9287	protein_coding	EXOC3L4	exocyst complex component 3 like 4 [Source:HGNC Symbol;Acc:HGNC:20120]
ENSG00000196209.13	39.5631	-1.13662	0.32655	-3.48071	0.000500087	0.00137879	19.3034	34.1115	20.7519	61.4535	47.3751	54.3834	protein_coding	SIRPB2	signal regulatory protein beta 2 [Source:HGNC Symbol;Acc:HGNC:16247]
ENSG00000122863.6	534.829	-1.1367	0.110924	-10.2476	1.21335e-24	2.23764e-23	350.51	307.951	344.293	621.153	843.277	741.79	protein_coding	CHST3	carbohydrate sulfotransferase 3 [Source:HGNC Symbol;Acc:HGNC:1971]
ENSG00000174485.16	6644.76	-1.13716	0.0536211	-21.2073	8.16888e-100	2.39333e-97	4003.94	4034.63	4420.16	8494.76	9468.7	9446.4	protein_coding	DENND4A	DENN domain containing 4A [Source:HGNC Symbol;Acc:HGNC:24321]
ENSG00000261652.3	21.3367	-1.14015	0.438692	-2.59897	0.00935028	0.0201767	17.2715	11.3705	11.3192	23.636	25.2667	39.1561	protein_coding	PIERCE2	piercer of microtubule wall 2 [Source:HGNC Symbol;Acc:HGNC:44654]
ENSG00000128849.11	384.336	-1.14166	0.11244	-10.1535	3.19622e-24	5.72445e-23	263.136	202.774	253.739	532.282	521.126	532.957	protein_coding	CGNL1	cingulin like 1 [Source:HGNC Symbol;Acc:HGNC:25931]
ENSG00000157542.11	90.6721	-1.14797	0.208742	-5.49948	3.80909e-08	1.80438e-07	54.8624	55.9049	58.4827	137.089	113.7	123.994	protein_coding	KCNJ6	potassium inwardly rectifying channel subfamily J member 6 [Source:HGNC Symbol;Acc:HGNC:6267]
ENSG00000099954.19	107.328	-1.14809	0.205367	-5.59044	2.26489e-08	1.10179e-07	59.9422	81.4885	58.4827	134.252	136.861	172.939	protein_coding	CECR2	CECR2 histone acetyl-lysine reader [Source:HGNC Symbol;Acc:HGNC:1840]
ENSG00000177483.12	59.5939	-1.15079	0.27033	-4.25697	2.07215e-05	7.03616e-05	28.4472	37.9016	44.3336	69.9624	76.8529	100.065	protein_coding	RBM44	RNA binding motif protein 44 [Source:HGNC Symbol;Acc:HGNC:24756]
ENSG00000141506.15	43.2565	-1.15192	0.312344	-3.68799	0.000226028	0.000657753	28.4472	22.741	29.2413	44.4356	71.589	63.0848	protein_coding	PIK3R5	phosphoinositide-3-kinase regulatory subunit 5 [Source:HGNC Symbol;Acc:HGNC:30035]
ENSG00000168398.7	443.375	-1.1543	0.101013	-11.4272	3.05648e-30	7.59375e-29	295.647	270.997	258.456	601.299	643.249	590.604	protein_coding	BDKRB2	bradykinin receptor B2 [Source:HGNC Symbol;Acc:HGNC:1030]
ENSG00000130876.11	443.554	-1.15482	0.101865	-11.3368	8.62325e-30	2.10207e-28	288.535	254.888	282.037	646.68	612.718	576.464	protein_coding	SLC7A10	solute carrier family 7 member 10 [Source:HGNC Symbol;Acc:HGNC:11058]
ENSG00000179477.11	64.2657	-1.15651	0.258399	-4.47568	7.61679e-06	2.74162e-05	48.7665	28.4262	42.4471	94.5438	78.9585	92.4518	protein_coding	ALOX12B	arachidonate 12-lipoxygenase, 12R type [Source:HGNC Symbol;Acc:HGNC:430]
ENSG00000113369.9	5543.41	-1.15727	0.0504444	-22.9415	1.79124e-116	6.78399e-114	3301.9	3442.41	3549.52	7170.2	7870.58	7925.84	protein_coding	ARRDC3	arrestin domain containing 3 [Source:HGNC Symbol;Acc:HGNC:29263]
ENSG00000118263.16	611.572	-1.15739	0.0889921	-13.0055	1.138e-38	4.30998e-37	352.542	411.233	371.648	843.331	872.755	817.926	protein_coding	KLF7	KLF transcription factor 7 [Source:HGNC Symbol;Acc:HGNC:6350]
ENSG00000184867.14	317.218	-1.16036	0.126061	-9.20474	3.42492e-20	4.64473e-19	192.018	186.665	209.406	407.484	506.387	401.35	protein_coding	ARMCX2	armadillo repeat containing X-linked 2 [Source:HGNC Symbol;Acc:HGNC:16869]
ENSG00000261341.7	82.069	-1.16045	0.221055	-5.24963	1.52407e-07	6.76938e-07	53.8464	55.9049	42.4471	105.889	116.859	117.468	protein_coding		novel protein
ENSG00000114268.12	3637.58	-1.16373	0.0508716	-22.8759	8.07078e-116	2.98388e-113	2268.66	2227.67	2239.32	4938.97	5328.12	4822.72	protein_coding	PFKFB4	6-phosphofructo-2-kinase/fructose-2,6-biphosphatase 4 [Source:HGNC Symbol;Acc:HGNC:8875]
ENSG00000130066.17	2185.18	-1.1703	0.0618556	-18.9199	7.82336e-80	1.27875e-77	1401.02	1371.09	1261.15	2827.81	3176.24	3073.75	protein_coding	SAT1	spermidine/spermine N1-acetyltransferase 1 [Source:HGNC Symbol;Acc:HGNC:10540]
ENSG00000141526.18	2228.33	-1.17549	0.0636336	-18.4728	3.41835e-76	5.05525e-74	1325.84	1415.63	1360.19	2878.86	3365.74	3023.72	protein_coding	SLC16A3	solute carrier family 16 member 3 [Source:HGNC Symbol;Acc:HGNC:10924]
ENSG00000171551.12	21.0622	-1.1791	0.431926	-2.72987	0.00633589	0.0142337	14.2236	9.47541	15.0923	34.0358	25.2667	28.2794	protein_coding	ECEL1	endothelin converting enzyme like 1 [Source:HGNC Symbol;Acc:HGNC:3147]
ENSG00000180730.5	42.8472	-1.17944	0.332754	-3.54449	0.000393376	0.00110418	30.4791	18.0033	30.1846	40.6538	76.8529	60.9094	protein_coding	SHISA2	shisa family member 2 [Source:HGNC Symbol;Acc:HGNC:20366]
ENSG00000061656.11	967.137	-1.1798	0.0798757	-14.7704	2.27244e-49	1.35717e-47	595.358	589.37	591.429	1202.6	1429.68	1394.39	protein_coding	SPAG4	sperm associated antigen 4 [Source:HGNC Symbol;Acc:HGNC:11214]
ENSG00000166924.9	257.928	-1.17996	0.129127	-9.13803	6.36001e-20	8.41928e-19	165.603	163.925	144.32	341.303	348.47	383.947	protein_coding	NYAP1	neuronal tyrosine phosphorylated phosphoinositide-3-kinase adaptor 1 [Source:HGNC Symbol;Acc:HGNC:22009]
ENSG00000170634.13	154.237	-1.18494	0.161842	-7.3216	2.4504e-13	1.93934e-12	94.4852	87.1737	100.93	203.269	225.295	214.271	protein_coding	ACYP2	acylphosphatase 2 [Source:HGNC Symbol;Acc:HGNC:180]
ENSG00000113739.11	8440.82	-1.18542	0.158687	-7.47013	8.01135e-14	6.62408e-13	5238.34	5238	4990.83	9585.8	14008.3	11583.7	protein_coding	STC2	stanniocalcin 2 [Source:HGNC Symbol;Acc:HGNC:11374]
ENSG00000185567.7	113.242	-1.18741	0.202906	-5.852	4.85687e-09	2.54445e-08	74.1658	65.3803	67.9153	153.161	192.659	126.17	protein_coding	AHNAK2	AHNAK nucleoprotein 2 [Source:HGNC Symbol;Acc:HGNC:20125]
ENSG00000122574.12	607.963	-1.18895	0.0958325	-12.4065	2.40808e-35	7.74175e-34	369.813	416.918	325.428	829.149	888.546	817.926	protein_coding	WIPF3	WAS/WASL interacting protein family member 3 [Source:HGNC Symbol;Acc:HGNC:22004]
ENSG00000243566.7	43.3317	-1.19024	0.303303	-3.92428	8.69909e-05	0.000269405	24.3833	32.2164	22.6384	64.2898	63.1668	53.2957	protein_coding	UPK3B	uroplakin 3B [Source:HGNC Symbol;Acc:HGNC:21444]
ENSG00000249861.4	523.355	-1.1905	0.0951715	-12.5089	6.67006e-36	2.199e-34	338.318	307.951	310.335	678.825	741.157	763.543	protein_coding	LGALS16	galectin 16 [Source:HGNC Symbol;Acc:HGNC:40039]
ENSG00000179715.13	74.0326	-1.19051	0.250683	-4.74907	2.04352e-06	7.94089e-06	43.6867	58.7475	33.0144	119.125	87.3807	102.241	protein_coding	PCED1B	PC-esterase domain containing 1B [Source:HGNC Symbol;Acc:HGNC:28255]
ENSG00000172733.12	39.2733	-1.19281	0.333588	-3.57571	0.000349283	0.000988457	26.4152	18.0033	27.3548	51.9991	70.5363	41.3314	protein_coding	PURG	purine rich element binding protein G [Source:HGNC Symbol;Acc:HGNC:17930]
ENSG00000165188.14	211.86	-1.19534	0.139397	-8.57511	9.89961e-18	1.10353e-16	135.124	128.866	122.625	298.758	309.517	276.268	protein_coding	RNF183	ring finger protein 183 [Source:HGNC Symbol;Acc:HGNC:28721]
ENSG00000079931.15	20.8255	-1.19897	0.442294	-2.7108	0.00671217	0.0149914	14.2236	14.2131	9.43269	20.7996	34.7417	31.5424	protein_coding	MOXD1	monooxygenase DBH like 1 [Source:HGNC Symbol;Acc:HGNC:21063]
ENSG00000170927.15	621.339	-1.20012	0.0872065	-13.7618	4.32512e-43	1.99882e-41	393.18	359.118	378.251	826.313	905.391	865.784	protein_coding	PKHD1	PKHD1 ciliary IPT domain containing fibrocystin/polyductin [Source:HGNC Symbol;Acc:HGNC:9016]
ENSG00000144488.15	329.335	-1.20191	0.124726	-9.63641	5.61149e-22	8.68746e-21	182.875	198.036	216.952	396.139	496.912	485.1	protein_coding	ESPNL	espin like [Source:HGNC Symbol;Acc:HGNC:27937]
ENSG00000124493.14	325.964	-1.20557	0.120107	-10.0374	1.04376e-23	1.81089e-22	212.338	199.931	179.221	411.266	485.332	467.697	protein_coding	GRM4	glutamate metabotropic receptor 4 [Source:HGNC Symbol;Acc:HGNC:4596]
ENSG00000078795.17	27.6966	-1.20836	0.389728	-3.10053	0.00193172	0.00481782	15.2395	21.7934	13.2058	47.2719	28.4251	40.2437	protein_coding	PKD2L2	polycystin 2 like 2, transient receptor potential cation channel [Source:HGNC Symbol;Acc:HGNC:9012]
ENSG00000163995.21	806.923	-1.20894	0.0787005	-15.3613	2.97559e-53	2.05356e-51	486.65	501.249	473.521	1061.73	1164.37	1154.02	protein_coding	ABLIM2	actin binding LIM protein family member 2 [Source:HGNC Symbol;Acc:HGNC:19195]
ENSG00000172803.18	182.963	-1.20906	0.149006	-8.1142	4.8898e-16	4.85789e-15	119.884	103.282	108.476	253.377	248.456	264.303	protein_coding	SNX32	sorting nexin 32 [Source:HGNC Symbol;Acc:HGNC:26423]
ENSG00000039600.11	14.4592	-1.21141	0.525091	-2.30704	0.0210525	0.0420725	9.14373	9.47541	7.54615	20.7996	13.6861	26.104	protein_coding	SOX30	SRY-box transcription factor 30 [Source:HGNC Symbol;Acc:HGNC:30635]
ENSG00000119681.12	39.7821	-1.21384	0.334387	-3.63006	0.000283353	0.00081269	26.4152	29.3738	16.0356	41.5993	60.0085	65.2601	protein_coding	LTBP2	latent transforming growth factor beta binding protein 2 [Source:HGNC Symbol;Acc:HGNC:6715]
ENSG00000221970.4	16.5978	-1.21441	0.504435	-2.40747	0.0160636	0.0330117	12.1916	6.63278	11.3192	33.0903	18.95	17.4027	protein_coding	OR2A1	olfactory receptor family 2 subfamily A member 1 [Source:HGNC Symbol;Acc:HGNC:8229]
ENSG00000169083.18	27.3037	-1.21651	0.402891	-3.01944	0.00253239	0.00617898	15.2395	18.0033	16.0356	43.4902	22.1084	48.9451	protein_coding	AR	androgen receptor [Source:HGNC Symbol;Acc:HGNC:644]
ENSG00000156587.16	170.678	-1.21951	0.156951	-7.76999	7.84914e-15	7.05741e-14	96.5171	96.6491	114.135	220.287	247.403	249.076	protein_coding	UBE2L6	ubiquitin conjugating enzyme E2 L6 [Source:HGNC Symbol;Acc:HGNC:12490]
ENSG00000181035.14	452.554	-1.21979	0.11299	-10.7955	3.61458e-27	7.54397e-26	256.024	296.58	262.229	549.3	712.732	638.461	protein_coding	SLC25A42	solute carrier family 25 member 42 [Source:HGNC Symbol;Acc:HGNC:28380]
ENSG00000176533.13	102.457	-1.22084	0.20084	-6.07869	1.21171e-09	6.76327e-09	59.9422	63.4852	61.3125	160.724	145.284	123.994	protein_coding	GNG7	G protein subunit gamma 7 [Source:HGNC Symbol;Acc:HGNC:4410]
ENSG00000164309.15	1152	-1.22124	0.240246	-5.08329	3.70947e-07	1.58157e-06	625.837	575.157	873.467	1291.47	1829.73	1716.34	protein_coding	CMYA5	cardiomyopathy associated 5 [Source:HGNC Symbol;Acc:HGNC:14305]
ENSG00000111913.20	848.868	-1.22815	0.104233	-11.7827	4.79078e-32	1.32369e-30	497.825	496.511	528.23	952.056	1328.61	1289.97	protein_coding	RIPOR2	RHO family interacting cell polarization regulator 2 [Source:HGNC Symbol;Acc:HGNC:13872]
ENSG00000169583.13	5566.64	-1.2336	0.0623212	-19.7941	3.34386e-87	7.2116e-85	3245.01	3441.47	3277.86	7151.29	8741.23	7542.98	protein_coding	CLIC3	chloride intracellular channel 3 [Source:HGNC Symbol;Acc:HGNC:2064]
ENSG00000215045.9	73.1531	-1.23626	0.237484	-5.20565	1.93317e-07	8.50554e-07	45.7186	37.9016	47.1634	94.5438	118.964	94.6271	protein_coding	GRID2IP	Grid2 interacting protein [Source:HGNC Symbol;Acc:HGNC:18464]
ENSG00000152256.14	2825.83	-1.23678	0.06025	-20.5275	1.22374e-93	3.11511e-91	1591.01	1671.46	1786.55	3686.26	4162.69	4057	protein_coding	PDK1	pyruvate dehydrogenase kinase 1 [Source:HGNC Symbol;Acc:HGNC:8809]
ENSG00000152527.14	269.69	-1.24202	0.125465	-9.89929	4.19255e-23	7.04565e-22	158.491	174.347	148.093	389.52	380.054	367.632	protein_coding	PLEKHH2	pleckstrin homology, MyTH4 and FERM domain containing H2 [Source:HGNC Symbol;Acc:HGNC:30506]
ENSG00000140968.12	803.753	-1.24463	0.0819039	-15.1962	3.7457e-52	2.50704e-50	496.809	470.928	463.145	1039.98	1178.06	1173.59	protein_coding	IRF8	interferon regulatory factor 8 [Source:HGNC Symbol;Acc:HGNC:5358]
ENSG00000186326.4	38.8803	-1.24525	0.340483	-3.6573	0.000254884	0.000735383	31.4951	23.6885	14.149	45.381	65.2724	53.2957	protein_coding	RGS9BP	regulator of G protein signaling 9 binding protein [Source:HGNC Symbol;Acc:HGNC:30304]
ENSG00000021300.14	74.9864	-1.24585	0.232176	-5.36597	8.05144e-08	3.68147e-07	42.6707	42.6393	48.1067	103.998	118.964	93.5395	protein_coding	PLEKHB1	pleckstrin homology domain containing B1 [Source:HGNC Symbol;Acc:HGNC:19079]
ENSG00000170542.6	72422.1	-1.24728	0.0534754	-23.3244	2.50962e-120	1.02551e-117	42026.6	43336.7	43425.3	91388.9	104816	109539	protein_coding	SERPINB9	serpin family B member 9 [Source:HGNC Symbol;Acc:HGNC:8955]
ENSG00000150873.12	19.6051	-1.24799	0.49366	-2.52804	0.0114701	0.0242984	10.1597	18.0033	6.60288	23.636	17.8973	41.3314	protein_coding	C2orf50	chromosome 2 open reading frame 50 [Source:HGNC Symbol;Acc:HGNC:26324]
ENSG00000269720.3	28.5036	-1.24926	0.398286	-3.1366	0.00170919	0.00430361	21.3354	9.47541	19.8086	28.3631	45.2695	46.7697	protein_coding	CCDC194	coiled-coil domain containing 194 [Source:HGNC Symbol;Acc:HGNC:53438]
ENSG00000130813.18	46.7398	-1.24976	0.295144	-4.23442	2.29137e-05	7.72984e-05	21.3354	33.1639	28.2981	58.6172	71.589	67.4354	protein_coding	SHFL	shiftless antiviral inhibitor of ribosomal frameshifting [Source:HGNC Symbol;Acc:HGNC:25649]
ENSG00000163435.16	2146.93	-1.24993	0.0731993	-17.0757	2.24938e-65	2.37608e-63	1261.83	1305.71	1244.17	2628.32	3303.62	3137.92	protein_coding	ELF3	E74 like ETS transcription factor 3 [Source:HGNC Symbol;Acc:HGNC:3318]
ENSG00000167608.12	320.497	-1.25066	0.141517	-8.83758	9.78179e-19	1.17928e-17	176.779	203.721	187.71	350.758	522.179	481.837	protein_coding	TMC4	transmembrane channel like 4 [Source:HGNC Symbol;Acc:HGNC:22998]
ENSG00000139515.6	20.2225	-1.25114	0.451619	-2.77034	0.00559984	0.0127443	15.2395	10.4229	10.376	35.9266	20.0028	29.367	protein_coding	PDX1	pancreatic and duodenal homeobox 1 [Source:HGNC Symbol;Acc:HGNC:6107]
ENSG00000052795.13	4871.65	-1.25229	0.0567455	-22.0686	6.33917e-108	2.13988e-105	2820.33	2963.91	2856.22	6379.82	6718.84	7490.77	protein_coding	FNIP2	folliculin interacting protein 2 [Source:HGNC Symbol;Acc:HGNC:29280]
ENSG00000135346.9	5312.27	-1.25312	0.0511712	-24.4889	1.94145e-132	1.11655e-129	3100.74	3075.72	3243.9	7802.7	6968.35	7682.2	protein_coding	CGA	glycoprotein hormones, alpha polypeptide [Source:HGNC Symbol;Acc:HGNC:1885]
ENSG00000134986.14	194.298	-1.25345	0.145687	-8.60371	7.71824e-18	8.65335e-17	116.837	120.338	107.533	290.249	261.089	269.742	protein_coding	NREP	neuronal regeneration related protein [Source:HGNC Symbol;Acc:HGNC:16834]
ENSG00000284723.2	21.3021	-1.25372	0.434936	-2.88253	0.003945	0.00925207	11.1757	12.318	14.149	21.7451	35.7945	32.63	protein_coding	OR8S1	olfactory receptor family 8 subfamily S member 1 [Source:HGNC Symbol;Acc:HGNC:19628]
ENSG00000092529.25	15.3012	-1.25444	0.500629	-2.50574	0.0122196	0.0257457	9.14373	9.47541	8.48942	19.8542	25.2667	19.578	protein_coding	CAPN3	calpain 3 [Source:HGNC Symbol;Acc:HGNC:1480]
ENSG00000136487.18	153.348	-1.2552	0.164615	-7.62508	2.43879e-14	2.11207e-13	86.3574	97.5967	87.724	223.123	229.506	195.78	protein_coding	GH2	growth hormone 2 [Source:HGNC Symbol;Acc:HGNC:4262]
ENSG00000165548.11	22.495	-1.25697	0.433278	-2.90108	0.00371878	0.00876655	16.2555	17.0557	6.60288	34.0358	29.4778	31.5424	protein_coding	TMEM63C	transmembrane protein 63C [Source:HGNC Symbol;Acc:HGNC:23787]
ENSG00000136840.19	313.222	-1.25829	0.115908	-10.8559	1.87048e-27	3.97329e-26	189.986	187.613	176.391	427.338	439.009	458.996	protein_coding	ST6GALNAC4	ST6 N-acetylgalactosaminide alpha-2,6-sialyltransferase 4 [Source:HGNC Symbol;Acc:HGNC:17846]
ENSG00000203907.10	108.958	-1.25841	0.190603	-6.60225	4.04963e-11	2.62448e-10	65.0221	66.3278	61.3125	145.597	162.128	153.361	protein_coding	OOEP	oocyte expressed protein [Source:HGNC Symbol;Acc:HGNC:21382]
ENSG00000163492.16	71.5891	-1.25914	0.247249	-5.09261	3.53173e-07	1.51201e-06	34.543	47.377	44.3336	83.1986	120.017	100.065	protein_coding	CCDC141	coiled-coil domain containing 141 [Source:HGNC Symbol;Acc:HGNC:26821]
ENSG00000125508.4	16.9961	-1.26066	0.483454	-2.60762	0.00911744	0.0197483	10.1597	10.4229	9.43269	20.7996	31.5834	19.578	protein_coding	SRMS	src-related kinase lacking C-terminal regulatory tyrosine and N-terminal myristylation sites [Source:HGNC Symbol;Acc:HGNC:11298]
ENSG00000106479.11	38.3974	-1.26112	0.323968	-3.89274	9.91193e-05	0.000305442	23.3673	17.0557	27.3548	49.1628	55.7973	57.6464	protein_coding	ZNF862	zinc finger protein 862 [Source:HGNC Symbol;Acc:HGNC:34519]
ENSG00000186314.12	222.493	-1.2647	0.143026	-8.84244	9.36492e-19	1.13166e-17	132.076	126.97	133.001	277.013	353.734	312.161	protein_coding	PRELID2	PRELI domain containing 2 [Source:HGNC Symbol;Acc:HGNC:28306]
ENSG00000172232.10	39.0439	-1.27009	0.334496	-3.79703	0.000146439	0.000438384	20.3194	30.3213	17.9221	47.2719	69.4835	48.9451	protein_coding	AZU1	azurocidin 1 [Source:HGNC Symbol;Acc:HGNC:913]
ENSG00000115267.10	141.119	-1.27042	0.177261	-7.16694	7.66943e-13	5.81498e-12	71.1179	94.7541	82.0644	210.833	174.761	213.183	protein_coding	IFIH1	interferon induced with helicase C domain 1 [Source:HGNC Symbol;Acc:HGNC:18873]
ENSG00000188338.15	1270.93	-1.27191	0.0696007	-18.2744	1.32246e-74	1.86684e-72	721.339	743.819	766.877	1683.83	1913.95	1795.74	protein_coding	SLC38A3	solute carrier family 38 member 3 [Source:HGNC Symbol;Acc:HGNC:18044]
ENSG00000185046.20	107.305	-1.2728	0.197195	-6.45455	1.08544e-10	6.72307e-10	56.8943	55.9049	75.4615	148.434	151.6	155.537	protein_coding	ANKS1B	ankyrin repeat and sterile alpha motif domain containing 1B [Source:HGNC Symbol;Acc:HGNC:24600]
ENSG00000153395.10	59120	-1.27366	0.0486621	-26.1736	5.30988e-151	5.88942e-148	34590.7	35893.8	33302.1	78125.3	89715.8	83092.4	protein_coding	LPCAT1	lysophosphatidylcholine acyltransferase 1 [Source:HGNC Symbol;Acc:HGNC:25718]
ENSG00000135406.15	17.6286	-1.27573	0.488652	-2.61071	0.00903557	0.0196011	9.14373	8.52787	13.2058	26.4723	15.7917	32.63	protein_coding	PRPH	peripherin [Source:HGNC Symbol;Acc:HGNC:9461]
ENSG00000172731.15	33.7649	-1.27576	0.354606	-3.5977	0.000321048	0.000913717	22.3513	12.318	24.525	40.6538	50.5334	52.2081	protein_coding	LRRC20	leucine rich repeat containing 20 [Source:HGNC Symbol;Acc:HGNC:23421]
ENSG00000137860.12	27.1246	-1.27595	0.387402	-3.29361	0.000989099	0.00259657	20.3194	16.1082	11.3192	44.4356	36.8473	33.7177	protein_coding	SLC28A2	solute carrier family 28 member 2 [Source:HGNC Symbol;Acc:HGNC:11002]
ENSG00000121858.11	7812.54	-1.27621	0.0460653	-27.7043	6.19969e-169	8.0224e-166	4395.09	4600.31	4700.31	10500	11340.5	11338.9	protein_coding	TNFSF10	TNF superfamily member 10 [Source:HGNC Symbol;Acc:HGNC:11925]
ENSG00000167617.3	522.78	-1.27766	0.0957456	-13.3444	1.27772e-40	5.2627e-39	308.855	320.269	286.754	709.079	791.69	720.036	protein_coding	CDC42EP5	CDC42 effector protein 5 [Source:HGNC Symbol;Acc:HGNC:17408]
ENSG00000179846.11	35.4796	-1.27905	0.343782	-3.72052	0.000198812	0.000583299	22.3513	23.6885	16.0356	39.7084	61.0612	50.0327	protein_coding	NKPD1	NTPase KAP family P-loop domain containing 1 [Source:HGNC Symbol;Acc:HGNC:24739]
ENSG00000132855.5	17.0616	-1.28063	0.49529	-2.58562	0.00972053	0.0208914	7.11179	9.47541	13.2058	27.4177	15.7917	29.367	protein_coding	ANGPTL3	angiopoietin like 3 [Source:HGNC Symbol;Acc:HGNC:491]
ENSG00000084764.12	210.036	-1.28067	0.139801	-9.16069	5.15687e-20	6.86757e-19	119.884	121.285	126.398	314.831	287.409	290.407	protein_coding	MAPRE3	microtubule associated protein RP/EB family member 3 [Source:HGNC Symbol;Acc:HGNC:6892]
ENSG00000243137.8	36.0125	-1.28117	0.343107	-3.73403	0.000188442	0.000554827	20.3194	18.0033	24.525	37.8175	62.114	53.2957	protein_coding	PSG4	pregnancy specific beta-1-glycoprotein 4 [Source:HGNC Symbol;Acc:HGNC:9521]
ENSG00000113296.14	41.6357	-1.28217	0.325261	-3.94198	8.08111e-05	0.00025147	29.4631	19.8984	23.5817	58.6172	74.7474	43.5067	protein_coding	THBS4	thrombospondin 4 [Source:HGNC Symbol;Acc:HGNC:11788]
ENSG00000186918.14	3003.92	-1.28401	0.0526229	-24.4002	1.70264e-131	9.44236e-129	1680.41	1768.11	1796.93	4128.73	4457.47	4191.87	protein_coding	ZNF395	zinc finger protein 395 [Source:HGNC Symbol;Acc:HGNC:18737]
ENSG00000144649.10	910.817	-1.28435	0.0761795	-16.8595	8.9394e-64	8.73025e-62	557.767	489.878	543.323	1263.11	1332.82	1278.01	protein_coding	GASK1A	golgi associated kinase 1A [Source:HGNC Symbol;Acc:HGNC:24485]
ENSG00000168454.13	25.2826	-1.28961	0.42088	-3.06408	0.00218342	0.00538931	23.3673	11.3705	9.43269	28.3631	40.0056	39.1561	protein_coding	TXNDC2	thioredoxin domain containing 2 [Source:HGNC Symbol;Acc:HGNC:16470]
ENSG00000184349.14	200.066	-1.2901	0.142416	-9.05868	1.32039e-19	1.71144e-18	117.852	109.915	120.738	291.195	278.987	281.706	protein_coding	EFNA5	ephrin A5 [Source:HGNC Symbol;Acc:HGNC:3225]
ENSG00000156804.7	132.796	-1.29053	0.194755	-6.62641	3.43946e-11	2.25065e-10	93.4692	71.0655	66.9721	192.869	151.6	220.797	protein_coding	FBXO32	F-box protein 32 [Source:HGNC Symbol;Acc:HGNC:16731]
ENSG00000106560.11	12.7876	-1.29136	0.554033	-2.33084	0.0197617	0.0396972	7.11179	5.68524	9.43269	16.0724	22.1084	16.315	protein_coding	GIMAP2	GTPase, IMAP family member 2 [Source:HGNC Symbol;Acc:HGNC:21789]
ENSG00000165959.12	140.853	-1.29267	0.17156	-7.53482	4.88991e-14	4.11771e-13	85.3415	78.6459	81.1211	208.942	178.973	212.095	protein_coding	CLMN	calmin [Source:HGNC Symbol;Acc:HGNC:19972]
ENSG00000164404.9	17.2128	-1.29321	0.48791	-2.65051	0.00803696	0.0176418	7.11179	11.3705	11.3192	17.9633	31.5834	23.9287	protein_coding	GDF9	growth differentiation factor 9 [Source:HGNC Symbol;Acc:HGNC:4224]
ENSG00000155893.13	211.411	-1.29477	0.141204	-9.16945	4.75452e-20	6.34808e-19	132.076	110.862	124.511	289.304	314.781	296.933	protein_coding	PXYLP1	2-phosphoxylose phosphatase 1 [Source:HGNC Symbol;Acc:HGNC:26303]
ENSG00000163823.4	36.7788	-1.29534	0.329036	-3.93678	8.25839e-05	0.000256678	21.3354	24.6361	17.9221	51.0537	58.9557	46.7697	protein_coding	CCR1	C-C motif chemokine receptor 1 [Source:HGNC Symbol;Acc:HGNC:1602]
ENSG00000284713.2	61.9932	-1.29615	0.274318	-4.72499	2.30124e-06	8.85811e-06	38.6069	39.7967	29.2413	75.635	115.806	72.8738	protein_coding	SMIM38	small integral membrane protein 38 [Source:HGNC Symbol;Acc:HGNC:54074]
ENSG00000143217.9	11194.3	-1.30248	0.0540439	-24.1004	2.47349e-128	1.16389e-125	6572.31	6502.97	6299.15	14452	17131.9	16207.3	protein_coding	NECTIN4	nectin cell adhesion molecule 4 [Source:HGNC Symbol;Acc:HGNC:19688]
ENSG00000095585.18	84.1537	-1.30346	0.230121	-5.66422	1.47693e-08	7.34587e-08	52.8304	48.3246	44.3336	95.4892	142.125	121.819	protein_coding	BLNK	B cell linker [Source:HGNC Symbol;Acc:HGNC:14211]
ENSG00000159403.18	31.6274	-1.30453	0.373258	-3.49498	0.000474106	0.00131229	27.4312	16.1082	11.3192	39.7084	48.4279	46.7697	protein_coding	C1R	complement C1r [Source:HGNC Symbol;Acc:HGNC:1246]
ENSG00000135116.9	14.6958	-1.30955	0.547724	-2.39089	0.0168078	0.0343975	10.1597	6.63278	8.48942	10.3998	24.2139	28.2794	protein_coding	HRK	harakiri, BCL2 interacting protein [Source:HGNC Symbol;Acc:HGNC:5185]
ENSG00000072818.12	128.847	-1.31303	0.192658	-6.81535	9.40367e-12	6.47252e-11	71.1179	72.9606	77.348	143.707	194.764	213.183	protein_coding	ACAP1	ArfGAP with coiled-coil, ankyrin repeat and PH domains 1 [Source:HGNC Symbol;Acc:HGNC:16467]
ENSG00000158315.11	72.1505	-1.31451	0.241234	-5.44909	5.06278e-08	2.36365e-07	42.6707	41.6918	39.6173	85.0894	105.278	118.556	protein_coding	RHBDL2	rhomboid like 2 [Source:HGNC Symbol;Acc:HGNC:16083]
ENSG00000114796.16	1506.94	-1.31577	0.0607704	-21.6515	5.8788e-104	1.90179e-101	866.622	848.996	875.353	2126.29	2105.56	2218.84	protein_coding	KLHL24	kelch like family member 24 [Source:HGNC Symbol;Acc:HGNC:25947]
ENSG00000248098.12	21.3568	-1.31704	0.451692	-2.9158	0.00354779	0.00838765	8.12776	15.1606	13.2058	19.8542	32.6362	39.1561	protein_coding	BCKDHA	branched chain keto acid dehydrogenase E1 subunit alpha [Source:HGNC Symbol;Acc:HGNC:986]
ENSG00000176428.6	159.082	-1.32015	0.166339	-7.93653	2.07914e-15	1.96859e-14	86.3574	90.9639	95.2701	197.597	253.72	230.586	protein_coding	VPS37D	VPS37D subunit of ESCRT-I [Source:HGNC Symbol;Acc:HGNC:18287]
ENSG00000117266.16	1403.48	-1.32038	0.0782749	-16.8685	7.67844e-64	7.54625e-62	892.021	820.57	696.132	1917.35	2108.72	1986.08	protein_coding	CDK18	cyclin dependent kinase 18 [Source:HGNC Symbol;Acc:HGNC:8751]
ENSG00000146278.11	980.361	-1.3248	0.0827562	-16.0085	1.11495e-57	9.11205e-56	621.774	531.57	525.401	1299.03	1500.21	1404.18	protein_coding	PNRC1	proline rich nuclear receptor coactivator 1 [Source:HGNC Symbol;Acc:HGNC:17278]
ENSG00000136689.20	48.5577	-1.32582	0.295519	-4.48642	7.24289e-06	2.61128e-05	26.4152	20.8459	35.8442	74.6896	72.6418	60.9094	protein_coding	IL1RN	interleukin 1 receptor antagonist [Source:HGNC Symbol;Acc:HGNC:6000]
ENSG00000103313.14	11.9652	-1.32983	0.572822	-2.32154	0.0202576	0.0405884	9.14373	5.68524	5.65961	16.0724	20.0028	15.2274	protein_coding	MEFV	MEFV innate immuity regulator, pyrin [Source:HGNC Symbol;Acc:HGNC:6998]
ENSG00000197279.5	1202.34	-1.33184	0.0901415	-14.775	2.12226e-49	1.27238e-47	668.508	736.239	645.196	1454.08	1904.48	1805.53	protein_coding	ZNF165	zinc finger protein 165 [Source:HGNC Symbol;Acc:HGNC:12953]
ENSG00000124701.6	22.0007	-1.33417	0.437925	-3.04658	0.00231464	0.0056798	8.12776	16.1082	13.2058	35.9266	35.7945	22.841	protein_coding	APOBEC2	apolipoprotein B mRNA editing enzyme catalytic subunit 2 [Source:HGNC Symbol;Acc:HGNC:605]
ENSG00000142623.11	474.958	-1.33426	0.111422	-11.9748	4.81731e-33	1.37002e-31	300.727	274.787	233.931	609.808	748.527	681.968	protein_coding	PADI1	peptidyl arginine deiminase 1 [Source:HGNC Symbol;Acc:HGNC:18367]
ENSG00000167676.5	828.517	-1.33501	0.0974241	-13.7031	9.72776e-43	4.4297e-41	465.314	421.656	523.514	1052.27	1340.19	1168.16	protein_coding	PLIN4	perilipin 4 [Source:HGNC Symbol;Acc:HGNC:29393]
ENSG00000175894.18	162.377	-1.33748	0.177	-7.55639	4.14399e-14	3.51436e-13	95.5012	99.4918	81.1211	198.542	284.251	215.358	protein_coding	TSPEAR	thrombospondin type laminin G domain and EAR repeats [Source:HGNC Symbol;Acc:HGNC:1268]
ENSG00000154928.19	19.8509	-1.34118	0.4682	-2.86454	0.0041761	0.00974696	9.14373	6.63278	17.9221	34.0358	25.2667	26.104	protein_coding	EPHB1	EPH receptor B1 [Source:HGNC Symbol;Acc:HGNC:3392]
ENSG00000101955.15	26.2716	-1.34315	0.390508	-3.4395	0.000582799	0.00158934	15.2395	14.2131	15.0923	36.8721	30.5306	45.6821	protein_coding	SRPX	sushi repeat containing protein X-linked [Source:HGNC Symbol;Acc:HGNC:11309]
ENSG00000197355.11	755.874	-1.34472	0.0938937	-14.3217	1.60131e-46	8.54473e-45	434.835	442.501	403.719	1000.27	1239.12	1014.79	protein_coding	UAP1L1	UDP-N-acetylglucosamine pyrophosphorylase 1 like 1 [Source:HGNC Symbol;Acc:HGNC:28082]
ENSG00000186897.5	15.8769	-1.34774	0.528385	-2.55067	0.0107515	0.0229106	6.09582	12.318	8.48942	32.1449	23.1612	13.052	protein_coding	C1QL4	complement C1q like 4 [Source:HGNC Symbol;Acc:HGNC:31416]
ENSG00000176383.9	59.8943	-1.35342	0.268068	-5.04878	4.44632e-07	1.8731e-06	39.6228	31.2688	30.1846	69.017	97.9085	91.3641	protein_coding	B3GNT4	UDP-GlcNAc:betaGal beta-1,3-N-acetylglucosaminyltransferase 4 [Source:HGNC Symbol;Acc:HGNC:15683]
ENSG00000182179.13	67.0698	-1.35601	0.267721	-5.06501	4.08376e-07	1.73211e-06	50.7985	31.2688	31.1279	76.5805	114.753	97.8901	protein_coding	UBA7	ubiquitin like modifier activating enzyme 7 [Source:HGNC Symbol;Acc:HGNC:12471]
ENSG00000179094.16	2492.95	-1.3575	0.180594	-7.51685	5.61102e-14	4.69946e-13	1511.76	1363.51	1323.41	2850.5	4329.03	3579.52	protein_coding	PER1	period circadian regulator 1 [Source:HGNC Symbol;Acc:HGNC:8845]
ENSG00000284491.3	77.9581	-1.35844	0.238088	-5.70562	1.15921e-08	5.81404e-08	32.511	53.0623	45.2769	98.3256	120.017	118.556	protein_coding	THSD8	thrombospondin type 1 domain containing 8 [Source:HGNC Symbol;Acc:HGNC:53785]
ENSG00000185630.20	312.778	-1.36112	0.118239	-11.5116	1.1527e-30	2.95366e-29	183.891	181.928	160.356	464.21	431.64	454.645	protein_coding	PBX1	PBX homeobox 1 [Source:HGNC Symbol;Acc:HGNC:8632]
ENSG00000126353.3	2183.49	-1.36148	0.0678006	-20.0807	1.08957e-89	2.41699e-87	1314.66	1135.15	1220.59	2881.7	3348.89	3199.92	protein_coding	CCR7	C-C motif chemokine receptor 7 [Source:HGNC Symbol;Acc:HGNC:1608]
ENSG00000205838.15	48.5277	-1.36156	0.297085	-4.58305	4.58238e-06	1.69498e-05	32.511	24.6361	24.525	63.3444	86.328	59.8217	protein_coding	TTC23L	tetratricopeptide repeat domain 23 like [Source:HGNC Symbol;Acc:HGNC:26355]
ENSG00000167074.15	635.139	-1.36205	0.107217	-12.7036	5.6468e-37	1.97931e-35	340.35	368.593	357.499	769.587	1062.25	912.554	protein_coding	TEF	TEF transcription factor, PAR bZIP family member [Source:HGNC Symbol;Acc:HGNC:11722]
ENSG00000162148.11	41.3873	-1.36405	0.316294	-4.3126	1.61343e-05	5.56001e-05	17.2715	27.4787	24.525	55.7808	54.7446	68.5231	protein_coding	PPP1R32	protein phosphatase 1 regulatory subunit 32 [Source:HGNC Symbol;Acc:HGNC:28869]
ENSG00000050030.16	11.5551	-1.36411	0.583313	-2.33855	0.0193586	0.0389632	8.12776	5.68524	5.65961	18.9088	17.8973	13.052	protein_coding	NEXMIF	neurite extension and migration factor [Source:HGNC Symbol;Acc:HGNC:29433]
ENSG00000118503.17	2264.01	-1.36594	0.0565591	-24.1508	7.33222e-129	3.55796e-126	1294.35	1245.07	1257.38	3094.42	3400.48	3292.37	protein_coding	TNFAIP3	TNF alpha induced protein 3 [Source:HGNC Symbol;Acc:HGNC:11896]
ENSG00000109107.14	362.068	-1.36661	0.113554	-12.0349	2.32871e-33	6.75893e-32	208.274	208.459	190.54	519.046	565.343	480.749	protein_coding	ALDOC	aldolase, fructose-bisphosphate C [Source:HGNC Symbol;Acc:HGNC:418]
ENSG00000162753.13	24.0929	-1.37106	0.428874	-3.19687	0.00138927	0.00355513	6.09582	18.9508	15.0923	36.8721	29.4778	38.0684	protein_coding	SLC9C2	solute carrier family 9 member C2 (putative) [Source:HGNC Symbol;Acc:HGNC:28664]
ENSG00000183378.13	21.433	-1.3711	0.440367	-3.11355	0.00184852	0.00462815	12.1916	8.52787	15.0923	28.3631	25.2667	39.1561	protein_coding	OVCH2	ovochymase 2 [Source:HGNC Symbol;Acc:HGNC:29970]
ENSG00000126709.16	3714.25	-1.37339	0.0594275	-23.1103	3.64865e-118	1.45272e-115	2000.44	2116.81	2087.45	4923.84	5819.77	5337.19	protein_coding	IFI6	interferon alpha inducible protein 6 [Source:HGNC Symbol;Acc:HGNC:4054]
ENSG00000204385.13	116.746	-1.37412	0.207454	-6.62371	3.50296e-11	2.29027e-10	69.0859	62.5377	63.199	128.58	207.398	169.676	protein_coding	SLC44A4	solute carrier family 44 member 4 [Source:HGNC Symbol;Acc:HGNC:13941]
ENSG00000130821.17	4694.95	-1.37438	0.11446	-12.0076	3.24148e-33	9.37313e-32	2457.63	2627.53	2755.29	6032.84	7709.51	6586.92	protein_coding	SLC6A8	solute carrier family 6 member 8 [Source:HGNC Symbol;Acc:HGNC:11055]
ENSG00000159648.13	109.304	-1.37594	0.205765	-6.68693	2.27898e-11	1.51619e-10	67.054	69.1705	46.2202	139.925	177.92	155.537	protein_coding	TEPP	testis, prostate and placenta expressed [Source:HGNC Symbol;Acc:HGNC:33745]
ENSG00000158008.10	17.3289	-1.37651	0.482253	-2.85434	0.00431267	0.0100416	6.09582	12.318	10.376	22.6905	24.2139	28.2794	protein_coding	EXTL1	exostosin like glycosyltransferase 1 [Source:HGNC Symbol;Acc:HGNC:3515]
ENSG00000250644.3	16.2208	-1.37669	0.519575	-2.64964	0.00805775	0.0176824	7.11179	10.4229	9.43269	16.0724	35.7945	18.4904	protein_coding		novel protein
ENSG00000166278.16	66.0428	-1.38036	0.252551	-5.46566	4.61199e-08	2.16229e-07	27.4312	44.5344	37.7307	90.7621	97.9085	97.8901	protein_coding	C2	complement C2 [Source:HGNC Symbol;Acc:HGNC:1248]
ENSG00000198723.11	11.667	-1.38623	0.5938	-2.33451	0.0195689	0.0393304	6.09582	4.7377	8.48942	12.2907	23.1612	15.2274	protein_coding	TEX45	testis expressed 45 [Source:HGNC Symbol;Acc:HGNC:24745]
ENSG00000155792.10	12.8189	-1.38739	0.577961	-2.4005	0.0163728	0.0335848	8.12776	3.79016	9.43269	25.5268	12.6334	17.4027	protein_coding	DEPTOR	DEP domain containing MTOR interacting protein [Source:HGNC Symbol;Acc:HGNC:22953]
ENSG00000187773.9	259.644	-1.39108	0.145974	-9.52969	1.57753e-21	2.33963e-20	172.715	109.915	148.093	388.575	392.687	345.878	protein_coding	DIPK1C	divergent protein kinase domain 1C [Source:HGNC Symbol;Acc:HGNC:31729]
ENSG00000172137.19	3272.84	-1.39396	0.0661638	-21.0684	1.55196e-98	4.46274e-96	1757.63	1769.06	1884.65	4297.02	5271.27	4657.39	protein_coding	CALB2	calbindin 2 [Source:HGNC Symbol;Acc:HGNC:1435]
ENSG00000198719.9	32.115	-1.39422	0.351244	-3.96938	7.20609e-05	0.000225779	14.2236	19.8984	18.8654	44.4356	46.3223	48.9451	protein_coding	DLL1	delta like canonical Notch ligand 1 [Source:HGNC Symbol;Acc:HGNC:2908]
ENSG00000154917.11	96.7305	-1.39497	0.216536	-6.44221	1.17745e-10	7.26399e-10	51.8145	59.6951	48.1067	112.507	150.548	157.712	protein_coding	RAB6B	RAB6B, member RAS oncogene family [Source:HGNC Symbol;Acc:HGNC:14902]
ENSG00000170017.12	34.4417	-1.39686	0.346545	-4.03083	5.55809e-05	0.000177511	13.2076	24.6361	18.8654	48.2173	48.4279	53.2957	protein_coding	ALCAM	activated leukocyte cell adhesion molecule [Source:HGNC Symbol;Acc:HGNC:400]
ENSG00000106004.5	24.6606	-1.39844	0.40182	-3.48027	0.000500906	0.0013808	15.2395	15.1606	10.376	38.763	35.7945	32.63	protein_coding	HOXA5	homeobox A5 [Source:HGNC Symbol;Acc:HGNC:5106]
ENSG00000105784.16	158.379	-1.40208	0.168656	-8.31329	9.30878e-17	9.77989e-16	101.597	72.9606	86.7807	241.087	237.928	209.92	protein_coding	RUNDC3B	RUN domain containing 3B [Source:HGNC Symbol;Acc:HGNC:30286]
ENSG00000189058.9	778.271	-1.40574	0.086435	-16.2635	1.79188e-59	1.58092e-57	383.021	431.131	464.088	1061.73	1185.43	1144.23	protein_coding	APOD	apolipoprotein D [Source:HGNC Symbol;Acc:HGNC:612]
ENSG00000134765.10	142.851	-1.41081	0.170201	-8.28907	1.14135e-16	1.19025e-15	79.2456	85.2787	69.8019	211.778	201.081	209.92	protein_coding	DSC1	desmocollin 1 [Source:HGNC Symbol;Acc:HGNC:3035]
ENSG00000116701.16	44.1869	-1.41201	0.353486	-3.99452	6.48264e-05	0.000204682	37.5909	22.741	12.2625	52.9445	54.7446	84.8381	protein_coding	NCF2	neutrophil cytosolic factor 2 [Source:HGNC Symbol;Acc:HGNC:7661]
ENSG00000179148.10	57.9496	-1.41377	0.277683	-5.09129	3.55645e-07	1.52176e-06	32.511	41.6918	20.7519	86.9803	85.2752	80.4874	protein_coding	ALOXE3	arachidonate lipoxygenase 3 [Source:HGNC Symbol;Acc:HGNC:13743]
ENSG00000107317.13	442.616	-1.4179	0.104159	-13.6128	3.35993e-42	1.50789e-40	237.737	257.731	227.328	602.244	643.249	687.406	protein_coding	PTGDS	prostaglandin D2 synthase [Source:HGNC Symbol;Acc:HGNC:9592]
ENSG00000137507.11	430.75	-1.42221	0.120566	-11.7962	4.08517e-32	1.13479e-30	281.424	211.302	210.349	591.844	701.151	588.428	protein_coding	LRRC32	leucine rich repeat containing 32 [Source:HGNC Symbol;Acc:HGNC:4161]
ENSG00000129538.14	212.023	-1.42268	0.163727	-8.68935	3.64523e-18	4.18663e-17	129.028	106.125	110.362	244.868	367.42	314.336	protein_coding	RNASE1	ribonuclease A family member 1, pancreatic [Source:HGNC Symbol;Acc:HGNC:10044]
ENSG00000105668.8	46.9157	-1.4312	0.299361	-4.78086	1.74549e-06	6.84791e-06	19.3034	28.4262	28.2981	74.6896	57.9029	72.8738	protein_coding	UPK1A	uroplakin 1A [Source:HGNC Symbol;Acc:HGNC:12577]
ENSG00000167653.5	148.933	-1.43494	0.18605	-7.71263	1.23249e-14	1.09235e-13	103.629	68.2229	69.8019	207.051	195.817	249.076	protein_coding	PSCA	prostate stem cell antigen [Source:HGNC Symbol;Acc:HGNC:9500]
ENSG00000185615.16	22.6717	-1.43582	0.442333	-3.24601	0.00117033	0.00303083	9.14373	14.2131	13.2058	22.6905	46.3223	30.4547	protein_coding	PDIA2	protein disulfide isomerase family A member 2 [Source:HGNC Symbol;Acc:HGNC:14180]
ENSG00000101883.6	58.9104	-1.43779	0.271905	-5.28783	1.23778e-07	5.55178e-07	42.6707	23.6885	29.2413	88.8712	86.328	82.6628	protein_coding	RHOXF1	Rhox homeobox family member 1 [Source:HGNC Symbol;Acc:HGNC:29993]
ENSG00000070669.17	98.8819	-1.44063	0.215129	-6.69658	2.13354e-11	1.42493e-10	52.8304	49.2721	57.5394	129.525	176.867	127.257	protein_coding	ASNS	asparagine synthetase (glutamine-hydrolyzing) [Source:HGNC Symbol;Acc:HGNC:753]
ENSG00000248099.4	10.877	-1.44528	0.64261	-2.24907	0.0245078	0.0481717	7.11179	8.52787	1.88654	10.3998	22.1084	15.2274	protein_coding	INSL3	insulin like 3 [Source:HGNC Symbol;Acc:HGNC:6086]
ENSG00000118298.12	80.3564	-1.44529	0.224132	-6.44839	1.13041e-10	6.99045e-10	40.6388	43.5869	45.2769	123.852	120.017	108.767	protein_coding	CA14	carbonic anhydrase 14 [Source:HGNC Symbol;Acc:HGNC:1372]
ENSG00000172543.9	12.0678	-1.44641	0.596994	-2.42283	0.0154002	0.0317575	9.14373	2.84262	7.54615	19.8542	21.0556	11.9643	protein_coding	CTSW	cathepsin W [Source:HGNC Symbol;Acc:HGNC:2546]
ENSG00000105639.21	111.246	-1.44984	0.19865	-7.29848	2.91046e-13	2.29292e-12	54.8624	50.2197	73.5749	155.997	164.234	168.589	protein_coding	JAK3	Janus kinase 3 [Source:HGNC Symbol;Acc:HGNC:6193]
ENSG00000133256.13	20.3891	-1.45052	0.474692	-3.0557	0.00224534	0.00553072	9.14373	7.58032	16.0356	36.8721	17.8973	34.8054	protein_coding	PDE6B	phosphodiesterase 6B [Source:HGNC Symbol;Acc:HGNC:8786]
ENSG00000166428.14	11.4578	-1.45612	0.585824	-2.48559	0.0129336	0.0271029	5.07985	7.58032	5.65961	15.127	17.8973	17.4027	protein_coding	PLD4	phospholipase D family member 4 [Source:HGNC Symbol;Acc:HGNC:23792]
ENSG00000163131.12	46.9468	-1.45635	0.299054	-4.86987	1.11673e-06	4.49469e-06	18.2875	25.5836	31.1279	64.2898	68.4307	73.9614	protein_coding	CTSS	cathepsin S [Source:HGNC Symbol;Acc:HGNC:2545]
ENSG00000184925.12	50.287	-1.4581	0.305255	-4.77666	1.78231e-06	6.98527e-06	26.4152	27.4787	26.4115	49.1628	86.328	85.9258	protein_coding	LCN12	lipocalin 12 [Source:HGNC Symbol;Acc:HGNC:28733]
ENSG00000149150.9	36.174	-1.45838	0.34061	-4.28167	1.85498e-05	6.33059e-05	15.2395	18.0033	24.525	48.2173	62.114	48.9451	protein_coding	SLC43A1	solute carrier family 43 member 1 [Source:HGNC Symbol;Acc:HGNC:9225]
ENSG00000051108.15	23345.5	-1.46557	0.180629	-8.11373	4.909e-16	4.87384e-15	12907.9	12227.1	12101.2	26324.8	40793.1	35719	protein_coding	HERPUD1	homocysteine inducible ER protein with ubiquitin like domain 1 [Source:HGNC Symbol;Acc:HGNC:13744]
ENSG00000145287.11	442.228	-1.4675	0.110943	-13.2274	6.09238e-40	2.4195e-38	231.641	242.57	230.158	596.571	741.157	611.269	protein_coding	PLAC8	placenta associated 8 [Source:HGNC Symbol;Acc:HGNC:19254]
ENSG00000142973.15	14.0334	-1.46805	0.532568	-2.75656	0.00584137	0.0132223	9.14373	5.68524	7.54615	17.9633	22.1084	21.7534	protein_coding	CYP4B1	cytochrome P450 family 4 subfamily B member 1 [Source:HGNC Symbol;Acc:HGNC:2644]
ENSG00000105516.11	308.598	-1.4747	0.127836	-11.5359	8.69957e-31	2.25521e-29	182.875	154.449	152.81	411.266	505.334	444.856	protein_coding	DBP	D-box binding PAR bZIP transcription factor [Source:HGNC Symbol;Acc:HGNC:2697]
ENSG00000143178.13	43.056	-1.47814	0.320826	-4.60728	4.07967e-06	1.52135e-05	31.4951	18.9508	17.9221	52.9445	66.3251	70.6984	protein_coding	TBX19	T-box transcription factor 19 [Source:HGNC Symbol;Acc:HGNC:11596]
ENSG00000151012.13	731.066	-1.47903	0.335931	-4.40278	1.06875e-05	3.77945e-05	380.989	349.642	427.301	652.352	1428.62	1147.49	protein_coding	SLC7A11	solute carrier family 7 member 11 [Source:HGNC Symbol;Acc:HGNC:11059]
ENSG00000150593.18	1297.67	-1.48776	0.0708739	-20.9917	7.80986e-98	2.16556e-95	661.396	666.121	717.827	1791.61	1910.8	2038.29	protein_coding	PDCD4	programmed cell death 4 [Source:HGNC Symbol;Acc:HGNC:8763]
ENSG00000163703.20	810.809	-1.48846	0.187212	-7.95064	1.85545e-15	1.76757e-14	460.234	445.344	372.591	953.947	1393.88	1238.85	protein_coding	CRELD1	cysteine rich with EGF like domains 1 [Source:HGNC Symbol;Acc:HGNC:14630]
ENSG00000179111.9	27.7112	-1.49241	0.385915	-3.86719	0.000110097	0.000336333	14.2236	15.1606	14.149	36.8721	34.7417	51.1204	protein_coding	HES7	hes family bHLH transcription factor 7 [Source:HGNC Symbol;Acc:HGNC:15977]
ENSG00000128482.16	9.33113	-1.49299	0.666764	-2.23916	0.0251455	0.0493377	8.12776	3.79016	2.82981	12.2907	12.6334	16.315	protein_coding	RNF112	ring finger protein 112 [Source:HGNC Symbol;Acc:HGNC:12968]
ENSG00000188994.14	4733.21	-1.49458	0.221542	-6.74625	1.51714e-11	1.02695e-10	2238.18	2064.69	3135.42	5980.84	7197.86	7782.27	protein_coding	ZNF292	zinc finger protein 292 [Source:HGNC Symbol;Acc:HGNC:18410]
ENSG00000162390.18	388.123	-1.50236	0.130305	-11.5296	9.361e-31	2.41458e-29	188.97	205.616	212.235	470.828	681.149	569.938	protein_coding	ACOT11	acyl-CoA thioesterase 11 [Source:HGNC Symbol;Acc:HGNC:18156]
ENSG00000125999.11	27.8651	-1.50395	0.379605	-3.96188	7.43621e-05	0.000232708	16.2555	12.318	15.0923	45.381	37.9001	40.2437	protein_coding	BPIFB1	BPI fold containing family B member 1 [Source:HGNC Symbol;Acc:HGNC:16108]
ENSG00000142961.16	85.5447	-1.50474	0.220529	-6.82333	8.89544e-12	6.13631e-11	46.7346	40.7442	46.2202	114.398	137.914	127.257	protein_coding	MOB3C	MOB kinase activator 3C [Source:HGNC Symbol;Acc:HGNC:29800]
ENSG00000159167.12	1838.19	-1.50529	0.0603924	-24.9251	3.97247e-137	2.57019e-134	946.884	981.652	945.155	2861.84	2693.01	2600.61	protein_coding	STC1	stanniocalcin 1 [Source:HGNC Symbol;Acc:HGNC:11373]
ENSG00000138764.15	2696.96	-1.50626	0.0528958	-28.4759	2.32974e-178	4.52203e-175	1458.93	1418.47	1336.61	3982.19	3908.97	4076.58	protein_coding	CCNG2	cyclin G2 [Source:HGNC Symbol;Acc:HGNC:1593]
ENSG00000100884.10	15.5127	-1.51055	0.555102	-2.72121	0.00650427	0.0145846	6.09582	5.68524	12.2625	11.3453	31.5834	26.104	protein_coding	CPNE6	copine 6 [Source:HGNC Symbol;Acc:HGNC:2319]
ENSG00000161267.12	38.4457	-1.51084	0.344499	-4.38562	1.15658e-05	4.07149e-05	15.2395	22.741	21.6952	45.381	49.4807	76.1368	protein_coding	BDH1	3-hydroxybutyrate dehydrogenase 1 [Source:HGNC Symbol;Acc:HGNC:1027]
ENSG00000125735.11	93.1512	-1.51162	0.233977	-6.46054	1.04329e-10	6.47751e-10	65.0221	34.1115	46.2202	121.016	132.65	159.887	protein_coding	TNFSF14	TNF superfamily member 14 [Source:HGNC Symbol;Acc:HGNC:11930]
ENSG00000105707.15	81.8804	-1.51566	0.254918	-5.94569	2.75293e-09	1.48172e-08	48.7665	31.2688	47.1634	86.0349	143.178	134.871	protein_coding	HPN	hepsin [Source:HGNC Symbol;Acc:HGNC:5155]
ENSG00000105497.8	17.4048	-1.51586	0.566977	-2.67358	0.00750458	0.0165692	8.12776	0.947541	17.9221	21.7451	26.3195	29.367	protein_coding	ZNF175	zinc finger protein 175 [Source:HGNC Symbol;Acc:HGNC:12964]
ENSG00000167895.16	39.9608	-1.51839	0.345336	-4.39684	1.09841e-05	3.87461e-05	23.3673	27.4787	11.3192	62.3989	68.4307	46.7697	protein_coding	TMC8	transmembrane channel like 8 [Source:HGNC Symbol;Acc:HGNC:20474]
ENSG00000006210.7	155.702	-1.524	0.165742	-9.19501	3.74969e-20	5.06598e-19	82.2936	88.1213	70.7451	235.414	237.928	219.709	protein_coding	CX3CL1	C-X3-C motif chemokine ligand 1 [Source:HGNC Symbol;Acc:HGNC:10647]
ENSG00000107331.18	2217.82	-1.52779	0.0711662	-21.4679	3.11047e-102	9.857e-100	1215.1	1180.64	1030.99	3002.71	3540.5	3336.97	protein_coding	ABCA2	ATP binding cassette subfamily A member 2 [Source:HGNC Symbol;Acc:HGNC:32]
ENSG00000175155.11	239.312	-1.53037	0.136262	-11.2311	2.86956e-29	6.75129e-28	115.821	137.393	116.022	374.393	346.365	345.878	protein_coding	YPEL2	yippee like 2 [Source:HGNC Symbol;Acc:HGNC:18326]
ENSG00000183128.7	32.9303	-1.53378	0.390402	-3.92873	8.53959e-05	0.000264888	23.3673	20.8459	6.60288	39.7084	51.5862	55.4711	protein_coding	CALHM3	calcium homeostasis modulator 3 [Source:HGNC Symbol;Acc:HGNC:23458]
ENSG00000111319.13	225.225	-1.53544	0.146421	-10.4865	9.97037e-26	1.95233e-24	114.805	99.4918	132.058	303.486	362.156	339.352	protein_coding	SCNN1A	sodium channel epithelial 1 subunit alpha [Source:HGNC Symbol;Acc:HGNC:10599]
ENSG00000066185.13	15.0755	-1.53593	0.556371	-2.76062	0.0057692	0.0130799	6.09582	7.58032	9.43269	14.1816	36.8473	16.315	protein_coding	ZMYND12	zinc finger MYND-type containing 12 [Source:HGNC Symbol;Acc:HGNC:21192]
ENSG00000162772.17	4753.21	-1.53778	0.185245	-8.30132	1.02958e-16	1.07877e-15	2444.42	2468.34	2393.07	5314.31	8349.6	7549.5	protein_coding	ATF3	activating transcription factor 3 [Source:HGNC Symbol;Acc:HGNC:785]
ENSG00000168079.17	34.5658	-1.53917	0.3478	-4.42544	9.62469e-06	3.42623e-05	15.2395	18.0033	19.8086	56.7263	41.0584	56.5587	protein_coding	SCARA5	scavenger receptor class A member 5 [Source:HGNC Symbol;Acc:HGNC:28701]
ENSG00000244476.3	2772.24	-1.54221	0.0657211	-23.4659	9.08843e-122	4.03214e-119	1510.75	1361.62	1379.06	3719.35	4351.14	4311.52	protein_coding	ERVFRD-1	endogenous retrovirus group FRD member 1, envelope [Source:HGNC Symbol;Acc:HGNC:33823]
ENSG00000065609.15	50.0401	-1.54317	0.28831	-5.35249	8.67534e-08	3.95162e-07	31.4951	22.741	22.6384	73.7442	80.0113	69.6108	protein_coding	SNAP91	synaptosome associated protein 91 [Source:HGNC Symbol;Acc:HGNC:14986]
ENSG00000161905.13	22.2204	-1.54973	0.435229	-3.56072	0.00036984	0.00104264	11.1757	11.3705	11.3192	26.4723	29.4778	43.5067	protein_coding	ALOX15	arachidonate 15-lipoxygenase [Source:HGNC Symbol;Acc:HGNC:433]
ENSG00000198483.13	28.9676	-1.54992	0.391488	-3.95905	7.52488e-05	0.00023534	9.14373	20.8459	14.149	45.381	49.4807	34.8054	protein_coding	ANKRD35	ankyrin repeat domain 35 [Source:HGNC Symbol;Acc:HGNC:26323]
ENSG00000176171.12	14074.2	-1.56264	0.0368931	-42.3558	0	0	7031.53	7008.96	7315.99	20932	21140.9	21015.9	protein_coding	BNIP3	BCL2 interacting protein 3 [Source:HGNC Symbol;Acc:HGNC:1084]
ENSG00000108244.17	75.9455	-1.56584	0.239612	-6.53488	6.36615e-11	4.04309e-10	33.527	36.0065	45.2769	99.271	127.386	114.205	protein_coding	KRT23	keratin 23 [Source:HGNC Symbol;Acc:HGNC:6438]
ENSG00000153291.16	49.2875	-1.56662	0.286814	-5.46214	4.7042e-08	2.20353e-07	26.4152	23.6885	24.525	68.0715	75.8002	77.2244	protein_coding	SLC25A27	solute carrier family 25 member 27 [Source:HGNC Symbol;Acc:HGNC:21065]
ENSG00000188738.16	55.7807	-1.56953	0.293083	-5.35522	8.54513e-08	3.89459e-07	28.4472	22.741	33.0144	61.4535	105.278	83.7504	protein_coding	FSIP2	fibrous sheath interacting protein 2 [Source:HGNC Symbol;Acc:HGNC:21675]
ENSG00000115474.7	68.5799	-1.57054	0.252866	-6.21097	5.26595e-10	3.04656e-09	36.5749	26.5311	40.5605	97.3801	115.806	94.6271	protein_coding	KCNJ13	potassium inwardly rectifying channel subfamily J member 13 [Source:HGNC Symbol;Acc:HGNC:6259]
ENSG00000185352.9	11.5623	-1.57339	0.597029	-2.63536	0.00840472	0.018366	7.11179	6.63278	3.77307	19.8542	18.95	13.052	protein_coding	HS6ST3	heparan sulfate 6-O-sulfotransferase 3 [Source:HGNC Symbol;Acc:HGNC:19134]
ENSG00000166546.15	353.264	-1.57445	0.128074	-12.2932	9.84852e-35	3.07084e-33	177.795	185.718	168.845	443.41	603.243	540.571	protein_coding	BEAN1	brain expressed associated with NEDD4 1 [Source:HGNC Symbol;Acc:HGNC:24160]
ENSG00000105997.23	15.4127	-1.5747	0.516075	-3.0513	0.00227849	0.0056026	7.11179	6.63278	9.43269	17.9633	26.3195	25.0164	protein_coding	HOXA3	homeobox A3 [Source:HGNC Symbol;Acc:HGNC:5104]
ENSG00000019582.17	243.529	-1.58435	0.136824	-11.5795	5.23758e-31	1.3738e-29	138.172	109.915	117.909	383.848	361.104	350.229	protein_coding	CD74	CD74 molecule [Source:HGNC Symbol;Acc:HGNC:1697]
ENSG00000074370.18	57.9103	-1.58511	0.271808	-5.83173	5.48564e-09	2.85842e-08	24.3833	29.3738	33.0144	94.5438	73.6946	92.4518	protein_coding	ATP2A3	ATPase sarcoplasmic/endoplasmic reticulum Ca2+ transporting 3 [Source:HGNC Symbol;Acc:HGNC:813]
ENSG00000162949.16	14.7311	-1.58539	0.542325	-2.92333	0.00346313	0.00820374	4.06388	5.68524	12.2625	23.636	23.1612	19.578	protein_coding	CAPN13	calpain 13 [Source:HGNC Symbol;Acc:HGNC:16663]
ENSG00000154783.12	27.0682	-1.58769	0.394553	-4.02402	5.7212e-05	0.000182196	13.2076	11.3705	16.0356	50.1082	35.7945	35.893	protein_coding	FGD5	FYVE, RhoGEF and PH domain containing 5 [Source:HGNC Symbol;Acc:HGNC:19117]
ENSG00000187260.16	12.3331	-1.59115	0.570641	-2.78836	0.00529764	0.0121259	7.11179	4.7377	6.60288	17.0179	18.95	19.578	protein_coding	WDR86	WD repeat domain 86 [Source:HGNC Symbol;Acc:HGNC:28020]
ENSG00000183668.18	38.3173	-1.59576	0.330137	-4.83362	1.34071e-06	5.33944e-06	19.3034	19.8984	17.9221	51.0537	68.4307	53.2957	protein_coding	PSG9	pregnancy specific beta-1-glycoprotein 9 [Source:HGNC Symbol;Acc:HGNC:9526]
ENSG00000069667.16	334.642	-1.59763	0.115701	-13.8083	2.27174e-43	1.07221e-41	173.731	153.502	171.675	505.809	515.862	487.275	protein_coding	RORA	RAR related orphan receptor A [Source:HGNC Symbol;Acc:HGNC:10258]
ENSG00000159208.16	309.206	-1.5997	0.128563	-12.443	1.52752e-35	4.98305e-34	185.922	140.236	134.887	461.374	471.645	461.171	protein_coding	CIART	circadian associated repressor of transcription [Source:HGNC Symbol;Acc:HGNC:25200]
ENSG00000134107.5	7391.35	-1.6011	0.0442533	-36.1803	1.24328e-286	4.82642e-283	3628.03	3713.41	3651.39	10577.6	11396.3	11381.4	protein_coding	BHLHE40	basic helix-loop-helix family member e40 [Source:HGNC Symbol;Acc:HGNC:1046]
ENSG00000088002.12	11.0485	-1.6033	0.611181	-2.62329	0.00870858	0.0189712	5.07985	7.58032	3.77307	18.9088	17.8973	13.052	protein_coding	SULT2B1	sulfotransferase family 2B member 1 [Source:HGNC Symbol;Acc:HGNC:11459]
ENSG00000168148.4	32.3201	-1.60622	0.389123	-4.12779	3.66264e-05	0.000120088	27.4312	9.47541	11.3192	48.2173	45.2695	52.2081	protein_coding	H3-4	H3.4 histone, cluster member [Source:HGNC Symbol;Acc:HGNC:4778]
ENSG00000025039.15	35.9926	-1.60938	0.339406	-4.74176	2.11871e-06	8.1982e-06	18.2875	18.9508	16.0356	47.2719	62.114	53.2957	protein_coding	RRAGD	Ras related GTP binding D [Source:HGNC Symbol;Acc:HGNC:19903]
ENSG00000087237.12	51.3425	-1.61519	0.301009	-5.36592	8.05388e-08	3.6815e-07	30.4791	21.7934	23.5817	61.4535	98.9613	71.7861	protein_coding	CETP	cholesteryl ester transfer protein [Source:HGNC Symbol;Acc:HGNC:1869]
ENSG00000156006.5	9.17282	-1.61773	0.678105	-2.38567	0.0170482	0.0348277	3.04791	3.79016	6.60288	9.45438	14.7389	17.4027	protein_coding	NAT2	N-acetyltransferase 2 [Source:HGNC Symbol;Acc:HGNC:7646]
ENSG00000158553.5	14.5209	-1.61956	0.546407	-2.96402	0.00303645	0.00727287	9.14373	9.47541	2.82981	21.7451	20.0028	23.9287	protein_coding	POM121L2	POM121 transmembrane nucleoporin like 2 [Source:HGNC Symbol;Acc:HGNC:13973]
ENSG00000188177.14	456.571	-1.61958	0.115869	-13.9777	2.13408e-44	1.07243e-42	215.386	200.879	255.626	603.189	711.679	752.666	protein_coding	ZC3H6	zinc finger CCCH-type containing 6 [Source:HGNC Symbol;Acc:HGNC:24762]
ENSG00000157514.18	133.731	-1.6214	0.186777	-8.68095	3.92492e-18	4.48794e-17	70.1019	56.8524	69.8019	174.906	229.506	201.219	protein_coding	TSC22D3	TSC22 domain family member 3 [Source:HGNC Symbol;Acc:HGNC:3051]
ENSG00000069011.16	315.288	-1.62201	0.135128	-12.0035	3.40413e-33	9.78877e-32	181.859	137.393	145.263	465.156	541.129	420.928	protein_coding	PITX1	paired like homeodomain 1 [Source:HGNC Symbol;Acc:HGNC:9004]
ENSG00000181016.9	9.89533	-1.62433	0.645811	-2.51517	0.0118974	0.0251214	6.09582	2.84262	5.65961	17.0179	15.7917	11.9643	protein_coding	LSMEM1	leucine rich single-pass membrane protein 1 [Source:HGNC Symbol;Acc:HGNC:22036]
ENSG00000164463.12	754.757	-1.63233	0.0864074	-18.8911	1.34914e-79	2.15974e-77	346.446	350.59	406.549	1080.64	1169.64	1174.68	protein_coding	CREBRF	CREB3 regulatory factor [Source:HGNC Symbol;Acc:HGNC:24050]
ENSG00000170345.10	2908.4	-1.63387	0.0767197	-21.2967	1.21887e-100	3.63973e-98	1430.49	1427.94	1393.21	3721.24	4903.85	4573.64	protein_coding	FOS	Fos proto-oncogene, AP-1 transcription factor subunit [Source:HGNC Symbol;Acc:HGNC:3796]
ENSG00000185885.17	118.548	-1.64556	0.19446	-8.46221	2.6235e-17	2.84879e-16	56.8943	46.4295	68.8586	172.07	182.131	184.904	protein_coding	IFITM1	interferon induced transmembrane protein 1 [Source:HGNC Symbol;Acc:HGNC:5412]
ENSG00000165457.15	12.5906	-1.64636	0.628414	-2.61987	0.0087964	0.0191276	5.07985	11.3705	1.88654	28.3631	15.7917	13.052	protein_coding	FOLR2	folate receptor beta [Source:HGNC Symbol;Acc:HGNC:3793]
ENSG00000174607.11	22.6661	-1.64772	0.442082	-3.72719	0.000193624	0.000569109	10.1597	6.63278	16.0356	30.254	31.5834	41.3314	protein_coding	UGT8	UDP glycosyltransferase 8 [Source:HGNC Symbol;Acc:HGNC:12555]
ENSG00000179930.6	27.5568	-1.65248	0.404805	-4.08217	4.46164e-05	0.000144484	16.2555	13.2656	10.376	33.0903	35.7945	56.5587	protein_coding	ZNF648	zinc finger protein 648 [Source:HGNC Symbol;Acc:HGNC:18190]
ENSG00000186765.12	85.5504	-1.66849	0.224996	-7.41565	1.21027e-13	9.86512e-13	38.6069	49.2721	34.9009	128.58	136.861	125.082	protein_coding	FSCN2	fascin actin-bundling protein 2, retinal [Source:HGNC Symbol;Acc:HGNC:3960]
ENSG00000196189.14	153.783	-1.66972	0.174585	-9.56396	1.1333e-21	1.70358e-20	69.0859	75.8032	75.4615	203.269	267.406	231.673	protein_coding	SEMA4A	semaphorin 4A [Source:HGNC Symbol;Acc:HGNC:10729]
ENSG00000117477.13	12.2654	-1.67005	0.592475	-2.81877	0.00482073	0.0111162	9.14373	4.7377	3.77307	14.1816	20.0028	21.7534	protein_coding	CCDC181	coiled-coil domain containing 181 [Source:HGNC Symbol;Acc:HGNC:28051]
ENSG00000006611.17	9.44202	-1.67086	0.656439	-2.54534	0.0109171	0.0232284	4.06388	5.68524	3.77307	14.1816	12.6334	16.315	protein_coding	USH1C	USH1 protein network component harmonin [Source:HGNC Symbol;Acc:HGNC:12597]
ENSG00000135363.12	28.3515	-1.67161	0.397013	-4.21048	2.54834e-05	8.55026e-05	11.1757	14.2131	15.0923	30.254	53.6918	45.6821	protein_coding	LMO2	LIM domain only 2 [Source:HGNC Symbol;Acc:HGNC:6642]
ENSG00000157613.11	59.7911	-1.67423	0.283317	-5.90941	3.43338e-09	1.82894e-08	34.543	30.3213	20.7519	69.9624	105.278	97.8901	protein_coding	CREB3L1	cAMP responsive element binding protein 3 like 1 [Source:HGNC Symbol;Acc:HGNC:18856]
ENSG00000134531.10	13.4252	-1.67467	0.560832	-2.98604	0.0028262	0.00681448	3.04791	7.58032	8.48942	20.7996	21.0556	19.578	protein_coding	EMP1	epithelial membrane protein 1 [Source:HGNC Symbol;Acc:HGNC:3333]
ENSG00000174225.15	8.15167	-1.67788	0.718562	-2.33506	0.0195404	0.0392781	4.06388	3.79016	3.77307	8.50894	17.8973	10.8767	protein_coding	ARL13A	ADP ribosylation factor like GTPase 13A [Source:HGNC Symbol;Acc:HGNC:31709]
ENSG00000164308.17	14.2542	-1.6795	0.543528	-3.09001	0.00200152	0.00497513	8.12776	6.63278	5.65961	26.4723	15.7917	22.841	protein_coding	ERAP2	endoplasmic reticulum aminopeptidase 2 [Source:HGNC Symbol;Acc:HGNC:29499]
ENSG00000106991.14	22108.4	-1.6812	0.0521131	-32.2606	2.49554e-228	6.45845e-225	10669.7	10566	10294.8	30918.7	36635.7	33565.4	protein_coding	ENG	endoglin [Source:HGNC Symbol;Acc:HGNC:3349]
ENSG00000132613.16	5676.03	-1.68228	0.0599944	-28.0407	5.1921e-173	8.06229e-170	2939.2	2633.22	2519.47	8176.15	9308.68	8479.46	protein_coding	MTSS2	MTSS I-BAR domain containing 2 [Source:HGNC Symbol;Acc:HGNC:25094]
ENSG00000214711.10	64.094	-1.68264	0.265209	-6.34458	2.23031e-10	1.3356e-09	37.5909	28.4262	25.4683	93.5984	85.2752	114.205	protein_coding	CAPN14	calpain 14 [Source:HGNC Symbol;Acc:HGNC:16664]
ENSG00000148702.15	17.7144	-1.68356	0.508747	-3.30922	0.000935574	0.00246617	8.12776	12.318	4.71634	17.9633	30.5306	32.63	protein_coding	HABP2	hyaluronan binding protein 2 [Source:HGNC Symbol;Acc:HGNC:4798]
ENSG00000183160.9	30.1597	-1.68402	0.387942	-4.3409	1.419e-05	4.93556e-05	22.3513	9.47541	11.3192	42.5447	46.3223	48.9451	protein_coding	TMEM119	transmembrane protein 119 [Source:HGNC Symbol;Acc:HGNC:27884]
ENSG00000117472.10	228.217	-1.68996	0.141118	-11.9756	4.77187e-33	1.35959e-31	98.5491	121.285	103.76	330.903	354.787	360.018	protein_coding	TSPAN1	tetraspanin 1 [Source:HGNC Symbol;Acc:HGNC:20657]
ENSG00000130643.9	60.0372	-1.69109	0.273225	-6.18938	6.04016e-10	3.47763e-09	26.4152	30.3213	28.2981	76.5805	111.595	87.0134	protein_coding	CALY	calcyon neuron specific vesicular protein [Source:HGNC Symbol;Acc:HGNC:17938]
ENSG00000182568.18	39.6186	-1.69407	0.33716	-5.02452	5.04689e-07	2.11292e-06	21.3354	18.9508	16.0356	77.5259	49.4807	54.3834	protein_coding	SATB1	SATB homeobox 1 [Source:HGNC Symbol;Acc:HGNC:10541]
ENSG00000152689.18	19.9546	-1.70597	0.46158	-3.69594	0.000219079	0.000639446	9.14373	10.4229	8.48942	25.5268	38.9529	27.1917	protein_coding	RASGRP3	RAS guanyl releasing protein 3 [Source:HGNC Symbol;Acc:HGNC:14545]
ENSG00000197261.12	58.6524	-1.70761	0.271539	-6.28866	3.20219e-10	1.88991e-09	31.4951	29.3738	21.6952	82.2531	97.9085	89.1888	protein_coding	C6orf141	chromosome 6 open reading frame 141 [Source:HGNC Symbol;Acc:HGNC:21351]
ENSG00000151612.18	10.2074	-1.70778	0.664918	-2.56841	0.0102167	0.0218429	1.01597	8.52787	4.71634	17.0179	14.7389	15.2274	protein_coding	ZNF827	zinc finger protein 827 [Source:HGNC Symbol;Acc:HGNC:27193]
ENSG00000105143.13	62.6886	-1.70847	0.280073	-6.1001	1.06001e-09	5.95941e-09	26.4152	32.2164	29.2413	68.0715	116.859	103.328	protein_coding	SLC1A6	solute carrier family 1 member 6 [Source:HGNC Symbol;Acc:HGNC:10944]
ENSG00000147872.10	25537.2	-1.70996	0.0441407	-38.7389	0	0	11850.3	12002.5	12016.3	36498.6	40196.2	40659.2	protein_coding	PLIN2	perilipin 2 [Source:HGNC Symbol;Acc:HGNC:248]
ENSG00000212124.2	10.3085	-1.71135	0.653154	-2.62013	0.00878964	0.0191183	5.07985	2.84262	6.60288	21.7451	15.7917	9.78901	protein_coding	TAS2R19	taste 2 receptor member 19 [Source:HGNC Symbol;Acc:HGNC:19108]
ENSG00000115604.12	8.90752	-1.71336	0.7024	-2.4393	0.0147159	0.0304801	2.03194	2.84262	7.54615	14.1816	10.5278	16.315	protein_coding	IL18R1	interleukin 18 receptor 1 [Source:HGNC Symbol;Acc:HGNC:5988]
ENSG00000175745.15	21.4615	-1.71479	0.443113	-3.86987	0.000108894	0.000332791	11.1757	10.4229	8.48942	29.3086	40.0056	29.367	protein_coding	NR2F1	nuclear receptor subfamily 2 group F member 1 [Source:HGNC Symbol;Acc:HGNC:7975]
ENSG00000112715.26	1706.73	-1.71893	0.170788	-10.0647	7.91124e-24	1.38496e-22	792.456	850.891	742.352	2081.85	3101.49	2671.31	protein_coding	VEGFA	vascular endothelial growth factor A [Source:HGNC Symbol;Acc:HGNC:12680]
ENSG00000189334.9	177.918	-1.72105	0.176665	-9.74189	1.99806e-22	3.20515e-21	95.5012	81.4885	71.6884	245.814	333.731	239.287	protein_coding	S100A14	S100 calcium binding protein A14 [Source:HGNC Symbol;Acc:HGNC:18901]
ENSG00000123095.6	293.906	-1.72484	0.122737	-14.0532	7.36809e-45	3.7512e-43	138.172	138.341	133.001	436.792	452.695	464.434	protein_coding	BHLHE41	basic helix-loop-helix family member e41 [Source:HGNC Symbol;Acc:HGNC:16617]
ENSG00000112195.9	222.728	-1.73409	0.156682	-11.0676	1.80243e-28	4.0799e-27	83.3095	103.282	121.682	316.722	392.687	318.687	protein_coding	TREML2	triggering receptor expressed on myeloid cells like 2 [Source:HGNC Symbol;Acc:HGNC:21092]
ENSG00000180340.7	128.96	-1.73488	0.188388	-9.20907	3.28957e-20	4.47681e-19	55.8783	70.118	52.823	217.451	194.764	182.728	protein_coding	FZD2	frizzled class receptor 2 [Source:HGNC Symbol;Acc:HGNC:4040]
ENSG00000154134.15	19.678	-1.7525	0.473482	-3.70131	0.000214491	0.00062688	7.11179	12.318	7.54615	33.0903	22.1084	35.893	protein_coding	ROBO3	roundabout guidance receptor 3 [Source:HGNC Symbol;Acc:HGNC:13433]
ENSG00000162624.16	31.3205	-1.77074	0.376327	-4.70532	2.53464e-06	9.70556e-06	13.2076	11.3705	17.9221	43.4902	42.1112	59.8217	protein_coding	LHX8	LIM homeobox 8 [Source:HGNC Symbol;Acc:HGNC:28838]
ENSG00000163531.17	32.198	-1.77591	0.373261	-4.75782	1.95694e-06	7.62161e-06	16.2555	9.47541	17.9221	41.5993	57.9029	50.0327	protein_coding	NFASC	neurofascin [Source:HGNC Symbol;Acc:HGNC:29866]
ENSG00000149596.7	68.8074	-1.78026	0.270276	-6.58681	4.49364e-11	2.89652e-10	32.511	35.059	25.4683	85.0894	137.914	96.8025	protein_coding	JPH2	junctophilin 2 [Source:HGNC Symbol;Acc:HGNC:14202]
ENSG00000105398.4	43.1884	-1.78029	0.324989	-5.47802	4.30107e-08	2.02446e-07	27.4312	14.2131	16.9788	63.3444	62.114	75.0491	protein_coding	SULT2A1	sulfotransferase family 2A member 1 [Source:HGNC Symbol;Acc:HGNC:11458]
ENSG00000111674.9	236.319	-1.78673	0.146882	-12.1644	4.81095e-34	1.44496e-32	104.645	94.7541	118.852	319.558	386.37	393.736	protein_coding	ENO2	enolase 2 [Source:HGNC Symbol;Acc:HGNC:3353]
ENSG00000289027.1	10.09	-1.78782	0.646445	-2.76563	0.00568137	0.0128996	6.09582	4.7377	2.82981	17.9633	13.6861	15.2274	protein_coding		novel protein
ENSG00000146411.6	29.4581	-1.79569	0.381633	-4.70528	2.53515e-06	9.70556e-06	9.14373	16.1082	14.149	46.3265	43.164	47.8574	protein_coding	SLC2A12	solute carrier family 2 member 12 [Source:HGNC Symbol;Acc:HGNC:18067]
ENSG00000163359.17	4485.19	-1.79768	0.0689189	-26.084	5.54485e-150	5.38128e-147	1969.97	2090.27	1950.68	6463.01	7957.96	6479.24	protein_coding	COL6A3	collagen type VI alpha 3 chain [Source:HGNC Symbol;Acc:HGNC:2213]
ENSG00000214274.10	24.5591	-1.80539	0.419403	-4.30467	1.67236e-05	5.74776e-05	8.12776	9.47541	15.0923	39.7084	35.7945	39.1561	protein_coding	ANG	angiogenin [Source:HGNC Symbol;Acc:HGNC:483]
ENSG00000128165.9	666.005	-1.82106	0.258648	-7.0407	1.91271e-12	1.40031e-11	315.967	303.213	262.229	743.114	1333.87	1037.64	protein_coding	ADM2	adrenomedullin 2 [Source:HGNC Symbol;Acc:HGNC:28898]
ENSG00000120738.8	319.07	-1.82252	0.158108	-11.5271	9.63832e-31	2.48199e-29	132.076	127.918	161.299	365.885	545.34	581.902	protein_coding	EGR1	early growth response 1 [Source:HGNC Symbol;Acc:HGNC:3238]
ENSG00000130822.16	2943.68	-1.82316	0.13048	-13.9727	2.28814e-44	1.14613e-42	1237.45	1294.34	1359.25	3856.44	5235.47	4679.15	protein_coding	PNCK	pregnancy up-regulated nonubiquitous CaM kinase [Source:HGNC Symbol;Acc:HGNC:13415]
ENSG00000153982.11	253.274	-1.82527	0.137197	-13.304	2.19493e-40	8.9222e-39	119.884	117.495	97.1567	369.666	403.215	412.226	protein_coding	GDPD1	glycerophosphodiester phosphodiesterase domain containing 1 [Source:HGNC Symbol;Acc:HGNC:20883]
ENSG00000184743.13	19.095	-1.8285	0.468893	-3.89961	9.63468e-05	0.000297135	8.12776	9.47541	7.54615	27.4177	32.6362	29.367	protein_coding	ATL3	atlastin GTPase 3 [Source:HGNC Symbol;Acc:HGNC:24526]
ENSG00000137101.14	9.59088	-1.83011	0.685099	-2.67131	0.00755554	0.0166746	4.06388	5.68524	2.82981	8.50894	15.7917	20.6657	protein_coding	CD72	CD72 molecule [Source:HGNC Symbol;Acc:HGNC:1696]
ENSG00000164683.19	1882.66	-1.83354	0.0726208	-25.2482	1.18638e-140	8.3737e-138	869.67	850.891	754.615	2706.79	3209.93	2904.07	protein_coding	HEY1	hes related family bHLH transcription factor with YRPW motif 1 [Source:HGNC Symbol;Acc:HGNC:4880]
ENSG00000118972.3	32.5917	-1.83464	0.386857	-4.74241	2.11193e-06	8.17401e-06	17.2715	14.2131	11.3192	33.0903	65.2724	54.3834	protein_coding	FGF23	fibroblast growth factor 23 [Source:HGNC Symbol;Acc:HGNC:3680]
ENSG00000104760.17	90.7966	-1.8378	0.230171	-7.98448	1.41114e-15	1.35344e-14	37.5909	40.7442	40.5605	117.234	171.603	137.046	protein_coding	FGL1	fibrinogen like 1 [Source:HGNC Symbol;Acc:HGNC:3695]
ENSG00000256436.1	14.0395	-1.84619	0.553814	-3.33358	0.000857345	0.00227415	4.06388	5.68524	8.48942	18.9088	23.1612	23.9287	protein_coding	TAS2R31	taste 2 receptor member 31 [Source:HGNC Symbol;Acc:HGNC:19113]
ENSG00000107819.15	2845.75	-1.84633	0.0512507	-36.0255	3.33484e-284	1.03567e-280	1228.31	1264.02	1222.48	4370.76	4580.65	4408.32	protein_coding	SFXN3	sideroflexin 3 [Source:HGNC Symbol;Acc:HGNC:16087]
ENSG00000130518.18	44.6796	-1.85099	0.319499	-5.7934	6.89753e-09	3.54417e-08	19.3034	22.741	16.0356	55.7808	72.6418	81.5751	protein_coding	IQCN	IQ motif containing N [Source:HGNC Symbol;Acc:HGNC:29350]
ENSG00000018280.17	119.964	-1.85873	0.215604	-8.62106	6.63384e-18	7.47535e-17	41.6548	51.1672	62.2557	144.652	223.189	196.868	protein_coding	SLC11A1	solute carrier family 11 member 1 [Source:HGNC Symbol;Acc:HGNC:10907]
ENSG00000015413.10	140.612	-1.85995	0.211821	-8.78076	1.62371e-18	1.91957e-17	42.6707	72.9606	66.0288	179.633	278.987	203.394	protein_coding	DPEP1	dipeptidase 1 [Source:HGNC Symbol;Acc:HGNC:3002]
ENSG00000036530.9	61.7602	-1.86047	0.295208	-6.30223	2.9339e-10	1.73751e-09	16.2555	34.1115	29.2413	71.8533	116.859	102.241	protein_coding	CYP46A1	cytochrome P450 family 46 subfamily A member 1 [Source:HGNC Symbol;Acc:HGNC:2641]
ENSG00000129009.13	10.4822	-1.86989	0.638016	-2.93079	0.00338106	0.008024	3.04791	5.68524	4.71634	15.127	14.7389	19.578	protein_coding	ISLR	immunoglobulin superfamily containing leucine rich repeat [Source:HGNC Symbol;Acc:HGNC:6133]
ENSG00000162433.15	819.261	-1.87004	0.0911899	-20.5071	1.85965e-93	4.65751e-91	339.334	360.065	355.612	1134.53	1401.25	1324.78	protein_coding	AK4	adenylate kinase 4 [Source:HGNC Symbol;Acc:HGNC:363]
ENSG00000158859.10	37.2692	-1.87421	0.369524	-5.07195	3.93756e-07	1.67376e-06	26.4152	12.318	9.43269	49.1628	62.114	64.1724	protein_coding	ADAMTS4	ADAM metallopeptidase with thrombospondin type 1 motif 4 [Source:HGNC Symbol;Acc:HGNC:220]
ENSG00000196811.13	11.3481	-1.87473	0.652404	-2.87357	0.00405863	0.00949849	5.07985	2.84262	6.60288	8.50894	18.95	26.104	protein_coding	CHRNG	cholinergic receptor nicotinic gamma subunit [Source:HGNC Symbol;Acc:HGNC:1967]
ENSG00000079263.19	18.1762	-1.88474	0.500691	-3.76428	0.00016703	0.000496201	7.11179	4.7377	11.3192	21.7451	33.689	30.4547	protein_coding	SP140	SP140 nuclear body protein [Source:HGNC Symbol;Acc:HGNC:17133]
ENSG00000164746.14	8.34032	-1.88551	0.751028	-2.51058	0.0120534	0.0254231	3.04791	6.63278	0.943269	10.3998	10.5278	18.4904	protein_coding	C7orf57	chromosome 7 open reading frame 57 [Source:HGNC Symbol;Acc:HGNC:22247]
ENSG00000186470.14	117.465	-1.88895	0.216092	-8.74141	2.30227e-18	2.68391e-17	70.1019	45.4819	34.9009	202.324	176.867	175.115	protein_coding	BTN3A2	butyrophilin subfamily 3 member A2 [Source:HGNC Symbol;Acc:HGNC:1139]
ENSG00000010310.9	32.1073	-1.89398	0.378963	-4.99781	5.79865e-07	2.41269e-06	17.2715	9.47541	14.149	40.6538	61.0612	50.0327	protein_coding	GIPR	gastric inhibitory polypeptide receptor [Source:HGNC Symbol;Acc:HGNC:4271]
ENSG00000204544.5	13.7832	-1.89488	0.582515	-3.25293	0.00114222	0.00296397	9.14373	5.68524	2.82981	24.5814	26.3195	14.1397	protein_coding	MUC21	mucin 21, cell surface associated [Source:HGNC Symbol;Acc:HGNC:21661]
ENSG00000205116.4	167.624	-1.90317	0.181062	-10.5111	7.67839e-26	1.51692e-24	73.1498	58.7475	80.1778	228.796	316.887	247.988	protein_coding	TMEM88B	transmembrane protein 88B [Source:HGNC Symbol;Acc:HGNC:37099]
ENSG00000100433.16	9.87711	-1.90693	0.675399	-2.82342	0.0047515	0.0109728	2.03194	2.84262	7.54615	17.9633	14.7389	14.1397	protein_coding	KCNK10	potassium two pore domain channel subfamily K member 10 [Source:HGNC Symbol;Acc:HGNC:6273]
ENSG00000167580.8	193.397	-1.91709	0.403602	-4.74996	2.0346e-06	7.91019e-06	124.964	72.9606	45.2769	329.958	298.989	288.232	protein_coding	AQP2	aquaporin 2 [Source:HGNC Symbol;Acc:HGNC:634]
ENSG00000198520.12	9.9669	-1.92061	0.684373	-2.80637	0.00501027	0.0115105	3.04791	6.63278	2.82981	21.7451	16.8445	8.70134	protein_coding	ARMH1	armadillo like helical domain containing 1 [Source:HGNC Symbol;Acc:HGNC:34345]
ENSG00000152779.14	20.1682	-1.92838	0.46865	-4.11477	3.87569e-05	0.000126645	8.12776	5.68524	11.3192	27.4177	34.7417	33.7177	protein_coding	SLC16A12	solute carrier family 16 member 12 [Source:HGNC Symbol;Acc:HGNC:23094]
ENSG00000139988.10	15.6288	-1.93228	0.544923	-3.54597	0.000391174	0.00109899	10.1597	6.63278	2.82981	30.254	21.0556	22.841	protein_coding	RDH12	retinol dehydrogenase 12 [Source:HGNC Symbol;Acc:HGNC:19977]
ENSG00000232810.5	9.25393	-1.93556	0.699802	-2.76587	0.00567719	0.012892	1.01597	4.7377	5.65961	15.127	11.5806	17.4027	protein_coding	TNF	tumor necrosis factor [Source:HGNC Symbol;Acc:HGNC:11892]
ENSG00000198203.10	7.74289	-1.93826	0.796728	-2.43278	0.0149834	0.0309968	3.04791	1.89508	4.71634	21.7451	5.2639	9.78901	protein_coding	SULT1C2	sulfotransferase family 1C member 2 [Source:HGNC Symbol;Acc:HGNC:11456]
ENSG00000183484.12	18.8886	-1.95345	0.500597	-3.90223	9.53096e-05	0.00029417	7.11179	10.4229	5.65961	20.7996	41.0584	28.2794	protein_coding	GPR132	G protein-coupled receptor 132 [Source:HGNC Symbol;Acc:HGNC:17482]
ENSG00000237330.3	193.342	-1.9541	0.166848	-11.7118	1.10881e-31	3.01534e-30	72.1339	90.9639	74.5182	267.559	357.945	296.933	protein_coding	RNF223	ring finger protein 223 [Source:HGNC Symbol;Acc:HGNC:40020]
ENSG00000182272.12	24.4699	-1.96244	0.437333	-4.48728	7.21379e-06	2.60139e-05	8.12776	7.58032	14.149	29.3086	46.3223	41.3314	protein_coding	B4GALNT4	beta-1,4-N-acetyl-galactosaminyltransferase 4 [Source:HGNC Symbol;Acc:HGNC:26315]
ENSG00000186471.13	15.032	-1.96288	0.561844	-3.49364	0.000476486	0.0013177	8.12776	6.63278	3.77307	31.1995	26.3195	14.1397	protein_coding	AKAP14	A-kinase anchoring protein 14 [Source:HGNC Symbol;Acc:HGNC:24061]
ENSG00000181333.12	233.37	-1.96697	0.154699	-12.7148	4.8951e-37	1.72753e-35	109.725	83.3836	92.4403	346.976	432.693	335.002	protein_coding	HEPHL1	hephaestin like 1 [Source:HGNC Symbol;Acc:HGNC:30477]
ENSG00000186510.12	18.1838	-1.97394	0.498921	-3.95641	7.60832e-05	0.000237662	4.06388	11.3705	6.60288	29.3086	29.4778	28.2794	protein_coding	CLCNKA	chloride voltage-gated channel Ka [Source:HGNC Symbol;Acc:HGNC:2026]
ENSG00000255398.3	7.96463	-1.97588	0.752409	-2.62608	0.00863753	0.0188323	3.04791	4.7377	1.88654	12.2907	8.42224	17.4027	protein_coding	HCAR3	hydroxycarboxylic acid receptor 3 [Source:HGNC Symbol;Acc:HGNC:16824]
ENSG00000157368.12	33.4395	-1.97672	0.361498	-5.46814	4.54773e-08	2.13345e-07	13.2076	16.1082	11.3192	52.9445	51.5862	55.4711	protein_coding	IL34	interleukin 34 [Source:HGNC Symbol;Acc:HGNC:28529]
ENSG00000005471.19	28.9658	-1.98724	0.408385	-4.8661	1.13825e-06	4.57657e-06	14.2236	8.52787	12.2625	33.0903	60.0085	45.6821	protein_coding	ABCB4	ATP binding cassette subfamily B member 4 [Source:HGNC Symbol;Acc:HGNC:45]
ENSG00000188089.14	5.61528	-1.98845	0.877193	-2.26683	0.0234006	0.0462061	2.03194	1.89508	2.82981	6.61807	10.5278	9.78901	protein_coding	PLA2G4E	phospholipase A2 group IVE [Source:HGNC Symbol;Acc:HGNC:24791]
ENSG00000175463.12	6.51633	-1.98933	0.889197	-2.23722	0.0252721	0.0495675	5.07985	2.84262	0	8.50894	5.2639	17.4027	protein_coding	TBC1D10C	TBC1 domain family member 10C [Source:HGNC Symbol;Acc:HGNC:24702]
ENSG00000152661.9	19.1818	-1.99461	0.504201	-3.95599	7.62191e-05	0.000237991	3.04791	7.58032	12.2625	23.636	31.5834	36.9807	protein_coding	GJA1	gap junction protein alpha 1 [Source:HGNC Symbol;Acc:HGNC:4274]
ENSG00000141485.17	8.07099	-1.99505	0.764836	-2.60846	0.009095	0.0197162	3.04791	2.84262	3.77307	5.67263	18.95	14.1397	protein_coding	SLC13A5	solute carrier family 13 member 5 [Source:HGNC Symbol;Acc:HGNC:23089]
ENSG00000204941.14	22.4638	-1.9958	0.475612	-4.19628	2.71333e-05	9.06077e-05	7.11179	5.68524	14.149	31.1995	50.5334	26.104	protein_coding	PSG5	pregnancy specific beta-1-glycoprotein 5 [Source:HGNC Symbol;Acc:HGNC:9522]
ENSG00000186994.12	37.7199	-1.99599	0.356498	-5.59887	2.1575e-08	1.05252e-07	14.2236	11.3705	19.8086	69.9624	65.2724	45.6821	protein_coding	KANK3	KN motif and ankyrin repeat domains 3 [Source:HGNC Symbol;Acc:HGNC:24796]
ENSG00000184489.13	16.9312	-1.99736	0.510077	-3.9158	9.01058e-05	0.000278662	7.11179	4.7377	8.48942	25.5268	25.2667	30.4547	protein_coding	PTP4A3	protein tyrosine phosphatase 4A3 [Source:HGNC Symbol;Acc:HGNC:9636]
ENSG00000076344.16	39.7374	-2.00628	0.353481	-5.67578	1.38059e-08	6.88875e-08	16.2555	21.7934	9.43269	55.7808	56.8501	78.3121	protein_coding	RGS11	regulator of G protein signaling 11 [Source:HGNC Symbol;Acc:HGNC:9993]
ENSG00000010610.10	8.95201	-2.01809	0.717087	-2.81429	0.00488853	0.0112608	3.04791	5.68524	1.88654	15.127	9.47502	18.4904	protein_coding	CD4	CD4 molecule [Source:HGNC Symbol;Acc:HGNC:1678]
ENSG00000137648.19	29.4786	-2.02564	0.417368	-4.85336	1.21389e-06	4.86306e-06	10.1597	18.0033	6.60288	35.9266	45.2695	60.9094	protein_coding	TMPRSS4	transmembrane serine protease 4 [Source:HGNC Symbol;Acc:HGNC:11878]
ENSG00000128242.13	105.439	-2.03079	0.219603	-9.24754	2.29709e-20	3.15377e-19	54.8624	34.1115	35.8442	169.233	187.395	151.186	protein_coding	GAL3ST1	galactose-3-O-sulfotransferase 1 [Source:HGNC Symbol;Acc:HGNC:24240]
ENSG00000123685.9	143.225	-2.03749	0.187135	-10.8878	1.31725e-27	2.83299e-26	49.7825	62.5377	55.6528	198.542	258.984	233.849	protein_coding	BATF3	basic leucine zipper ATF-like transcription factor 3 [Source:HGNC Symbol;Acc:HGNC:28915]
[truncated: 111 more rows]
